# Supplementary material for: An analytical framework for decoding cell type-specific genetic variation of gene regulation
Source: Nat Commun. 2023 Jun 30;14:3884. doi: 10.1038/s41467-023-39538-7 (PMC10313894; doi:10.1038/s41467-023-39538-7)
Supplement: Supplementary file 3 — Supplementary Data 1 [file 41467_2023_39538_MOESM3_ESM.xlsx]

## Sheet: genes used for building model
id	symbol	seqnames	strand	TSS	CAGE_representative_TSS	type
ENSG00000000003	TSPAN6	chrX	-	99894988	99891748	protein_coding
ENSG00000000005	TNMD	chrX	+	99839799	99839933	protein_coding
ENSG00000000419	DPM1	chr20	-	49575092	49575069	protein_coding
ENSG00000000457	SCYL3	chr1	-	169863408	169863037	protein_coding
ENSG00000000460	C1orf112	chr1	+	169631245	169764186	protein_coding
ENSG00000000938	FGR	chr1	-	27961788	27961654	protein_coding
ENSG00000000971	CFH	chr1	+	196621008	196621174	protein_coding
ENSG00000001036	FUCA2	chr6	-	143832827	143832857	protein_coding
ENSG00000001084	GCLC	chr6	-	53481768	53409899	protein_coding
ENSG00000001167	NFYA	chr6	+	41040684	41040714	protein_coding
ENSG00000001460	STPG1	chr1	-	24743424	24740215	protein_coding
ENSG00000001461	NIPAL3	chr1	+	24742284	24742292	protein_coding
ENSG00000001497	LAS1L	chrX	-	64754655	64754667	protein_coding
ENSG00000001561	ENPP4	chr6	+	46097730	46097792	protein_coding
ENSG00000001617	SEMA3F	chr3	+	50192478	50192515	protein_coding
ENSG00000001626	CFTR	chr7	+	117105838	117120079	protein_coding
ENSG00000001629	ANKIB1	chr7	+	91875548	91875338	protein_coding
ENSG00000001630	CYP51A1	chr7	-	91772266	91763788	protein_coding
ENSG00000001631	KRIT1	chr7	-	91875480	91875228	protein_coding
ENSG00000002016	RAD52	chr12	-	1099219	1058808	protein_coding
ENSG00000002330	BAD	chr11	-	64052176	64052126	protein_coding
ENSG00000002549	LAP3	chr4	+	17578815	17579120	protein_coding
ENSG00000002586	CD99	chrX	+	2609220	2609367	protein_coding
ENSG00000002587	HS3ST1	chr4	-	11431389	11430518	protein_coding
ENSG00000002726	AOC1	chr7	+	150521715	150549606	protein_coding
ENSG00000002745	WNT16	chr7	+	120965421	120969054	protein_coding
ENSG00000002746	HECW1	chr7	+	43152198	43152246	protein_coding
ENSG00000002822	MAD1L1	chr7	-	2272878	2272547	protein_coding
ENSG00000002834	LASP1	chr17	+	37026112	37026311	protein_coding
ENSG00000002919	SNX11	chr17	+	46180719	46185139	protein_coding
ENSG00000002933	TMEM176A	chr7	+	150497491	150497886	protein_coding
ENSG00000003056	M6PR	chr12	-	9102551	9102241	protein_coding
ENSG00000003096	KLHL13	chrX	-	117251303	117250757	protein_coding
ENSG00000003137	CYP26B1	chr2	-	72375167	72371217	protein_coding
ENSG00000003147	ICA1	chr7	-	8302317	8301780	protein_coding
ENSG00000003249	DBNDD1	chr16	-	90086536	90085864	protein_coding
ENSG00000003393	ALS2	chr2	-	202645912	202645656	protein_coding
ENSG00000003400	CASP10	chr2	+	202047604	202047864	protein_coding
ENSG00000003402	CFLAR	chr2	+	201980827	201980904	protein_coding
ENSG00000003436	TFPI	chr2	-	188430487	188419162	protein_coding
ENSG00000003509	NDUFAF7	chr2	+	37458774	37458801	protein_coding
ENSG00000003756	RBM5	chr3	+	50126341	50126387	protein_coding
ENSG00000003987	MTMR7	chr8	-	17271037	17270816	protein_coding
ENSG00000003989	SLC7A2	chr8	+	17354597	17354597	protein_coding
ENSG00000004059	ARF5	chr7	+	127228399	127228465	protein_coding
ENSG00000004139	SARM1	chr17	+	26691378	26698715	protein_coding
ENSG00000004142	POLDIP2	chr17	-	26684545	26684506	protein_coding
ENSG00000004399	PLXND1	chr3	-	129325661	129325519	protein_coding
ENSG00000004455	AK2	chr1	-	33546597	33502480	protein_coding
ENSG00000004468	CD38	chr4	+	15779898	15779951	protein_coding
ENSG00000004478	FKBP4	chr12	+	2904119	2904160	protein_coding
ENSG00000004487	KDM1A	chr1	+	23345941	23345961	protein_coding
ENSG00000004534	RBM6	chr3	+	49977440	49977585	protein_coding
ENSG00000004660	CAMKK1	chr17	-	3798185	3796347	protein_coding
ENSG00000004700	RECQL	chr12	-	21654603	21654529	protein_coding
ENSG00000004766	VPS50	chr7	+	92861653	92861679	protein_coding
ENSG00000004776	HSPB6	chr19	-	36248980	36247930	protein_coding
ENSG00000004777	ARHGAP33	chr19	+	36265434	36266466	protein_coding
ENSG00000004779	NDUFAB1	chr16	-	23607677	23607637	protein_coding
ENSG00000004799	PDK4	chr7	-	95225803	95225828	protein_coding
ENSG00000004809	SLC22A16	chr6	-	110797844	110797815	protein_coding
ENSG00000004838	ZMYND10	chr3	-	50384283	50383163	protein_coding
ENSG00000004846	ABCB5	chr7	+	20654830	20686953	protein_coding
ENSG00000004848	ARX	chrX	-	25034065	25034079	protein_coding
ENSG00000004864	SLC25A13	chr7	-	95951459	95951380	protein_coding
ENSG00000004866	ST7	chr7	+	116593292	116593555	protein_coding
ENSG00000004897	CDC27	chr17	-	45266788	45266637	protein_coding
ENSG00000004939	SLC4A1	chr17	-	42345509	42345503	protein_coding
ENSG00000004948	CALCR	chr7	-	93204042	93204036	protein_coding
ENSG00000004961	HCCS	chrX	+	11129421	11129452	protein_coding
ENSG00000004975	DVL2	chr17	-	7137864	7137836	protein_coding
ENSG00000005001	PRSS22	chr16	-	2908171	2908171	protein_coding
ENSG00000005007	UPF1	chr19	+	18942747	18942768	protein_coding
ENSG00000005020	SKAP2	chr7	-	27034858	26904209	protein_coding
ENSG00000005022	SLC25A5	chrX	+	118602363	118602408	protein_coding
ENSG00000005059	CCDC109B	chr4	+	110481361	110481402	protein_coding
ENSG00000005073	HOXA11	chr7	-	27224842	27224851	protein_coding
ENSG00000005075	POLR2J	chr7	-	102119354	102119369	protein_coding
ENSG00000005100	DHX33	chr17	-	5372380	5372289	protein_coding
ENSG00000005102	MEOX1	chr17	-	41739322	41739290	protein_coding
ENSG00000005108	THSD7A	chr7	-	11871824	11871824	protein_coding
ENSG00000005156	LIG3	chr17	+	33307513	33307531	protein_coding
ENSG00000005175	RPAP3	chr12	-	48099844	48099789	protein_coding
ENSG00000005187	ACSM3	chr16	+	20621565	20775336	protein_coding
ENSG00000005189	AC004381.6	chr16	+	20817751	20817849	protein_coding
ENSG00000005194	CIAPIN1	chr16	-	57481440	57481297	protein_coding
ENSG00000005238	FAM214B	chr9	-	35116338	35115847	protein_coding
ENSG00000005243	COPZ2	chr17	-	46115392	46115159	protein_coding
ENSG00000005249	PRKAR2B	chr7	+	106685094	106685151	protein_coding
ENSG00000005302	MSL3	chrX	+	11776278	11776356	protein_coding
ENSG00000005339	CREBBP	chr16	-	3930727	3930699	protein_coding
ENSG00000005379	BZRAP1	chr17	-	56406121	56406156	protein_coding
ENSG00000005381	MPO	chr17	-	56358296	56358296	protein_coding
ENSG00000005421	PON1	chr7	-	94954019	94953844	protein_coding
ENSG00000005436	GCFC2	chr2	-	75938115	75938041	protein_coding
ENSG00000005448	WDR54	chr2	+	74648805	74648857	protein_coding
ENSG00000005469	CROT	chr7	+	86974997	86974980	protein_coding
ENSG00000005471	ABCB4	chr7	-	87109751	87104996	protein_coding
ENSG00000005483	KMT2E	chr7	+	104654626	104654652	protein_coding
ENSG00000005486	RHBDD2	chr7	+	75471920	75508352	protein_coding
ENSG00000005513	SOX8	chr16	+	1031808	1031770	protein_coding
ENSG00000005700	IBTK	chr6	-	82957471	82957461	protein_coding
ENSG00000005801	ZNF195	chr11	-	3400452	3400369	protein_coding
ENSG00000005810	MYCBP2	chr13	-	77901185	77901221	protein_coding
ENSG00000005812	FBXL3	chr13	-	77601330	77601294	protein_coding
ENSG00000005844	ITGAL	chr16	+	30483979	30484072	protein_coding
ENSG00000005882	PDK2	chr17	+	48172101	48172716	protein_coding
ENSG00000005884	ITGA3	chr17	+	48133332	48133475	protein_coding
ENSG00000005889	ZFX	chrX	+	24167290	24167846	protein_coding
ENSG00000005893	LAMP2	chrX	-	119603220	119603151	protein_coding
ENSG00000005961	ITGA2B	chr17	-	42466873	42466873	protein_coding
ENSG00000005981	ASB4	chr7	+	95107756	95115255	protein_coding
ENSG00000006007	GDE1	chr16	-	19533467	19533420	protein_coding
ENSG00000006015	C19orf60	chr19	+	18699495	18699608	protein_coding
ENSG00000006016	CRLF1	chr19	-	18718551	18717609	protein_coding
ENSG00000006025	OSBPL7	chr17	-	45899200	45899160	protein_coding
ENSG00000006042	TMEM98	chr17	+	31254928	31255222	protein_coding
ENSG00000006047	YBX2	chr17	-	7197934	7197955	protein_coding
ENSG00000006059	KRT33A	chr17	-	39507064	39507080	protein_coding
ENSG00000006062	MAP3K14	chr17	-	43394406	43394383	protein_coding
ENSG00000006071	ABCC8	chr11	-	17498392	17498392	protein_coding
ENSG00000006116	CACNG3	chr16	+	24266874	24266912	protein_coding
ENSG00000006118	TMEM132A	chr11	+	60691935	60691946	protein_coding
ENSG00000006125	AP2B1	chr17	+	33905065	33914341	protein_coding
ENSG00000006128	TAC1	chr7	+	97361220	97361398	protein_coding
ENSG00000006194	ZNF263	chr16	+	3313800	3333491	protein_coding
ENSG00000006210	CX3CL1	chr16	+	57406370	57406403	protein_coding
ENSG00000006282	SPATA20	chr17	+	48620419	48624535	protein_coding
ENSG00000006283	CACNA1G	chr17	+	48638429	48638076	protein_coding
ENSG00000006327	TNFRSF12A	chr16	+	3068446	3070369	protein_coding
ENSG00000006377	DLX6	chr7	+	96634860	96635181	protein_coding
ENSG00000006432	MAP3K9	chr14	-	71276251	71276230	protein_coding
ENSG00000006451	RALA	chr7	+	39663082	39663171	protein_coding
ENSG00000006453	BAIAP2L1	chr7	-	98030380	98030402	protein_coding
ENSG00000006459	KDM7A	chr7	-	139876835	139876783	protein_coding
ENSG00000006468	ETV1	chr7	-	14031050	14029291	protein_coding
ENSG00000006530	AGK	chr7	+	141250989	141251210	protein_coding
ENSG00000006534	ALDH3B1	chr11	+	67776048	67777797	protein_coding
ENSG00000006555	TTC22	chr1	-	55266940	55266983	protein_coding
ENSG00000006576	PHTF2	chr7	+	77428109	77428195	protein_coding
ENSG00000006606	CCL26	chr7	-	75419214	75401529	protein_coding
ENSG00000006607	FARP2	chr2	+	242295658	242295700	protein_coding
ENSG00000006611	USH1C	chr11	-	17565963	17565926	protein_coding
ENSG00000006625	GGCT	chr7	-	30544460	30544445	protein_coding
ENSG00000006634	DBF4	chr7	+	87505531	87505808	protein_coding
ENSG00000006638	TBXA2R	chr19	-	3606838	3606859	protein_coding
ENSG00000006652	IFRD1	chr7	+	112063023	112090515	protein_coding
ENSG00000006659	LGALS14	chr19	+	40194946	40195123	protein_coding
ENSG00000006695	COX10	chr17	+	13972813	13972840	protein_coding
ENSG00000006704	GTF2IRD1	chr7	+	73868120	73868236	protein_coding
ENSG00000006712	PAF1	chr19	-	39881835	39881732	protein_coding
ENSG00000006715	VPS41	chr7	-	38971994	38948791	protein_coding
ENSG00000006740	ARHGAP44	chr17	+	12692856	12692815	protein_coding
ENSG00000006744	ELAC2	chr17	-	12921504	12921344	protein_coding
ENSG00000006747	SCIN	chr7	+	12610203	12610347	protein_coding
ENSG00000006756	ARSD	chrX	-	2847392	2847380	protein_coding
ENSG00000006757	PNPLA4	chrX	-	7895780	7895454	protein_coding
ENSG00000006788	MYH13	chr17	-	10276447	10276322	protein_coding
ENSG00000006831	ADIPOR2	chr12	+	1797740	1800236	protein_coding
ENSG00000006837	CDKL3	chr5	-	133706738	133706734	protein_coding
ENSG00000007001	UPP2	chr2	+	158733214	158733096	protein_coding
ENSG00000007038	PRSS21	chr16	+	2867181	2867238	protein_coding
ENSG00000007047	MARK4	chr19	+	45582546	45754539	protein_coding
ENSG00000007062	PROM1	chr4	-	16086001	16085646	protein_coding
ENSG00000007080	CCDC124	chr19	+	18043825	18043826	protein_coding
ENSG00000007129	CEACAM21	chr19	+	42055886	42055886	protein_coding
ENSG00000007168	PAFAH1B1	chr17	+	2496504	2496948	protein_coding
ENSG00000007171	NOS2	chr17	-	26127525	26127553	protein_coding
ENSG00000007174	DNAH9	chr17	+	11501748	11501788	protein_coding
ENSG00000007202	KIAA0100	chr17	-	26972472	26972174	protein_coding
ENSG00000007216	SLC13A2	chr17	+	26800311	26800662	protein_coding
ENSG00000007237	GAS7	chr17	-	10101868	10101923	protein_coding
ENSG00000007255	TRAPPC6A	chr19	-	45681495	45681495	protein_coding
ENSG00000007264	MATK	chr19	-	3802127	3786307	protein_coding
ENSG00000007306	CEACAM7	chr19	-	42210895	42192199	protein_coding
ENSG00000007312	CD79B	chr17	-	62009714	62009691	protein_coding
ENSG00000007314	SCN4A	chr17	-	62050278	62038836	protein_coding
ENSG00000007341	ST7L	chr1	-	113163447	113161747	protein_coding
ENSG00000007350	TKTL1	chrX	+	153524024	153524148	protein_coding
ENSG00000007372	PAX6	chr11	-	31839509	31832669	protein_coding
ENSG00000007376	RPUSD1	chr16	-	838397	838340	protein_coding
ENSG00000007384	RHBDF1	chr16	-	126354	122627	protein_coding
ENSG00000007392	LUC7L	chr16	-	279462	279415	protein_coding
ENSG00000007402	CACNA2D2	chr3	-	50541675	50541065	protein_coding
ENSG00000007516	BAIAP3	chr16	+	1383602	1383646	protein_coding
ENSG00000007520	TSR3	chr16	-	1401912	1401873	protein_coding
ENSG00000007541	PIGQ	chr16	+	616995	619981	protein_coding
ENSG00000007545	CRAMP1	chr16	+	1662326	1662388	protein_coding
ENSG00000007866	TEAD3	chr6	-	35464853	35464851	protein_coding
ENSG00000007908	SELE	chr1	-	169733846	169703220	protein_coding
ENSG00000007923	DNAJC11	chr1	-	6761984	6761866	protein_coding
ENSG00000007933	FMO3	chr1	+	171060018	171060046	protein_coding
ENSG00000007944	MYLIP	chr6	+	16129356	16129317	protein_coding
ENSG00000007952	NOX1	chrX	-	100129334	100129289	protein_coding
ENSG00000007968	E2F2	chr1	-	23857712	23857706	protein_coding
ENSG00000008018	PSMB1	chr6	-	170862429	170862387	protein_coding
ENSG00000008056	SYN1	chrX	-	47479252	47479256	protein_coding
ENSG00000008083	JARID2	chr6	+	15246527	15246302	protein_coding
ENSG00000008086	CDKL5	chrX	+	18443703	18443728	protein_coding
ENSG00000008118	CAMK1G	chr1	+	209757062	209757062	protein_coding
ENSG00000008128	CDK11A	chr1	-	1655763	1655773	protein_coding
ENSG00000008130	NADK	chr1	-	1711896	1709888	protein_coding
ENSG00000008196	TFAP2B	chr6	+	50786436	50786607	protein_coding
ENSG00000008197	TFAP2D	chr6	+	50681541	50681541	protein_coding
ENSG00000008226	DLEC1	chr3	+	38080696	38080699	protein_coding
ENSG00000008256	CYTH3	chr7	-	6312275	6312241	protein_coding
ENSG00000008277	ADAM22	chr7	+	87563458	87563566	protein_coding
ENSG00000008282	SYPL1	chr7	-	105753022	105752753	protein_coding
ENSG00000008283	CYB561	chr17	-	61523739	61523667	protein_coding
ENSG00000008294	SPAG9	chr17	-	49198226	49198226	protein_coding
ENSG00000008300	CELSR3	chr3	-	48700348	48700319	protein_coding
ENSG00000008311	AASS	chr7	-	121784334	121784303	protein_coding
ENSG00000008323	PLEKHG6	chr12	+	6419602	6419848	protein_coding
ENSG00000008324	SS18L2	chr3	+	42623332	42632352	protein_coding
ENSG00000008382	MPND	chr19	+	4343524	4343559	protein_coding
ENSG00000008394	MGST1	chr12	+	16500076	16500588	protein_coding
ENSG00000008405	CRY1	chr12	-	107487607	107487327	protein_coding
ENSG00000008438	PGLYRP1	chr19	-	46526323	46526311	protein_coding
ENSG00000008441	NFIX	chr19	+	13106422	13106301	protein_coding
ENSG00000008513	ST3GAL1	chr8	-	134584183	134584130	protein_coding
ENSG00000008516	MMP25	chr16	+	3096682	3096562	protein_coding
ENSG00000008517	IL32	chr16	+	3115298	3115641	protein_coding
ENSG00000008710	PKD1	chr16	-	2185899	2185899	protein_coding
ENSG00000008735	MAPK8IP2	chr22	+	51039114	51039224	protein_coding
ENSG00000008838	MED24	chr17	-	38217468	38210661	protein_coding
ENSG00000008853	RHOBTB2	chr8	+	22844930	22857061	protein_coding
ENSG00000008869	HEATR5B	chr2	-	37311485	37311469	protein_coding
ENSG00000008952	SEC62	chr3	+	169684423	169684599	protein_coding
ENSG00000008988	RPS20	chr8	-	56987140	56987065	protein_coding
ENSG00000009307	CSDE1	chr1	-	115301297	115300604	protein_coding
ENSG00000009335	UBE3C	chr7	+	156931607	156931643	protein_coding
ENSG00000009413	REV3L	chr6	-	111804918	111804370	protein_coding
ENSG00000009694	TENM1	chrX	-	124097666	124097626	protein_coding
ENSG00000009709	PAX7	chr1	+	18957500	18957351	protein_coding
ENSG00000009724	MASP2	chr1	-	11107290	11107296	protein_coding
ENSG00000009765	IYD	chr6	+	150690028	150690148	protein_coding
ENSG00000009780	FAM76A	chr1	+	28052490	28052495	protein_coding
ENSG00000009790	TRAF3IP3	chr1	+	209929377	209929453	protein_coding
ENSG00000009830	POMT2	chr14	-	77787227	77787219	protein_coding
ENSG00000009844	VTA1	chr6	+	142468299	142468400	protein_coding
ENSG00000009950	MLXIPL	chr7	-	73038873	73038852	protein_coding
ENSG00000009954	BAZ1B	chr7	-	72936608	72936570	protein_coding
ENSG00000010017	RANBP9	chr6	-	13711796	13712067	protein_coding
ENSG00000010030	ETV7	chr6	-	36355577	36355444	protein_coding
ENSG00000010072	SPRTN	chr1	+	231472850	231474039	protein_coding
ENSG00000010165	METTL13	chr1	+	171750804	171750814	protein_coding
ENSG00000010219	DYRK4	chr12	+	4671370	4714117	protein_coding
ENSG00000010244	ZNF207	chr17	+	30677136	30677176	protein_coding
ENSG00000010256	UQCRC1	chr3	-	48648409	48647079	protein_coding
ENSG00000010270	STARD3NL	chr7	+	38217824	38217974	protein_coding
ENSG00000010278	CD9	chr12	+	6308881	6309566	protein_coding
ENSG00000010282	HHATL	chr3	-	42744319	42744163	protein_coding
ENSG00000010292	NCAPD2	chr12	+	6602522	6603268	protein_coding
ENSG00000010295	IFFO1	chr12	-	6665249	6665208	protein_coding
ENSG00000010310	GIPR	chr19	+	46171502	46171479	protein_coding
ENSG00000010318	PHF7	chr3	+	52444577	52444676	protein_coding
ENSG00000010319	SEMA3G	chr3	-	52479101	52479119	protein_coding
ENSG00000010322	NISCH	chr3	+	52489134	52489646	protein_coding
ENSG00000010327	STAB1	chr3	+	52529354	52529354	protein_coding
ENSG00000010361	FUZ	chr19	-	50320633	50316534	protein_coding
ENSG00000010379	SLC6A13	chr12	-	372039	372002	protein_coding
ENSG00000010404	IDS	chrX	-	148602635	148586836	protein_coding
ENSG00000010438	PRSS3	chr9	+	33750464	33750677	protein_coding
ENSG00000010539	ZNF200	chr16	-	3286221	3285158	protein_coding
ENSG00000010610	CD4	chr12	+	6896024	6898706	protein_coding
ENSG00000010626	LRRC23	chr12	+	6982733	7013986	protein_coding
ENSG00000010671	BTK	chrX	-	100645784	100641179	protein_coding
ENSG00000010704	HFE	chr6	+	26087509	26087657	protein_coding
ENSG00000010803	SCMH1	chr1	-	41707826	41707810	protein_coding
ENSG00000010810	FYN	chr6	-	112194655	112194655	protein_coding
ENSG00000010818	HIVEP2	chr6	-	143266338	143266313	protein_coding
ENSG00000010932	FMO1	chr1	+	171217610	171217659	protein_coding
ENSG00000011007	TCEB3	chr1	+	24069645	24069961	protein_coding
ENSG00000011009	LYPLA2	chr1	+	24117460	24117675	protein_coding
ENSG00000011021	CLCN6	chr1	+	11866153	11866298	protein_coding
ENSG00000011028	MRC2	chr17	+	60704762	60705034	protein_coding
ENSG00000011083	SLC6A7	chr5	+	149569520	149569628	protein_coding
ENSG00000011105	TSPAN9	chr12	+	3186521	3186545	protein_coding
ENSG00000011114	BTBD7	chr14	-	93799438	93799382	protein_coding
ENSG00000011132	APBA3	chr19	-	3761697	3761642	protein_coding
ENSG00000011143	MKS1	chr17	-	56296966	56296614	protein_coding
ENSG00000011198	ABHD5	chr3	+	43731605	43732430	protein_coding
ENSG00000011201	ANOS1	chrX	-	8700228	8700178	protein_coding
ENSG00000011243	AKAP8L	chr19	-	15529952	15529799	protein_coding
ENSG00000011258	MBTD1	chr17	-	49337524	49337404	protein_coding
ENSG00000011260	UTP18	chr17	+	49337889	49337936	protein_coding
ENSG00000011275	RNF216	chr7	-	5821370	5821277	protein_coding
ENSG00000011295	TTC19	chr17	+	15902694	15903138	protein_coding
ENSG00000011304	PTBP1	chr19	+	797075	797452	protein_coding
ENSG00000011332	DPF1	chr19	-	38720354	38720335	protein_coding
ENSG00000011347	SYT7	chr11	-	61348620	61348548	protein_coding
ENSG00000011376	LARS2	chr3	+	45429998	45430068	protein_coding
ENSG00000011405	PIK3C2A	chr11	-	17229530	17229511	protein_coding
ENSG00000011422	PLAUR	chr19	-	44174699	44174321	protein_coding
ENSG00000011426	ANLN	chr7	+	36429415	36429471	protein_coding
ENSG00000011451	WIZ	chr19	-	15560762	15543496	protein_coding
ENSG00000011454	RABGAP1	chr9	+	125703112	125703299	protein_coding
ENSG00000011465	DCN	chr12	-	91576900	91576594	protein_coding
ENSG00000011478	QPCTL	chr19	+	46195741	46195932	protein_coding
ENSG00000011485	PPP5C	chr19	+	46850251	46850344	protein_coding
ENSG00000011523	CEP68	chr2	+	65283500	65283580	protein_coding
ENSG00000011566	MAP4K3	chr2	-	39664453	39664417	protein_coding
ENSG00000011590	ZBTB32	chr19	+	36195429	36204328	protein_coding
ENSG00000011600	TYROBP	chr19	-	36399197	36399197	protein_coding
ENSG00000011638	TMEM159	chr16	+	21169698	21170000	protein_coding
ENSG00000011677	GABRA3	chrX	-	151619830	151619752	protein_coding
ENSG00000012048	BRCA1	chr17	-	41322262	41277381	protein_coding
ENSG00000012061	ERCC1	chr19	-	45982086	45927166	protein_coding
ENSG00000012124	CD22	chr19	+	35810164	35820090	protein_coding
ENSG00000012171	SEMA3B	chr3	+	50304990	50306603	protein_coding
ENSG00000012174	MBTPS2	chrX	+	21857754	21857747	protein_coding
ENSG00000012211	PRICKLE3	chrX	-	49042981	49042826	protein_coding
ENSG00000012223	LTF	chr3	-	46526724	46506395	protein_coding
ENSG00000012232	EXTL3	chr8	+	28457986	28559113	protein_coding
ENSG00000012504	NR1H4	chr12	+	100867486	100867644	protein_coding
ENSG00000012660	ELOVL5	chr6	-	53213977	53213748	protein_coding
ENSG00000012779	ALOX5	chr10	+	45869624	45869664	protein_coding
ENSG00000012817	KDM5D	chrY	-	21906825	21906612	protein_coding
ENSG00000012822	CALCOCO1	chr12	-	54121529	54121230	protein_coding
ENSG00000012963	UBR7	chr14	+	93673401	93673615	protein_coding
ENSG00000012983	MAP4K5	chr14	-	51027844	50999287	protein_coding
ENSG00000013016	EHD3	chr2	+	31457203	31457018	protein_coding
ENSG00000013275	PSMC4	chr19	+	40476912	40477072	protein_coding
ENSG00000013288	MAN2B2	chr4	+	6576902	6576917	protein_coding
ENSG00000013293	SLC7A14	chr3	-	170303863	170303797	protein_coding
ENSG00000013297	CLDN11	chr3	+	170136653	170136656	protein_coding
ENSG00000013306	SLC25A39	chr17	-	42402238	42402191	protein_coding
ENSG00000013364	MVP	chr16	+	29831715	29831794	protein_coding
ENSG00000013374	NUB1	chr7	+	151038785	151038898	protein_coding
ENSG00000013375	PGM3	chr6	-	83903655	83902976	protein_coding
ENSG00000013392	RWDD2A	chr6	+	83903098	83903076	protein_coding
ENSG00000013441	CLK1	chr2	-	201729467	201729381	protein_coding
ENSG00000013503	POLR3B	chr12	+	106751436	106751584	protein_coding
ENSG00000013523	ANGEL1	chr14	-	77292589	77279204	protein_coding
ENSG00000013561	RNF14	chr5	+	141337893	141348670	protein_coding
ENSG00000013563	DNASE1L1	chrX	-	153640449	153637541	protein_coding
ENSG00000013573	DDX11	chr12	+	31226779	31226797	protein_coding
ENSG00000013583	HEBP1	chr12	-	13153207	13153196	protein_coding
ENSG00000013588	GPRC5A	chr12	+	13043716	13044499	protein_coding
ENSG00000013619	MAMLD1	chrX	+	149529689	149531545	protein_coding
ENSG00000013725	CD6	chr11	+	60739152	60739208	protein_coding
ENSG00000013810	TACC3	chr4	+	1723217	1723249	protein_coding
ENSG00000014123	UFL1	chr6	+	96969471	96969715	protein_coding
ENSG00000014138	POLA2	chr11	+	65029233	65029433	protein_coding
ENSG00000014164	ZC3H3	chr8	-	144623623	144623607	protein_coding
ENSG00000014216	CAPN1	chr11	+	64948037	64949399	protein_coding
ENSG00000014257	ACPP	chr3	+	132036211	132036251	protein_coding
ENSG00000014641	MDH1	chr2	+	63815743	63816097	protein_coding
ENSG00000014824	SLC30A9	chr4	+	41992489	41992547	protein_coding
ENSG00000014914	MTMR11	chr1	-	149908791	149908772	protein_coding
ENSG00000014919	COX15	chr10	-	101491857	101491852	protein_coding
ENSG00000015133	CCDC88C	chr14	-	91884188	91884158	protein_coding
ENSG00000015153	YAF2	chr12	-	42632151	42632047	protein_coding
ENSG00000015171	ZMYND11	chr10	+	180405	181395	protein_coding
ENSG00000015285	WAS	chrX	+	48534985	48542207	protein_coding
ENSG00000015413	DPEP1	chr16	+	89679716	89696679	protein_coding
ENSG00000015475	BID	chr22	-	18257536	18257235	protein_coding
ENSG00000015479	MATR3	chr5	+	138629337	138629432	protein_coding
ENSG00000015520	NPC1L1	chr7	-	44580914	44580900	protein_coding
ENSG00000015532	XYLT2	chr17	+	48423453	48423487	protein_coding
ENSG00000015568	RGPD5	chr2	+	110550335	110551882	protein_coding
ENSG00000015592	STMN4	chr8	-	27115937	27115921	protein_coding
ENSG00000015676	NUDCD3	chr7	-	44530479	44530257	protein_coding
ENSG00000016082	ISL1	chr5	+	50679225	50679282	protein_coding
ENSG00000016391	CHDH	chr3	-	53880417	53880446	protein_coding
ENSG00000016402	IL20RA	chr6	-	137366317	137365861	protein_coding
ENSG00000016490	CLCA1	chr1	+	86934051	86934610	protein_coding
ENSG00000016602	CLCA4	chr1	+	87012761	87012761	protein_coding
ENSG00000016864	GLT8D1	chr3	-	52740099	52739807	protein_coding
ENSG00000017260	ATP2C1	chr3	+	130569439	130613049	protein_coding
ENSG00000017427	IGF1	chr12	-	102874423	102874341	protein_coding
ENSG00000017483	SLC38A5	chrX	-	48328644	48327801	protein_coding
ENSG00000017797	RALBP1	chr18	+	9475007	9475514	protein_coding
ENSG00000018189	RUFY3	chr4	+	71569921	71587703	protein_coding
ENSG00000018236	CNTN1	chr12	+	41086244	41086259	protein_coding
ENSG00000018280	SLC11A1	chr2	+	219246752	219246996	protein_coding
ENSG00000018408	WWTR1	chr3	-	149454501	149375812	protein_coding
ENSG00000018510	AGPS	chr2	+	178257372	178257501	protein_coding
ENSG00000018610	CXorf56	chrX	-	118699371	118699347	protein_coding
ENSG00000018625	ATP1A2	chr1	+	160085549	160085549	protein_coding
ENSG00000018699	TTC27	chr2	+	32853099	32853163	protein_coding
ENSG00000018869	ZNF582	chr19	-	56904914	56904903	protein_coding
ENSG00000019102	VSIG2	chr11	-	124622134	124622089	protein_coding
ENSG00000019144	PHLDB1	chr11	+	118477155	118478330	protein_coding
ENSG00000019169	MARCO	chr2	+	119699742	119699898	protein_coding
ENSG00000019186	CYP24A1	chr20	-	52790512	52790525	protein_coding
ENSG00000019485	PRDM11	chr11	+	45117357	45168190	protein_coding
ENSG00000019505	SYT13	chr11	-	45307870	45307884	protein_coding
ENSG00000019549	SNAI2	chr8	-	49834299	49833988	protein_coding
ENSG00000019582	CD74	chr5	-	149792492	149792314	protein_coding
ENSG00000019991	HGF	chr7	-	81399754	81399363	protein_coding
ENSG00000019995	ZRANB1	chr10	+	126630692	126630692	protein_coding
ENSG00000020129	NCDN	chr1	+	36023074	36023421	protein_coding
ENSG00000020181	ADGRA2	chr8	+	37641709	37654401	protein_coding
ENSG00000020256	ZFP64	chr20	-	50820847	50808317	protein_coding
ENSG00000020426	MNAT1	chr14	+	61201460	61201490	protein_coding
ENSG00000020577	SAMD4A	chr14	+	55033815	55033883	protein_coding
ENSG00000020633	RUNX3	chr1	-	25291612	25256767	protein_coding
ENSG00000020922	MRE11A	chr11	-	94227074	94227000	protein_coding
ENSG00000021300	PLEKHB1	chr11	+	73357223	73358700	protein_coding
ENSG00000021355	SERPINB1	chr6	-	2842240	2842094	protein_coding
ENSG00000021461	CYP3A43	chr7	+	99425636	99425636	protein_coding
ENSG00000021488	SLC7A9	chr19	-	33360672	33360664	protein_coding
ENSG00000021574	SPAST	chr2	+	32288680	32289061	protein_coding
ENSG00000021645	NRXN3	chr14	+	78636716	78636716	protein_coding
ENSG00000021762	OSBPL5	chr11	-	3187969	3186525	protein_coding
ENSG00000021776	AQR	chr15	-	35262040	35261898	protein_coding
ENSG00000021826	CPS1	chr2	+	211342406	211421323	protein_coding
ENSG00000021852	C8B	chr1	-	57431813	57431688	protein_coding
ENSG00000022267	FHL1	chrX	+	135228861	135279206	protein_coding
ENSG00000022277	RTFDC1	chr20	+	55043641	55043713	protein_coding
ENSG00000022355	GABRA1	chr5	+	161274197	161275188	protein_coding
ENSG00000022556	NLRP2	chr19	+	55464498	55477742	protein_coding
ENSG00000022567	SLC45A4	chr8	-	142318404	142318387	protein_coding
ENSG00000022840	RNF10	chr12	+	120971283	120972159	protein_coding
ENSG00000022976	ZNF839	chr14	+	102783714	102786083	protein_coding
ENSG00000023041	ZDHHC6	chr10	-	114206675	114206672	protein_coding
ENSG00000023171	GRAMD1B	chr11	+	123325106	123430976	protein_coding
ENSG00000023191	RNH1	chr11	-	507300	507232	protein_coding
ENSG00000023228	NDUFS1	chr2	-	207024327	207024149	protein_coding
ENSG00000023287	RB1CC1	chr8	-	53658403	53626995	protein_coding
ENSG00000023318	ERP44	chr9	-	102861322	102861282	protein_coding
ENSG00000023330	ALAS1	chr3	+	52232102	52232176	protein_coding
ENSG00000023445	BIRC3	chr11	+	102188181	102188215	protein_coding
ENSG00000023516	AKAP11	chr13	+	42846289	42846293	protein_coding
ENSG00000023572	GLRX2	chr1	-	193075244	193074544	protein_coding
ENSG00000023608	SNAPC1	chr14	+	62229075	62229138	protein_coding
ENSG00000023697	DERA	chr12	+	16064106	16064266	protein_coding
ENSG00000023734	STRAP	chr12	+	16035325	16035322	protein_coding
ENSG00000023839	ABCC2	chr10	+	101542489	101542518	protein_coding
ENSG00000023892	DEF6	chr6	+	35265629	35265595	protein_coding
ENSG00000023902	PLEKHO1	chr1	+	150121373	150122106	protein_coding
ENSG00000023909	GCLM	chr1	-	94375012	94374986	protein_coding
ENSG00000024048	UBR2	chr6	+	42531800	42531767	protein_coding
ENSG00000024422	EHD2	chr19	+	48216600	48216679	protein_coding
ENSG00000024526	DEPDC1	chr1	-	68962904	68962765	protein_coding
ENSG00000024862	CCDC28A	chr6	+	139094646	139094906	protein_coding
ENSG00000025039	RRAGD	chr6	-	90121989	90121985	protein_coding
ENSG00000025156	HSF2	chr6	+	122720691	122720806	protein_coding
ENSG00000025293	PHF20	chr20	+	34359896	34359937	protein_coding
ENSG00000025423	HSD17B6	chr12	+	57145945	57157108	protein_coding
ENSG00000025434	NR1H3	chr11	+	47269851	47279547	protein_coding
ENSG00000025708	TYMP	chr22	-	50968485	50968441	protein_coding
ENSG00000025770	NCAPH2	chr22	+	50946645	50946676	protein_coding
ENSG00000025772	TOMM34	chr20	-	43589127	43589037	protein_coding
ENSG00000025796	SEC63	chr6	-	108279393	108279412	protein_coding
ENSG00000025800	KPNA6	chr1	+	32573639	32573657	protein_coding
ENSG00000026025	VIM	chr10	+	17270258	17271277	protein_coding
ENSG00000026103	FAS	chr10	+	90750288	90750560	protein_coding
ENSG00000026297	RNASET2	chr6	-	167370679	167370038	protein_coding
ENSG00000026508	CD44	chr11	+	35160417	35160718	protein_coding
ENSG00000026559	KCNG1	chr20	-	49639666	49639644	protein_coding
ENSG00000026652	AGPAT4	chr6	-	161695093	161695093	protein_coding
ENSG00000026751	SLAMF7	chr1	+	160708847	160709037	protein_coding
ENSG00000026950	BTN3A1	chr6	+	26402465	26402503	protein_coding
ENSG00000027001	MIPEP	chr13	-	24463558	24463539	protein_coding
ENSG00000027075	PRKCH	chr14	+	61654277	61788465	protein_coding
ENSG00000027644	INSRR	chr1	-	156828810	156828890	protein_coding
ENSG00000027697	IFNGR1	chr6	-	137540586	137540495	protein_coding
ENSG00000027847	B4GALT7	chr5	+	177027101	177027155	protein_coding
ENSG00000027869	SH2D2A	chr1	-	156786654	156786540	protein_coding
ENSG00000028116	VRK2	chr2	+	58134786	58273949	protein_coding
ENSG00000028137	TNFRSF1B	chr1	+	12227060	12227048	protein_coding
ENSG00000028203	VEZT	chr12	+	95611522	95611587	protein_coding
ENSG00000028277	POU2F2	chr19	-	42700737	42636598	protein_coding
ENSG00000028310	BRD9	chr5	-	892939	892916	protein_coding
ENSG00000028528	SNX1	chr15	+	64386322	64388201	protein_coding
ENSG00000028839	TBPL1	chr6	+	134273308	134274362	protein_coding
ENSG00000029153	ARNTL2	chr12	+	27485787	27485798	protein_coding
ENSG00000029363	BCLAF1	chr6	-	136610989	136610982	protein_coding
ENSG00000029364	SLC39A9	chr14	+	69864732	69865409	protein_coding
ENSG00000029534	ANK1	chr8	-	41754280	41655140	protein_coding
ENSG00000029559	IBSP	chr4	+	88720733	88720706	protein_coding
ENSG00000029639	TFB1M	chr6	-	155635627	155635618	protein_coding
ENSG00000029725	RABEP1	chr17	+	5185560	5185579	protein_coding
ENSG00000029993	HMGB3	chrX	+	150148982	150151808	protein_coding
ENSG00000030066	NUP160	chr11	-	47870107	47869902	protein_coding
ENSG00000030110	BAK1	chr6	-	33548070	33548036	protein_coding
ENSG00000030304	MUSK	chr9	+	113431051	113431071	protein_coding
ENSG00000030419	IKZF2	chr2	-	214017151	214015161	protein_coding
ENSG00000030582	GRN	chr17	+	42422454	42422670	protein_coding
ENSG00000031003	FAM13B	chr5	-	137387650	137368768	protein_coding
ENSG00000031081	ARHGAP31	chr3	+	119013220	119013230	protein_coding
ENSG00000031691	CENPQ	chr6	+	49431091	49431083	protein_coding
ENSG00000031698	SARS	chr1	+	109756540	109756540	protein_coding
ENSG00000031823	RANBP3	chr19	-	5978153	5978104	protein_coding
ENSG00000032219	ARID4A	chr14	+	58765103	58765293	protein_coding
ENSG00000032389	TSSC1	chr2	-	3381653	3381589	protein_coding
ENSG00000032444	PNPLA6	chr19	+	7598890	7599634	protein_coding
ENSG00000032742	IFT88	chr13	+	21141208	21141299	protein_coding
ENSG00000033011	ALG1	chr16	+	5083961	5121844	protein_coding
ENSG00000033030	ZCCHC8	chr12	-	122985620	122985398	protein_coding
ENSG00000033050	ABCF2	chr7	-	150924316	150924278	protein_coding
ENSG00000033100	CHPF2	chr7	+	150929575	150929585	protein_coding
ENSG00000033122	LRRC7	chr1	+	70034081	70033608	protein_coding
ENSG00000033170	FUT8	chr14	+	65877310	65879448	protein_coding
ENSG00000033178	UBA6	chr4	-	68566897	68566866	protein_coding
ENSG00000033327	GAB2	chr11	-	78129394	78128866	protein_coding
ENSG00000033627	ATP6V0A1	chr17	+	40610862	40610897	protein_coding
ENSG00000033800	PIAS1	chr15	+	68346517	68346653	protein_coding
ENSG00000033867	SLC4A7	chr3	-	27525911	27525875	protein_coding
ENSG00000034053	APBA2	chr15	+	29129629	29131309	protein_coding
ENSG00000034152	MAP2K3	chr17	+	21187984	21188023	protein_coding
ENSG00000034239	EFCAB1	chr8	-	49647870	49647827	protein_coding
ENSG00000034510	TMSB10	chr2	+	85132749	85132780	protein_coding
ENSG00000034533	ASTE1	chr3	-	130746493	130745608	protein_coding
ENSG00000034677	RNF19A	chr8	-	101422243	101322171	protein_coding
ENSG00000034693	PEX3	chr6	+	143771944	143772013	protein_coding
ENSG00000034713	GABARAPL2	chr16	+	75600249	75600277	protein_coding
ENSG00000034971	MYOC	chr1	-	171621823	171621828	protein_coding
ENSG00000035115	SH3YL1	chr2	-	266398	264032	protein_coding
ENSG00000035141	FAM136A	chr2	-	70529222	70529159	protein_coding
ENSG00000035403	VCL	chr10	+	75754951	75757874	protein_coding
ENSG00000035499	DEPDC1B	chr5	-	59996017	59995961	protein_coding
ENSG00000035664	DAPK2	chr15	-	64364232	64338647	protein_coding
ENSG00000035681	NSMAF	chr8	-	59572403	59572388	protein_coding
ENSG00000035687	ADSS	chr1	-	244615436	244615211	protein_coding
ENSG00000035720	STAP1	chr4	+	68424446	68424445	protein_coding
ENSG00000035862	TIMP2	chr17	-	76921469	76921469	protein_coding
ENSG00000035928	RFC1	chr4	-	39367995	39367982	protein_coding
ENSG00000036054	TBC1D23	chr3	+	99979844	99979836	protein_coding
ENSG00000036257	CUL3	chr2	-	225450114	225450055	protein_coding
ENSG00000036448	MYOM2	chr8	+	1993155	1993161	protein_coding
ENSG00000036473	OTC	chrX	+	38211798	38211857	protein_coding
ENSG00000036530	CYP46A1	chr14	+	100150641	100150651	protein_coding
ENSG00000036549	ZZZ3	chr1	-	78149104	78149083	protein_coding
ENSG00000036565	SLC18A1	chr8	-	20040717	20040647	protein_coding
ENSG00000036672	USP2	chr11	-	119252436	119234918	protein_coding
ENSG00000036828	CASR	chr3	+	121902530	121902534	protein_coding
ENSG00000037042	TUBG2	chr17	+	40811323	40811302	protein_coding
ENSG00000037241	RPL26L1	chr5	+	172385732	172386427	protein_coding
ENSG00000037280	FLT4	chr5	-	180076624	180076600	protein_coding
ENSG00000037474	NSUN2	chr5	-	6633404	6633157	protein_coding
ENSG00000037637	FBXO42	chr1	-	16678949	16678968	protein_coding
ENSG00000037749	MFAP3	chr5	+	153418466	153418532	protein_coding
ENSG00000037757	MRI1	chr19	+	13875346	13875375	protein_coding
ENSG00000037897	METTL1	chr12	-	58166576	58165888	protein_coding
ENSG00000037965	HOXC8	chr12	+	54402890	54402773	protein_coding
ENSG00000038002	AGA	chr4	-	178363657	178363564	protein_coding
ENSG00000038210	PI4K2B	chr4	+	25235597	25235655	protein_coding
ENSG00000038219	BOD1L1	chr4	-	13629347	13629349	protein_coding
ENSG00000038274	MAT2B	chr5	+	162930120	162932625	protein_coding
ENSG00000038295	TLL1	chr4	+	166794410	166794390	protein_coding
ENSG00000038358	EDC4	chr16	+	67906926	67906972	protein_coding
ENSG00000038382	TRIO	chr5	+	14143811	14143451	protein_coding
ENSG00000038427	VCAN	chr5	+	82767284	82767563	protein_coding
ENSG00000038532	CLEC16A	chr16	+	11038345	11038421	protein_coding
ENSG00000038945	MSR1	chr8	-	16424999	16050160	protein_coding
ENSG00000039068	CDH1	chr16	+	68771128	68771195	protein_coding
ENSG00000039123	SKIV2L2	chr5	+	54603588	54603829	protein_coding
ENSG00000039139	DNAH5	chr5	-	13944652	13944652	protein_coding
ENSG00000039319	ZFYVE16	chr5	+	79703832	79703883	protein_coding
ENSG00000039523	FAM65A	chr16	+	67552321	67562738	protein_coding
ENSG00000039537	C6	chr5	-	41261540	41213634	protein_coding
ENSG00000039560	RAI14	chr5	+	34656342	34656507	protein_coding
ENSG00000039600	SOX30	chr5	-	157098488	157079385	protein_coding
ENSG00000039650	PNKP	chr19	-	50381608	50370812	protein_coding
ENSG00000039987	BEST2	chr19	+	12862516	12862605	protein_coding
ENSG00000040199	PHLPP2	chr16	-	71758604	71757788	protein_coding
ENSG00000040275	SPDL1	chr5	+	169010638	169010792	protein_coding
ENSG00000040341	STAU2	chr8	-	74659943	74659075	protein_coding
ENSG00000040487	PQLC2	chr1	+	19638820	19638820	protein_coding
ENSG00000040531	CTNS	chr17	+	3539762	3540054	protein_coding
ENSG00000040608	RTN4R	chr22	-	20270769	20255841	protein_coding
ENSG00000040633	PHF23	chr17	-	7143041	7142758	protein_coding
ENSG00000040731	CDH10	chr5	-	24645087	24645045	protein_coding
ENSG00000040933	INPP4A	chr2	+	99061317	99061321	protein_coding
ENSG00000041353	RAB27B	chr18	+	52385091	52495708	protein_coding
ENSG00000041357	PSMA4	chr15	+	78832747	78832786	protein_coding
ENSG00000041515	MYO16	chr13	+	109248500	109282000	protein_coding
ENSG00000041802	LSG1	chr3	-	194393206	194392920	protein_coding
ENSG00000041880	PARP3	chr3	+	51976361	51977036	protein_coding
ENSG00000041982	TNC	chr9	-	117880536	117880432	protein_coding
ENSG00000041988	THAP3	chr1	+	6684926	6685261	protein_coding
ENSG00000042062	FAM65C	chr20	-	49308065	49308064	protein_coding
ENSG00000042088	TDP1	chr14	+	90421283	90422279	protein_coding
ENSG00000042286	AIFM2	chr10	-	71892690	71892568	protein_coding
ENSG00000042304	C2orf83	chr2	-	228498036	228498036	protein_coding
ENSG00000042317	SPATA7	chr14	+	88851268	88852034	protein_coding
ENSG00000042429	MED17	chr11	+	93517393	93517448	protein_coding
ENSG00000042445	RETSAT	chr2	-	85581743	85581651	protein_coding
ENSG00000042493	CAPG	chr2	-	85645555	85637488	protein_coding
ENSG00000042753	AP2S1	chr19	-	47354249	47354101	protein_coding
ENSG00000042781	USH2A	chr1	-	216596738	216596790	protein_coding
ENSG00000042813	ZPBP	chr7	-	50160925	50132809	protein_coding
ENSG00000042832	TG	chr8	+	133879203	133879203	protein_coding
ENSG00000042980	ADAM28	chr8	+	24151553	24151582	protein_coding
ENSG00000043039	BARX2	chr11	+	129245835	129245743	protein_coding
ENSG00000043093	DCUN1D1	chr3	-	182703741	182698326	protein_coding
ENSG00000043143	JADE2	chr5	+	133860003	133861360	protein_coding
ENSG00000043355	ZIC2	chr13	+	100634026	100634038	protein_coding
ENSG00000043462	LCP2	chr5	-	169725231	169724781	protein_coding
ENSG00000043514	TRIT1	chr1	-	40349183	40349176	protein_coding
ENSG00000043591	ADRB1	chr10	+	115803815	115803625	protein_coding
ENSG00000044012	GUCA2B	chr1	+	42619092	42619081	protein_coding
ENSG00000044090	CUL7	chr6	-	43021683	43021537	protein_coding
ENSG00000044115	CTNNA1	chr5	+	137946656	138089114	protein_coding
ENSG00000044446	PHKA2	chrX	-	19002716	19002232	protein_coding
ENSG00000044459	CNTLN	chr9	+	17134980	17135038	protein_coding
ENSG00000044524	EPHA3	chr3	+	89156674	89156771	protein_coding
ENSG00000044574	HSPA5	chr9	-	128003609	128003622	protein_coding
ENSG00000046604	DSG2	chr18	+	29078006	29078141	protein_coding
ENSG00000046647	GEMIN8	chrX	-	14048012	14048011	protein_coding
ENSG00000046651	OFD1	chrX	+	13752864	13752867	protein_coding
ENSG00000046653	GPM6B	chrX	-	13956757	13956757	protein_coding
ENSG00000046774	MAGEC2	chrX	-	141293076	141293068	protein_coding
ENSG00000046889	PREX2	chr8	+	68864353	68864615	protein_coding
ENSG00000047056	WDR37	chr10	+	1095478	1102343	protein_coding
ENSG00000047188	YTHDC2	chr5	+	112849380	112849402	protein_coding
ENSG00000047230	CTPS2	chrX	-	16731059	16730792	protein_coding
ENSG00000047249	ATP6V1H	chr8	-	54756118	54755805	protein_coding
ENSG00000047315	POLR2B	chr4	+	57843888	57845062	protein_coding
ENSG00000047346	FAM214A	chr15	-	53002014	52971562	protein_coding
ENSG00000047365	ARAP2	chr4	-	36246131	36246105	protein_coding
ENSG00000047410	TPR	chr1	-	186344825	186344385	protein_coding
ENSG00000047457	CP	chr3	-	148939842	148939611	protein_coding
ENSG00000047578	KIAA0556	chr16	+	27561454	27561465	protein_coding
ENSG00000047579	DTNBP1	chr6	-	15663289	15663213	protein_coding
ENSG00000047597	XK	chrX	+	37545012	37545044	protein_coding
ENSG00000047617	ANO2	chr12	-	6055398	6054394	protein_coding
ENSG00000047621	C12orf4	chr12	-	4647674	4647632	protein_coding
ENSG00000047634	SCML1	chrX	+	17755569	17755613	protein_coding
ENSG00000047644	WWC3	chrX	+	9983602	9983295	protein_coding
ENSG00000047648	ARHGAP6	chrX	-	11683821	11445906	protein_coding
ENSG00000047662	FAM184B	chr4	-	17783135	17783244	protein_coding
ENSG00000047849	MAP4	chr3	-	48130762	48130338	protein_coding
ENSG00000047932	GOPC	chr6	-	117923705	117923655	protein_coding
ENSG00000047936	ROS1	chr6	-	117747018	117747030	protein_coding
ENSG00000048028	USP28	chr11	-	113746292	113746255	protein_coding
ENSG00000048052	HDAC9	chr7	+	18126572	18548967	protein_coding
ENSG00000048140	TSPAN17	chr5	+	176074388	176074485	protein_coding
ENSG00000048162	NOP16	chr5	-	175815976	175815599	protein_coding
ENSG00000048342	CC2D2A	chr4	+	15471489	15480845	protein_coding
ENSG00000048392	RRM2B	chr8	-	103251346	103251165	protein_coding
ENSG00000048405	ZNF800	chr7	-	127071978	127032758	protein_coding
ENSG00000048462	TNFRSF17	chr16	+	12058964	12059067	protein_coding
ENSG00000048471	SNX29	chr16	+	12070594	12070591	protein_coding
ENSG00000048540	LMO3	chr12	-	16763528	16759421	protein_coding
ENSG00000048544	MRPS10	chr6	-	42185603	42185599	protein_coding
ENSG00000048545	GUCA1A	chr6	+	42123144	42141129	protein_coding
ENSG00000048649	RSF1	chr11	-	77532063	77531768	protein_coding
ENSG00000048707	VPS13D	chr1	+	12290124	12290089	protein_coding
ENSG00000048740	CELF2	chr10	+	11047284	11207447	protein_coding
ENSG00000048828	FAM120A	chr9	+	96214004	96213976	protein_coding
ENSG00000048991	R3HDM1	chr2	+	136289025	136289068	protein_coding
ENSG00000049089	COL9A2	chr1	-	40783488	40782954	protein_coding
ENSG00000049130	KITLG	chr12	-	88974628	88974248	protein_coding
ENSG00000049167	ERCC8	chr5	-	60240900	60240897	protein_coding
ENSG00000049192	ADAMTS6	chr5	-	64777747	64777675	protein_coding
ENSG00000049239	H6PD	chr1	+	9294834	9294833	protein_coding
ENSG00000049245	VAMP3	chr1	+	7831329	7831356	protein_coding
ENSG00000049246	PER3	chr1	+	7844380	7844355	protein_coding
ENSG00000049247	UTS2	chr1	-	7913572	7913125	protein_coding
ENSG00000049249	TNFRSF9	chr1	-	8003225	8000897	protein_coding
ENSG00000049283	EPN3	chr17	+	48609904	48610096	protein_coding
ENSG00000049323	LTBP1	chr2	+	33172039	33359663	protein_coding
ENSG00000049449	RCN1	chr11	+	31833939	32112620	protein_coding
ENSG00000049540	ELN	chr7	+	73442119	73442511	protein_coding
ENSG00000049541	RFC2	chr7	-	73668788	73668729	protein_coding
ENSG00000049618	ARID1B	chr6	+	157098508	157098801	protein_coding
ENSG00000049656	CLPTM1L	chr5	-	1345214	1345169	protein_coding
ENSG00000049759	NEDD4L	chr18	+	55711599	55888803	protein_coding
ENSG00000049768	FOXP3	chrX	-	49121288	49121172	protein_coding
ENSG00000049769	PPP1R3F	chrX	+	49126306	49126275	protein_coding
ENSG00000049860	HEXB	chr5	+	73935848	73981058	protein_coding
ENSG00000049883	PTCD2	chr5	+	71616194	71616200	protein_coding
ENSG00000050030	KIAA2022	chrX	-	74145320	74145281	protein_coding
ENSG00000050130	JKAMP	chr14	+	59951161	59951235	protein_coding
ENSG00000050165	DKK3	chr11	-	12031316	12030173	protein_coding
ENSG00000050327	ARHGEF5	chr7	+	144052381	144052504	protein_coding
ENSG00000050344	NFE2L3	chr7	+	26191860	26191829	protein_coding
ENSG00000050393	MCUR1	chr6	-	13814800	13814440	protein_coding
ENSG00000050405	LIMA1	chr12	-	50677329	50616437	protein_coding
ENSG00000050426	LETMD1	chr12	+	51441745	51442110	protein_coding
ENSG00000050438	SLC4A8	chr12	+	51785101	51818615	protein_coding
ENSG00000050555	LAMC3	chr9	+	133884469	133884574	protein_coding
ENSG00000050628	PTGER3	chr1	-	71513491	71513499	protein_coding
ENSG00000050730	TNIP3	chr4	-	122148621	122085476	protein_coding
ENSG00000050748	MAPK9	chr5	-	179719099	179719083	protein_coding
ENSG00000050767	COL23A1	chr5	-	178017556	178017394	protein_coding
ENSG00000050820	BCAR1	chr16	-	75301951	75285522	protein_coding
ENSG00000051009	FAM160A2	chr11	-	6255941	6255866	protein_coding
ENSG00000051108	HERPUD1	chr16	+	56965960	56966054	protein_coding
ENSG00000051128	HOMER3	chr19	-	19052070	19052011	protein_coding
ENSG00000051180	RAD51	chr15	+	40986972	40987372	protein_coding
ENSG00000051341	POLQ	chr3	-	121265488	121264829	protein_coding
ENSG00000051382	PIK3CB	chr3	-	138553780	138553730	protein_coding
ENSG00000051523	CYBA	chr16	-	88717560	88717461	protein_coding
ENSG00000051596	THOC3	chr5	-	175461683	175461683	protein_coding
ENSG00000051620	HEBP2	chr6	+	138724668	138725389	protein_coding
ENSG00000051825	MPHOSPH9	chr12	-	123728561	123717688	protein_coding
ENSG00000052126	PLEKHA5	chr12	+	19282686	19282667	protein_coding
ENSG00000052344	PRSS8	chr16	-	31147083	31147048	protein_coding
ENSG00000052723	SIKE1	chr1	-	115323306	115323267	protein_coding
ENSG00000052749	RRP12	chr10	-	99185833	99161053	protein_coding
ENSG00000052795	FNIP2	chr4	+	159690290	159690178	protein_coding
ENSG00000052802	MSMO1	chr4	+	166248775	166248872	protein_coding
ENSG00000052841	TTC17	chr11	+	43380482	43380494	protein_coding
ENSG00000052850	ALX4	chr11	-	44331716	44331587	protein_coding
ENSG00000053108	FSTL4	chr5	-	132948255	132948203	protein_coding
ENSG00000053254	FOXN3	chr14	-	90085493	90085509	protein_coding
ENSG00000053328	METTL24	chr6	-	110679475	110679552	protein_coding
ENSG00000053371	AKR7A2	chr1	-	19638640	19638597	protein_coding
ENSG00000053372	MRTO4	chr1	+	19578033	19578299	protein_coding
ENSG00000053438	NNAT	chr20	+	36149617	36149652	protein_coding
ENSG00000053501	USE1	chr19	+	17326155	17326199	protein_coding
ENSG00000053524	MCF2L2	chr3	-	183146566	183146407	protein_coding
ENSG00000053702	NRIP2	chr12	-	2944710	2944201	protein_coding
ENSG00000053747	LAMA3	chr18	+	21269407	21452984	protein_coding
ENSG00000053770	AP5M1	chr14	+	57735627	57735755	protein_coding
ENSG00000053900	ANAPC4	chr4	+	25378835	25378894	protein_coding
ENSG00000053918	KCNQ1	chr11	+	2465914	2466238	protein_coding
ENSG00000054116	TRAPPC3	chr1	-	36621654	36615087	protein_coding
ENSG00000054118	THRAP3	chr1	+	36690017	36690055	protein_coding
ENSG00000054148	PHPT1	chr9	+	139743176	139743862	protein_coding
ENSG00000054179	ENTPD2	chr9	-	139948497	139948513	protein_coding
ENSG00000054219	LY75	chr2	-	160761260	160761267	protein_coding
ENSG00000054267	ARID4B	chr1	-	235491534	235491483	protein_coding
ENSG00000054277	OPN3	chr1	-	241840678	241803671	protein_coding
ENSG00000054282	SDCCAG8	chr1	+	243419336	243419358	protein_coding
ENSG00000054356	PTPRN	chr2	-	220174370	220174103	protein_coding
ENSG00000054392	HHAT	chr1	+	210501596	210502277	protein_coding
ENSG00000054523	KIF1B	chr1	+	10270863	10270628	protein_coding
ENSG00000054598	FOXC1	chr6	+	1610207	1610150	protein_coding
ENSG00000054611	TBC1D22A	chr22	+	47158514	47158557	protein_coding
ENSG00000054654	SYNE2	chr14	+	64319701	64319732	protein_coding
ENSG00000054690	PLEKHH1	chr14	+	68000018	68000007	protein_coding
ENSG00000054793	ATP9A	chr20	-	50385173	50384929	protein_coding
ENSG00000054796	SPO11	chr20	+	55904815	55904863	protein_coding
ENSG00000054803	CBLN4	chr20	-	54580528	54580532	protein_coding
ENSG00000054938	CHRDL2	chr11	-	74442430	74442471	protein_coding
ENSG00000054965	FAM168A	chr11	-	73309234	73309157	protein_coding
ENSG00000054967	RELT	chr11	+	73087309	73087444	protein_coding
ENSG00000054983	GALC	chr14	-	88460009	88459513	protein_coding
ENSG00000055044	NOP58	chr2	+	203130439	203130494	protein_coding
ENSG00000055070	SZRD1	chr1	+	16679070	16693739	protein_coding
ENSG00000055118	KCNH2	chr7	-	150675403	150652892	protein_coding
ENSG00000055130	CUL1	chr7	+	148395006	148395995	protein_coding
ENSG00000055147	FAM114A2	chr5	-	153418496	153418470	protein_coding
ENSG00000055163	CYFIP2	chr5	+	156693089	156693133	protein_coding
ENSG00000055208	TAB2	chr6	+	149539777	149539777	protein_coding
ENSG00000055211	GINM1	chr6	+	149887430	149887511	protein_coding
ENSG00000055332	EIF2AK2	chr2	-	37384208	37384110	protein_coding
ENSG00000055483	USP36	chr17	-	76837523	76836887	protein_coding
ENSG00000055609	KMT2C	chr7	-	152133090	152133073	protein_coding
ENSG00000055732	MCOLN3	chr1	-	85514182	85514152	protein_coding
ENSG00000055813	CCDC85A	chr2	+	56411258	56411152	protein_coding
ENSG00000055917	PUM2	chr2	-	20551995	20550595	protein_coding
ENSG00000055950	MRPL43	chr10	-	102747272	102747254	protein_coding
ENSG00000055955	ITIH4	chr3	-	52865495	52864688	protein_coding
ENSG00000055957	ITIH1	chr3	+	52811608	52811615	protein_coding
ENSG00000056050	C4orf27	chr4	-	170679104	170679095	protein_coding
ENSG00000056097	ZFR	chr5	-	32444867	32444791	protein_coding
ENSG00000056277	ZNF280C	chrX	-	129402873	129402873	protein_coding
ENSG00000056291	NPFFR2	chr4	+	72897521	72897717	protein_coding
ENSG00000056487	PHF21B	chr22	-	45405880	45405886	protein_coding
ENSG00000056558	TRAF1	chr9	-	123691451	123691349	protein_coding
ENSG00000056586	RC3H2	chr9	-	125667620	125667562	protein_coding
ENSG00000056736	IL17RB	chr3	+	53880607	53880595	protein_coding
ENSG00000056972	TRAF3IP2	chr6	-	111927481	111927078	protein_coding
ENSG00000056998	GYG2	chrX	+	2746829	2746971	protein_coding
ENSG00000057019	DCBLD2	chr3	-	98620533	98620539	protein_coding
ENSG00000057149	SERPINB3	chr18	-	61329197	61329127	protein_coding
ENSG00000057252	SOAT1	chr1	+	179262849	179262937	protein_coding
ENSG00000057294	PKP2	chr12	-	33049774	33049703	protein_coding
ENSG00000057468	MSH4	chr1	+	76262567	76262571	protein_coding
ENSG00000057593	F7	chr13	+	113760102	113760105	protein_coding
ENSG00000057608	GDI2	chr10	-	5884095	5855393	protein_coding
ENSG00000057657	PRDM1	chr6	+	106534195	106534211	protein_coding
ENSG00000057663	ATG5	chr6	-	106773695	106773505	protein_coding
ENSG00000057704	TMCC3	chr12	-	95044338	95044333	protein_coding
ENSG00000057757	PITHD1	chr1	+	24104895	24104908	protein_coding
ENSG00000057935	MTA3	chr2	+	42721709	42795782	protein_coding
ENSG00000058056	USP13	chr3	+	179370543	179370828	protein_coding
ENSG00000058063	ATP11B	chr3	+	182511288	182511292	protein_coding
ENSG00000058085	LAMC2	chr1	+	183155373	183155399	protein_coding
ENSG00000058091	CDK14	chr7	+	90095738	90225752	protein_coding
ENSG00000058262	SEC61A1	chr3	+	127770484	127771285	protein_coding
ENSG00000058272	PPP1R12A	chr12	-	80329240	80328877	protein_coding
ENSG00000058335	RASGRF1	chr15	-	79383115	79383113	protein_coding
ENSG00000058404	CAMK2B	chr7	-	44374176	44365076	protein_coding
ENSG00000058453	CROCC	chr1	+	17066768	17248426	protein_coding
ENSG00000058600	POLR3E	chr16	+	22308696	22308696	protein_coding
ENSG00000058668	ATP2B4	chr1	+	203595689	203595960	protein_coding
ENSG00000058673	ZC3H11A	chr1	+	203764782	203764751	protein_coding
ENSG00000058729	RIOK2	chr5	-	96518964	96518946	protein_coding
ENSG00000058799	YIPF1	chr1	-	54355507	54355470	protein_coding
ENSG00000058804	NDC1	chr1	-	54304533	54303969	protein_coding
ENSG00000058866	DGKG	chr3	-	186080026	186080023	protein_coding
ENSG00000059122	FLYWCH1	chr16	+	2961938	2961992	protein_coding
ENSG00000059145	UNKL	chr16	-	1464752	1464705	protein_coding
ENSG00000059377	TBXAS1	chr7	+	139476850	139529063	protein_coding
ENSG00000059378	PARP12	chr7	-	139763521	139762711	protein_coding
ENSG00000059573	ALDH18A1	chr10	-	97416463	97416416	protein_coding
ENSG00000059588	TARBP1	chr1	-	234614849	234614924	protein_coding
ENSG00000059691	GATB	chr4	-	152682175	152682159	protein_coding
ENSG00000059728	MXD1	chr2	+	70124820	70142241	protein_coding
ENSG00000059758	CDK17	chr12	-	96794338	96794217	protein_coding
ENSG00000059769	DNAJC25	chr9	+	114393632	114393614	protein_coding
ENSG00000059804	SLC2A3	chr12	-	8088871	8088783	protein_coding
ENSG00000059915	PSD	chr10	-	104181296	104169034	protein_coding
ENSG00000060069	CTDP1	chr18	+	77439801	77439845	protein_coding
ENSG00000060138	YBX3	chr12	-	10875911	10875922	protein_coding
ENSG00000060140	STYK1	chr12	-	10826917	10826651	protein_coding
ENSG00000060237	WNK1	chr12	+	861759	861745	protein_coding
ENSG00000060339	CCAR1	chr10	+	70480769	70480996	protein_coding
ENSG00000060491	OGFR	chr20	+	61436187	61436187	protein_coding
ENSG00000060558	GNA15	chr19	+	3136191	3136240	protein_coding
ENSG00000060566	CREB3L3	chr19	+	4153598	4153639	protein_coding
ENSG00000060642	PIGV	chr1	+	27113963	27114679	protein_coding
ENSG00000060656	PTPRU	chr1	+	29563028	29563034	protein_coding
ENSG00000060688	SNRNP40	chr1	-	31769629	31769629	protein_coding
ENSG00000060709	RIMBP2	chr12	-	131200826	131200844	protein_coding
ENSG00000060718	COL11A1	chr1	-	103574052	103574052	protein_coding
ENSG00000060749	QSER1	chr11	+	32914724	32914658	protein_coding
ENSG00000060762	MPC1	chr6	-	166796501	166796428	protein_coding
ENSG00000060971	ACAA1	chr3	-	38178733	38178568	protein_coding
ENSG00000060982	BCAT1	chr12	-	25102393	25101987	protein_coding
ENSG00000061273	HDAC7	chr12	-	48226915	48213686	protein_coding
ENSG00000061337	LZTS1	chr8	-	20161474	20161474	protein_coding
ENSG00000061455	PRDM6	chr5	+	122424816	122424936	protein_coding
ENSG00000061492	WNT8A	chr5	+	137419581	137419725	protein_coding
ENSG00000061656	SPAG4	chr20	+	34203814	34204946	protein_coding
ENSG00000061676	NCKAP1	chr2	-	183903586	183903145	protein_coding
ENSG00000061794	MRPS35	chr12	+	27863706	27863765	protein_coding
ENSG00000061918	GUCY1B3	chr4	+	156680144	156680191	protein_coding
ENSG00000061936	SFSWAP	chr12	+	132195626	132195640	protein_coding
ENSG00000061938	TNK2	chr3	-	195638816	195619596	protein_coding
ENSG00000061987	MON2	chr12	+	62860597	62860606	protein_coding
ENSG00000062038	CDH3	chr16	+	68670092	68679240	protein_coding
ENSG00000062096	ARSF	chrX	+	2959512	2959512	protein_coding
ENSG00000062194	GPBP1	chr5	+	56469775	56469912	protein_coding
ENSG00000062282	DGAT2	chr11	+	75470557	75479823	protein_coding
ENSG00000062370	ZNF112	chr19	-	44871377	44860832	protein_coding
ENSG00000062485	CS	chr12	-	56694176	56694114	protein_coding
ENSG00000062524	LTK	chr15	-	41806085	41806025	protein_coding
ENSG00000062598	ELMO2	chr20	-	45061624	45035231	protein_coding
ENSG00000062650	WAPL	chr10	-	88281572	88281549	protein_coding
ENSG00000062716	VMP1	chr17	+	57784553	57915292	protein_coding
ENSG00000062725	APPBP2	chr17	-	58603580	58603603	protein_coding
ENSG00000062822	POLD1	chr19	+	50887461	50887604	protein_coding
ENSG00000063015	SEZ6	chr17	-	27333458	27333037	protein_coding
ENSG00000063046	EIF4B	chr12	+	53399942	53400240	protein_coding
ENSG00000063127	SLC6A16	chr19	-	49828482	49828448	protein_coding
ENSG00000063169	GLTSCR1	chr19	+	48111453	48112391	protein_coding
ENSG00000063176	SPHK2	chr19	+	49122548	49122763	protein_coding
ENSG00000063177	RPL18	chr19	-	49122793	49122433	protein_coding
ENSG00000063180	CA11	chr19	-	49149569	49149327	protein_coding
ENSG00000063241	ISOC2	chr19	-	55973710	55973009	protein_coding
ENSG00000063244	U2AF2	chr19	+	56165512	56166405	protein_coding
ENSG00000063245	EPN1	chr19	+	56186592	56186594	protein_coding
ENSG00000063322	MED29	chr19	+	39881943	39882052	protein_coding
ENSG00000063438	AHRR	chr5	+	304291	321859	protein_coding
ENSG00000063515	GSC2	chr22	-	19137796	19137796	protein_coding
ENSG00000063587	ZNF275	chrX	+	152599613	152599613	protein_coding
ENSG00000063601	MTMR1	chrX	+	149861444	149861869	protein_coding
ENSG00000063660	GPC1	chr2	+	241375088	241375107	protein_coding
ENSG00000063761	ADCK1	chr14	+	78266426	78266456	protein_coding
ENSG00000063854	HAGH	chr16	-	1877195	1876803	protein_coding
ENSG00000063978	RNF4	chr4	+	2463947	2470847	protein_coding
ENSG00000064012	CASP8	chr2	+	202098166	202125286	protein_coding
ENSG00000064042	LIMCH1	chr4	+	41361624	41362824	protein_coding
ENSG00000064102	ASUN	chr12	-	27091259	27090913	protein_coding
ENSG00000064115	TM7SF3	chr12	-	27167367	27167317	protein_coding
ENSG00000064195	DLX3	chr17	-	48072588	48072588	protein_coding
ENSG00000064199	SPA17	chr11	+	124543694	124543812	protein_coding
ENSG00000064201	TSPAN32	chr11	+	2323227	2323373	protein_coding
ENSG00000064205	WISP2	chr20	+	43343485	43344011	protein_coding
ENSG00000064218	DMRT3	chr9	+	976964	976655	protein_coding
ENSG00000064225	ST3GAL6	chr3	+	98451080	98482184	protein_coding
ENSG00000064270	ATP2C2	chr16	+	84402133	84402144	protein_coding
ENSG00000064300	NGFR	chr17	+	47572655	47572655	protein_coding
ENSG00000064309	CDON	chr11	-	125933230	125932761	protein_coding
ENSG00000064313	TAF2	chr8	-	120845103	120845081	protein_coding
ENSG00000064393	HIPK2	chr7	-	139477577	139477797	protein_coding
ENSG00000064419	TNPO3	chr7	-	128695227	128694954	protein_coding
ENSG00000064489	BORCS8-MEF2B	chr19	-	19302967	19302967	protein_coding
ENSG00000064490	RFXANK	chr19	+	19303038	19303747	protein_coding
ENSG00000064545	TMEM161A	chr19	-	19249322	19249287	protein_coding
ENSG00000064547	LPAR2	chr19	-	19739739	19739029	protein_coding
ENSG00000064601	CTSA	chr20	+	44518783	44519974	protein_coding
ENSG00000064607	SUGP2	chr19	-	19144832	19144326	protein_coding
ENSG00000064651	SLC12A2	chr5	+	127419458	127419458	protein_coding
ENSG00000064652	SNX24	chr5	+	122179134	122181308	protein_coding
ENSG00000064655	EYA2	chr20	+	45523263	45523482	protein_coding
ENSG00000064666	CNN2	chr19	+	1026580	1026615	protein_coding
ENSG00000064687	ABCA7	chr19	+	1040102	1040115	protein_coding
ENSG00000064692	SNCAIP	chr5	+	121647049	121647897	protein_coding
ENSG00000064703	DDX20	chr1	+	112297867	112298324	protein_coding
ENSG00000064726	BTBD1	chr15	-	83736106	83736004	protein_coding
ENSG00000064763	FAR2	chr12	+	29302036	29302235	protein_coding
ENSG00000064787	BCAS1	chr20	-	52687133	52645170	protein_coding
ENSG00000064835	POU1F1	chr3	-	87325737	87325734	protein_coding
ENSG00000064886	CHI3L2	chr1	+	111743393	111770335	protein_coding
ENSG00000064932	SBNO2	chr19	-	1174282	1174266	protein_coding
ENSG00000064933	PMS1	chr2	+	190648811	190649238	protein_coding
ENSG00000064961	HMG20B	chr19	+	3572775	3572942	protein_coding
ENSG00000064989	CALCRL	chr2	-	188313187	188312979	protein_coding
ENSG00000064995	TAF11	chr6	-	34855866	34855818	protein_coding
ENSG00000064999	ANKS1A	chr6	+	34857042	34857032	protein_coding
ENSG00000065000	AP3D1	chr19	-	2164464	2151550	protein_coding
ENSG00000065029	ZNF76	chr6	+	35226686	35227512	protein_coding
ENSG00000065054	SLC9A3R2	chr16	+	2075357	2076903	protein_coding
ENSG00000065057	NTHL1	chr16	-	2097867	2097835	protein_coding
ENSG00000065060	UHRF1BP1	chr6	+	34759792	34759873	protein_coding
ENSG00000065135	GNAI3	chr1	+	110091233	110091257	protein_coding
ENSG00000065150	IPO5	chr13	+	98605912	98628932	protein_coding
ENSG00000065154	OAT	chr10	-	126107545	126107492	protein_coding
ENSG00000065183	WDR3	chr1	+	118472343	118472377	protein_coding
ENSG00000065243	PKN2	chr1	+	89149905	89149956	protein_coding
ENSG00000065268	WDR18	chr19	+	984271	984346	protein_coding
ENSG00000065308	TRAM2	chr6	-	52441713	52441858	protein_coding
ENSG00000065320	NTN1	chr17	+	8924859	8924827	protein_coding
ENSG00000065325	GLP2R	chr17	+	9725523	9745858	protein_coding
ENSG00000065328	MCM10	chr10	+	13203554	13203579	protein_coding
ENSG00000065357	DGKA	chr12	+	56321103	56325847	protein_coding
ENSG00000065361	ERBB3	chr12	+	56473641	56473956	protein_coding
ENSG00000065371	ROPN1	chr3	-	123711025	123711025	protein_coding
ENSG00000065413	ANKRD44	chr2	-	198175897	198175504	protein_coding
ENSG00000065427	KARS	chr16	-	75682541	75681563	protein_coding
ENSG00000065457	ADAT1	chr16	-	75657198	75657179	protein_coding
ENSG00000065485	PDIA5	chr3	+	122785909	122785923	protein_coding
ENSG00000065491	TBC1D22B	chr6	+	37225548	37225548	protein_coding
ENSG00000065518	NDUFB4	chr3	+	120315156	120315185	protein_coding
ENSG00000065526	SPEN	chr1	+	16174359	16174354	protein_coding
ENSG00000065534	MYLK	chr3	-	123603178	123603146	protein_coding
ENSG00000065548	ZC3H15	chr2	+	187350883	187350987	protein_coding
ENSG00000065559	MAP2K4	chr17	+	11924141	11924194	protein_coding
ENSG00000065600	TMEM206	chr1	-	212588243	212588228	protein_coding
ENSG00000065609	SNAP91	chr6	-	84419410	84418801	protein_coding
ENSG00000065613	SLK	chr10	+	105726959	105726927	protein_coding
ENSG00000065615	CYB5R4	chr6	+	84569362	84569408	protein_coding
ENSG00000065618	COL17A1	chr10	-	105845760	105845638	protein_coding
ENSG00000065621	GSTO2	chr10	+	106028631	106034924	protein_coding
ENSG00000065665	SEC61A2	chr10	+	12171636	12171688	protein_coding
ENSG00000065675	PRKCQ	chr10	-	6622263	6622238	protein_coding
ENSG00000065717	TLE2	chr19	-	3047633	3029223	protein_coding
ENSG00000065802	ASB1	chr2	+	239335383	239335694	protein_coding
ENSG00000065809	FAM107B	chr10	-	14816896	14646400	protein_coding
ENSG00000065833	ME1	chr6	-	84140790	84140764	protein_coding
ENSG00000065882	TBC1D1	chr4	+	37892708	37979033	protein_coding
ENSG00000065883	CDK13	chr7	+	39989636	39989394	protein_coding
ENSG00000065911	MTHFD2	chr2	+	74425689	74425742	protein_coding
ENSG00000065923	SLC9A7	chrX	-	46618607	46618553	protein_coding
ENSG00000065970	FOXJ2	chr12	+	8185299	8185314	protein_coding
ENSG00000065978	YBX1	chr1	+	43148098	43148089	protein_coding
ENSG00000065989	PDE4A	chr19	+	10527449	10563608	protein_coding
ENSG00000066027	PPP2R5A	chr1	+	212458879	212458752	protein_coding
ENSG00000066032	CTNNA2	chr2	+	79412357	79740177	protein_coding
ENSG00000066044	ELAVL1	chr19	-	8509925	8070525	protein_coding
ENSG00000066056	TIE1	chr1	+	43766664	43766676	protein_coding
ENSG00000066084	DIP2B	chr12	+	50898768	50898772	protein_coding
ENSG00000066117	SMARCD1	chr12	+	50478755	50479125	protein_coding
ENSG00000066135	KDM4A	chr1	+	44115829	44115829	protein_coding
ENSG00000066136	NFYC	chr1	+	41157242	41157376	protein_coding
ENSG00000066185	ZMYND12	chr1	-	42921938	42921693	protein_coding
ENSG00000066230	SLC9A3	chr5	-	524447	524564	protein_coding
ENSG00000066248	NGEF	chr2	-	233877982	233792861	protein_coding
ENSG00000066279	ASPM	chr1	-	197115824	197115799	protein_coding
ENSG00000066294	CD84	chr1	-	160549306	160549272	protein_coding
ENSG00000066322	ELOVL1	chr1	-	43833745	43833682	protein_coding
ENSG00000066336	SPI1	chr11	-	47400127	47400091	protein_coding
ENSG00000066379	ZNRD1	chr6	+	30026676	30029070	protein_coding
ENSG00000066382	MPPED2	chr11	-	30608419	30607900	protein_coding
ENSG00000066405	CLDN18	chr3	+	137717577	137729007	protein_coding
ENSG00000066422	ZBTB11	chr3	-	101396339	101395976	protein_coding
ENSG00000066427	ATXN3	chr14	-	92572965	92572908	protein_coding
ENSG00000066455	GOLGA5	chr14	+	93260576	93260673	protein_coding
ENSG00000066468	FGFR2	chr10	-	123357972	123357945	protein_coding
ENSG00000066557	LRRC40	chr1	-	70671303	70671243	protein_coding
ENSG00000066583	ISOC1	chr5	+	128430444	128430444	protein_coding
ENSG00000066629	EML1	chr14	+	100204030	100259750	protein_coding
ENSG00000066651	TRMT11	chr6	+	126307576	126307686	protein_coding
ENSG00000066654	THUMPD1	chr16	-	20753406	20753137	protein_coding
ENSG00000066697	MSANTD3	chr9	+	103189438	103189425	protein_coding
ENSG00000066735	KIF26A	chr14	+	104605060	104604924	protein_coding
ENSG00000066739	ATG2B	chr14	-	96830207	96829678	protein_coding
ENSG00000066777	ARFGEF1	chr8	-	68255912	68256016	protein_coding
ENSG00000066813	ACSM2B	chr16	-	20587749	20587749	protein_coding
ENSG00000066827	ZFAT	chr8	-	135725292	135725274	protein_coding
ENSG00000066855	MTFR1	chr8	+	66556969	66556969	protein_coding
ENSG00000066923	STAG3	chr7	+	99775186	99775554	protein_coding
ENSG00000066926	FECH	chr18	-	55254004	55253911	protein_coding
ENSG00000066933	MYO9A	chr15	-	72410918	72410405	protein_coding
ENSG00000067048	DDX3Y	chrY	+	15016019	15016793	protein_coding
ENSG00000067057	PFKP	chr10	+	3108525	3109740	protein_coding
ENSG00000067064	IDI1	chr10	-	1095110	1094826	protein_coding
ENSG00000067066	SP100	chr2	+	231280657	231280935	protein_coding
ENSG00000067082	KLF6	chr10	-	3827473	3827401	protein_coding
ENSG00000067113	PLPP1	chr5	-	54830878	54830792	protein_coding
ENSG00000067141	NEO1	chr15	+	73344051	73344834	protein_coding
ENSG00000067167	TRAM1	chr8	-	71520622	71520585	protein_coding
ENSG00000067177	PHKA1	chrX	-	71934167	71934152	protein_coding
ENSG00000067182	TNFRSF1A	chr12	-	6451280	6451242	protein_coding
ENSG00000067191	CACNB1	chr17	-	37353956	37353891	protein_coding
ENSG00000067208	EVI5	chr1	-	93257961	93250665	protein_coding
ENSG00000067221	STOML1	chr15	-	74286963	74284583	protein_coding
ENSG00000067225	PKM	chr15	-	72524163	72523531	protein_coding
ENSG00000067248	DHX29	chr5	-	54603550	54603522	protein_coding
ENSG00000067334	DNTTIP2	chr1	-	94345474	94344730	protein_coding
ENSG00000067365	METTL22	chr16	+	8715540	8715555	protein_coding
ENSG00000067369	TP53BP1	chr15	-	43802926	43785353	protein_coding
ENSG00000067445	TRO	chrX	+	54946895	54947257	protein_coding
ENSG00000067533	RRP15	chr1	+	218458629	218458635	protein_coding
ENSG00000067560	RHOA	chr3	-	49450431	49449406	protein_coding
ENSG00000067596	DHX8	chr17	+	41561233	41561352	protein_coding
ENSG00000067606	PRKCZ	chr1	+	1981909	1981914	protein_coding
ENSG00000067646	ZFY	chrY	+	2803322	2803422	protein_coding
ENSG00000067704	IARS2	chr1	+	220267444	220267474	protein_coding
ENSG00000067715	SYT1	chr12	+	79257773	79258566	protein_coding
ENSG00000067798	NAV3	chr12	+	78224685	78334068	protein_coding
ENSG00000067829	IDH3G	chrX	-	153059978	153059830	protein_coding
ENSG00000067836	ROGDI	chr16	-	4852951	4852634	protein_coding
ENSG00000067840	PDZD4	chrX	-	153096020	153096342	protein_coding
ENSG00000067842	ATP2B3	chrX	+	152783134	152783100	protein_coding
ENSG00000067900	ROCK1	chr18	-	18691812	18691754	protein_coding
ENSG00000067955	CBFB	chr16	+	67063019	67063052	protein_coding
ENSG00000067992	PDK3	chrX	+	24483338	24483406	protein_coding
ENSG00000068001	HYAL2	chr3	-	50360337	50358904	protein_coding
ENSG00000068024	HDAC4	chr2	-	240323348	240322714	protein_coding
ENSG00000068028	RASSF1	chr3	-	50378411	50374826	protein_coding
ENSG00000068078	FGFR3	chr4	+	1795034	1795020	protein_coding
ENSG00000068079	IFI35	chr17	+	41158742	41158802	protein_coding
ENSG00000068097	HEATR6	chr17	-	58156292	58156282	protein_coding
ENSG00000068120	COASY	chr17	+	40713485	40714169	protein_coding
ENSG00000068137	PLEKHH3	chr17	-	40829012	40829012	protein_coding
ENSG00000068305	MEF2A	chr15	+	100105622	100106197	protein_coding
ENSG00000068308	OTUD5	chrX	-	48815648	48814858	protein_coding
ENSG00000068323	TFE3	chrX	-	48901012	48900881	protein_coding
ENSG00000068354	TBC1D25	chrX	+	48397845	48398117	protein_coding
ENSG00000068366	ACSL4	chrX	-	108976632	108976463	protein_coding
ENSG00000068383	INPP5A	chr10	+	134351324	134351291	protein_coding
ENSG00000068394	GPKOW	chrX	-	48980151	48980085	protein_coding
ENSG00000068400	GRIPAP1	chrX	-	48858675	48858644	protein_coding
ENSG00000068438	FTSJ1	chrX	+	48334409	48334591	protein_coding
ENSG00000068489	PRR11	chr17	+	57232860	57233107	protein_coding
ENSG00000068615	REEP1	chr2	-	86565206	86564806	protein_coding
ENSG00000068650	ATP11A	chr13	+	113344643	113344494	protein_coding
ENSG00000068654	POLR1A	chr2	-	86333278	86332998	protein_coding
ENSG00000068697	LAPTM4A	chr2	-	20251789	20251381	protein_coding
ENSG00000068724	TTC7A	chr2	+	47143296	47168368	protein_coding
ENSG00000068745	IP6K2	chr3	-	48777786	48754648	protein_coding
ENSG00000068781	STON1-GTF2A1L	chr2	+	48757064	48807950	protein_coding
ENSG00000068784	SRBD1	chr2	-	45839304	45838406	protein_coding
ENSG00000068796	KIF2A	chr5	+	61601989	61602271	protein_coding
ENSG00000068831	RASGRP2	chr11	-	64512928	64511614	protein_coding
ENSG00000068878	PSME4	chr2	-	54197977	54198153	protein_coding
ENSG00000068885	IFT80	chr3	-	160117668	160117004	protein_coding
ENSG00000068903	SIRT2	chr19	-	39390502	39390223	protein_coding
ENSG00000068912	ERLEC1	chr2	+	54014181	54014181	protein_coding
ENSG00000068971	PPP2R5B	chr11	+	64685025	64692161	protein_coding
ENSG00000068976	PYGM	chr11	-	64527769	64527446	protein_coding
ENSG00000068985	PAGE1	chrX	-	49460596	49460585	protein_coding
ENSG00000069011	PITX1	chr5	-	134370503	134369918	protein_coding
ENSG00000069018	TRPC7	chr5	-	135701225	135701225	protein_coding
ENSG00000069020	MAST4	chr5	+	65892189	66300483	protein_coding
ENSG00000069122	ADGRF5	chr6	-	46922680	46922673	protein_coding
ENSG00000069188	SDK2	chr17	-	71640228	71640584	protein_coding
ENSG00000069206	ADAM7	chr8	+	24298443	24298539	protein_coding
ENSG00000069248	NUP133	chr1	-	229644088	229644074	protein_coding
ENSG00000069275	NUCKS1	chr1	-	205719404	205719310	protein_coding
ENSG00000069329	VPS35	chr16	-	46723430	46723081	protein_coding
ENSG00000069345	DNAJA2	chr16	-	47007699	47007582	protein_coding
ENSG00000069399	BCL3	chr19	+	45250962	45251965	protein_coding
ENSG00000069424	KCNAB2	chr1	+	6051526	6086393	protein_coding
ENSG00000069431	ABCC9	chr12	-	22094336	22094358	protein_coding
ENSG00000069482	GAL	chr11	+	68451247	68452012	protein_coding
ENSG00000069493	CLEC2D	chr12	+	9817565	9822313	protein_coding
ENSG00000069509	FUNDC1	chrX	-	44402247	44402105	protein_coding
ENSG00000069535	MAOB	chrX	-	43741693	43741665	protein_coding
ENSG00000069667	RORA	chr15	-	61521518	60884725	protein_coding
ENSG00000069696	DRD4	chr11	+	637293	637285	protein_coding
ENSG00000069702	TGFBR3	chr1	-	92371892	92351678	protein_coding
ENSG00000069712	KIAA1107	chr1	+	92632609	92632609	protein_coding
ENSG00000069764	PLA2G10	chr16	-	14788526	14788526	protein_coding
ENSG00000069812	HES2	chr1	-	6484730	6479979	protein_coding
ENSG00000069849	ATP1B3	chr3	+	141594966	141595485	protein_coding
ENSG00000069869	NEDD4	chr15	-	56285944	56285810	protein_coding
ENSG00000069943	PIGB	chr15	+	55611158	55611420	protein_coding
ENSG00000069956	MAPK6	chr15	+	52244303	52311426	protein_coding
ENSG00000069966	GNB5	chr15	-	52483566	52472122	protein_coding
ENSG00000069974	RAB27A	chr15	-	55611311	55611321	protein_coding
ENSG00000069998	CECR5	chr22	-	17646177	17640167	protein_coding
ENSG00000070010	UFD1L	chr22	-	19466738	19466706	protein_coding
ENSG00000070018	LRP6	chr12	-	12419946	12419953	protein_coding
ENSG00000070019	GUCY2C	chr12	-	14849519	14849533	protein_coding
ENSG00000070031	SCT	chr11	-	627143	627181	protein_coding
ENSG00000070047	PHRF1	chr11	+	576486	576483	protein_coding
ENSG00000070061	IKBKAP	chr9	-	111696396	111696367	protein_coding
ENSG00000070081	NUCB2	chr11	+	17229700	17298324	protein_coding
ENSG00000070087	PFN2	chr3	-	149768575	149688682	protein_coding
ENSG00000070159	PTPN3	chr9	-	112260593	112260587	protein_coding
ENSG00000070182	SPTB	chr14	-	65346601	65346625	protein_coding
ENSG00000070190	DAPP1	chr4	+	100737990	100738007	protein_coding
ENSG00000070193	FGF10	chr5	-	44389808	44389522	protein_coding
ENSG00000070214	SLC44A1	chr9	+	108006903	108006932	protein_coding
ENSG00000070269	TMEM260	chr14	+	56955072	57046544	protein_coding
ENSG00000070366	SMG6	chr17	-	2207065	2207079	protein_coding
ENSG00000070367	EXOC5	chr14	-	57735726	57735608	protein_coding
ENSG00000070371	CLTCL1	chr22	-	19279239	19279208	protein_coding
ENSG00000070388	FGF22	chr19	+	639879	639879	protein_coding
ENSG00000070404	FSTL3	chr19	+	676365	676393	protein_coding
ENSG00000070413	DGCR2	chr22	-	19109967	19109925	protein_coding
ENSG00000070423	RNF126	chr19	-	663277	663184	protein_coding
ENSG00000070444	MNT	chr17	-	2304412	2304354	protein_coding
ENSG00000070476	ZXDC	chr3	-	126194762	126194734	protein_coding
ENSG00000070495	JMJD6	chr17	-	74722881	74722615	protein_coding
ENSG00000070501	POLB	chr8	+	42195972	42196012	protein_coding
ENSG00000070526	ST6GALNAC1	chr17	-	74639920	74639790	protein_coding
ENSG00000070540	WIPI1	chr17	-	66453654	66453620	protein_coding
ENSG00000070601	FRMPD1	chr9	+	37650997	37650973	protein_coding
ENSG00000070610	GBA2	chr9	-	35749225	35749225	protein_coding
ENSG00000070614	NDST1	chr5	+	149865381	149865495	protein_coding
ENSG00000070669	ASNS	chr7	-	97501854	97501720	protein_coding
ENSG00000070718	AP3M2	chr8	+	42010464	42010581	protein_coding
ENSG00000070729	CNGB1	chr16	-	58005020	58005012	protein_coding
ENSG00000070731	ST6GALNAC2	chr17	-	74583038	74581940	protein_coding
ENSG00000070748	CHAT	chr10	+	50817141	50817141	protein_coding
ENSG00000070756	PABPC1	chr8	-	101735037	101734315	protein_coding
ENSG00000070759	TESK2	chr1	-	45956838	45956835	protein_coding
ENSG00000070761	CFAP20	chr16	-	58163354	58163254	protein_coding
ENSG00000070770	CSNK2A2	chr16	-	58231824	58232010	protein_coding
ENSG00000070778	PTPN21	chr14	-	89021077	89021330	protein_coding
ENSG00000070785	EIF2B3	chr1	-	45452394	45452267	protein_coding
ENSG00000070808	CAMK2A	chr5	-	149669854	149669336	protein_coding
ENSG00000070814	TCOF1	chr5	+	149737202	149737267	protein_coding
ENSG00000070831	CDC42	chr1	+	22379120	22379202	protein_coding
ENSG00000070882	OSBPL3	chr7	-	25021253	25019774	protein_coding
ENSG00000070886	EPHA8	chr1	+	22890057	22889982	protein_coding
ENSG00000070915	SLC12A3	chr16	+	56899119	56899119	protein_coding
ENSG00000070950	RAD18	chr3	-	9005457	9005127	protein_coding
ENSG00000070961	ATP2B1	chr12	-	90103077	90102608	protein_coding
ENSG00000070985	TRPM5	chr11	-	2444275	2444275	protein_coding
ENSG00000071051	NCK2	chr2	+	106361354	106361369	protein_coding
ENSG00000071054	MAP4K4	chr2	+	102313312	102314169	protein_coding
ENSG00000071073	MGAT4A	chr2	-	99347589	99347574	protein_coding
ENSG00000071082	RPL31	chr2	+	101618177	101618754	protein_coding
ENSG00000071127	WDR1	chr4	-	10118573	10118384	protein_coding
ENSG00000071189	SNX13	chr7	-	17980124	17980114	protein_coding
ENSG00000071203	MS4A12	chr11	+	60260251	60260251	protein_coding
ENSG00000071205	ARHGAP10	chr4	+	148653214	148653239	protein_coding
ENSG00000071242	RPS6KA2	chr6	-	167319939	167040703	protein_coding
ENSG00000071243	ING3	chr7	+	120590803	120590831	protein_coding
ENSG00000071246	VASH1	chr14	+	77228532	77228099	protein_coding
ENSG00000071282	LMCD1	chr3	+	8543393	8543509	protein_coding
ENSG00000071462	WBSCR22	chr7	+	73097355	73097927	protein_coding
ENSG00000071537	SEL1L	chr14	-	82000205	82000189	protein_coding
ENSG00000071539	TRIP13	chr5	+	892758	892999	protein_coding
ENSG00000071553	ATP6AP1	chrX	+	153656978	153657023	protein_coding
ENSG00000071564	TCF3	chr19	-	1652604	1652614	protein_coding
ENSG00000071575	TRIB2	chr2	+	12857015	12857068	protein_coding
ENSG00000071626	DAZAP1	chr19	+	1407568	1407587	protein_coding
ENSG00000071655	MBD3	chr19	-	1592800	1592750	protein_coding
ENSG00000071677	PRLH	chr2	+	238475217	238475217	protein_coding
ENSG00000071794	HLTF	chr3	-	148804341	148804297	protein_coding
ENSG00000071859	FAM50A	chrX	+	153672473	153672488	protein_coding
ENSG00000071889	FAM3A	chrX	-	153744566	153744556	protein_coding
ENSG00000071894	CPSF1	chr8	-	145634733	145634710	protein_coding
ENSG00000071909	MYO3B	chr2	+	171034655	171034657	protein_coding
ENSG00000071967	CYBRD1	chr2	+	172378757	172378987	protein_coding
ENSG00000071991	CDH19	chr18	-	64271375	64271327	protein_coding
ENSG00000071994	PDCD2	chr6	-	170893780	170893716	protein_coding
ENSG00000072041	SLC6A15	chr12	-	85307394	85306542	protein_coding
ENSG00000072042	RDH11	chr14	-	68162531	68162476	protein_coding
ENSG00000072062	PRKACA	chr19	-	14228896	14228574	protein_coding
ENSG00000072071	ADGRL1	chr19	-	14316999	14316981	protein_coding
ENSG00000072080	SPP2	chr2	+	234959323	234959382	protein_coding
ENSG00000072110	ACTN1	chr14	-	69446157	69446019	protein_coding
ENSG00000072121	ZFYVE26	chr14	-	68283307	68283302	protein_coding
ENSG00000072133	RPS6KA6	chrX	-	83442915	83443189	protein_coding
ENSG00000072134	EPN2	chr17	+	19118928	19186405	protein_coding
ENSG00000072135	PTPN18	chr2	+	131113580	131129802	protein_coding
ENSG00000072163	LIMS2	chr2	-	128439360	128432690	protein_coding
ENSG00000072182	ASIC4	chr2	+	220378892	220379207	protein_coding
ENSG00000072195	SPEG	chr2	+	220299568	220306765	protein_coding
ENSG00000072201	LNX1	chr4	-	54567572	54424378	protein_coding
ENSG00000072210	ALDH3A2	chr17	+	19551449	19552091	protein_coding
ENSG00000072274	TFRC	chr3	-	195809060	195808961	protein_coding
ENSG00000072310	SREBF1	chr17	-	17740316	17740300	protein_coding
ENSG00000072315	TRPC5	chrX	-	111326004	111326004	protein_coding
ENSG00000072364	AFF4	chr5	-	132299326	132299326	protein_coding
ENSG00000072401	UBE2D1	chr10	+	60094735	60094766	protein_coding
ENSG00000072415	MPP5	chr14	+	67707826	67708152	protein_coding
ENSG00000072422	RHOBTB1	chr10	-	62761198	62703938	protein_coding
ENSG00000072444	ASAH2C	chr10	-	48055018	48055018	protein_coding
ENSG00000072501	SMC1A	chrX	-	53449677	53449603	protein_coding
ENSG00000072506	HSD17B10	chrX	-	53461320	53461317	protein_coding
ENSG00000072518	MARK2	chr11	+	63606400	63606598	protein_coding
ENSG00000072571	HMMR	chr5	+	162887209	162887649	protein_coding
ENSG00000072609	CHFR	chr12	-	133532890	133464191	protein_coding
ENSG00000072657	TRHDE	chr12	+	72481046	72666150	protein_coding
ENSG00000072682	P4HA2	chr5	-	131631008	131563544	protein_coding
ENSG00000072694	FCGR2B	chr1	+	161632937	161632937	protein_coding
ENSG00000072736	NFATC3	chr16	+	68118654	68119348	protein_coding
ENSG00000072756	TRNT1	chr3	+	3168600	3168635	protein_coding
ENSG00000072778	ACADVL	chr17	+	7120444	7123257	protein_coding
ENSG00000072786	STK10	chr5	-	171615390	171615200	protein_coding
ENSG00000072803	FBXW11	chr5	-	171433877	171433642	protein_coding
ENSG00000072818	ACAP1	chr17	+	7239848	7239851	protein_coding
ENSG00000072832	CRMP1	chr4	-	5894785	5890206	protein_coding
ENSG00000072840	EVC	chr4	+	5712924	5712930	protein_coding
ENSG00000072849	DERL2	chr17	-	5390131	5389494	protein_coding
ENSG00000072858	SIDT1	chr3	+	113251143	113251413	protein_coding
ENSG00000072864	NDE1	chr16	+	15737124	15744104	protein_coding
ENSG00000072952	MRVI1	chr11	-	10715535	10715090	protein_coding
ENSG00000072954	TMEM38A	chr19	+	16771938	16771950	protein_coding
ENSG00000072958	AP1M1	chr19	+	16308389	16308722	protein_coding
ENSG00000073008	PVR	chr19	+	45147098	45147210	protein_coding
ENSG00000073050	XRCC1	chr19	-	44084625	44079679	protein_coding
ENSG00000073060	SCARB1	chr12	-	125367214	125348410	protein_coding
ENSG00000073067	CYP2W1	chr7	+	1022835	1022817	protein_coding
ENSG00000073111	MCM2	chr3	+	127317066	127317254	protein_coding
ENSG00000073146	MOV10L1	chr22	+	50528308	50552928	protein_coding
ENSG00000073150	PANX2	chr22	+	50609160	50608690	protein_coding
ENSG00000073169	SELO	chr22	+	50639408	50639462	protein_coding
ENSG00000073282	TP63	chr3	+	189349205	189507449	protein_coding
ENSG00000073331	ALPK1	chr4	+	113206665	113218557	protein_coding
ENSG00000073350	LLGL2	chr17	+	73521161	73521799	protein_coding
ENSG00000073417	PDE8A	chr15	+	85523671	85525087	protein_coding
ENSG00000073464	CLCN4	chrX	+	10124985	10126508	protein_coding
ENSG00000073536	NLE1	chr17	-	33469334	33469316	protein_coding
ENSG00000073578	SDHA	chr5	+	218356	218439	protein_coding
ENSG00000073584	SMARCE1	chr17	-	38804760	38804070	protein_coding
ENSG00000073598	FNDC8	chr17	+	33448598	33448650	protein_coding
ENSG00000073605	GSDMB	chr17	-	38076107	38074888	protein_coding
ENSG00000073614	KDM5A	chr12	-	498620	498450	protein_coding
ENSG00000073670	ADAM11	chr17	+	42836399	42836356	protein_coding
ENSG00000073711	PPP2R3A	chr3	+	135684515	135684600	protein_coding
ENSG00000073712	FERMT2	chr14	-	53419153	53417768	protein_coding
ENSG00000073734	ABCB11	chr2	-	169887832	169887834	protein_coding
ENSG00000073737	DHRS9	chr2	+	169921299	169926073	protein_coding
ENSG00000073754	CD5L	chr1	-	157868046	157811598	protein_coding
ENSG00000073756	PTGS2	chr1	-	186649559	186649555	protein_coding
ENSG00000073792	IGF2BP2	chr3	-	185542844	185542795	protein_coding
ENSG00000073803	MAP3K13	chr3	+	185000729	185000764	protein_coding
ENSG00000073849	ST6GAL1	chr3	+	186648274	186648325	protein_coding
ENSG00000073861	TBX21	chr17	+	45810610	45810602	protein_coding
ENSG00000073910	FRY	chr13	+	32605437	32605914	protein_coding
ENSG00000073921	PICALM	chr11	-	85780924	85780117	protein_coding
ENSG00000073969	NSF	chr17	+	44668035	44668035	protein_coding
ENSG00000074047	GLI2	chr2	+	121493199	121493457	protein_coding
ENSG00000074054	CLASP1	chr2	-	122407163	122407038	protein_coding
ENSG00000074071	MRPS34	chr16	-	1823156	1823131	protein_coding
ENSG00000074181	NOTCH3	chr19	-	15311792	15311806	protein_coding
ENSG00000074201	CLNS1A	chr11	-	77348850	77348839	protein_coding
ENSG00000074211	PPP2R2C	chr4	-	6565327	6474341	protein_coding
ENSG00000074219	TEAD2	chr19	-	49865714	49865671	protein_coding
ENSG00000074266	EED	chr11	+	85955586	85955831	protein_coding
ENSG00000074276	CDHR2	chr5	+	175969512	175976343	protein_coding
ENSG00000074317	SNCB	chr5	-	176057557	176057535	protein_coding
ENSG00000074319	TSG101	chr11	-	18548779	18548470	protein_coding
ENSG00000074356	NCBP3	chr17	-	3749545	3749540	protein_coding
ENSG00000074370	ATP2A3	chr17	-	3867758	3867731	protein_coding
ENSG00000074410	CA12	chr15	-	63674360	63674045	protein_coding
ENSG00000074416	MGLL	chr3	-	127542093	127542028	protein_coding
ENSG00000074527	NTN4	chr12	-	96184930	96184541	protein_coding
ENSG00000074582	BCS1L	chr2	+	219523487	219524437	protein_coding
ENSG00000074590	NUAK1	chr12	-	106533811	106533302	protein_coding
ENSG00000074603	DPP8	chr15	-	65810042	65810027	protein_coding
ENSG00000074621	SLC24A1	chr15	+	65903704	65903703	protein_coding
ENSG00000074657	ZNF532	chr18	+	56529832	56532109	protein_coding
ENSG00000074660	SCARF1	chr17	-	1549041	1549026	protein_coding
ENSG00000074695	LMAN1	chr18	-	57027194	57026486	protein_coding
ENSG00000074696	HACD3	chr15	+	65822756	65822853	protein_coding
ENSG00000074706	IPCEF1	chr6	-	154677926	154568788	protein_coding
ENSG00000074755	ZZEF1	chr17	-	4046314	4046307	protein_coding
ENSG00000074771	NOX3	chr6	-	155777037	155776973	protein_coding
ENSG00000074800	ENO1	chr1	-	8939308	8938745	protein_coding
ENSG00000074803	SLC12A1	chr15	+	48483861	48498499	protein_coding
ENSG00000074842	MYDGF	chr19	-	4670382	4670354	protein_coding
ENSG00000074855	ANO8	chr19	-	17445638	17445580	protein_coding
ENSG00000074935	TUBE1	chr6	-	112408732	112408685	protein_coding
ENSG00000074964	ARHGEF10L	chr1	+	17866330	17866251	protein_coding
ENSG00000074966	TXK	chr4	-	48136273	48136267	protein_coding
ENSG00000075035	WSCD2	chr12	+	108523248	108523065	protein_coding
ENSG00000075043	KCNQ2	chr20	-	62104030	62104008	protein_coding
ENSG00000075073	TACR2	chr10	-	71176623	71169038	protein_coding
ENSG00000075089	ACTR6	chr12	+	100592900	100594594	protein_coding
ENSG00000075131	TIPIN	chr15	-	66679084	66649023	protein_coding
ENSG00000075142	SRI	chr7	-	87856308	87849351	protein_coding
ENSG00000075151	EIF4G3	chr1	-	21503381	21503390	protein_coding
ENSG00000075188	NUP37	chr12	-	102513902	102513892	protein_coding
ENSG00000075213	SEMA3A	chr7	-	84122040	83824105	protein_coding
ENSG00000075218	GTSE1	chr22	+	46692638	46692767	protein_coding
ENSG00000075223	SEMA3C	chr7	-	80551675	80548367	protein_coding
ENSG00000075234	TTC38	chr22	+	46663858	46663917	protein_coding
ENSG00000075239	ACAT1	chr11	+	107992243	107992294	protein_coding
ENSG00000075240	GRAMD4	chr22	+	46971909	46972994	protein_coding
ENSG00000075275	CELSR1	chr22	-	46933067	46933497	protein_coding
ENSG00000075290	WNT8B	chr10	+	102222798	102222768	protein_coding
ENSG00000075292	ZNF638	chr2	+	71503691	71558912	protein_coding
ENSG00000075303	SLC25A40	chr7	-	87505672	87505672	protein_coding
ENSG00000075336	TIMM21	chr18	+	71815746	71815758	protein_coding
ENSG00000075340	ADD2	chr2	-	70995357	70995329	protein_coding
ENSG00000075388	FGF4	chr11	-	69590171	69590109	protein_coding
ENSG00000075391	RASAL2	chr1	+	178063276	178063239	protein_coding
ENSG00000075399	VPS9D1	chr16	-	89787394	89787288	protein_coding
ENSG00000075407	ZNF37A	chr10	+	38383264	38383293	protein_coding
ENSG00000075413	MARK3	chr14	+	103851729	103851752	protein_coding
ENSG00000075415	SLC25A3	chr12	+	98987369	98987464	protein_coding
ENSG00000075420	FNDC3B	chr3	+	171757418	171757409	protein_coding
ENSG00000075426	FOSL2	chr2	+	28615315	28615725	protein_coding
ENSG00000075429	CACNG5	chr17	+	64831235	64831235	protein_coding
ENSG00000075461	CACNG4	chr17	+	64961026	64960823	protein_coding
ENSG00000075539	FRYL	chr4	-	48782339	48782288	protein_coding
ENSG00000075568	TMEM131	chr2	-	98612354	98612394	protein_coding
ENSG00000075618	FSCN1	chr7	+	5632454	5632447	protein_coding
ENSG00000075624	ACTB	chr7	-	5603415	5570232	protein_coding
ENSG00000075643	MOCOS	chr18	+	33767482	33767482	protein_coding
ENSG00000075651	PLD1	chr3	-	171528740	171528254	protein_coding
ENSG00000075673	ATP12A	chr13	+	25254549	25254549	protein_coding
ENSG00000075702	WDR62	chr19	+	36545783	36545815	protein_coding
ENSG00000075711	DLG1	chr3	-	197026171	197025483	protein_coding
ENSG00000075785	RAB7A	chr3	+	128444965	128445026	protein_coding
ENSG00000075790	BCAP29	chr7	+	107220422	107220691	protein_coding
ENSG00000075826	SEC31B	chr10	-	102279621	102269059	protein_coding
ENSG00000075856	SART3	chr12	-	108955176	108954944	protein_coding
ENSG00000075884	ARHGAP15	chr2	+	143848931	143886988	protein_coding
ENSG00000075886	TUBA3D	chr2	+	132233666	132233691	protein_coding
ENSG00000075891	PAX2	chr10	+	102495360	102505339	protein_coding
ENSG00000075914	EXOSC7	chr3	+	45016733	45017736	protein_coding
ENSG00000075945	KIFAP3	chr1	-	170054349	170043793	protein_coding
ENSG00000075975	MKRN2	chr3	+	12598513	12598586	protein_coding
ENSG00000076003	MCM6	chr2	-	136633996	136634013	protein_coding
ENSG00000076043	REXO2	chr11	+	114310108	114310193	protein_coding
ENSG00000076053	RBM7	chr11	+	114270752	114271346	protein_coding
ENSG00000076067	RBMS2	chr12	+	56915713	56915615	protein_coding
ENSG00000076108	BAZ2A	chr12	-	57030600	57024110	protein_coding
ENSG00000076201	PTPN23	chr3	+	47422501	47422517	protein_coding
ENSG00000076242	MLH1	chr3	+	37034823	37035009	protein_coding
ENSG00000076248	UNG	chr12	+	109535379	109535402	protein_coding
ENSG00000076258	FMO4	chr1	+	171283347	171283322	protein_coding
ENSG00000076321	KLHL20	chr1	+	173684080	173684120	protein_coding
ENSG00000076344	RGS11	chr16	-	325980	325941	protein_coding
ENSG00000076351	SLC46A1	chr17	-	26734215	26733230	protein_coding
ENSG00000076356	PLXNA2	chr1	-	208417665	208417649	protein_coding
ENSG00000076382	SPAG5	chr17	-	26926297	26926033	protein_coding
ENSG00000076513	ANKRD13A	chr12	+	110436991	110437235	protein_coding
ENSG00000076554	TPD52	chr8	-	81143467	81083799	protein_coding
ENSG00000076555	ACACB	chr12	+	109554400	109569166	protein_coding
ENSG00000076604	TRAF4	chr17	+	27071002	27071029	protein_coding
ENSG00000076641	PAG1	chr8	-	82024303	82024303	protein_coding
ENSG00000076650	GPATCH1	chr19	+	33571786	33572089	protein_coding
ENSG00000076662	ICAM3	chr19	-	10450499	10450300	protein_coding
ENSG00000076685	NT5C2	chr10	-	104953063	104953029	protein_coding
ENSG00000076706	MCAM	chr11	-	119192231	119187840	protein_coding
ENSG00000076716	GPC4	chrX	-	132549518	132549517	protein_coding
ENSG00000076770	MBNL3	chrX	-	131623996	131623066	protein_coding
ENSG00000076826	CAMSAP3	chr19	+	7660788	7660760	protein_coding
ENSG00000076864	RAP1GAP	chr1	-	21995856	21995813	protein_coding
ENSG00000076924	XAB2	chr19	-	7694451	7694431	protein_coding
ENSG00000076928	ARHGEF1	chr19	+	42387228	42387267	protein_coding
ENSG00000076944	STXBP2	chr19	+	7701767	7702007	protein_coding
ENSG00000076984	MAP2K7	chr19	+	7968728	7968762	protein_coding
ENSG00000077009	NMRK2	chr19	+	3933101	3933587	protein_coding
ENSG00000077044	DGKD	chr2	+	234263153	234263149	protein_coding
ENSG00000077063	CTTNBP2	chr7	-	117514193	117513493	protein_coding
ENSG00000077080	ACTL6B	chr7	-	100254084	100254059	protein_coding
ENSG00000077092	RARB	chr3	+	25215823	25469754	protein_coding
ENSG00000077097	TOP2B	chr3	-	25706398	25706398	protein_coding
ENSG00000077147	TM9SF3	chr10	-	98347209	98346769	protein_coding
ENSG00000077150	NFKB2	chr10	+	104153867	104155462	protein_coding
ENSG00000077152	UBE2T	chr1	-	202311108	202311064	protein_coding
ENSG00000077157	PPP1R12B	chr1	+	202317827	202317833	protein_coding
ENSG00000077232	DNAJC10	chr2	+	183580768	183580987	protein_coding
ENSG00000077235	GTF3C1	chr16	-	27561234	27561220	protein_coding
ENSG00000077238	IL4R	chr16	+	27324989	27325295	protein_coding
ENSG00000077254	USP33	chr1	-	78225537	78225496	protein_coding
ENSG00000077264	PAK3	chrX	+	110187513	110339419	protein_coding
ENSG00000077274	CAPN6	chrX	-	110513751	110513711	protein_coding
ENSG00000077279	DCX	chrX	-	110655603	110655397	protein_coding
ENSG00000077312	SNRPA	chr19	+	41256542	41257108	protein_coding
ENSG00000077327	SPAG6	chr10	+	22634374	22634425	protein_coding
ENSG00000077348	EXOSC5	chr19	-	41903384	41903261	protein_coding
ENSG00000077380	DYNC1I2	chr2	+	172543919	172544265	protein_coding
ENSG00000077420	APBB1IP	chr10	+	26727132	26727286	protein_coding
ENSG00000077454	LRCH4	chr7	-	100183776	100183752	protein_coding
ENSG00000077458	FAM76B	chr11	-	95523573	95522946	protein_coding
ENSG00000077463	SIRT6	chr19	-	4182601	4182544	protein_coding
ENSG00000077498	TYR	chr11	+	88910620	88911043	protein_coding
ENSG00000077514	POLD3	chr11	+	74204896	74303677	protein_coding
ENSG00000077522	ACTN2	chr1	+	236849754	236849799	protein_coding
ENSG00000077549	CAPZB	chr1	-	19812033	19812027	protein_coding
ENSG00000077585	GPR137B	chr1	+	236305805	236305853	protein_coding
ENSG00000077616	NAALAD2	chr11	+	89864683	89867867	protein_coding
ENSG00000077684	JADE1	chr4	+	129730778	129730855	protein_coding
ENSG00000077713	SLC25A43	chrX	+	118533023	118533315	protein_coding
ENSG00000077721	UBE2A	chrX	+	118708430	118708526	protein_coding
ENSG00000077782	FGFR1	chr8	-	38326352	38326153	protein_coding
ENSG00000077800	FKBP6	chr7	+	72742167	72742187	protein_coding
ENSG00000077935	SMC1B	chr22	-	45809500	45809480	protein_coding
ENSG00000077942	FBLN1	chr22	+	45898118	45898763	protein_coding
ENSG00000077943	ITGA8	chr10	-	15762124	15761910	protein_coding
ENSG00000077984	CST7	chr20	+	24929866	24929908	protein_coding
ENSG00000078018	MAP2	chr2	+	210288782	210288771	protein_coding
ENSG00000078043	PIAS2	chr18	-	44500123	44497468	protein_coding
ENSG00000078053	AMPH	chr7	-	38671167	38670973	protein_coding
ENSG00000078061	ARAF	chrX	+	47420499	47420605	protein_coding
ENSG00000078070	MCCC1	chr3	-	182833863	182817308	protein_coding
ENSG00000078081	LAMP3	chr3	-	182881627	182880522	protein_coding
ENSG00000078098	FAP	chr2	-	163101661	163099955	protein_coding
ENSG00000078114	NEBL	chr10	-	21463116	21463020	protein_coding
ENSG00000078124	ACER3	chr11	+	76571911	76571981	protein_coding
ENSG00000078140	UBE2K	chr4	+	39699664	39699765	protein_coding
ENSG00000078142	PIK3C3	chr18	+	39535171	39535211	protein_coding
ENSG00000078177	N4BP2	chr4	+	40058446	40058470	protein_coding
ENSG00000078237	TIGAR	chr12	+	4416929	4430379	protein_coding
ENSG00000078246	TULP3	chr12	+	2986389	3000057	protein_coding
ENSG00000078269	SYNJ2	chr6	+	158402919	158402906	protein_coding
ENSG00000078295	ADCY2	chr5	+	7396321	7396289	protein_coding
ENSG00000078304	PPP2R5C	chr14	+	102228135	102276218	protein_coding
ENSG00000078328	RBFOX1	chr16	+	6069095	6069082	protein_coding
ENSG00000078369	GNB1	chr1	-	1822556	1822509	protein_coding
ENSG00000078399	HOXA9	chr7	-	27214799	27205156	protein_coding
ENSG00000078401	EDN1	chr6	+	12290596	12290594	protein_coding
ENSG00000078403	MLLT10	chr10	+	21813604	21823165	protein_coding
ENSG00000078487	ZCWPW1	chr7	-	100026615	100026309	protein_coding
ENSG00000078549	ADCYAP1R1	chr7	+	31092076	31091953	protein_coding
ENSG00000078579	FGF20	chr8	-	16859690	16859854	protein_coding
ENSG00000078589	P2RY10	chrX	+	78200829	78200900	protein_coding
ENSG00000078596	ITM2A	chrX	-	78623164	78622828	protein_coding
ENSG00000078618	NRD1	chr1	-	52344609	52344399	protein_coding
ENSG00000078668	VDAC3	chr8	+	42249142	42249398	protein_coding
ENSG00000078674	PCM1	chr8	+	17780349	17780502	protein_coding
ENSG00000078687	TNRC6C	chr17	+	76000249	76037117	protein_coding
ENSG00000078699	CBFA2T2	chr20	+	32077881	32077923	protein_coding
ENSG00000078725	BRINP1	chr9	-	122131745	122131713	protein_coding
ENSG00000078747	ITCH	chr20	+	32951041	32951079	protein_coding
ENSG00000078795	PKD2L2	chr5	+	137223657	137225146	protein_coding
ENSG00000078804	TP53INP2	chr20	+	33292094	33292148	protein_coding
ENSG00000078808	SDF4	chr1	-	1167411	1167381	protein_coding
ENSG00000078814	MYH7B	chr20	+	33563206	33565725	protein_coding
ENSG00000078898	BPIFB2	chr20	+	31595406	31595510	protein_coding
ENSG00000078900	TP73	chr1	+	3569084	3569080	protein_coding
ENSG00000078902	TOLLIP	chr11	-	1330884	1330853	protein_coding
ENSG00000078967	UBE2D4	chr7	+	43966037	43966035	protein_coding
ENSG00000079101	CLUL1	chr18	+	596988	596988	protein_coding
ENSG00000079102	RUNX1T1	chr8	-	93115514	93074809	protein_coding
ENSG00000079112	CDH17	chr8	-	95229531	95220783	protein_coding
ENSG00000079134	THOC1	chr18	-	268050	268045	protein_coding
ENSG00000079150	FKBP7	chr2	-	179343327	179343295	protein_coding
ENSG00000079156	OSBPL6	chr2	+	179059208	179059239	protein_coding
ENSG00000079215	SLC1A3	chr5	+	36606457	36606708	protein_coding
ENSG00000079246	XRCC5	chr2	+	216972187	216974103	protein_coding
ENSG00000079257	LXN	chr3	-	158390482	158390437	protein_coding
ENSG00000079263	SP140	chr2	+	231067826	231090457	protein_coding
ENSG00000079277	MKNK1	chr1	-	47082515	47069925	protein_coding
ENSG00000079308	TNS1	chr2	-	218867718	218808793	protein_coding
ENSG00000079313	REXO1	chr19	-	1848462	1848481	protein_coding
ENSG00000079332	SAR1A	chr10	-	71930279	71930268	protein_coding
ENSG00000079335	CDC14A	chr1	+	100810581	100818062	protein_coding
ENSG00000079337	RAPGEF3	chr12	-	48164823	48152663	protein_coding
ENSG00000079385	CEACAM1	chr19	-	43065386	43032630	protein_coding
ENSG00000079387	SENP1	chr12	-	48500091	48499843	protein_coding
ENSG00000079393	DUSP13	chr10	-	76868979	76868945	protein_coding
ENSG00000079432	CIC	chr19	+	42772689	42772706	protein_coding
ENSG00000079435	LIPE	chr19	-	42931578	42916565	protein_coding
ENSG00000079459	FDFT1	chr8	+	11653082	11660250	protein_coding
ENSG00000079462	PAFAH1B3	chr19	-	42807698	42806759	protein_coding
ENSG00000079482	OPHN1	chrX	-	67653755	67653329	protein_coding
ENSG00000079557	AFM	chr4	+	74347400	74347462	protein_coding
ENSG00000079616	KIF22	chr16	+	29802040	29802075	protein_coding
ENSG00000079689	SCGN	chr6	+	25652429	25652453	protein_coding
ENSG00000079691	LRRC16A	chr6	+	25279306	25279628	protein_coding
ENSG00000079739	PGM1	chr1	+	64058947	64059082	protein_coding
ENSG00000079785	DDX1	chr2	+	15731302	15731992	protein_coding
ENSG00000079805	DNM2	chr19	+	10828755	10828755	protein_coding
ENSG00000079819	EPB41L2	chr6	-	131384462	131384385	protein_coding
ENSG00000079841	RIMS1	chr6	+	72596406	72596674	protein_coding
ENSG00000079931	MOXD1	chr6	-	132722684	132722614	protein_coding
ENSG00000079950	STX7	chr6	-	132834337	132834246	protein_coding
ENSG00000079974	RABL2B	chr22	-	51222091	51222058	protein_coding
ENSG00000079999	KEAP1	chr19	-	10614417	10614004	protein_coding
ENSG00000080007	DDX43	chr6	+	74104471	74104585	protein_coding
ENSG00000080031	PTPRH	chr19	-	55720874	55718622	protein_coding
ENSG00000080166	DCT	chr13	-	95131936	95131936	protein_coding
ENSG00000080189	SLC35C2	chr20	-	44993097	44993037	protein_coding
ENSG00000080200	CRYBG3	chr3	+	97540884	97540889	protein_coding
ENSG00000080224	EPHA6	chr3	+	96533425	96533438	protein_coding
ENSG00000080293	SCTR	chr2	-	120282877	120282877	protein_coding
ENSG00000080298	RFX3	chr9	-	3526004	3525992	protein_coding
ENSG00000080345	RIF1	chr2	+	152266397	152266416	protein_coding
ENSG00000080371	RAB21	chr12	+	72148654	72148653	protein_coding
ENSG00000080493	SLC4A4	chr4	+	72053003	72052991	protein_coding
ENSG00000080503	SMARCA2	chr9	+	2015219	2015347	protein_coding
ENSG00000080511	RDH8	chr19	+	10123925	10124159	protein_coding
ENSG00000080546	SESN1	chr6	-	109416022	109330755	protein_coding
ENSG00000080561	MID2	chrX	+	107068985	107069096	protein_coding
ENSG00000080572	PIH1D3	chrX	+	106449862	106449841	protein_coding
ENSG00000080573	COL5A3	chr19	-	10121147	10121180	protein_coding
ENSG00000080603	SRCAP	chr16	+	30709530	30709517	protein_coding
ENSG00000080608	PUM3	chr9	-	2844241	2844095	protein_coding
ENSG00000080618	CPB2	chr13	-	46679211	46679153	protein_coding
ENSG00000080644	CHRNA3	chr15	-	78913637	78913338	protein_coding
ENSG00000080709	KCNN2	chr5	+	113696642	113697779	protein_coding
ENSG00000080802	CNOT4	chr7	-	135194875	135194850	protein_coding
ENSG00000080815	PSEN1	chr14	+	73603126	73603215	protein_coding
ENSG00000080819	CPOX	chr3	-	98312567	98312455	protein_coding
ENSG00000080822	CLDND1	chr3	-	98241910	98241746	protein_coding
ENSG00000080823	MOK	chr14	-	102771537	102771491	protein_coding
ENSG00000080824	HSP90AA1	chr14	-	102606036	102553381	protein_coding
ENSG00000080839	RBL1	chr20	-	35724398	35724400	protein_coding
ENSG00000080845	DLGAP4	chr20	+	34894258	35089871	protein_coding
ENSG00000080854	IGSF9B	chr11	-	133826880	133826863	protein_coding
ENSG00000080910	CFHR2	chr1	+	196912902	196912902	protein_coding
ENSG00000080986	NDC80	chr18	+	2571510	2571562	protein_coding
ENSG00000081014	AP4E1	chr15	+	51200869	51200904	protein_coding
ENSG00000081019	RSBN1	chr1	-	114355098	114354897	protein_coding
ENSG00000081026	MAGI3	chr1	+	113933371	113933137	protein_coding
ENSG00000081041	CXCL2	chr4	-	74965010	74964912	protein_coding
ENSG00000081051	AFP	chr4	+	74296855	74301938	protein_coding
ENSG00000081052	COL4A4	chr2	-	228028829	228028921	protein_coding
ENSG00000081059	TCF7	chr5	+	133450402	133450386	protein_coding
ENSG00000081087	OSTM1	chr6	-	108487058	108395923	protein_coding
ENSG00000081138	CDH7	chr18	+	63417488	63418248	protein_coding
ENSG00000081148	IMPG2	chr3	-	101039404	101039419	protein_coding
ENSG00000081154	PCNP	chr3	+	101292939	101293024	protein_coding
ENSG00000081177	EXD2	chr14	+	69658228	69658246	protein_coding
ENSG00000081181	ARG2	chr14	+	68086515	68086637	protein_coding
ENSG00000081189	MEF2C	chr5	-	88200074	88179001	protein_coding
ENSG00000081237	PTPRC	chr1	+	198607801	198608225	protein_coding
ENSG00000081248	CACNA1S	chr1	-	201081694	201081554	protein_coding
ENSG00000081277	PKP1	chr1	+	201252580	201252634	protein_coding
ENSG00000081307	UBA5	chr3	+	132373290	132379215	protein_coding
ENSG00000081320	STK17B	chr2	-	197041227	197036302	protein_coding
ENSG00000081377	CDC14B	chr9	-	99382112	99382125	protein_coding
ENSG00000081386	ZNF510	chr9	-	99540411	99540369	protein_coding
ENSG00000081479	LRP2	chr2	-	170219195	170219044	protein_coding
ENSG00000081665	ZNF506	chr19	-	19932560	19932556	protein_coding
ENSG00000081692	JMJD4	chr1	-	227923112	227922984	protein_coding
ENSG00000081721	DUSP12	chr1	+	161719548	161719594	protein_coding
ENSG00000081760	AACS	chr12	+	125549925	125549989	protein_coding
ENSG00000081791	KIAA0141	chr5	+	141303373	141303408	protein_coding
ENSG00000081800	SLC13A1	chr7	-	122840040	122840023	protein_coding
ENSG00000081803	CADPS2	chr7	-	122526813	122526514	protein_coding
ENSG00000081818	PCDHB4	chr5	+	140501381	140501400	protein_coding
ENSG00000081842	PCDHA6	chr5	+	140207563	140207563	protein_coding
ENSG00000081853	PCDHGA2	chr5	+	140718327	140718327	protein_coding
ENSG00000081870	HSPB11	chr1	-	54411602	54411372	protein_coding
ENSG00000081913	PHLPP1	chr18	+	60382683	60382774	protein_coding
ENSG00000081923	ATP8B1	chr18	-	55470333	55470547	protein_coding
ENSG00000081985	IL12RB2	chr1	+	67773047	67773556	protein_coding
ENSG00000082014	SMARCD3	chr7	-	150974982	150974228	protein_coding
ENSG00000082068	WDR70	chr5	+	37379314	37379430	protein_coding
ENSG00000082074	FYB	chr5	-	39274630	39219665	protein_coding
ENSG00000082126	MPP4	chr2	-	202563417	202563360	protein_coding
ENSG00000082146	STRADB	chr2	+	202252581	202316463	protein_coding
ENSG00000082153	BZW1	chr2	+	201675317	201676633	protein_coding
ENSG00000082175	PGR	chr11	-	101001255	101000544	protein_coding
ENSG00000082196	C1QTNF3	chr5	-	34043937	34043318	protein_coding
ENSG00000082212	ME2	chr18	+	48405419	48405489	protein_coding
ENSG00000082213	C5orf22	chr5	+	31532373	31532408	protein_coding
ENSG00000082258	CCNT2	chr2	+	135675805	135676422	protein_coding
ENSG00000082269	FAM135A	chr6	+	71122644	71123211	protein_coding
ENSG00000082293	COL19A1	chr6	+	70576463	70576448	protein_coding
ENSG00000082397	EPB41L3	chr18	-	5630699	5543996	protein_coding
ENSG00000082438	COBLL1	chr2	-	165700189	165698333	protein_coding
ENSG00000082458	DLG3	chrX	+	69664711	69675027	protein_coding
ENSG00000082482	KCNK2	chr1	+	215179118	215256092	protein_coding
ENSG00000082497	SERTAD4	chr1	+	210406144	210406147	protein_coding
ENSG00000082512	TRAF5	chr1	+	211499957	211500175	protein_coding
ENSG00000082515	MRPL22	chr5	+	154320630	154320653	protein_coding
ENSG00000082516	GEMIN5	chr5	-	154317769	154317759	protein_coding
ENSG00000082556	OPRK1	chr8	-	54164257	54164175	protein_coding
ENSG00000082641	NFE2L1	chr17	+	46125691	46126146	protein_coding
ENSG00000082684	SEMA5B	chr3	-	122747452	122746576	protein_coding
ENSG00000082701	GSK3B	chr3	-	119813264	119813294	protein_coding
ENSG00000082781	ITGB5	chr3	-	124620265	124606081	protein_coding
ENSG00000082805	ERC1	chr12	+	1099675	1100391	protein_coding
ENSG00000082898	XPO1	chr2	-	61765761	61765381	protein_coding
ENSG00000082996	RNF13	chr3	+	149530495	149531002	protein_coding
ENSG00000083067	TRPM3	chr9	-	74061820	73483968	protein_coding
ENSG00000083093	PALB2	chr16	-	23652631	23652580	protein_coding
ENSG00000083097	DOPEY1	chr6	+	83777385	83777412	protein_coding
ENSG00000083099	LYRM2	chr6	-	90348472	90348466	protein_coding
ENSG00000083123	BCKDHB	chr6	+	80816364	80816388	protein_coding
ENSG00000083168	KAT6A	chr8	-	41909508	41909505	protein_coding
ENSG00000083223	ZCCHC6	chr9	-	88969369	88969325	protein_coding
ENSG00000083290	ULK2	chr17	-	19771249	19771249	protein_coding
ENSG00000083307	GRHL2	chr8	+	102504660	102504667	protein_coding
ENSG00000083312	TNPO1	chr5	+	72112139	72143966	protein_coding
ENSG00000083444	PLOD1	chr1	+	11994262	11994782	protein_coding
ENSG00000083454	P2RX5	chr17	-	3599698	3599534	protein_coding
ENSG00000083457	ITGAE	chr17	-	3704537	3627129	protein_coding
ENSG00000083520	DIS3	chr13	-	73356234	73356038	protein_coding
ENSG00000083535	PIBF1	chr13	+	73356197	73356271	protein_coding
ENSG00000083544	TDRD3	chr13	+	60970591	60971104	protein_coding
ENSG00000083635	NUFIP1	chr13	-	45563618	45563606	protein_coding
ENSG00000083642	PDS5B	chr13	+	33160564	33160687	protein_coding
ENSG00000083720	OXCT1	chr5	-	41870621	41870527	protein_coding
ENSG00000083750	RRAGB	chrX	+	55744172	55744182	protein_coding
ENSG00000083782	EPYC	chr12	-	91398803	91398749	protein_coding
ENSG00000083799	CYLD	chr16	+	50775961	50775997	protein_coding
ENSG00000083807	SLC27A5	chr19	-	59023780	59010612	protein_coding
ENSG00000083812	ZNF324	chr19	+	58978412	58978447	protein_coding
ENSG00000083814	ZNF671	chr19	-	58238992	58238992	protein_coding
ENSG00000083817	ZNF416	chr19	-	58090295	58090279	protein_coding
ENSG00000083828	ZNF586	chr19	+	58281023	58281044	protein_coding
ENSG00000083838	ZNF446	chr19	+	58985384	58987719	protein_coding
ENSG00000083844	ZNF264	chr19	+	57702868	57702876	protein_coding
ENSG00000083845	RPS5	chr19	+	58897767	58898636	protein_coding
ENSG00000083857	FAT1	chr4	-	187647876	187647819	protein_coding
ENSG00000083896	YTHDC1	chr4	-	69215807	69215775	protein_coding
ENSG00000083937	CHMP2B	chr3	+	87276421	87276462	protein_coding
ENSG00000084070	SMAP2	chr1	+	40810522	40839399	protein_coding
ENSG00000084072	PPIE	chr1	+	40157854	40204564	protein_coding
ENSG00000084073	ZMPSTE24	chr1	+	40723779	40723908	protein_coding
ENSG00000084090	STARD7	chr2	-	96874563	96874565	protein_coding
ENSG00000084092	NOA1	chr4	-	57844989	57844989	protein_coding
ENSG00000084093	REST	chr4	+	57774042	57774090	protein_coding
ENSG00000084110	HAL	chr12	-	96390143	96389713	protein_coding
ENSG00000084112	SSH1	chr12	-	109251366	109251359	protein_coding
ENSG00000084207	GSTP1	chr11	+	67351066	67351283	protein_coding
ENSG00000084234	APLP2	chr11	+	129939732	129939789	protein_coding
ENSG00000084444	FAM234B	chr12	+	13197218	13197323	protein_coding
ENSG00000084453	SLCO1A2	chr12	-	21572528	21477693	protein_coding
ENSG00000084463	WBP11	chr12	-	14956474	14956412	protein_coding
ENSG00000084623	EIF3I	chr1	+	32687529	32688008	protein_coding
ENSG00000084628	NKAIN1	chr1	-	31712401	31712734	protein_coding
ENSG00000084636	COL16A1	chr1	-	32169920	32169618	protein_coding
ENSG00000084652	TXLNA	chr1	+	32645287	32645344	protein_coding
ENSG00000084674	APOB	chr2	-	21266945	21266945	protein_coding
ENSG00000084676	NCOA1	chr2	+	24714783	24714746	protein_coding
ENSG00000084693	AGBL5	chr2	+	27265232	27282228	protein_coding
ENSG00000084710	EFR3B	chr2	+	25264999	25264973	protein_coding
ENSG00000084731	KIF3C	chr2	-	26205618	26205353	protein_coding
ENSG00000084733	RAB10	chr2	+	26256976	26256953	protein_coding
ENSG00000084734	GCKR	chr2	+	27719709	27719706	protein_coding
ENSG00000084754	HADHA	chr2	-	26467594	26467478	protein_coding
ENSG00000084764	MAPRE3	chr2	+	27193480	27193505	protein_coding
ENSG00000084774	CAD	chr2	+	27440258	27440237	protein_coding
ENSG00000085063	CD59	chr11	-	33757991	33757969	protein_coding
ENSG00000085117	CD82	chr11	+	44585977	44587215	protein_coding
ENSG00000085185	BCORL1	chrX	+	129115083	129116611	protein_coding
ENSG00000085224	ATRX	chrX	-	77041755	77041702	protein_coding
ENSG00000085231	AK6	chr5	-	68665840	68665347	protein_coding
ENSG00000085265	FCN1	chr9	-	137809809	137809755	protein_coding
ENSG00000085274	MYNN	chr3	+	169490619	169491193	protein_coding
ENSG00000085276	MECOM	chr3	-	169381406	169381454	protein_coding
ENSG00000085365	SCAMP1	chr5	+	77656407	77656441	protein_coding
ENSG00000085377	PREP	chr6	-	105850959	105850957	protein_coding
ENSG00000085382	HACE1	chr6	-	105307794	105307735	protein_coding
ENSG00000085415	SEH1L	chr18	+	12947132	12948010	protein_coding
ENSG00000085433	WDR47	chr1	-	109584735	109584724	protein_coding
ENSG00000085449	WDFY1	chr2	-	224810104	224810016	protein_coding
ENSG00000085465	OVGP1	chr1	-	111970399	111965667	protein_coding
ENSG00000085491	SLC25A24	chr1	-	108743471	108742869	protein_coding
ENSG00000085511	MAP3K4	chr6	+	161412759	161412801	protein_coding
ENSG00000085514	PILRA	chr7	+	99965153	99971110	protein_coding
ENSG00000085552	IGSF9	chr1	-	159915394	159915403	protein_coding
ENSG00000085563	ABCB1	chr7	-	87342639	87230200	protein_coding
ENSG00000085644	ZNF213	chr16	+	3179778	3185142	protein_coding
ENSG00000085662	AKR1B1	chr7	-	134144036	134143852	protein_coding
ENSG00000085719	CPNE3	chr8	+	87497059	87526667	protein_coding
ENSG00000085721	RRN3	chr16	-	15188174	15188174	protein_coding
ENSG00000085733	CTTN	chr11	+	70244510	70244647	protein_coding
ENSG00000085741	WNT11	chr11	-	75921780	75921803	protein_coding
ENSG00000085760	MTIF2	chr2	-	55496483	55496364	protein_coding
ENSG00000085788	DDHD2	chr8	+	38082736	38089126	protein_coding
ENSG00000085831	TTC39A	chr1	-	51810788	51796234	protein_coding
ENSG00000085832	EPS15	chr1	-	51985000	51984938	protein_coding
ENSG00000085840	ORC1	chr1	-	52870131	52870084	protein_coding
ENSG00000085871	MGST2	chr4	+	140586922	140586973	protein_coding
ENSG00000085872	CHERP	chr19	-	16653341	16653239	protein_coding
ENSG00000085978	ATG16L1	chr2	+	234118697	234160319	protein_coding
ENSG00000085982	USP40	chr2	-	234475428	234475428	protein_coding
ENSG00000085998	POMGNT1	chr1	-	46685977	46664106	protein_coding
ENSG00000085999	RAD54L	chr1	+	46713360	46713435	protein_coding
ENSG00000086015	MAST2	chr1	+	46252659	46269284	protein_coding
ENSG00000086061	DNAJA1	chr9	+	33025209	33025273	protein_coding
ENSG00000086062	B4GALT1	chr9	-	33167354	33167157	protein_coding
ENSG00000086065	CHMP5	chr9	+	33264877	33265047	protein_coding
ENSG00000086102	NFX1	chr9	+	33290509	33290525	protein_coding
ENSG00000086159	AQP6	chr12	+	50360977	50366766	protein_coding
ENSG00000086189	DIMT1	chr5	-	61699766	61699729	protein_coding
ENSG00000086200	IPO11	chr5	+	61699799	61708604	protein_coding
ENSG00000086205	FOLH1	chr11	-	49230222	49230154	protein_coding
ENSG00000086232	EIF2AK1	chr7	-	6098861	6098806	protein_coding
ENSG00000086288	NME8	chr7	+	37888199	37888199	protein_coding
ENSG00000086289	EPDR1	chr7	+	37723446	37960267	protein_coding
ENSG00000086300	SNX10	chr7	+	26331515	26400504	protein_coding
ENSG00000086475	SEPHS1	chr10	-	13390298	13390234	protein_coding
ENSG00000086504	MRPL28	chr16	-	420527	420538	protein_coding
ENSG00000086506	HBQ1	chr16	+	230452	230458	protein_coding
ENSG00000086544	ITPKC	chr19	+	41223008	41223017	protein_coding
ENSG00000086548	CEACAM6	chr19	+	42254885	42259438	protein_coding
ENSG00000086570	FAT2	chr5	-	150948505	150948420	protein_coding
ENSG00000086589	RBM22	chr5	-	150080669	150080624	protein_coding
ENSG00000086598	TMED2	chr12	+	124069078	124069099	protein_coding
ENSG00000086619	ERO1B	chr1	-	236445285	236445258	protein_coding
ENSG00000086666	ZFAND6	chr15	+	80351910	80352018	protein_coding
ENSG00000086696	HSD17B2	chr16	+	82068609	82068990	protein_coding
ENSG00000086712	TXLNG	chrX	+	16804550	16804589	protein_coding
ENSG00000086717	PPEF1	chrX	+	18694029	18725764	protein_coding
ENSG00000086730	LAT2	chr7	+	73613982	73624339	protein_coding
ENSG00000086758	HUWE1	chrX	-	53713674	53710974	protein_coding
ENSG00000086827	ZW10	chr11	-	113644533	113644414	protein_coding
ENSG00000086848	ALG9	chr11	-	111742305	111742274	protein_coding
ENSG00000086967	MYBPC2	chr19	+	50936160	50936149	protein_coding
ENSG00000086991	NOX4	chr11	-	89231355	89224543	protein_coding
ENSG00000087008	ACOX3	chr4	-	8442450	8430175	protein_coding
ENSG00000087053	MTMR2	chr11	-	95658479	95657271	protein_coding
ENSG00000087074	PPP1R15A	chr19	+	49375649	49375678	protein_coding
ENSG00000087076	HSD17B14	chr19	-	49339935	49339747	protein_coding
ENSG00000087077	TRIP6	chr7	+	100464760	100465028	protein_coding
ENSG00000087085	ACHE	chr7	-	100494594	100493509	protein_coding
ENSG00000087086	FTL	chr19	+	49468558	49468566	protein_coding
ENSG00000087087	SRRT	chr7	+	100472733	100472755	protein_coding
ENSG00000087088	BAX	chr19	+	49458072	49458147	protein_coding
ENSG00000087095	NLK	chr17	+	26368763	26368784	protein_coding
ENSG00000087111	PIGS	chr17	-	26898890	26898524	protein_coding
ENSG00000087116	ADAMTS2	chr5	-	178772431	178772457	protein_coding
ENSG00000087128	TMPRSS11E	chr4	+	69313167	69313181	protein_coding
ENSG00000087152	ATXN7L3	chr17	-	42277481	42277233	protein_coding
ENSG00000087157	PGS1	chr17	+	76374721	76374730	protein_coding
ENSG00000087191	PSMC5	chr17	+	61904512	61904820	protein_coding
ENSG00000087206	UIMC1	chr5	-	176449634	176433780	protein_coding
ENSG00000087237	CETP	chr16	+	56995762	56995862	protein_coding
ENSG00000087245	MMP2	chr16	+	55423612	55513110	protein_coding
ENSG00000087250	MT3	chr16	+	56622986	56623440	protein_coding
ENSG00000087253	LPCAT2	chr16	+	55542910	55542984	protein_coding
ENSG00000087258	GNAO1	chr16	+	56225302	56225401	protein_coding
ENSG00000087263	OGFOD1	chr16	+	56485402	56485468	protein_coding
ENSG00000087266	SH3BP2	chr4	+	2794750	2794812	protein_coding
ENSG00000087269	NOP14	chr4	-	2965112	2965133	protein_coding
ENSG00000087274	ADD1	chr4	+	2845584	2845628	protein_coding
ENSG00000087299	L2HGDH	chr14	-	50779266	50778944	protein_coding
ENSG00000087301	TXNDC16	chr14	-	53019240	53019221	protein_coding
ENSG00000087302	C14orf166	chr14	+	52456193	52456264	protein_coding
ENSG00000087303	NID2	chr14	-	52535946	52535776	protein_coding
ENSG00000087338	GMCL1	chr2	+	70056774	70056792	protein_coding
ENSG00000087365	SF3B2	chr11	+	65818200	65819835	protein_coding
ENSG00000087448	KLHL42	chr12	+	27932953	27933224	protein_coding
ENSG00000087460	GNAS	chr20	+	57414773	57466476	protein_coding
ENSG00000087470	DNM1L	chr12	+	32832134	32832254	protein_coding
ENSG00000087494	PTHLH	chr12	-	28125638	28125666	protein_coding
ENSG00000087495	PHACTR3	chr20	+	58152564	58179595	protein_coding
ENSG00000087502	ERGIC2	chr12	-	29534122	29534083	protein_coding
ENSG00000087510	TFAP2C	chr20	+	55204358	55204362	protein_coding
ENSG00000087586	AURKA	chr20	-	54967393	54967271	protein_coding
ENSG00000087589	CASS4	chr20	+	54987168	54987323	protein_coding
ENSG00000087842	PIR	chrX	-	15511687	15511378	protein_coding
ENSG00000087884	AAMDC	chr11	+	77532155	77532190	protein_coding
ENSG00000087903	RFX2	chr19	-	6199583	6110484	protein_coding
ENSG00000087995	METTL2A	chr17	+	60501228	60501228	protein_coding
ENSG00000088002	SULT2B1	chr19	+	49055332	49055429	protein_coding
ENSG00000088035	ALG6	chr1	+	63833261	63833298	protein_coding
ENSG00000088038	CNOT3	chr19	+	54641444	54641478	protein_coding
ENSG00000088053	GP6	chr19	-	55549632	55549632	protein_coding
ENSG00000088179	PTPN4	chr2	+	120517207	120517498	protein_coding
ENSG00000088205	DDX18	chr2	+	118572226	118572288	protein_coding
ENSG00000088247	KHSRP	chr19	-	6424805	6424822	protein_coding
ENSG00000088256	GNA11	chr19	+	3094408	3094360	protein_coding
ENSG00000088280	ASAP3	chr1	-	23811061	23810672	protein_coding
ENSG00000088298	EDEM2	chr20	-	33735167	33735131	protein_coding
ENSG00000088305	DNMT3B	chr20	+	31350191	31350191	protein_coding
ENSG00000088320	REM1	chr20	+	30063096	30063091	protein_coding
ENSG00000088325	TPX2	chr20	+	30327074	30327126	protein_coding
ENSG00000088356	PDRG1	chr20	-	30539895	30539821	protein_coding
ENSG00000088367	EPB41L1	chr20	+	34679426	34680632	protein_coding
ENSG00000088386	SLC15A1	chr13	-	99404908	99404926	protein_coding
ENSG00000088387	DOCK9	chr13	-	99738879	99630309	protein_coding
ENSG00000088448	ANKRD10	chr13	-	111567416	111567365	protein_coding
ENSG00000088451	TGDS	chr13	-	95248511	95248406	protein_coding
ENSG00000088538	DOCK3	chr3	+	50712672	50712367	protein_coding
ENSG00000088543	C3orf18	chr3	-	50608458	50605107	protein_coding
ENSG00000088682	COQ9	chr16	+	57481337	57481394	protein_coding
ENSG00000088726	TMEM40	chr3	-	12810956	12800758	protein_coding
ENSG00000088727	KIF9	chr3	-	47324941	47324289	protein_coding
ENSG00000088756	ARHGAP28	chr18	+	6729717	6729718	protein_coding
ENSG00000088766	CRLS1	chr20	+	5986736	5986769	protein_coding
ENSG00000088782	DEFB127	chr20	+	138111	138095	protein_coding
ENSG00000088808	PPP1R13B	chr14	-	104313927	104313912	protein_coding
ENSG00000088812	ATRN	chr20	+	3451687	3451686	protein_coding
ENSG00000088826	SMOX	chr20	+	4101627	4129475	protein_coding
ENSG00000088827	SIGLEC1	chr20	-	3687775	3687861	protein_coding
ENSG00000088832	FKBP1A	chr20	-	1373816	1373698	protein_coding
ENSG00000088833	NSFL1C	chr20	-	1454487	1447489	protein_coding
ENSG00000088836	SLC4A11	chr20	-	3219836	3219836	protein_coding
ENSG00000088854	C20orf194	chr20	-	3388272	3388245	protein_coding
ENSG00000088876	ZNF343	chr20	-	2505348	2489561	protein_coding
ENSG00000088881	EBF4	chr20	+	2673524	2673426	protein_coding
ENSG00000088882	CPXM1	chr20	-	2781283	2781252	protein_coding
ENSG00000088888	MAVS	chr20	+	3827446	3827484	protein_coding
ENSG00000088899	RP5-1187M17.10	chr20	-	3154238	3154174	protein_coding
ENSG00000088926	F11	chr4	+	187187099	187187352	protein_coding
ENSG00000088930	XRN2	chr20	+	21283942	21283983	protein_coding
ENSG00000088970	KIZ	chr20	+	21106624	21106723	protein_coding
ENSG00000088986	DYNLL1	chr12	+	120907653	120933916	protein_coding
ENSG00000088992	TESC	chr12	-	117537284	117537218	protein_coding
ENSG00000089006	SNX5	chr20	-	17949623	17949437	protein_coding
ENSG00000089009	RPL6	chr12	-	112856642	112847388	protein_coding
ENSG00000089012	SIRPG	chr20	-	1638425	1638425	protein_coding
ENSG00000089022	MAPKAPK5	chr12	+	112279782	112280032	protein_coding
ENSG00000089041	P2RX7	chr12	+	121570622	121570745	protein_coding
ENSG00000089048	ESF1	chr20	-	13765532	13765552	protein_coding
ENSG00000089050	RBBP9	chr20	-	18477887	18477826	protein_coding
ENSG00000089053	ANAPC5	chr12	-	121837699	121790211	protein_coding
ENSG00000089057	SLC23A2	chr20	-	4990939	4982148	protein_coding
ENSG00000089060	SLC8B1	chr12	-	113797298	113772912	protein_coding
ENSG00000089063	TMEM230	chr20	-	5093749	5093722	protein_coding
ENSG00000089091	DZANK1	chr20	-	18447925	18447674	protein_coding
ENSG00000089094	KDM2B	chr12	-	122018920	122018151	protein_coding
ENSG00000089101	CFAP61	chr20	+	20033158	20033185	protein_coding
ENSG00000089116	LHX5	chr12	-	113910085	113909676	protein_coding
ENSG00000089123	TASP1	chr20	-	13619587	13619575	protein_coding
ENSG00000089127	OAS1	chr12	+	113344582	113344778	protein_coding
ENSG00000089154	GCN1	chr12	-	120632513	120632512	protein_coding
ENSG00000089157	RPLP0	chr12	-	120639038	120638910	protein_coding
ENSG00000089159	PXN	chr12	-	120703574	120703533	protein_coding
ENSG00000089163	SIRT4	chr12	+	120740119	120740119	protein_coding
ENSG00000089169	RPH3A	chr12	+	113008184	113229553	protein_coding
ENSG00000089177	KIF16B	chr20	-	16554078	16553994	protein_coding
ENSG00000089195	TRMT6	chr20	-	5931204	5931143	protein_coding
ENSG00000089199	CHGB	chr20	+	5892076	5892156	protein_coding
ENSG00000089220	PEBP1	chr12	+	118573663	118573929	protein_coding
ENSG00000089225	TBX5	chr12	-	114846247	114845817	protein_coding
ENSG00000089234	BRAP	chr12	-	112123790	112123739	protein_coding
ENSG00000089248	ERP29	chr12	+	112451120	112451250	protein_coding
ENSG00000089250	NOS1	chr12	-	117889975	117799119	protein_coding
ENSG00000089280	FUS	chr16	+	31191431	31191460	protein_coding
ENSG00000089289	IGBP1	chrX	+	69353299	69353785	protein_coding
ENSG00000089327	FXYD5	chr19	+	35645633	35645638	protein_coding
ENSG00000089335	ZNF302	chr19	+	35168544	35168583	protein_coding
ENSG00000089351	GRAMD1A	chr19	+	35485688	35491227	protein_coding
ENSG00000089356	FXYD3	chr19	+	35606783	35607222	protein_coding
ENSG00000089472	HEPH	chrX	+	65382391	65384089	protein_coding
ENSG00000089486	CDIP1	chr16	-	4588829	4588774	protein_coding
ENSG00000089505	CMTM1	chr16	+	66600296	66601077	protein_coding
ENSG00000089558	KCNH4	chr17	-	40333296	40333156	protein_coding
ENSG00000089597	GANAB	chr11	-	62414198	62414085	protein_coding
ENSG00000089639	GMIP	chr19	-	19754476	19754449	protein_coding
ENSG00000089682	RBM41	chrX	-	106362053	106362052	protein_coding
ENSG00000089685	BIRC5	chr17	+	76210267	76210354	protein_coding
ENSG00000089692	LAG3	chr12	+	6881678	6881686	protein_coding
ENSG00000089693	MLF2	chr12	-	6876641	6862257	protein_coding
ENSG00000089723	OTUB2	chr14	+	94492675	94492687	protein_coding
ENSG00000089737	DDX24	chr14	-	94547591	94547548	protein_coding
ENSG00000089775	ZBTB25	chr14	-	64971931	64970539	protein_coding
ENSG00000089818	NECAP1	chr12	+	8234807	8234873	protein_coding
ENSG00000089820	ARHGAP4	chrX	-	153200452	153191718	protein_coding
ENSG00000089847	ANKRD24	chr19	+	4183351	4198396	protein_coding
ENSG00000089876	DHX32	chr10	-	127585005	127585053	protein_coding
ENSG00000089902	RCOR1	chr14	+	103058998	103058989	protein_coding
ENSG00000089916	GPATCH2L	chr14	+	76618259	76618265	protein_coding
ENSG00000090006	LTBP4	chr19	+	41098789	41120082	protein_coding
ENSG00000090013	BLVRB	chr19	-	40971747	40971652	protein_coding
ENSG00000090020	SLC9A1	chr1	-	27493472	27481616	protein_coding
ENSG00000090054	SPTLC1	chr9	-	94877666	94877688	protein_coding
ENSG00000090060	PAPOLA	chr14	+	96967770	96968727	protein_coding
ENSG00000090061	CCNK	chr14	+	99947506	99947754	protein_coding
ENSG00000090097	PCBP4	chr3	-	52008032	52001461	protein_coding
ENSG00000090104	RGS1	chr1	+	192544857	192544905	protein_coding
ENSG00000090238	YPEL3	chr16	-	30108236	30107534	protein_coding
ENSG00000090263	MRPS33	chr7	-	140715028	140714752	protein_coding
ENSG00000090266	NDUFB2	chr7	+	140390577	140396508	protein_coding
ENSG00000090273	NUDC	chr1	+	27226729	27248247	protein_coding
ENSG00000090316	MAEA	chr4	+	1283639	1283682	protein_coding
ENSG00000090339	ICAM1	chr19	+	10381511	10381796	protein_coding
ENSG00000090372	STRN4	chr19	-	47250251	47249707	protein_coding
ENSG00000090376	IRAK3	chr12	+	66582659	66583071	protein_coding
ENSG00000090382	LYZ	chr12	+	69742121	69742161	protein_coding
ENSG00000090402	SI	chr3	-	164796283	164796284	protein_coding
ENSG00000090432	MUL1	chr1	-	20834654	20834628	protein_coding
ENSG00000090447	TFAP4	chr16	-	4323076	4322884	protein_coding
ENSG00000090470	PDCD7	chr15	-	65426174	65426146	protein_coding
ENSG00000090487	SPG21	chr15	-	65282648	65282249	protein_coding
ENSG00000090512	FETUB	chr3	+	186353758	186358188	protein_coding
ENSG00000090520	DNAJB11	chr3	+	186285192	186288509	protein_coding
ENSG00000090530	P3H2	chr3	-	189840226	189838686	protein_coding
ENSG00000090534	THPO	chr3	-	184095932	184095948	protein_coding
ENSG00000090539	CHRD	chr3	+	184097861	184098098	protein_coding
ENSG00000090554	FLT3LG	chr19	+	49977464	49977843	protein_coding
ENSG00000090565	RAB11FIP3	chr16	+	475619	475649	protein_coding
ENSG00000090581	GNPTG	chr16	+	1401924	1401932	protein_coding
ENSG00000090612	ZNF268	chr12	+	133757995	133758100	protein_coding
ENSG00000090615	GOLGA3	chr12	-	133405444	133405455	protein_coding
ENSG00000090621	PABPC4	chr1	-	40042462	40042462	protein_coding
ENSG00000090659	CD209	chr19	-	7812450	7812481	protein_coding
ENSG00000090661	CERS4	chr19	+	8271620	8274254	protein_coding
ENSG00000090674	MCOLN1	chr19	+	7587512	7587510	protein_coding
ENSG00000090686	USP48	chr1	-	22110099	22109642	protein_coding
ENSG00000090776	EFNB1	chrX	+	68048840	68048864	protein_coding
ENSG00000090857	PDPR	chr16	+	70147529	70148248	protein_coding
ENSG00000090861	AARS	chr16	-	70323446	70323409	protein_coding
ENSG00000090863	GLG1	chr16	-	74641042	74641012	protein_coding
ENSG00000090889	KIF4A	chrX	+	69509940	69509954	protein_coding
ENSG00000090905	TNRC6A	chr16	+	24741016	24741031	protein_coding
ENSG00000090924	PLEKHG2	chr19	+	39903225	39903309	protein_coding
ENSG00000090932	DLL3	chr19	+	39989535	39989587	protein_coding
ENSG00000090971	NAT14	chr19	+	55996371	55996578	protein_coding
ENSG00000090975	PITPNM2	chr12	-	123634562	123560536	protein_coding
ENSG00000090989	EXOC1	chr4	+	56719782	56719905	protein_coding
ENSG00000091009	RBM27	chr5	+	145583163	145583168	protein_coding
ENSG00000091010	POU4F3	chr5	+	145718587	145718402	protein_coding
ENSG00000091039	OSBPL8	chr12	-	76953589	76953551	protein_coding
ENSG00000091073	DTX2	chr7	+	76090993	76090993	protein_coding
ENSG00000091106	NLRC4	chr2	-	32490923	32489934	protein_coding
ENSG00000091127	PUS7	chr7	-	105162714	105162683	protein_coding
ENSG00000091128	LAMB4	chr7	-	107770801	107770806	protein_coding
ENSG00000091129	NRCAM	chr7	-	108097161	108096829	protein_coding
ENSG00000091136	LAMB1	chr7	-	107643700	107643603	protein_coding
ENSG00000091137	SLC26A4	chr7	+	107301080	107301273	protein_coding
ENSG00000091138	SLC26A3	chr7	-	107443670	107443668	protein_coding
ENSG00000091140	DLD	chr7	+	107531415	107531628	protein_coding
ENSG00000091157	WDR7	chr18	+	54318574	54318594	protein_coding
ENSG00000091164	TXNL1	chr18	-	54318831	54305823	protein_coding
ENSG00000091181	IL5RA	chr3	-	3168297	3151676	protein_coding
ENSG00000091262	ABCC6	chr16	-	16317379	16317379	protein_coding
ENSG00000091317	CMTM6	chr3	-	32544900	32544302	protein_coding
ENSG00000091409	ITGA6	chr2	+	173292082	173292314	protein_coding
ENSG00000091428	RAPGEF4	chr2	+	173600002	173600697	protein_coding
ENSG00000091436	AC013461.1	chr2	+	173940163	173940577	protein_coding
ENSG00000091482	SMPX	chrX	-	21776281	21776234	protein_coding
ENSG00000091483	FH	chr1	-	241683061	241683055	protein_coding
ENSG00000091490	SEL1L3	chr4	-	25865382	25864610	protein_coding
ENSG00000091513	TF	chr3	+	133464800	133465237	protein_coding
ENSG00000091527	CDV3	chr3	+	133292574	133292530	protein_coding
ENSG00000091536	MYO15A	chr17	+	18012020	18012070	protein_coding
ENSG00000091542	ALKBH5	chr17	+	18086392	18087154	protein_coding
ENSG00000091583	APOH	chr17	-	64252643	64225517	protein_coding
ENSG00000091592	NLRP1	chr17	-	5522744	5404326	protein_coding
ENSG00000091622	PITPNM3	chr17	-	6459814	6459819	protein_coding
ENSG00000091640	SPAG7	chr17	-	4871167	4871108	protein_coding
ENSG00000091651	ORC6	chr16	+	46723555	46723597	protein_coding
ENSG00000091656	ZFHX4	chr8	+	77593454	77593507	protein_coding
ENSG00000091664	SLC17A6	chr11	+	22359643	22359927	protein_coding
ENSG00000091704	CPA1	chr7	+	130020180	130020335	protein_coding
ENSG00000091732	ZC3HC1	chr7	-	129691291	129691214	protein_coding
ENSG00000091831	ESR1	chr6	+	151977826	152128817	protein_coding
ENSG00000091844	RGS17	chr6	-	153452384	153452382	protein_coding
ENSG00000091879	ANGPT2	chr8	-	6420930	6420766	protein_coding
ENSG00000091947	TMEM101	chr17	-	42101314	42092331	protein_coding
ENSG00000091972	CD200	chr3	+	112051194	112052003	protein_coding
ENSG00000091986	CCDC80	chr3	-	112368377	112359990	protein_coding
ENSG00000092009	CMA1	chr14	-	24977471	24977471	protein_coding
ENSG00000092010	PSME1	chr14	+	24605367	24605412	protein_coding
ENSG00000092020	PPP2R3C	chr14	-	35591723	35591190	protein_coding
ENSG00000092036	HAUS4	chr14	-	23426370	23426299	protein_coding
ENSG00000092051	JPH4	chr14	-	24048009	24047999	protein_coding
ENSG00000092054	MYH7	chr14	-	23904927	23904869	protein_coding
ENSG00000092067	CEBPE	chr14	-	23588825	23588464	protein_coding
ENSG00000092068	SLC7A8	chr14	-	23652883	23652869	protein_coding
ENSG00000092094	OSGEP	chr14	-	20923264	20922971	protein_coding
ENSG00000092096	SLC22A17	chr14	-	23822121	23822094	protein_coding
ENSG00000092098	RNF31	chr14	+	24615892	24616709	protein_coding
ENSG00000092108	SCFD1	chr14	+	31091318	31091525	protein_coding
ENSG00000092140	G2E3	chr14	+	31028329	31028364	protein_coding
ENSG00000092148	HECTD1	chr14	-	31677010	31676885	protein_coding
ENSG00000092199	HNRNPC	chr14	-	21737653	21737601	protein_coding
ENSG00000092200	RPGRIP1	chr14	+	21756098	21788298	protein_coding
ENSG00000092201	SUPT16H	chr14	-	21852425	21852178	protein_coding
ENSG00000092203	TOX4	chr14	+	21944756	21945365	protein_coding
ENSG00000092208	GEMIN2	chr14	+	39583427	39583527	protein_coding
ENSG00000092295	TGM1	chr14	-	24733638	24732383	protein_coding
ENSG00000092330	TINF2	chr14	-	24711880	24711824	protein_coding
ENSG00000092345	DAZL	chr3	-	16711813	16646930	protein_coding
ENSG00000092377	TBL1Y	chrY	+	6778727	6778738	protein_coding
ENSG00000092421	SEMA6A	chr5	-	115910630	115910519	protein_coding
ENSG00000092439	TRPM7	chr15	-	50979012	50978994	protein_coding
ENSG00000092445	TYRO3	chr15	+	41849873	41851416	protein_coding
ENSG00000092470	WDR76	chr15	+	44119161	44119208	protein_coding
ENSG00000092529	CAPN3	chr15	+	42651698	42696962	protein_coding
ENSG00000092531	SNAP23	chr15	+	42783431	42787876	protein_coding
ENSG00000092607	TBX15	chr1	-	119532179	119530547	protein_coding
ENSG00000092621	PHGDH	chr1	+	120202421	120254560	protein_coding
ENSG00000092758	COL9A3	chr20	+	61447596	61448402	protein_coding
ENSG00000092820	EZR	chr6	-	159240444	159240396	protein_coding
ENSG00000092841	MYL6	chr12	+	56551945	56552143	protein_coding
ENSG00000092847	AGO1	chr1	+	36335409	36348816	protein_coding
ENSG00000092850	TEKT2	chr1	+	36549676	36549695	protein_coding
ENSG00000092853	CLSPN	chr1	-	36235568	36235568	protein_coding
ENSG00000092871	RFFL	chr17	-	33416338	33416245	protein_coding
ENSG00000092929	UNC13D	chr17	-	73840798	73840464	protein_coding
ENSG00000092931	MFSD11	chr17	+	74731947	74734116	protein_coding
ENSG00000092964	DPYSL2	chr8	+	26371791	26435474	protein_coding
ENSG00000092969	TGFB2	chr1	+	218519577	218519430	protein_coding
ENSG00000092978	GPATCH2	chr1	-	217804424	217804409	protein_coding
ENSG00000093000	NUP50	chr22	+	45559722	45559820	protein_coding
ENSG00000093009	CDC45	chr22	+	19466982	19467452	protein_coding
ENSG00000093010	COMT	chr22	+	19929130	19929295	protein_coding
ENSG00000093072	CECR1	chr22	-	17702879	17700324	protein_coding
ENSG00000093134	VNN3	chr6	-	133055904	133055904	protein_coding
ENSG00000093144	ECHDC1	chr6	-	127664754	127664504	protein_coding
ENSG00000093167	LRRFIP2	chr3	-	37225180	37217812	protein_coding
ENSG00000093183	SEC22C	chr3	-	42642572	42623459	protein_coding
ENSG00000093217	XYLB	chr3	+	38388251	38388299	protein_coding
ENSG00000094631	HDAC6	chrX	+	48659784	48660474	protein_coding
ENSG00000094661	OR1I1	chr19	+	15197791	15197791	protein_coding
ENSG00000094755	GABRP	chr5	+	170190354	170210729	protein_coding
ENSG00000094796	KRT31	chr17	-	39553844	39553860	protein_coding
ENSG00000094804	CDC6	chr17	+	38443885	38444135	protein_coding
ENSG00000094841	UPRT	chrX	+	74493920	74493920	protein_coding
ENSG00000094880	CDC23	chr5	-	137549032	137549012	protein_coding
ENSG00000094914	AAAS	chr12	-	53718648	53715378	protein_coding
ENSG00000094916	CBX5	chr12	-	54673917	54673906	protein_coding
ENSG00000094963	FMO2	chr1	+	171154347	171154439	protein_coding
ENSG00000094975	SUCO	chr1	+	172501489	172502290	protein_coding
ENSG00000095002	MSH2	chr2	+	47630108	47630306	protein_coding
[truncated: 22,340 more rows]
