# Supplementary material for: An analytical framework for decoding cell type-specific genetic variation of gene regulation
Source: Nat Commun. 2023 Jun 30;14:3884. doi: 10.1038/s41467-023-39538-7 (PMC10313894; doi:10.1038/s41467-023-39538-7)
Supplement: Supplementary file 4 — Supplementary Data 2 [file 41467_2023_39538_MOESM4_ESM.xlsx]

## Sheet: top ieQTLs
phenotype_id	variant_id	tss_distance	maf	ma_samples	ma_count	pval_g	b_g	b_g_se	pval_i	b_i	b_i_se	pval_gi	b_gi	b_gi_se	tests_emt	pval_emt	pval_adj_bh	HCL_cell_cluster_tested	GTEx_tissue
ENSG00000248527.1	chr1_1231009_A_T_b38	597267	0.111588	46	52	0.589667	-0.0241136	0.0446232	0.000248521	-0.183376	0.0489532	5.13808e-08	-0.274684	0.0480919	1157	5.94476e-05	0.0787838	Macrophage(AdultAdrenalGland12)	Adrenal Gland
ENSG00000162458.12	chr1_15007252_G_A_b38	-749355	0.248927	102	116	0.441554	-0.0135465	0.0175599	0.000442851	0.124686	0.0347709	3.55238e-08	-0.10449	0.018057	2582	9.17225e-05	0.100416	Macrophage(AdultAdrenalGland12)	Adrenal Gland
ENSG00000117245.12	chr1_20684331_C_T_b38	-33686	0.208154	81	97	0.332281	0.018424	0.0189469	0.305509	0.0252055	0.0245212	2.83312e-09	-0.118223	0.0188077	2515	7.1253e-06	0.0223135	Macrophage(AdultAdrenalGland12)	Adrenal Gland
ENSG00000132763.14	chr1_45167204_C_G_b38	-332876	0.0887446	39	41	0.523471	0.0163061	0.0255032	0.0975058	-0.0388058	0.0232846	1.03508e-06	0.141801	0.0279342	1221	0.00126384	0.351646	Macrophage(AdultAdrenalGland12)	Adrenal Gland
ENSG00000116171.17	chr1_53553372_A_G_b38	626143	0.201717	83	94	0.154925	-0.0301922	0.0211292	0.261021	0.0296483	0.0262869	8.21804e-07	-0.104881	0.0204572	1606	0.00131982	0.354388	Macrophage(AdultAdrenalGland12)	Adrenal Gland
ENSG00000162607.12	chr1_62438711_A_AT_b38	2414	0.225108	92	104	0.132641	0.0381495	0.0252431	0.114235	0.0511025	0.0321824	4.37572e-07	-0.134482	0.0255503	2335	0.00102173	0.325252	Macrophage(AdultAdrenalGland12)	Adrenal Gland
ENSG00000197106.6	chr1_109539851_G_T_b38	-610635	0.0858369	38	40	0.140285	-0.0934853	0.0630847	0.0726526	0.0933219	0.0516551	5.25294e-08	-0.363424	0.0636788	2080	0.000109261	0.114633	Macrophage(AdultAdrenalGland12)	Adrenal Gland
ENSG00000131781.12	chr1_147322181_G_T_b38	79131	0.373737	151	174	1.49397e-10	0.0862516	0.01261	0.00207026	0.0684786	0.0218787	1.91071e-08	-0.0789944	0.0133631	1617	3.08962e-05	0.0486228	Macrophage(AdultAdrenalGland12)	Adrenal Gland
ENSG00000225855.6	chr1_154466404_T_C_b38	-855283	0.199571	84	93	0.435379	-0.0501693	0.0641602	3.52874e-06	-0.695698	0.144897	1.34393e-06	0.342956	0.0683374	1251	0.00168126	0.383746	Macrophage(AdultAdrenalGland12)	Adrenal Gland
ENSG00000152061.23	chr1_173800904_C_G_b38	-358506	0.0858369	38	40	0.0228351	0.0786893	0.0342451	0.502711	-0.0208295	0.0310095	7.11204e-07	-0.145599	0.0282257	1352	0.000961547	0.325252	Macrophage(AdultAdrenalGland12)	Adrenal Gland
ENSG00000116194.12	chr1_178838176_A_G_b38	-32876	0.0793991	34	37	0.276469	0.0381564	0.0349443	0.0158327	0.0634902	0.026041	6.42122e-07	-0.187481	0.0361889	2087	0.00134011	0.354706	Macrophage(AdultAdrenalGland12)	Adrenal Gland
ENSG00000163545.8	chr1_205446144_G_A_b38	124353	0.0622318	29	29	0.0587814	-0.0606379	0.031863	0.0376227	-0.0444208	0.0211937	5.43902e-07	0.182811	0.0350444	2174	0.00118244	0.342229	Macrophage(AdultAdrenalGland12)	Adrenal Gland
ENSG00000170385.9	chr1_211728193_T_C_b38	149451	0.384422	159	179	0.0370502	0.042494	0.0202127	1.69875e-06	0.157407	0.0316942	1.34452e-07	-0.0993273	0.0180162	2076	0.000279123	0.22672	Macrophage(AdultAdrenalGland12)	Adrenal Gland
ENSG00000196890.4	chr1_228808448_G_A_b38	350341	0.39485	146	184	0.661951	0.00894687	0.0204259	0.00297971	-0.104329	0.0346045	8.00495e-07	0.105469	0.0205489	1834	0.00146811	0.366978	Macrophage(AdultAdrenalGland12)	Adrenal Gland
ENSG00000170745.11	chr2_17028518_G_A_b38	-849329	0.0711207	31	33	0.000461857	0.123203	0.0344713	0.332476	-0.0273762	0.0281645	1.63118e-07	-0.202001	0.0369099	2149	0.000350541	0.241137	Macrophage(AdultAdrenalGland12)	Adrenal Gland
ENSG00000013016.15	chr2_30761984_G_T_b38	-472353	0.154506	65	72	0.000663499	0.155796	0.0448887	1.53301e-05	0.379182	0.0850716	1.901e-07	-0.24456	0.0449504	2194	0.000417079	0.25699	Macrophage(AdultAdrenalGland12)	Adrenal Gland
ENSG00000095002.13	chr2_47747399_T_C_b38	344430	0.266094	108	124	0.0551885	0.0392829	0.0203417	0.0974725	-0.0474989	0.0284979	1.91504e-07	0.11482	0.02111	2611	0.000500016	0.284741	Macrophage(AdultAdrenalGland12)	Adrenal Gland
ENSG00000186522.14	chr2_108748356_A_C_b38	-865850	0.0655022	29	30	0.00915537	-0.0706254	0.0267774	0.202457	0.0256529	0.020046	6.11659e-08	-0.157309	0.0277147	1076	6.58145e-05	0.080623	Macrophage(AdultAdrenalGland12)	Adrenal Gland
ENSG00000153107.11	chr2_111288276_T_C_b38	-596414	0.0969828	43	45	0.345085	0.0452962	0.0478365	0.0308882	-0.0973045	0.0446907	1.08662e-08	-0.269476	0.0447372	1783	1.93745e-05	0.0368865	Macrophage(AdultAdrenalGland12)	Adrenal Gland
ENSG00000128692.8	chr2_171619882_A_C_b38	868077	0.236051	99	110	0.568114	0.0358786	0.0627263	0.028644	0.202217	0.0915907	6.57818e-07	-0.350091	0.0676458	2282	0.00150114	0.366978	Macrophage(AdultAdrenalGland12)	Adrenal Gland
ENSG00000156973.13	chr2_231992517_C_A_b38	206245	0.0600858	27	28	0.346557	-0.0462821	0.0490276	0.0764941	-0.0639647	0.0358819	2.66529e-07	0.266055	0.0495513	2292	0.000610884	0.292805	Macrophage(AdultAdrenalGland12)	Adrenal Gland
ENSG00000068024.16	chr2_239272193_A_G_b38	-128818	0.390086	144	182	0.0394782	0.0390174	0.0187968	0.00646986	0.089767	0.0325441	3.21254e-07	-0.102611	0.0192532	3631	0.00116647	0.341532	Macrophage(AdultAdrenalGland12)	Adrenal Gland
ENSG00000130414.11	chr2_240292103_G_A_b38	266701	0.0815451	35	38	0.299601	-0.0307861	0.0295854	0.161533	-0.0363368	0.0258389	2.53762e-07	-0.177707	0.0330329	3652	0.000926738	0.325252	Macrophage(AdultAdrenalGland12)	Adrenal Gland
ENSG00000233392.5	chr2_240444317_C_T_b38	-523027	0.39485	148	184	0.616226	0.0274562	0.0546756	0.000591652	-0.346777	0.0989758	3.36419e-07	0.301039	0.056589	3132	0.00105366	0.325252	Macrophage(AdultAdrenalGland12)	Adrenal Gland
ENSG00000144550.12	chr3_9038342_C_T_b38	-665465	0.122845	50	57	0.148795	-0.0297052	0.0204775	0.867405	-0.0032971	0.0197175	1.60629e-07	-0.0877211	0.0160191	2737	0.00043964	0.263575	Macrophage(AdultAdrenalGland12)	Adrenal Gland
ENSG00000156990.14	chr3_10351888_A_G_b38	507286	0.100858	43	47	0.756639	0.0119367	0.0384539	0.0338349	0.0791098	0.0369675	1.67886e-09	-0.240935	0.0377266	2539	4.26263e-06	0.0192885	Macrophage(AdultAdrenalGland12)	Adrenal Gland
ENSG00000075914.12	chr3_45089187_G_T_b38	113946	0.0686695	31	32	0.285287	-0.0437625	0.0408225	0.00278565	-0.0918127	0.0302372	6.75101e-07	0.197372	0.0381785	1589	0.00107274	0.325252	Macrophage(AdultAdrenalGland12)	Adrenal Gland
ENSG00000168301.12	chr3_59429475_G_T_b38	937361	0.457082	161	213	0.436591	-0.0222311	0.0285061	0.01273	-0.129706	0.0514935	3.56706e-08	0.169111	0.0292286	1885	6.72392e-05	0.080623	Macrophage(AdultAdrenalGland12)	Adrenal Gland
ENSG00000163376.11	chr3_67530135_A_C_b38	531828	0.055794	26	26	0.0030289	0.168348	0.055936	0.982135	-0.000855958	0.0381672	1.43961e-07	-0.341971	0.0621883	2369	0.000341043	0.241137	Macrophage(AdultAdrenalGland12)	Adrenal Gland
ENSG00000198585.11	chr3_131258145_T_TGGACTCTGG_b38	-123526	0.145374	60	66	0.267866	0.0368558	0.0331507	0.233485	0.0428815	0.0358589	4.6555e-07	-0.160774	0.0306229	2282	0.00106239	0.325252	Macrophage(AdultAdrenalGland12)	Adrenal Gland
ENSG00000184378.2	chr3_168872010_A_G_b38	-897638	0.224138	90	104	0.0044698	-0.133992	0.0464793	0.000182665	-0.353294	0.0922631	1.37619e-07	0.284005	0.0515588	1937	0.000266569	0.22374	Macrophage(AdultAdrenalGland12)	Adrenal Gland
ENSG00000114473.13	chr3_197918488_A_C_b38	-41654	0.101293	45	47	1.78197e-18	0.389673	0.0392627	0.0601986	0.0589778	0.0311655	5.30505e-07	-0.1835	0.0351401	1495	0.000793104	0.325252	Macrophage(AdultAdrenalGland12)	Adrenal Gland
ENSG00000251429.1	chr4_158263754_G_A_b38	-6624	0.0735931	33	34	0.385351	-0.0668923	0.076852	0.812925	-0.012634	0.0533001	7.83962e-07	0.373649	0.0727346	1725	0.00135234	0.354706	Macrophage(AdultAdrenalGland12)	Adrenal Gland
ENSG00000095015.5	chr5_56420784_A_G_b38	-394790	0.282328	112	132	0.00024261	-0.0891831	0.0237663	0.0202794	-0.0824105	0.0351588	5.44434e-07	0.117333	0.0224933	2430	0.00132297	0.354388	Macrophage(AdultAdrenalGland12)	Adrenal Gland
ENSG00000120709.10	chr5_137500556_T_C_b38	-831379	0.156652	66	73	0.0419754	-0.0843353	0.041143	0.361565	-0.0410089	0.0448213	1.32771e-06	0.209759	0.0417741	910	0.00120822	0.345715	Macrophage(AdultAdrenalGland12)	Adrenal Gland
ENSG00000145819.15	chr5_142737153_C_T_b38	-33231	0.0686695	30	32	0.239147	-0.0878359	0.0743479	0.778984	-0.0147776	0.0525695	4.96651e-08	0.365257	0.063872	2360	0.00011721	0.118054	Macrophage(AdultAdrenalGland12)	Adrenal Gland
ENSG00000146063.19	chr5_180295012_G_C_b38	-927487	0.158798	69	74	0.358053	-0.0267392	0.0290116	0.265042	0.0370065	0.0330895	9.88171e-07	-0.154679	0.03041	1631	0.00161171	0.379278	Macrophage(AdultAdrenalGland12)	Adrenal Gland
ENSG00000137393.9	chr6_18100515_T_C_b38	-286835	0.0579399	24	27	0.905839	-0.00933346	0.0787821	0.834557	-0.00770481	0.0368312	2.62994e-07	0.239272	0.0445396	2228	0.000585951	0.289299	Macrophage(AdultAdrenalGland12)	Adrenal Gland
ENSG00000186470.13	chr6_26365451_T_G_b38	292	0.126609	54	59	1.47454e-38	-0.484711	0.0281791	0.884005	0.00417308	0.0285591	1.93503e-07	0.131994	0.0242773	1861	0.00036011	0.241137	Macrophage(AdultAdrenalGland12)	Adrenal Gland
ENSG00000270362.1	chr6_80098296_T_C_b38	864578	0.0751073	33	35	0.581528	-0.0421102	0.0762518	0.852288	0.0110123	0.059049	3.40357e-08	0.543834	0.0938402	2128	7.24279e-05	0.082897	Macrophage(AdultAdrenalGland12)	Adrenal Gland
ENSG00000118420.16	chr6_82231300_T_G_b38	-834541	0.185841	78	84	0.733772	0.0208492	0.0611968	0.186832	0.0962814	0.072635	1.00003e-06	-0.381637	0.0750688	1403	0.00140304	0.360494	Macrophage(AdultAdrenalGland12)	Adrenal Gland
ENSG00000153975.9	chr6_116903657_ATATTGTT_A_b38	234863	0.0633188	29	29	0.0616962	-0.123542	0.0656667	0.500792	-0.029949	0.044386	1.01051e-06	-0.355222	0.0699044	1773	0.00179163	0.396314	Macrophage(AdultAdrenalGland12)	Adrenal Gland
ENSG00000122687.17	chr7_2626221_C_T_b38	384023	0.188841	77	88	0.962232	-0.00125838	0.0265339	0.0948108	0.0576261	0.034296	3.34486e-07	-0.158411	0.029771	3217	0.00107604	0.325252	Macrophage(AdultAdrenalGland12)	Adrenal Gland
ENSG00000240990.9	chr7_28092062_C_T_b38	906838	0.0515021	21	24	0.114795	-0.0640147	0.0403769	0.84389	-0.00458207	0.0232319	7.89038e-09	-0.174386	0.0286508	2064	1.62857e-05	0.0341729	Macrophage(AdultAdrenalGland12)	Adrenal Gland
ENSG00000085514.15	chr7_100328685_T_C_b38	-44760	0.19181	80	89	4.30251e-48	0.738622	0.0353482	4.78899e-05	0.187356	0.0448547	1.25963e-11	-0.277371	0.0380581	1395	1.75718e-08	0.000442459	Macrophage(AdultAdrenalGland12)	Adrenal Gland
ENSG00000182158.14	chr7_138283265_A_G_b38	281198	0.159389	65	73	0.166166	0.0276213	0.0198598	0.0374763	-0.0492824	0.023495	2.36053e-07	0.115149	0.0213436	2323	0.000548352	0.284741	Macrophage(AdultAdrenalGland12)	Adrenal Gland
ENSG00000105983.20	chr7_156479390_A_G_b38	-413840	0.109442	47	51	0.690798	-0.0128385	0.032219	0.998234	7.18681e-05	0.0324292	2.51366e-07	-0.204174	0.0379385	2972	0.000747061	0.324327	Macrophage(AdultAdrenalGland12)	Adrenal Gland
ENSG00000158669.11	chr8_41547943_C_CAAAG_b38	-29244	0.495671	166	231	2.10173e-13	-0.116616	0.0145719	0.000613752	-0.0950904	0.0272221	4.03757e-09	0.0944414	0.0151899	2166	8.74538e-06	0.0223135	Macrophage(AdultAdrenalGland12)	Adrenal Gland
ENSG00000197858.10	chr8_143582941_G_A_b38	-499649	0.167382	76	78	0.0931156	0.0635124	0.0376031	0.7659	0.0116501	0.0390633	8.5307e-07	-0.195737	0.0382397	1750	0.00149287	0.366978	Macrophage(AdultAdrenalGland12)	Adrenal Gland
ENSG00000205808.5	chr9_4438770_C_G_b38	-223545	0.0689655	29	32	0.327648	0.0288296	0.0293642	0.950307	0.00152297	0.0244001	1.879e-07	0.200904	0.0369096	3308	0.000621573	0.292805	Macrophage(AdultAdrenalGland12)	Adrenal Gland
ENSG00000196358.10	chr9_132415858_A_G_b38	254182	0.195279	74	91	0.153711	0.024486	0.0170851	0.00425716	0.0859205	0.0296387	5.44958e-07	-0.0726158	0.0139213	2332	0.00127084	0.351646	Macrophage(AdultAdrenalGland12)	Adrenal Gland
ENSG00000176101.11	chr9_136385182_C_T_b38	-803465	0.238197	98	111	0.0500773	0.0438213	0.0222008	0.0864121	0.0497888	0.0288631	6.85267e-07	-0.112856	0.0218439	2226	0.0015254	0.369324	Macrophage(AdultAdrenalGland12)	Adrenal Gland
ENSG00000150054.18	chr10_28323692_TAATA_T_b38	-10794	0.212871	76	86	4.17255e-18	-0.354895	0.0362557	0.000719047	0.143981	0.0417643	1.06415e-07	-0.216736	0.0389682	2960	0.00031499	0.241137	Macrophage(AdultAdrenalGland12)	Adrenal Gland
ENSG00000156042.17	chr10_72929135_G_A_b38	-429724	0.0515021	22	24	0.00680685	-0.128375	0.046837	0.649651	0.0137259	0.0301613	7.88841e-07	0.365095	0.0710884	1041	0.000821184	0.325252	Macrophage(AdultAdrenalGland12)	Adrenal Gland
ENSG00000122359.17	chr10_79611293_C_T_b38	-594279	0.135776	59	63	0.0190705	0.0711385	0.0300469	0.626201	-0.0156177	0.0320034	5.02163e-09	-0.171029	0.0276972	2748	1.37994e-05	0.0315882	Macrophage(AdultAdrenalGland12)	Adrenal Gland
ENSG00000148842.17	chr10_102804051_G_C_b38	-114242	0.148069	65	69	0.208693	-0.0278384	0.0220566	0.261188	0.0267611	0.0237354	4.00554e-07	-0.108053	0.0204552	1274	0.000510306	0.284741	Macrophage(AdultAdrenalGland12)	Adrenal Gland
ENSG00000197748.12	chr10_104517375_G_A_b38	285013	0.373391	145	174	0.00827	0.048616	0.0181857	0.00202595	0.093868	0.0299261	7.89617e-07	-0.094953	0.0184892	1657	0.0013084	0.354388	Macrophage(AdultAdrenalGland12)	Adrenal Gland
ENSG00000223609.7	chr11_4369491_T_A_b38	-865879	0.330472	130	154	0.226575	0.0708567	0.0583766	7.30538e-05	0.422505	0.10382	5.32281e-09	-0.40394	0.0655361	3853	2.05088e-05	0.0368865	Macrophage(AdultAdrenalGland12)	Adrenal Gland
ENSG00000282556.1	chr11_7284022_G_T_b38	960468	0.0944206	41	44	0.376113	0.0581918	0.0655686	0.577165	0.0328909	0.0588761	1.74571e-07	0.46286	0.0847949	3179	0.00055496	0.284741	Macrophage(AdultAdrenalGland12)	Adrenal Gland
ENSG00000188211.8	chr11_16904137_G_A_b38	-447589	0.44206	158	206	0.832673	-0.00709815	0.0335434	0.0100501	0.151244	0.0580736	5.60494e-07	-0.179662	0.0344836	1886	0.00105709	0.325252	Macrophage(AdultAdrenalGland12)	Adrenal Gland
ENSG00000157570.11	chr11_44937510_C_A_b38	211045	0.0600858	27	28	0.000160643	0.141898	0.0367273	0.0209319	-0.0666474	0.0285831	3.21178e-07	-0.221035	0.0414729	2578	0.000827998	0.325252	Macrophage(AdultAdrenalGland12)	Adrenal Gland
ENSG00000157613.10	chr11_46517438_C_A_b38	239777	0.154378	61	67	0.0713007	0.02712	0.0149395	0.827896	0.00358232	0.0164516	6.51123e-07	-0.0675372	0.0130442	1332	0.000867296	0.325252	Macrophage(AdultAdrenalGland12)	Adrenal Gland
ENSG00000110031.12	chr11_58674430_C_A_b38	96210	0.0579399	25	27	0.0107077	-0.123899	0.0479925	0.725507	0.0120112	0.034151	2.9783e-07	0.256136	0.0479145	1405	0.000418451	0.25699	Macrophage(AdultAdrenalGland12)	Adrenal Gland
ENSG00000110047.17	chr11_65159910_A_G_b38	271614	0.0732759	34	34	0.102751	0.0870727	0.0530665	1.28568e-08	0.849326	0.141785	1.50153e-09	-0.45588	0.0711463	1323	1.98653e-06	0.0166736	Macrophage(AdultAdrenalGland12)	Adrenal Gland
ENSG00000172893.15	chr11_71674606_T_G_b38	221738	0.0965665	36	45	0.200682	0.047366	0.0368671	0.381172	0.0254905	0.029029	4.9206e-07	-0.15161	0.0289432	1932	0.000950661	0.325252	Macrophage(AdultAdrenalGland12)	Adrenal Gland
ENSG00000186635.14	chr11_72682942_C_T_b38	-69461	0.439914	162	205	0.00220885	-0.0394282	0.0126791	0.00303944	-0.0657094	0.021841	8.50658e-08	0.076022	0.0135555	1554	0.000132192	0.128023	Macrophage(AdultAdrenalGland12)	Adrenal Gland
ENSG00000198382.8	chr11_75974842_A_T_b38	159435	0.0751073	33	35	0.130105	-0.0896518	0.0589303	0.232732	-0.0580769	0.0484872	5.71141e-07	0.409979	0.0787513	1873	0.00106975	0.325252	Macrophage(AdultAdrenalGland12)	Adrenal Gland
ENSG00000174804.3	chr11_87518027_G_A_b38	562636	0.251082	99	117	0.257484	-0.0252746	0.0222427	1.58763e-05	-0.214617	0.0482418	4.43437e-07	0.1255	0.0238566	2476	0.00109795	0.325252	Macrophage(AdultAdrenalGland12)	Adrenal Gland
ENSG00000123892.11	chr11_88284031_C_T_b38	108564	0.100858	46	47	0.0561308	-0.0440405	0.0228943	0.794292	-0.00534984	0.0204844	2.25667e-09	0.151368	0.023914	2259	5.09782e-06	0.0192885	Macrophage(AdultAdrenalGland12)	Adrenal Gland
ENSG00000150776.17	chr11_111311005_G_A_b38	-763270	0.223176	93	104	0.0927445	-0.0459786	0.0271909	0.185046	-0.0483749	0.0363456	2.61574e-07	0.147803	0.0275071	1431	0.000374312	0.241671	Macrophage(AdultAdrenalGland12)	Adrenal Gland
ENSG00000019144.18	chr11_117690304_T_C_b38	-916136	0.0858369	39	40	0.199199	-0.0277451	0.0215239	0.1586	-0.0248401	0.0175394	2.70544e-09	0.126799	0.0201435	1982	5.36218e-06	0.0192885	Macrophage(AdultAdrenalGland12)	Adrenal Gland
ENSG00000278376.1	chr11_118993430_T_C_b38	202176	0.44181	161	206	0.699759	-0.0187219	0.048462	0.000391174	-0.311434	0.0860142	2.02509e-07	0.314651	0.0579749	1797	0.000363908	0.241137	Macrophage(AdultAdrenalGland12)	Adrenal Gland
ENSG00000172375.12	chr11_119874748_G_C_b38	772376	0.118026	52	55	0.701011	0.0171376	0.0445561	5.70114e-07	-0.428645	0.0823307	2.40231e-08	0.241822	0.0412277	1780	4.2761e-05	0.059818	Macrophage(AdultAdrenalGland12)	Adrenal Gland
ENSG00000172269.18	chr11_118992977_C_T_b38	-115354	0.0901288	37	42	0.623152	0.0142669	0.028979	0.00289628	0.0806731	0.0266777	4.56171e-07	-0.157247	0.0299262	1794	0.000818371	0.325252	Macrophage(AdultAdrenalGland12)	Adrenal Gland
ENSG00000111186.12	chr12_1202379_C_T_b38	-327512	0.130901	57	61	0.165122	0.0656037	0.0470523	0.257785	0.0556943	0.0490444	3.98765e-07	-0.290272	0.0549405	2592	0.0010336	0.325252	Macrophage(AdultAdrenalGland12)	Adrenal Gland
ENSG00000164845.16	chr12_8257437_G_A_b38	14489	0.302575	114	141	0.0082347	-0.172906	0.0646424	0.000980469	0.411895	0.122709	3.09203e-07	-0.362078	0.0678338	2831	0.000875353	0.325252	Macrophage(AdultAdrenalGland12)	Adrenal Gland
ENSG00000150048.10	chr12_10084771_G_A_b38	-26856	0.162946	67	76	0.108592	0.0673689	0.0417572	0.000136967	0.272562	0.0697823	6.26857e-07	-0.189359	0.0365147	2509	0.00157279	0.373611	Macrophage(AdultAdrenalGland12)	Adrenal Gland
ENSG00000177119.15	chr12_45382772_T_C_b38	166730	0.0560345	24	26	0.00068072	-0.0779928	0.0225197	0.123279	-0.0257735	0.0166375	6.17961e-07	0.125731	0.0242306	1534	0.000947952	0.325252	Macrophage(AdultAdrenalGland12)	Adrenal Gland
ENSG00000139574.8	chr12_54077496_T_C_b38	569858	0.422747	152	197	0.331073	0.0233303	0.0239323	7.61271e-05	0.202923	0.0499934	4.4371e-07	-0.149003	0.0283251	2000	0.000887419	0.325252	Macrophage(AdultAdrenalGland12)	Adrenal Gland
ENSG00000197757.7	chr12_53446172_C_G_b38	-544452	0.197674	74	85	0.979509	0.000596707	0.0231965	0.185035	-0.0380795	0.0286096	5.13549e-07	0.129041	0.0246781	2038	0.00104661	0.325252	Macrophage(AdultAdrenalGland12)	Adrenal Gland
ENSG00000238105.7	chr12_101104859_A_G_b38	931664	0.193833	80	88	0.281492	0.0279434	0.0258608	0.362745	0.0288907	0.0316545	3.4353e-07	-0.151977	0.0285924	1897	0.000651676	0.295525	Macrophage(AdultAdrenalGland12)	Adrenal Gland
ENSG00000204842.14	chr12_111489935_G_A_b38	-109741	0.209052	88	97	1.63697e-06	0.221478	0.0445208	0.0969904	0.0996799	0.059718	5.16225e-08	-0.275458	0.0482354	761	3.92847e-05	0.0581876	Macrophage(AdultAdrenalGland12)	Adrenal Gland
ENSG00000102595.19	chr13_95643377_T_A_b38	-410105	0.426724	152	199	0.00134877	0.0641911	0.0196823	4.62775e-05	0.139024	0.033215	2.43476e-07	-0.110533	0.0205129	1992	0.000485004	0.284009	Macrophage(AdultAdrenalGland12)	Adrenal Gland
ENSG00000136371.10	chr15_80375025_C_A_b38	477646	0.439914	165	205	0.889939	0.00430619	0.03107	3.6335e-07	-0.275027	0.0518598	1.14395e-07	0.173353	0.0312524	2812	0.000321677	0.241137	Macrophage(AdultAdrenalGland12)	Adrenal Gland
ENSG00000103249.17	chr16_826862_G_T_b38	-648718	0.0925	32	37	0.659398	0.0226337	0.0512599	0.0279356	0.102855	0.0463747	5.74479e-08	-0.374864	0.0658944	3026	0.000173837	0.162119	Macrophage(AdultAdrenalGland12)	Adrenal Gland
ENSG00000230330.1	chr16_26940011_C_T_b38	907200	0.362661	136	169	0.494573	0.0474495	0.0693116	0.00157466	-0.357953	0.111362	5.38237e-07	0.399341	0.0765193	3070	0.00165239	0.381717	Macrophage(AdultAdrenalGland12)	Adrenal Gland
ENSG00000006210.6	chr16_57084824_T_C_b38	-287634	0.0858369	35	40	0.15871	-0.0505339	0.035691	0.0148113	-0.0708308	0.028758	7.0731e-11	0.217673	0.0311989	2632	1.86164e-07	0.0023438	Macrophage(AdultAdrenalGland12)	Adrenal Gland
ENSG00000108590.10	chr17_7059324_A_ATG_b38	407690	0.0670996	30	31	0.285693	0.0546122	0.0509865	3.69075e-08	0.677546	0.117244	5.88809e-08	-0.321793	0.0566157	3130	0.000184297	0.165736	Macrophage(AdultAdrenalGland12)	Adrenal Gland
ENSG00000186834.3	chr17_45849411_A_T_b38	700909	0.248927	102	116	0.692081	0.01223	0.0308268	1.77429e-06	0.215765	0.0435297	3.55605e-07	-0.157315	0.0296379	1590	0.000565411	0.284741	Macrophage(AdultAdrenalGland12)	Adrenal Gland
ENSG00000121101.15	chr17_59383782_C_A_b38	691727	0.159292	66	72	0.0365767	-0.170078	0.0806933	0.815658	-0.0225966	0.0967699	6.38043e-07	-0.443902	0.0856625	1508	0.000962169	0.325252	Macrophage(AdultAdrenalGland12)	Adrenal Gland
ENSG00000141580.15	chr17_81979110_T_C_b38	-669443	0.23176	96	108	0.588979	0.023158	0.0427757	0.0632716	-0.101974	0.054533	7.82905e-07	0.216445	0.0421308	1917	0.00150083	0.366978	Macrophage(AdultAdrenalGland12)	Adrenal Gland
ENSG00000175221.14	chr19_667543_G_A_b38	-225675	0.164286	66	77	0.0523418	-0.0756866	0.0387242	0.000108984	-0.364211	0.091834	4.54529e-07	0.248772	0.0473376	3406	0.00154813	0.371255	Macrophage(AdultAdrenalGland12)	Adrenal Gland
ENSG00000183401.11	chr19_11754117_T_C_b38	409433	0.100858	44	47	0.350849	-0.0247369	0.0264393	0.59353	-0.0132396	0.0247573	3.92349e-07	-0.157445	0.0297805	1882	0.0007384	0.324327	Macrophage(AdultAdrenalGland12)	Adrenal Gland
ENSG00000197857.13	chr19_11543963_C_CTCAT_b38	-750924	0.0641593	29	29	0.754121	0.0240657	0.076707	0.14325	-0.0823158	0.0559652	3.34731e-07	0.515522	0.0968878	1612	0.000539586	0.284741	Macrophage(AdultAdrenalGland12)	Adrenal Gland
ENSG00000267053.6	chr19_37190403_A_G_b38	885823	0.376623	146	176	0.0615975	0.0690728	0.0367004	0.00466659	0.184713	0.0643931	9.34032e-07	-0.204075	0.0400241	1921	0.00179427	0.396314	Macrophage(AdultAdrenalGland12)	Adrenal Gland
ENSG00000181666.17	chr19_37317901_G_A_b38	5064	0.343348	130	160	8.25661e-40	0.451148	0.0255299	0.463307	-0.0313655	0.0426663	4.635e-07	0.137851	0.026252	1418	0.000657243	0.295525	Macrophage(AdultAdrenalGland12)	Adrenal Gland
ENSG00000275395.4	chr19_39327638_T_C_b38	-606988	0.152361	64	71	0.198248	-0.0446087	0.0345325	0.000388682	-0.13799	0.0380923	4.46106e-07	0.208528	0.0396494	2447	0.00109162	0.325252	Macrophage(AdultAdrenalGland12)	Adrenal Gland
ENSG00000167578.17	chr19_41500391_T_TCTC_b38	722175	0.0622318	27	29	0.390414	-0.0338324	0.0392876	0.245855	0.0299237	0.0256935	1.73385e-09	-0.18702	0.0293127	2282	3.95664e-06	0.0192885	Macrophage(AdultAdrenalGland12)	Adrenal Gland
ENSG00000167600.13	chr19_41179852_CAG_C_b38	-13197	0.133047	55	62	1.50729e-07	-0.153531	0.0279688	0.332649	0.0291142	0.0299632	1.42522e-08	-0.147526	0.0247121	1970	2.80769e-05	0.0471317	Macrophage(AdultAdrenalGland12)	Adrenal Gland
ENSG00000087086.14	chr19_48449107_A_G_b38	-516194	0.1	44	47	0.00210943	-0.110067	0.0352317	0.0335063	-0.141905	0.0661872	8.42331e-08	0.188912	0.0336727	2720	0.000229114	0.198934	Macrophage(AdultAdrenalGland12)	Adrenal Gland
ENSG00000213024.11	chr19_48946784_C_T_b38	-982916	0.369099	138	172	0.0787705	0.0389721	0.0220319	0.000479492	0.166202	0.0466404	5.57272e-07	-0.137464	0.026378	2639	0.00147064	0.366978	Macrophage(AdultAdrenalGland12)	Adrenal Gland
ENSG00000269867.1	chr19_56982923_C_G_b38	-884961	0.0536481	23	25	0.236551	0.0853104	0.0718101	1.94927e-05	0.523726	0.119051	7.51935e-07	-0.299432	0.0581844	2270	0.00170689	0.383746	Macrophage(AdultAdrenalGland12)	Adrenal Gland
ENSG00000088930.7	chr20_21822943_G_A_b38	496664	0.428879	153	200	0.620182	0.00783908	0.0157875	0.00219994	0.100819	0.0324078	5.90109e-07	-0.0970513	0.0186676	957	0.000564734	0.284741	Macrophage(AdultAdrenalGland12)	Adrenal Gland
ENSG00000168612.4	chr20_46533830_G_A_b38	652603	0.304721	124	142	0.271667	-0.0332018	0.0301029	0.0506387	-0.0909569	0.0461946	5.3295e-07	0.16574	0.031745	1886	0.00100514	0.325252	Macrophage(AdultAdrenalGland12)	Adrenal Gland
ENSG00000203999.8	chr20_49296489_T_G_b38	-996231	0.143777	61	67	0.00935678	0.0458581	0.0174379	1.91973e-06	0.170389	0.034498	5.63051e-07	-0.0885519	0.0169995	2459	0.00138454	0.35941	Macrophage(AdultAdrenalGland12)	Adrenal Gland
ENSG00000101152.10	chr20_63501727_G_T_b38	-393455	0.169528	75	79	0.0531196	0.0320799	0.0164679	0.603496	0.0100186	0.0192522	6.77278e-07	-0.0935974	0.0181074	2405	0.00162885	0.379764	Macrophage(AdultAdrenalGland12)	Adrenal Gland
ENSG00000159216.18	chr21_36239265_G_C_b38	234598	0.246781	99	115	0.829219	-0.00418284	0.0193607	0.155927	-0.036364	0.0255105	7.44498e-07	0.12313	0.0239162	2273	0.00169224	0.383746	Macrophage(AdultAdrenalGland12)	Adrenal Gland
ENSG00000160305.17	chr21_46468850_G_A_b38	9951	0.314655	128	147	1.29344e-07	0.322122	0.0583417	0.000968351	0.27536	0.0819439	1.70342e-07	-0.306247	0.0560509	2064	0.000351585	0.241137	Macrophage(AdultAdrenalGland12)	Adrenal Gland
ENSG00000100197.20	chr22_42318651_C_T_b38	187745	0.418455	157	195	0.00593678	-0.128823	0.0462121	0.0237819	-0.169256	0.0741741	3.38328e-07	0.248734	0.0467675	1856	0.000627937	0.292805	Macrophage(AdultAdrenalGland12)	Adrenal Gland
ENSG00000075234.16	chr22_46105129_A_G_b38	-162832	0.135193	49	63	0.292151	0.0396995	0.0375653	0.0053247	-0.108192	0.038306	3.37873e-07	0.159115	0.0299155	3012	0.00101767	0.325252	Macrophage(AdultAdrenalGland12)	Adrenal Gland
ENSG00000101846.6	chrX_7938029_A_G_b38	718573	0.389381	114	181	0.470313	0.0214405	0.0296283	0.0109858	-0.166374	0.0646762	8.81838e-07	0.160174	0.0313364	1395	0.00123016	0.348039	Macrophage(AdultAdrenalGland12)	Adrenal Gland
ENSG00000204116.11	chrX_73336256_T_C_b38	-226944	0.247727	67	109	0.0213925	0.0753089	0.0324151	0.00877798	0.13961	0.052636	1.16702e-06	-0.142294	0.0281782	775	0.00090444	0.325252	Macrophage(AdultAdrenalGland12)	Adrenal Gland
ENSG00000232599.1	chrX_125128486_T_C_b38	-75852	0.141304	44	65	0.720847	-0.0223283	0.0623797	0.000876423	-0.289346	0.0853596	6.52274e-07	0.338532	0.065389	1366	0.000891006	0.325252	Macrophage(AdultAdrenalGland12)	Adrenal Gland
ENSG00000130822.15	chrX_153327307_T_G_b38	-361703	0.0956522	31	44	0.204628	0.0515579	0.0404839	0.000828996	0.161788	0.0475004	7.2875e-09	-0.254422	0.0416936	1216	8.8616e-06	0.0223135	Macrophage(AdultAdrenalGland12)	Adrenal Gland
ENSG00000179163.11	chr1_23417663_T_C_b38	-450631	0.113734	51	53	0.0369466	0.0645163	0.0306707	0.0498949	-0.0456058	0.0230863	5.26433e-08	0.186973	0.0327637	1756	9.24416e-05	0.258631	Zona fasciculata cell_HSD3B2 high(AdultAdrenalGland2)	Adrenal Gland
ENSG00000131781.12	chr1_147322181_G_T_b38	79131	0.373737	151	174	2.54446e-09	0.077101	0.0122255	3.92604e-05	-0.0823824	0.0194905	1.07286e-09	0.097753	0.015105	1625	1.7434e-06	0.0219494	Zona fasciculata cell_HSD3B2 high(AdultAdrenalGland2)	Adrenal Gland
ENSG00000204642.13	chr6_29538483_T_C_b38	-184292	0.379828	142	177	0.0303711	0.0748245	0.0342579	5.59264e-08	0.278871	0.0489733	4.80104e-08	-0.210549	0.036774	3912	0.000187817	0.379288	Zona fasciculata cell_HSD3B2 high(AdultAdrenalGland2)	Adrenal Gland
ENSG00000106367.13	chr7_101155447_G_A_b38	1050	0.197425	80	92	2.02411e-43	0.431333	0.0226409	0.000312933	-0.091796	0.0249261	6.06857e-10	0.189926	0.0288678	2025	1.22889e-06	0.0219494	Zona fasciculata cell_HSD3B2 high(AdultAdrenalGland2)	Adrenal Gland
ENSG00000253330.1	chr8_46530039_C_T_b38	-982102	0.323144	121	151	0.000167539	0.186159	0.0483237	0.0955472	-0.10423	0.0621712	9.50502e-08	0.27249	0.0487873	631	5.99767e-05	0.188777	Zona fasciculata cell_HSD3B2 high(AdultAdrenalGland2)	Adrenal Gland
ENSG00000107175.11	chr9_34942123_A_G_b38	-790273	0.083691	39	39	0.000411067	-0.141745	0.039299	0.103191	0.0416625	0.0254239	5.35896e-09	-0.267351	0.043385	1657	8.87979e-06	0.0595433	Zona fasciculata cell_HSD3B2 high(AdultAdrenalGland2)	Adrenal Gland
ENSG00000181634.7	chr9_114048610_A_G_b38	-757516	0.218884	86	102	0.603239	0.0151262	0.0290466	0.00501324	-0.091016	0.0319958	7.54399e-08	0.170784	0.0303187	2514	0.000189656	0.379288	Zona fasciculata cell_HSD3B2 high(AdultAdrenalGland2)	Adrenal Gland
ENSG00000182752.9	chr9_116504189_A_G_b38	350385	0.444206	159	207	0.311236	-0.0386722	0.0380719	2.80184e-06	-0.324773	0.0669104	4.74524e-08	0.2542	0.0443795	2450	0.000116258	0.292738	Zona fasciculata cell_HSD3B2 high(AdultAdrenalGland2)	Adrenal Gland
ENSG00000166257.8	chr11_123499531_T_C_b38	-155713	0.286638	108	134	0.0269905	-0.0551158	0.0246969	4.02609e-09	0.302887	0.0487119	3.46986e-09	-0.181795	0.0291024	2726	9.45883e-06	0.0595433	Zona fasciculata cell_HSD3B2 high(AdultAdrenalGland2)	Adrenal Gland
ENSG00000167705.11	chr17_1682663_C_T_b38	32586	0.263949	101	123	1.17408e-05	0.0666118	0.0147337	0.000216794	-0.0640592	0.0169332	8.83987e-09	0.0797985	0.0131589	3295	2.91274e-05	0.107069	Zona fasciculata cell_HSD3B2 high(AdultAdrenalGland2)	Adrenal Gland
ENSG00000160602.13	chr17_28220701_G_A_b38	-505196	0.0579399	27	27	0.111457	0.0709116	0.0443115	0.54688	-0.0145739	0.0241411	1.79816e-07	0.250341	0.0459142	1089	0.00019582	0.379288	Zona fasciculata cell_HSD3B2 high(AdultAdrenalGland2)	Adrenal Gland
ENSG00000141314.12	chr17_32284438_T_C_b38	18262	0.195279	81	91	1.85301e-05	0.0698753	0.0158395	0.038614	-0.0337539	0.0161885	1.4706e-08	0.0991228	0.0166214	2024	2.9765e-05	0.107069	Zona fasciculata cell_HSD3B2 high(AdultAdrenalGland2)	Adrenal Gland
ENSG00000047634.14	chrX_17199078_G_T_b38	-538371	0.0665236	22	31	0.86777	-0.00547373	0.0328253	0.161491	-0.0363941	0.0258771	3.27717e-08	0.21254	0.0366261	643	2.10722e-05	0.10612	Zona fasciculata cell_HSD3B2 high(AdultAdrenalGland2)	Adrenal Gland
ENSG00000159588.14	chr1_45166374_T_C_b38	-457683	0.300429	118	140	0.879379	-0.00645584	0.0424744	0.00442426	0.132845	0.0460275	1.36432e-07	-0.239203	0.0434111	1083	0.000147756	0.372049	Zona fasciculata cell_HSD3B2 high(AdultAdrenalGland3)	Adrenal Gland
ENSG00000248863.2	chr4_139975645_A_G_b38	544761	0.401288	144	187	0.497974	-0.0492338	0.0724889	0.000223392	-0.461874	0.122353	3.24629e-08	0.453885	0.0781902	2311	7.50218e-05	0.261784	Zona fasciculata cell_HSD3B2 high(AdultAdrenalGland3)	Adrenal Gland
ENSG00000250535.1	chr6_32065839_G_A_b38	52569	0.118534	51	55	2.14707e-07	-0.198977	0.0367452	0.264303	0.0291268	0.0260034	1.66019e-13	-0.28531	0.0354723	7488	1.24315e-09	3.13026e-05	Zona fasciculata cell_HSD3B2 high(AdultAdrenalGland3)	Adrenal Gland
ENSG00000172469.15	chr6_95431742_G_A_b38	-145801	0.0643777	30	30	0.000146978	-0.220521	0.0567301	0.131029	-0.0402496	0.0265211	7.19688e-09	0.382336	0.0626303	1857	1.33646e-05	0.0759574	Zona fasciculata cell_HSD3B2 high(AdultAdrenalGland3)	Adrenal Gland
ENSG00000130592.15	chr11_2180108_C_T_b38	327138	0.083691	36	39	0.00054882	-0.128392	0.0364218	0.713455	-0.00817699	0.0222288	2.75313e-08	0.230116	0.0394161	3021	8.31721e-05	0.261784	Zona fasciculata cell_HSD3B2 high(AdultAdrenalGland3)	Adrenal Gland
ENSG00000174851.15	chr11_65826285_G_T_b38	-462885	0.102174	41	47	0.104063	-0.0543734	0.0332652	0.647837	0.0109146	0.0238513	1.60627e-08	-0.216219	0.0363638	939	1.50829e-05	0.0759574	Zona fasciculata cell_HSD3B2 high(AdultAdrenalGland3)	Adrenal Gland
ENSG00000175189.3	chr12_58104395_G_A_b38	669635	0.321888	130	150	0.922765	-0.00670319	0.0690334	0.000841907	-0.274923	0.0808238	2.40978e-09	0.400465	0.0633943	1245	3.00017e-06	0.0377722	Zona fasciculata cell_HSD3B2 high(AdultAdrenalGland3)	Adrenal Gland
ENSG00000140835.9	chr16_72261071_G_C_b38	735838	0.0646552	28	30	0.000153042	-0.101018	0.0260593	0.131341	-0.0224661	0.0148153	1.59973e-08	0.167763	0.0282106	1494	2.39e-05	0.1003	Zona fasciculata cell_HSD3B2 high(AdultAdrenalGland3)	Adrenal Gland
ENSG00000070404.9	chr19_446827_A_T_b38	-229538	0.0987124	35	46	0.0095851	0.150032	0.0572371	0.00134894	0.127359	0.0390513	4.06363e-08	-0.277081	0.0481093	3036	0.000123372	0.345167	Zona fasciculata cell_HSD3B2 high(AdultAdrenalGland3)	Adrenal Gland
ENSG00000083814.13	chr19_56997784_T_TC_b38	-729840	0.308057	136	144	0.980541	-0.000892845	0.0365496	1.72419e-06	-0.203362	0.0409747	2.7964e-09	0.243203	0.0386748	2371	6.63025e-06	0.0556499	Zona fasciculata cell_HSD3B2 high(AdultAdrenalGland3)	Adrenal Gland
ENSG00000177674.15	chr1_12545608_G_T_b38	809524	0.165948	70	77	0.584425	-0.015089	0.0275338	0.68547	-0.0114391	0.0281938	1.53852e-07	0.145477	0.0265223	2205	0.000339244	0.328545	Zona fasciculata cell_GSTA1 high(AdultAdrenalGland4)	Adrenal Gland
ENSG00000127463.13	chr1_19231219_G_C_b38	-20319	0.405579	162	189	1.06766e-09	-0.20115	0.0310775	0.000195241	0.193345	0.0507292	1.34043e-07	-0.16013	0.0290414	2936	0.000393551	0.352145	Zona fasciculata cell_GSTA1 high(AdultAdrenalGland4)	Adrenal Gland
ENSG00000076864.19	chr1_21145113_T_A_b38	-524250	0.481221	181	224	0.370533	-0.00936434	0.0104287	0.000195997	-0.05839	0.0153244	7.21926e-08	0.0595093	0.0105476	2407	0.000173768	0.282558	Zona fasciculata cell_GSTA1 high(AdultAdrenalGland4)	Adrenal Gland
ENSG00000168765.16	chr1_110601405_G_A_b38	945324	0.0858369	37	40	0.000607307	-0.477934	0.136702	0.0334643	-0.198786	0.092695	1.05507e-07	0.80364	0.144445	2145	0.000226312	0.304411	Zona fasciculata cell_GSTA1 high(AdultAdrenalGland4)	Adrenal Gland
ENSG00000123836.14	chr1_207696387_A_C_b38	662021	0.0668103	28	31	0.816328	-0.00441738	0.0189877	0.0316308	-0.0282287	0.013023	4.117e-08	0.113581	0.0197301	1468	6.04376e-05	0.190227	Zona fasciculata cell_GSTA1 high(AdultAdrenalGland4)	Adrenal Gland
ENSG00000151692.14	chr2_6773742_A_G_b38	-143650	0.298283	123	139	0.000608371	0.0838938	0.0239994	0.000882783	0.116665	0.0344388	3.6869e-08	-0.157271	0.0272136	2711	9.99519e-05	0.279643	Zona fasciculata cell_GSTA1 high(AdultAdrenalGland4)	Adrenal Gland
ENSG00000223522.1	chr2_28187195_A_G_b38	-123264	0.0665236	30	31	0.00726953	-0.208176	0.0765857	0.696382	0.0202556	0.0518184	7.41983e-08	0.476353	0.0845142	1642	0.000121834	0.282558	Zona fasciculata cell_GSTA1 high(AdultAdrenalGland4)	Adrenal Gland
ENSG00000144040.12	chr2_72961921_G_GCCA_b38	-109915	0.0579399	27	27	3.24759e-07	0.0737344	0.0138409	0.0529279	-0.0156361	0.00802009	1.83319e-07	-0.0745852	0.0136896	1253	0.000229698	0.304411	Zona fasciculata cell_GSTA1 high(AdultAdrenalGland4)	Adrenal Gland
ENSG00000121594.11	chr3_118774136_C_A_b38	-785466	0.495708	177	231	0.145145	-0.0657823	0.0449375	0.0139936	-0.190892	0.0768466	2.15847e-07	0.264	0.0487633	2190	0.000472706	0.378788	Zona fasciculata cell_GSTA1 high(AdultAdrenalGland4)	Adrenal Gland
ENSG00000237187.8	chr5_94452933_A_G_b38	867285	0.135776	55	63	0.000772685	0.0631732	0.0184363	0.604919	-0.00898016	0.0173248	1.27717e-07	-0.105085	0.0190236	1192	0.000152239	0.282558	Zona fasciculata cell_GSTA1 high(AdultAdrenalGland4)	Adrenal Gland
ENSG00000113621.14	chr5_134534315_C_T_b38	-339488	0.111588	50	52	0.12446	0.0568849	0.036837	0.804876	-0.00787238	0.0318151	1.64848e-07	-0.235524	0.0430527	1849	0.000304803	0.319789	Zona fasciculata cell_GSTA1 high(AdultAdrenalGland4)	Adrenal Gland
ENSG00000278970.1	chr5_179842193_G_A_b38	-989171	0.0665236	27	31	0.652894	-0.0253398	0.0562392	0.574489	0.0205625	0.0365504	2.49207e-10	-0.358108	0.0530895	2180	5.43271e-07	0.00455986	Zona fasciculata cell_GSTA1 high(AdultAdrenalGland4)	Adrenal Gland
ENSG00000145996.11	chr6_20432253_A_G_b38	-102204	0.0972222	38	45	0.758365	-0.0183784	0.0596426	2.22399e-07	0.729423	0.134888	5.15187e-08	-0.390913	0.0684478	2727	0.000140492	0.282558	Zona fasciculata cell_GSTA1 high(AdultAdrenalGland4)	Adrenal Gland
ENSG00000250535.1	chr6_32112414_G_C_b38	99144	0.0775862	34	36	1.28835e-12	-0.346046	0.0450002	0.76891	0.00910909	0.0309529	2.1196e-08	-0.242118	0.0411023	7558	0.000160199	0.282558	Zona fasciculata cell_GSTA1 high(AdultAdrenalGland4)	Adrenal Gland
ENSG00000124743.5	chr6_52731068_A_T_b38	-934640	0.0643777	28	30	0.968735	-0.0012042	0.0306764	0.0750073	-0.0343868	0.0191911	9.24064e-09	0.151606	0.0250361	2299	2.12442e-05	0.0764185	Zona fasciculata cell_GSTA1 high(AdultAdrenalGland4)	Adrenal Gland
ENSG00000277149.4	chr7_72800907_T_C_b38	-27291	0.193966	80	90	1.92158e-53	-1.80405	0.0780851	4.9316e-07	0.837183	0.159838	2.44785e-10	-0.537317	0.0796178	1372	3.35844e-07	0.00422828	Zona fasciculata cell_GSTA1 high(AdultAdrenalGland4)	Adrenal Gland
ENSG00000238109.1	chr7_98311502_T_C_b38	-688428	0.113734	50	53	0.183232	0.149228	0.111654	0.00819823	0.264202	0.0987169	3.59007e-07	-0.615539	0.116011	1475	0.000529535	0.392167	Zona fasciculata cell_GSTA1 high(AdultAdrenalGland4)	Adrenal Gland
ENSG00000104332.11	chr8_40474490_GGC_G_b38	-835007	0.0515022	23	24	0.695116	0.0262201	0.0667838	7.39525e-07	0.615619	0.11954	1.2446e-07	-0.327726	0.0592706	2387	0.000297087	0.319789	Zona fasciculata cell_GSTA1 high(AdultAdrenalGland4)	Adrenal Gland
ENSG00000137563.11	chr8_62170465_C_T_b38	-868706	0.14693	59	67	0.0248353	-0.0768959	0.0339529	0.407712	-0.0277079	0.0333807	1.61719e-07	0.189767	0.0346631	1816	0.000293681	0.319789	Zona fasciculata cell_GSTA1 high(AdultAdrenalGland4)	Adrenal Gland
ENSG00000198964.13	chr10_50423286_G_A_b38	-201664	0.271111	118	126	0.536299	0.0231155	0.0372995	0.00273609	-0.135447	0.0445238	2.45531e-07	0.197155	0.0366005	2118	0.000520034	0.392167	Zona fasciculata cell_GSTA1 high(AdultAdrenalGland4)	Adrenal Gland
ENSG00000156042.17	chr10_73245317_C_T_b38	-113542	0.0646552	26	30	0.315677	-0.0455507	0.0452584	0.725052	-0.00961303	0.0272851	1.97823e-07	0.162919	0.0299908	985	0.000194855	0.288615	Zona fasciculata cell_GSTA1 high(AdultAdrenalGland4)	Adrenal Gland
ENSG00000130592.15	chr11_2515133_A_C_b38	662163	0.126609	56	59	1.04625e-05	-0.141409	0.0310895	0.365833	-0.024328	0.0268279	6.616e-11	0.232119	0.0332114	2943	1.94709e-07	0.00422828	Zona fasciculata cell_GSTA1 high(AdultAdrenalGland4)	Adrenal Gland
ENSG00000283787.1	chr11_2515133_A_C_b38	623361	0.126609	56	59	0.0005695	-0.130931	0.0372539	0.248147	-0.0372581	0.0321472	1.59073e-09	0.254563	0.0397965	3003	4.77696e-06	0.0240568	Zona fasciculata cell_GSTA1 high(AdultAdrenalGland4)	Adrenal Gland
ENSG00000257052.1	chr11_60815312_A_G_b38	-91477	0.188053	75	85	0.0144048	-0.154618	0.0625137	0.0368662	-0.139662	0.066366	9.8827e-08	0.337207	0.0604616	1732	0.000171168	0.282558	Zona fasciculata cell_GSTA1 high(AdultAdrenalGland4)	Adrenal Gland
ENSG00000177119.15	chr12_45137416_T_C_b38	-78626	0.135193	58	63	0.278194	0.0175462	0.0161271	0.158717	0.021523	0.0152015	2.19167e-07	-0.087934	0.0162519	1499	0.000328531	0.328545	Zona fasciculata cell_GSTA1 high(AdultAdrenalGland4)	Adrenal Gland
ENSG00000152767.16	chr13_97866735_G_A_b38	-275827	0.0772532	36	36	0.0658152	-0.0995259	0.053738	0.832015	-0.00735305	0.0346098	1.6547e-07	-0.295086	0.0539481	2451	0.000405568	0.352145	Zona fasciculata cell_GSTA1 high(AdultAdrenalGland4)	Adrenal Gland
ENSG00000100532.11	chr14_54342225_A_G_b38	-167587	0.0536481	25	25	0.641928	0.0285884	0.0613659	0.311842	0.0362993	0.0357808	2.38426e-07	-0.350765	0.0650421	2019	0.000481383	0.378788	Zona fasciculata cell_GSTA1 high(AdultAdrenalGland4)	Adrenal Gland
ENSG00000103249.17	chr16_826862_G_T_b38	-648718	0.0925	32	37	0.950561	-0.00320717	0.051648	0.971634	0.00140222	0.0393734	5.98083e-08	-0.30126	0.0530331	3002	0.000179545	0.282558	Zona fasciculata cell_GSTA1 high(AdultAdrenalGland4)	Adrenal Gland
ENSG00000149923.13	chr16_29380532_T_G_b38	-695446	0.0573395	22	25	0.000203479	-0.129248	0.0340111	0.0550937	0.0363862	0.0188343	1.03954e-09	0.185033	0.0285652	890	9.25194e-07	0.0058241	Zona fasciculata cell_GSTA1 high(AdultAdrenalGland4)	Adrenal Gland
ENSG00000125107.17	chr16_58498851_C_G_b38	-131035	0.055794	25	26	0.16919	0.0512137	0.0370873	2.98685e-07	0.366772	0.0686184	1.23863e-07	-0.204022	0.0368915	2400	0.000297272	0.319789	Zona fasciculata cell_GSTA1 high(AdultAdrenalGland4)	Adrenal Gland
ENSG00000126561.16	chr17_43088260_T_C_b38	800713	0.195279	84	91	0.0989035	-0.0310063	0.0186829	6.06504e-05	-0.0824901	0.0200357	3.54031e-07	0.095924	0.0180687	1205	0.000426607	0.358065	Zona fasciculata cell_GSTA1 high(AdultAdrenalGland4)	Adrenal Gland
ENSG00000159261.10	chr21_36064820_A_G_b38	-511749	0.0597345	25	27	0.884692	0.0181726	0.125112	0.142071	-0.114843	0.0778479	1.693e-07	0.712334	0.130344	2146	0.000363317	0.338827	Zona fasciculata cell_GSTA1 high(AdultAdrenalGland4)	Adrenal Gland
ENSG00000130988.12	chrX_47124394_A_T_b38	46039	0.415909	122	194	0.000279029	-0.0708665	0.0190795	8.98359e-05	-0.137634	0.0342692	9.95797e-09	0.116199	0.0192358	882	8.78293e-06	0.036859	Zona fasciculata cell_GSTA1 high(AdultAdrenalGland4)	Adrenal Gland
ENSG00000177854.7	chrX_153651987_A_G_b38	-320340	0.0926724	31	43	0.00047221	-0.188164	0.0527393	0.107876	0.0791219	0.0489419	2.80828e-07	0.31966	0.0596581	1059	0.000297397	0.319789	Zona fasciculata cell_GSTA1 high(AdultAdrenalGland4)	Adrenal Gland
ENSG00000237973.1	chr1_1514211_A_G_b38	883137	0.0831169	167	192	0.00841686	0.113993	0.043186	0.768258	-0.00774634	0.0262832	1.17494e-06	0.176097	0.0360355	782	0.000918801	0.125113	Fibroblast_ CXCL12 high(AdultArtery1)	Blood Vessel
ENSG00000223764.2	chr1_1708770_C_T_b38	789078	0.0781648	176	184	0.33493	-0.0361007	0.0374237	0.0576148	-0.0438721	0.0230835	3.25738e-06	0.140759	0.0300918	957	0.00311731	0.231059	Fibroblast_ CXCL12 high(AdultArtery1)	Blood Vessel
ENSG00000187634.11	chr1_1708770_C_T_b38	784842	0.0781648	176	184	0.0275541	-0.0858022	0.0388866	0.0642979	-0.0444205	0.0239859	4.80007e-06	0.143706	0.0312681	961	0.00461286	0.274328	Fibroblast_ CXCL12 high(AdultArtery1)	Blood Vessel
ENSG00000187642.9	chr1_995371_C_G_b38	13278	0.383024	731	907	3.0699e-17	-0.156731	0.0182614	0.00068851	0.09029	0.0265273	2.10269e-07	-0.0985673	0.0188728	1021	0.000214685	0.0478387	Fibroblast_ CXCL12 high(AdultArtery1)	Blood Vessel
ENSG00000235098.8	chr1_1524911_C_T_b38	103142	0.0785473	151	186	1.40521e-14	-0.180415	0.0231272	0.081296	-0.0231624	0.0132751	4.79146e-08	0.0965831	0.0175708	1405	6.73201e-05	0.0220145	Fibroblast_ CXCL12 high(AdultArtery1)	Blood Vessel
ENSG00000225931.3	chr1_1649846_G_A_b38	-916564	0.205259	433	484	0.457157	-0.0210945	0.0283606	0.0274967	0.0690406	0.0312784	7.5558e-06	-0.130545	0.0290188	1626	0.0122857	0.397352	Fibroblast_ CXCL12 high(AdultArtery1)	Blood Vessel
ENSG00000142606.15	chr1_2608151_C_T_b38	-24839	0.38978	729	923	1.12707e-26	-0.231064	0.0210575	0.0344221	-0.0629916	0.0297454	2.76724e-06	0.0952332	0.0202124	1719	0.00475688	0.279697	Fibroblast_ CXCL12 high(AdultArtery1)	Blood Vessel
ENSG00000158109.14	chr1_3619506_C_A_b38	-5496	0.0709459	159	168	0.596875	-0.00957274	0.0180942	0.295077	-0.0129055	0.0123198	2.11228e-06	0.0925958	0.0194224	1984	0.00419077	0.265244	Fibroblast_ CXCL12 high(AdultArtery1)	Blood Vessel
ENSG00000116198.12	chr1_3826755_G_A_b38	-30459	0.339949	670	805	9.05947e-42	-0.149423	0.0105826	0.00401445	0.0416611	0.0144505	2.7195e-06	-0.0494627	0.01049	2214	0.00602097	0.309404	Fibroblast_ CXCL12 high(AdultArtery1)	Blood Vessel
ENSG00000270035.1	chr1_7089347_G_C_b38	-609525	0.434544	818	1029	0.476843	-0.0186309	0.0261806	0.00166939	0.132653	0.0420961	1.7603e-06	-0.123508	0.0257049	1256	0.00221093	0.193849	Fibroblast_ CXCL12 high(AdultArtery1)	Blood Vessel
ENSG00000116288.12	chr1_7859389_A_AG_b38	-94902	0.404139	755	957	0.000879047	-0.0190302	0.00570509	0.00473659	-0.0242252	0.00855978	6.03578e-06	0.0262722	0.0057779	1273	0.00768355	0.335962	Fibroblast_ CXCL12 high(AdultArtery1)	Blood Vessel
ENSG00000120942.13	chr1_10850973_T_C_b38	-422233	0.0891047	195	211	0.44576	0.012275	0.0160925	2.9784e-07	-0.168902	0.0327565	3.21032e-06	0.0781598	0.0166984	1294	0.00415415	0.265244	Fibroblast_ CXCL12 high(AdultArtery1)	Blood Vessel
ENSG00000233485.1	chr1_15997843_T_C_b38	653967	0.34547	666	818	0.111583	-0.0298955	0.0187741	0.103769	-0.0415859	0.0255414	4.41074e-06	0.0875799	0.018982	1596	0.00703954	0.32739	Fibroblast_ CXCL12 high(AdultArtery1)	Blood Vessel
ENSG00000162458.12	chr1_16113897_C_T_b38	357290	0.22766	462	539	0.443648	0.00735785	0.00960154	2.17807e-05	0.0692452	0.0162395	8.03501e-07	-0.043281	0.00872127	1431	0.00114981	0.142138	Fibroblast_ CXCL12 high(AdultArtery1)	Blood Vessel
ENSG00000178715.8	chr1_16379580_G_T_b38	551348	0.466639	848	1105	0.0250548	-0.066082	0.0294538	0.120233	0.0753317	0.0484453	6.30133e-06	-0.134801	0.0297064	1326	0.00835556	0.343197	Fibroblast_ CXCL12 high(AdultArtery1)	Blood Vessel
ENSG00000188529.14	chr1_23992688_GC_G_b38	11761	0.441901	834	1046	4.61298e-35	-0.192898	0.015079	4.35815e-05	0.0950644	0.0231644	8.45739e-06	-0.0710295	0.0158755	959	0.00811064	0.340407	Fibroblast_ CXCL12 high(AdultArtery1)	Blood Vessel
ENSG00000117614.9	chr1_25737291_A_G_b38	504789	0.0663007	149	157	0.791255	0.00399483	0.0150894	0.502385	-0.00658205	0.0098099	9.30095e-06	-0.0663276	0.0148936	881	0.00819414	0.341603	Fibroblast_ CXCL12 high(AdultArtery1)	Blood Vessel
ENSG00000183726.10	chr1_25235176_G_A_b38	-103038	0.337563	643	799	7.41195e-13	0.061196	0.00843295	0.000200474	-0.0448481	0.012021	1.5401e-06	0.042237	0.00874101	876	0.00134913	0.153202	Fibroblast_ CXCL12 high(AdultArtery1)	Blood Vessel
ENSG00000117640.17	chr1_25870572_C_T_b38	49774	0.423986	790	1004	5.00303e-11	-0.0451811	0.00680799	0.00861834	0.0306497	0.0116472	1.32817e-05	-0.0302011	0.00690311	858	0.0113957	0.385159	Fibroblast_ CXCL12 high(AdultArtery1)	Blood Vessel
ENSG00000142784.15	chr1_27353463_G_A_b38	118947	0.330659	656	783	0.783747	0.00291173	0.0106072	0.0192914	0.0333986	0.0142531	4.96291e-06	-0.0498794	0.0108698	657	0.00326063	0.235033	Fibroblast_ CXCL12 high(AdultArtery1)	Blood Vessel
ENSG00000117758.13	chr1_27066455_C_A_b38	-706728	0.120981	274	286	0.191795	-0.0129776	0.00993633	0.695629	-0.00325561	0.00831936	6.14477e-06	-0.0471691	0.0103824	603	0.0037053	0.250805	Fibroblast_ CXCL12 high(AdultArtery1)	Blood Vessel
ENSG00000223382.4	chr1_30139610_G_A_b38	-684618	0.0949153	217	224	0.639265	0.0178505	0.0380725	0.283389	-0.0306284	0.0285379	9.38044e-06	0.174458	0.0391904	1146	0.01075	0.374453	Fibroblast_ CXCL12 high(AdultArtery1)	Blood Vessel
ENSG00000168528.11	chr1_31416752_GCT_G_b38	7187	0.0540997	122	128	4.1875e-47	-0.461961	0.0305598	0.715781	0.00646238	0.0177443	1.1666e-06	0.155804	0.0318734	869	0.00101377	0.132952	Fibroblast_ CXCL12 high(AdultArtery1)	Blood Vessel
ENSG00000163866.8	chr1_34420376_A_G_b38	-439440	0.13049	289	309	0.146102	-0.0211734	0.0145576	1.7832e-05	0.05324	0.012355	1.00684e-07	-0.0762783	0.0142291	949	9.55494e-05	0.0277973	Fibroblast_ CXCL12 high(AdultArtery1)	Blood Vessel
ENSG00000116863.10	chr1_36376248_G_C_b38	287373	0.1558	335	369	0.00554648	0.0497816	0.0179143	0.0108082	0.0902703	0.0353567	1.59796e-05	-0.0796999	0.0183904	650	0.0103867	0.37112	Fibroblast_ CXCL12 high(AdultArtery1)	Blood Vessel
ENSG00000090621.13	chr1_38577049_G_A_b38	-999741	0.340794	647	807	0.892987	0.00134767	0.0100156	0.00460065	0.0495486	0.0174498	1.05695e-05	-0.0424832	0.00959982	1043	0.0110239	0.379211	Fibroblast_ CXCL12 high(AdultArtery1)	Blood Vessel
ENSG00000131236.16	chr1_40848449_A_G_b38	808216	0.375	717	888	0.28338	-0.0039824	0.00371051	0.00124615	0.0171759	0.00530713	4.33649e-06	-0.0171475	0.00371363	1055	0.004575	0.274328	Fibroblast_ CXCL12 high(AdultArtery1)	Blood Vessel
ENSG00000204060.6	chr1_41272417_C_T_b38	-89505	0.298501	638	707	0.00910382	-0.0357505	0.0136834	0.000560507	-0.0592554	0.0171256	4.91513e-06	0.0583811	0.0127168	914	0.00449243	0.274328	Fibroblast_ CXCL12 high(AdultArtery1)	Blood Vessel
ENSG00000178028.13	chr1_44966255_T_C_b38	752800	0.373612	696	885	0.444526	0.00924485	0.0120872	0.00129155	0.0690313	0.021398	5.2907e-06	-0.0553283	0.0120931	798	0.00422198	0.26644	Fibroblast_ CXCL12 high(AdultArtery1)	Blood Vessel
ENSG00000186377.7	chr1_46763187_C_T_b38	-260381	0.203125	430	481	0.268746	0.01163	0.0105106	0.845611	0.00223165	0.0114581	4.35917e-06	0.0518237	0.0112261	850	0.00370529	0.250805	Fibroblast_ CXCL12 high(AdultArtery1)	Blood Vessel
ENSG00000272491.1	chr1_48616351_C_T_b38	386790	0.159628	344	378	0.885719	-0.00397326	0.0276388	0.0192233	-0.0632662	0.026984	1.44179e-05	0.121792	0.0279549	857	0.0123561	0.397352	Fibroblast_ CXCL12 high(AdultArtery1)	Blood Vessel
ENSG00000231485.1	chr1_64574191_A_T_b38	-493546	0.105152	233	249	0.560196	-0.0278621	0.0478134	0.188753	-0.0480715	0.036554	5.37551e-06	0.19492	0.0426354	997	0.00535938	0.295941	Fibroblast_ CXCL12 high(AdultArtery1)	Blood Vessel
ENSG00000116754.13	chr1_70130852_C_T_b38	-74830	0.357988	708	848	0.337976	0.00851583	0.00888376	3.00026e-07	-0.0840906	0.0163128	1.08939e-06	0.0479996	0.00979191	956	0.00104145	0.135874	Fibroblast_ CXCL12 high(AdultArtery1)	Blood Vessel
ENSG00000117151.12	chr1_83669370_A_C_b38	-905110	0.108621	233	252	0.0100474	-0.0315136	0.0122212	0.531795	-0.00619175	0.00989946	5.19384e-06	0.0523867	0.0114403	1053	0.00546911	0.296407	Fibroblast_ CXCL12 high(AdultArtery1)	Blood Vessel
ENSG00000117226.11	chr1_89006209_C_T_b38	-16685	0.28125	589	666	4.93304784746651e-319	-0.630029	0.0114833	0.232621	-0.0160492	0.0134384	1.45542e-06	-0.054672	0.0112876	667	0.000970765	0.127978	Fibroblast_ CXCL12 high(AdultArtery1)	Blood Vessel
ENSG00000225492.6	chr1_90193003_G_A_b38	785324	0.133024	295	315	0.507877	0.0147683	0.0222964	0.00249818	-0.0603394	0.019911	1.47214e-05	0.104962	0.0241176	732	0.010776	0.37478	Fibroblast_ CXCL12 high(AdultArtery1)	Blood Vessel
ENSG00000154511.11	chr1_92797917_C_T_b38	-163605	0.204814	417	485	7.41392e-46	-0.207454	0.0139349	0.749708	-0.00492203	0.0154245	1.3723e-05	0.05816	0.0133158	511	0.00701246	0.326989	Fibroblast_ CXCL12 high(AdultArtery1)	Blood Vessel
ENSG00000152078.9	chr1_95695294_T_C_b38	577956	0.405245	757	960	0.0108856	0.0212985	0.0083503	0.000622357	-0.042018	0.012245	3.66733e-06	0.0378386	0.00813247	984	0.00360866	0.246918	Fibroblast_ CXCL12 high(AdultArtery1)	Blood Vessel
ENSG00000240038.6	chr1_104298805_C_G_b38	737048	0.0515638	117	122	0.0356971	0.0486733	0.0231457	0.00183226	0.042035	0.013457	9.86652e-06	0.109584	0.0246783	953	0.00940279	0.36026	Fibroblast_ CXCL12 high(AdultArtery1)	Blood Vessel
ENSG00000156171.14	chr1_110528607_C_G_b38	-611609	0.105152	233	249	0.0169364	0.0585489	0.0244803	0.00831294	0.052912	0.0200136	6.33471e-06	-0.114179	0.0251681	1278	0.00809576	0.340407	Fibroblast_ CXCL12 high(AdultArtery1)	Blood Vessel
ENSG00000155363.18	chr1_112140502_G_T_b38	-532639	0.427303	774	1012	0.696806	0.00293749	0.00753712	0.0327446	-0.0264387	0.0123669	6.83105e-06	0.032729	0.00724028	986	0.00673541	0.320601	Fibroblast_ CXCL12 high(AdultArtery1)	Blood Vessel
ENSG00000134262.12	chr1_114247863_A_C_b38	342723	0.0604395	123	143	0.00511047	0.0803015	0.0286224	1.58053e-09	0.31394	0.0515759	2.67554e-09	-0.155193	0.0258687	902	2.41334e-06	0.00144685	Fibroblast_ CXCL12 high(AdultArtery1)	Blood Vessel
ENSG00000134200.3	chr1_115461590_G_T_b38	431766	0.24451	511	579	0.196538	0.035653	0.0275898	0.00161015	-0.10182	0.032203	1.0486e-05	0.11848	0.0267622	1125	0.0117968	0.390837	Fibroblast_ CXCL12 high(AdultArtery1)	Blood Vessel
ENSG00000228035.1	chr1_115287322_C_A_b38	4288	0.346284	688	820	3.47751e-06	0.0580029	0.0124365	0.0996648	-0.0272962	0.0165647	3.13765e-06	0.0586571	0.012519	958	0.00300587	0.227975	Fibroblast_ CXCL12 high(AdultArtery1)	Blood Vessel
ENSG00000118729.11	chr1_115766405_G_A_b38	-2376	0.0908707	201	215	2.69131e-09	0.0585489	0.00976093	0.562312	-0.00434549	0.0074976	5.2774e-11	0.067313	0.0101554	1011	5.33546e-08	5.63125e-05	Fibroblast_ CXCL12 high(AdultArtery1)	Blood Vessel
ENSG00000116830.11	chr1_117058997_G_A_b38	-1306	0.0557432	128	132	1.13511e-131	0.757032	0.026957	0.0241213	0.0359848	0.0159347	2.03208e-09	0.196084	0.0324362	939	1.90812e-06	0.00117187	Fibroblast_ CXCL12 high(AdultArtery1)	Blood Vessel
ENSG00000183508.4	chr1_117657145_A_G_b38	51211	0.345017	673	817	0.186643	-0.0153485	0.0116155	0.0759042	-0.029208	0.0164402	3.9317e-06	0.0571299	0.0123174	952	0.00374298	0.252	Fibroblast_ CXCL12 high(AdultArtery1)	Blood Vessel
ENSG00000186141.8	chr1_146695096_T_C_b38	871008	0.105621	211	233	0.0357486	-0.0434775	0.0206807	0.675534	-0.00668781	0.0159737	1.66401e-06	-0.0954837	0.0198251	413	0.000687235	0.10221	Fibroblast_ CXCL12 high(AdultArtery1)	Blood Vessel
ENSG00000143401.14	chr1_151080966_G_T_b38	844810	0.0684165	151	159	0.220014	0.0224962	0.0183316	0.593284	-0.00606943	0.0113609	1.12809e-05	-0.0756713	0.0171548	530	0.0059789	0.308859	Fibroblast_ CXCL12 high(AdultArtery1)	Blood Vessel
ENSG00000189171.14	chr1_153610590_G_A_b38	-20770	0.428632	793	1015	0.026356	-0.0206864	0.00930194	0.181441	-0.0221404	0.0165577	8.97273e-08	0.0526425	0.00978112	740	6.63982e-05	0.0219988	Fibroblast_ CXCL12 high(AdultArtery1)	Blood Vessel
ENSG00000169418.9	chr1_153705621_T_G_b38	26984	0.453085	820	1073	2.60322e-07	-0.0503814	0.00972226	0.00453912	-0.0471815	0.0165909	1.6736e-06	0.047863	0.00994013	744	0.00124516	0.148317	Fibroblast_ CXCL12 high(AdultArtery1)	Blood Vessel
ENSG00000163344.5	chr1_154797085_G_A_b38	-139906	0.135557	305	321	0.740427	-0.00480832	0.0145104	0.0255319	-0.0286415	0.0128077	9.71184e-06	0.0667588	0.0150223	676	0.0065652	0.320601	Fibroblast_ CXCL12 high(AdultArtery1)	Blood Vessel
ENSG00000116604.17	chr1_156433909_G_A_b38	-66919	0.0565878	133	134	0.00363938	0.0435771	0.0149543	0.993497	6.89473e-05	0.00845745	9.42584e-06	-0.0755066	0.0169658	868	0.00818163	0.341603	Fibroblast_ CXCL12 high(AdultArtery1)	Blood Vessel
ENSG00000163554.12	chr1_158661381_A_C_b38	-25317	0.234124	488	553	0.00010832	-0.119814	0.0308397	0.0277734	-0.0797989	0.0362169	1.42879e-06	0.145683	0.0300547	1215	0.00173598	0.174151	Fibroblast_ CXCL12 high(AdultArtery1)	Blood Vessel
ENSG00000179639.10	chr1_158756796_C_T_b38	-532918	0.146528	294	325	0.580049	-0.0162506	0.0293611	0.282961	-0.0301139	0.0280335	3.0226e-06	0.139596	0.029744	1276	0.00385684	0.255734	Fibroblast_ CXCL12 high(AdultArtery1)	Blood Vessel
ENSG00000162735.18	chr1_159861471_G_A_b38	-424877	0.0840372	177	199	0.686223	-0.00628959	0.0155648	0.811139	0.00232423	0.00972425	5.50762e-06	0.0633172	0.0138652	1211	0.00666973	0.320601	Fibroblast_ CXCL12 high(AdultArtery1)	Blood Vessel
ENSG00000122218.14	chr1_160723029_G_C_b38	379758	0.271804	566	644	0.914211	0.000991807	0.0092045	0.822812	0.00247783	0.0110626	2.0147e-06	-0.0436825	0.00914399	1209	0.00243577	0.199778	Fibroblast_ CXCL12 high(AdultArtery1)	Blood Vessel
ENSG00000162739.13	chr1_160157716_T_C_b38	-365546	0.0819949	183	194	0.834789	0.00511204	0.0245049	0.00240982	0.0531683	0.0174815	2.70692e-06	-0.109865	0.0232952	1242	0.003362	0.238465	Fibroblast_ CXCL12 high(AdultArtery1)	Blood Vessel
ENSG00000143257.11	chr1_160372086_G_A_b38	-866216	0.355085	694	841	0.38149	-0.0232232	0.0265256	0.0582807	0.0679192	0.0358312	9.00198e-06	-0.11387	0.0255282	1210	0.0108924	0.376995	Fibroblast_ CXCL12 high(AdultArtery1)	Blood Vessel
ENSG00000094963.13	chr1_170648305_A_G_b38	-536903	0.317568	625	752	0.546717	-0.00917974	0.0152267	1.18375e-14	0.152857	0.0195374	6.53815e-06	-0.0668637	0.0147607	1020	0.00666891	0.320601	Fibroblast_ CXCL12 high(AdultArtery1)	Blood Vessel
ENSG00000235750.9	chr1_175232591_T_G_b38	39592	0.407226	790	964	1.43225e-29	0.177683	0.0152836	0.000469601	-0.0785435	0.0223903	2.02256e-12	0.11393	0.0160166	790	1.59782e-09	4.02332e-06	Fibroblast_ CXCL12 high(AdultArtery1)	Blood Vessel
ENSG00000116194.12	chr1_178937190_C_T_b38	66138	0.233214	465	521	0.00512337	0.0375724	0.0133961	0.0252799	-0.0346016	0.0154464	1.31359e-05	0.0582151	0.0132989	936	0.0122952	0.397352	Fibroblast_ CXCL12 high(AdultArtery1)	Blood Vessel
ENSG00000121454.5	chr1_180524168_A_G_b38	293882	0.113598	231	269	0.263447	-0.0268477	0.0239959	1.18553e-07	-0.226785	0.0425456	1.51285e-09	0.132552	0.0217506	1057	1.59908e-06	0.00100924	Fibroblast_ CXCL12 high(AdultArtery1)	Blood Vessel
ENSG00000157064.10	chr1_183379276_G_A_b38	-39326	0.0975507	214	231	0.000579553	-0.0971437	0.0281499	0.000253963	-0.0808035	0.0220169	2.11525e-06	0.127721	0.0267918	866	0.0018318	0.180175	Fibroblast_ CXCL12 high(AdultArtery1)	Blood Vessel
ENSG00000116701.14	chr1_183618155_T_C_b38	27279	0.469656	873	1112	5.65041e-57	-0.184296	0.0109323	0.0144231	-0.0408807	0.0166834	5.55282e-07	0.0545649	0.0108359	807	0.000448112	0.0767583	Fibroblast_ CXCL12 high(AdultArtery1)	Blood Vessel
ENSG00000262180.1	chr1_186199425_G_A_b38	-201147	0.0540541	119	128	0.00048535	0.153045	0.043739	0.426774	-0.0214069	0.0269265	1.2126e-05	0.19129	0.0435231	820	0.00994329	0.36407	Fibroblast_ CXCL12 high(AdultArtery1)	Blood Vessel
ENSG00000118197.13	chr1_200689489_A_G_b38	19520	0.421079	865	997	1.19777e-24	-0.154679	0.0147349	0.00216745	0.062097	0.0202044	1.25874e-06	-0.0746564	0.0153208	1316	0.0016565	0.171065	Fibroblast_ CXCL12 high(AdultArtery1)	Blood Vessel
ENSG00000143850.13	chr1_204294736_C_T_b38	-82929	0.442145	803	1047	0.0186303	0.0256055	0.0108668	0.000180979	0.0659354	0.0175508	5.42012e-06	-0.0529258	0.011581	1223	0.00662881	0.320601	Fibroblast_ CXCL12 high(AdultArtery1)	Blood Vessel
ENSG00000196352.14	chr1_207248654_C_G_b38	-72854	0.310252	642	735	0.0363427	-0.0231805	0.0110615	1.26196e-16	0.164522	0.0195677	5.18581e-08	-0.0605904	0.0110517	879	4.55833e-05	0.0166389	Fibroblast_ CXCL12 high(AdultArtery1)	Blood Vessel
ENSG00000174606.13	chr1_213454147_T_TG_b38	438321	0.262136	575	621	0.0460211	0.0342816	0.0171629	0.244675	0.0239367	0.0205642	9.39719e-06	-0.077707	0.0174576	1023	0.00961333	0.361787	Fibroblast_ CXCL12 high(AdultArtery1)	Blood Vessel
ENSG00000136643.11	chr1_213075416_C_T_b38	24183	0.389265	738	922	4.09521e-70	0.220779	0.0116043	0.0213466	0.0466731	0.0202482	5.83012e-06	-0.0538723	0.0118285	1023	0.00596422	0.308859	Fibroblast_ CXCL12 high(AdultArtery1)	Blood Vessel
ENSG00000067533.5	chr1_218310632_C_CCCT_b38	25345	0.437075	788	1035	4.80224e-64	0.148332	0.00822141	0.0361492	-0.0258028	0.0123001	3.31705e-06	0.0374691	0.00801678	1080	0.00358242	0.246462	Fibroblast_ CXCL12 high(AdultArtery1)	Blood Vessel
ENSG00000154380.17	chr1_225688650_T_A_b38	35508	0.125954	264	297	0.00616403	0.0368059	0.0134125	0.858427	0.00215357	0.0120704	1.9091e-06	-0.0694966	0.0145141	964	0.00184037	0.180313	Fibroblast_ CXCL12 high(AdultArtery1)	Blood Vessel
ENSG00000182827.8	chr1_226450418_G_A_b38	263688	0.423564	785	1003	0.424409	0.0074331	0.00930196	0.0406769	0.0284376	0.0138774	1.19186e-05	-0.0400714	0.00910929	1023	0.0121927	0.396658	Fibroblast_ CXCL12 high(AdultArtery1)	Blood Vessel
ENSG00000119285.10	chr1_237537091_G_C_b38	932587	0.0579036	133	137	0.00239464	0.0553911	0.0182009	0.00126716	0.0355921	0.0110139	1.30302e-06	-0.100153	0.0205826	1535	0.00200014	0.190051	Fibroblast_ CXCL12 high(AdultArtery1)	Blood Vessel
ENSG00000143702.15	chr1_243998626_C_T_b38	743278	0.112648	223	228	0.772034	0.00438294	0.0151247	0.0763085	-0.0201172	0.011339	7.39265e-06	0.0682823	0.0151626	1239	0.00915949	0.35647	Fibroblast_ CXCL12 high(AdultArtery1)	Blood Vessel
ENSG00000179456.10	chr1_244700960_A_G_b38	652021	0.281065	569	666	0.604749	-0.00930563	0.0179739	4.26821e-06	-0.150281	0.0325228	5.14849e-06	0.0804297	0.0175572	1217	0.00626572	0.316174	Fibroblast_ CXCL12 high(AdultArtery1)	Blood Vessel
ENSG00000153207.14	chr1_247420150_G_A_b38	488172	0.0819257	183	194	0.15608	0.0328581	0.0231503	0.0136639	0.0401291	0.0162472	5.81249e-06	0.109299	0.023995	1774	0.0103114	0.370385	Fibroblast_ CXCL12 high(AdultArtery1)	Blood Vessel
ENSG00000151353.14	chr2_1157376_C_T_b38	480672	0.0570101	126	135	0.00158587	0.116743	0.0368706	0.0318588	-0.0416082	0.0193628	7.26563e-07	0.166682	0.0334526	1272	0.000924188	0.125113	Fibroblast_ CXCL12 high(AdultArtery1)	Blood Vessel
ENSG00000182551.13	chr2_3497058_A_AC_b38	-20689	0.155537	338	368	8.93867e-33	0.122865	0.00997549	0.0529377	-0.0185156	0.00955649	1.27561e-06	0.0460373	0.00945285	1840	0.00234713	0.19642	Fibroblast_ CXCL12 high(AdultArtery1)	Blood Vessel
ENSG00000151360.9	chr2_4054739_G_A_b38	396544	0.453547	837	1074	0.00443496	0.0672097	0.023572	0.00122082	0.124747	0.038475	1.22158e-06	-0.117964	0.0241783	1753	0.00214143	0.192576	Fibroblast_ CXCL12 high(AdultArtery1)	Blood Vessel
ENSG00000119185.12	chr2_9313117_C_T_b38	-110430	0.383997	743	909	0.953557	0.000847396	0.0145468	0.0895127	-0.0350815	0.0206428	7.61763e-06	0.0661643	0.0147135	1509	0.011495	0.385926	Fibroblast_ CXCL12 high(AdultArtery1)	Blood Vessel
ENSG00000170745.11	chr2_17855873_C_T_b38	-21974	0.484784	853	1148	2.45394e-25	0.111378	0.0104473	0.734865	-0.0057689	0.0170301	1.12995e-05	-0.0470233	0.0106611	1081	0.0122148	0.396863	Fibroblast_ CXCL12 high(AdultArtery1)	Blood Vessel
ENSG00000260331.1	chr2_17871376_G_A_b38	-676828	0.26098	535	618	0.00242918	-0.0712691	0.0234517	0.100987	0.0480848	0.0292942	5.62823e-06	-0.109628	0.0240307	1182	0.00665256	0.320601	Fibroblast_ CXCL12 high(AdultArtery1)	Blood Vessel
ENSG00000186453.12	chr2_24191133_A_G_b38	16064	0.396115	748	938	1.36156e-98	-0.424604	0.0181731	5.94656e-07	0.160858	0.0320298	3.51718e-10	-0.115772	0.0182856	868	3.05291e-07	0.000233224	Fibroblast_ CXCL12 high(AdultArtery1)	Blood Vessel
ENSG00000198399.14	chr2_23453480_A_G_b38	-907234	0.0548986	115	130	0.924326	0.001921	0.0202194	0.00410552	0.0317159	0.0110282	1.0206e-05	-0.0778456	0.0175601	858	0.00875676	0.352277	Fibroblast_ CXCL12 high(AdultArtery1)	Blood Vessel
ENSG00000138092.10	chr2_24901694_T_C_b38	108311	0.46875	823	1110	4.68973e-18	0.147312	0.0167202	0.0123808	0.0641177	0.0255941	1.03296e-05	-0.0716991	0.0161832	744	0.00768524	0.335962	Fibroblast_ CXCL12 high(AdultArtery1)	Blood Vessel
ENSG00000138031.14	chr2_24846858_T_C_b38	-72981	0.127111	279	301	5.78526e-05	0.069651	0.0172534	0.465473	0.0108979	0.0149263	5.21402e-08	-0.097916	0.0178631	732	3.81667e-05	0.0155006	Fibroblast_ CXCL12 high(AdultArtery1)	Blood Vessel
ENSG00000084733.10	chr2_25368566_C_T_b38	-665544	0.0886824	198	210	0.870715	0.00183751	0.0112878	0.0770816	0.0149219	0.00843277	1.03959e-05	-0.0579157	0.0130763	805	0.00836867	0.343197	Fibroblast_ CXCL12 high(AdultArtery1)	Blood Vessel
ENSG00000163803.12	chr2_28247365_T_G_b38	-209780	0.0899493	200	213	0.281254	0.0237051	0.0219893	0.188195	0.0219425	0.0166642	8.74571e-06	-0.100136	0.0224177	1065	0.00931418	0.358872	Fibroblast_ CXCL12 high(AdultArtery1)	Blood Vessel
ENSG00000233862.5	chr2_30799618_C_T_b38	655814	0.445524	821	1055	0.885506	0.00429153	0.0297969	0.00108473	0.147721	0.0450899	1.63144e-07	-0.150784	0.0286084	1455	0.000237374	0.0506315	Fibroblast_ CXCL12 high(AdultArtery1)	Blood Vessel
ENSG00000119787.13	chr2_38517625_C_G_b38	140340	0.28022	564	664	9.69857e-10	0.068555	0.0111159	5.19113e-07	-0.106094	0.0210139	1.35884e-07	0.0607539	0.0114524	1385	0.0001882	0.0447064	Fibroblast_ CXCL12 high(AdultArtery1)	Blood Vessel
ENSG00000143933.16	chr2_47694698_G_A_b38	518097	0.0968697	218	229	0.434292	0.0108228	0.0138373	0.00395536	0.0307184	0.0106376	6.44977e-06	-0.0651984	0.0143838	1667	0.0107518	0.374453	Fibroblast_ CXCL12 high(AdultArtery1)	Blood Vessel
ENSG00000115239.21	chr2_53763395_C_T_b38	-24215	0.169764	364	402	0.460003	0.0149137	0.0201783	0.0066082	0.0544956	0.0200272	3.31667e-10	-0.127022	0.0200329	1430	4.74284e-07	0.000341213	Fibroblast_ CXCL12 high(AdultArtery1)	Blood Vessel
ENSG00000143952.19	chr2_64396599_T_G_b38	377527	0.298564	601	707	0.00985256	-0.03577	0.0138354	0.00161985	0.0592376	0.0187457	1.10393e-05	-0.0634396	0.0143663	865	0.00954903	0.361787	Fibroblast_ CXCL12 high(AdultArtery1)	Blood Vessel
ENSG00000169604.19	chr2_68653679_G_A_b38	-359499	0.333193	634	789	0.0510023	-0.0153942	0.00788003	3.28352e-07	0.0727601	0.0141624	4.64999e-06	-0.0361007	0.00784346	959	0.00445934	0.273202	Fibroblast_ CXCL12 high(AdultArtery1)	Blood Vessel
ENSG00000059728.10	chr2_70801757_A_G_b38	904069	0.0882601	199	209	0.0435614	0.0499688	0.0247298	0.162843	0.0228043	0.0163297	2.38542e-06	-0.10723	0.0226109	1010	0.00240927	0.199557	Fibroblast_ CXCL12 high(AdultArtery1)	Blood Vessel
ENSG00000163016.9	chr2_72665322_T_C_b38	-979597	0.298564	573	707	0.0106148	-0.0661633	0.0258506	0.00622894	-0.120345	0.0439105	8.30018e-06	0.105368	0.0235288	633	0.00525402	0.295102	Fibroblast_ CXCL12 high(AdultArtery1)	Blood Vessel
ENSG00000124356.15	chr2_74824051_C_T_b38	995135	0.172735	366	408	0.0536058	0.0208804	0.0108073	0.166944	0.0153663	0.0111109	1.73716e-05	-0.0475531	0.0110203	680	0.0118127	0.390837	Fibroblast_ CXCL12 high(AdultArtery1)	Blood Vessel
ENSG00000204792.2	chr2_74958729_G_T_b38	40581	0.359149	674	850	0	1.09945	0.0136824	0.100116	0.033467	0.0203366	9.27611e-06	-0.0632422	0.0141989	1092	0.0101295	0.369119	Fibroblast_ CXCL12 high(AdultArtery1)	Blood Vessel
ENSG00000253998.3	chr2_89960538_G_C_b38	725626	0.0887446	201	205	3.04587e-15	0.304439	0.0380442	0.398461	-0.021892	0.0259169	2.83705e-06	0.166583	0.0353945	1097	0.00311224	0.231059	Fibroblast_ CXCL12 high(AdultArtery1)	Blood Vessel
ENSG00000274286.1	chr2_95961284_T_G_b38	-154961	0.187287	403	443	7.37648e-41	-0.412598	0.0295881	9.05173e-08	0.296109	0.0550344	2.43437e-16	-0.253228	0.0304159	324	7.88735e-14	3.97207e-10	Fibroblast_ CXCL12 high(AdultArtery1)	Blood Vessel
ENSG00000114982.17	chr2_96456155_C_CA_b38	-186632	0.0588488	123	137	0.00620781	0.0728312	0.0265631	0.0428239	-0.0299256	0.0147581	1.65177e-05	-0.101392	0.0234359	359	0.00592984	0.308859	Fibroblast_ CXCL12 high(AdultArtery1)	Blood Vessel
ENSG00000135972.8	chr2_104243491_A_G_b38	-794492	0.155794	344	363	0.475792	-0.00876975	0.0122941	0.309346	0.0114533	0.0112612	7.32641e-06	-0.0576449	0.012795	1061	0.00777332	0.337469	Fibroblast_ CXCL12 high(AdultArtery1)	Blood Vessel
ENSG00000272994.1	chr2_104541189_G_C_b38	-796169	0.0958615	212	227	0.557785	0.0146748	0.025029	0.464147	-0.0139156	0.0190029	2.01145e-06	0.11178	0.0233971	1114	0.00224075	0.193849	Fibroblast_ CXCL12 high(AdultArtery1)	Blood Vessel
ENSG00000259863.1	chr2_109163373_A_C_b38	34443	0.154437	334	366	2.4881e-46	-0.250933	0.0167571	0.000435385	0.115128	0.0326307	6.44067e-07	-0.0855225	0.0170826	728	0.000468881	0.0787095	Fibroblast_ CXCL12 high(AdultArtery1)	Blood Vessel
ENSG00000204588.5	chr2_110175098_T_G_b38	186703	0.315678	626	748	0.0489515	0.026222	0.0133028	0.0526564	0.034102	0.0175802	7.84796e-06	-0.059328	0.0132122	583	0.00457536	0.274328	Fibroblast_ CXCL12 high(AdultArtery1)	Blood Vessel
ENSG00000153094.22	chr2_111895315_G_A_b38	775937	0.172297	368	408	0.577645	-0.00858022	0.0154046	0.0369752	-0.033036	0.0158177	1.78228e-06	0.0740556	0.0154209	905	0.00161296	0.171065	Fibroblast_ CXCL12 high(AdultArtery1)	Blood Vessel
ENSG00000234199.2	chr2_113175670_G_T_b38	-803899	0.250845	513	594	0.745234	-0.010376	0.0319251	0.176065	-0.0513986	0.0379653	7.66595e-06	0.144693	0.0321863	1080	0.00827922	0.34288	Fibroblast_ CXCL12 high(AdultArtery1)	Blood Vessel
ENSG00000144120.12	chr2_119065958_T_C_b38	-613209	0.0667794	141	158	0.846663	0.00457433	0.0236493	0.140486	0.019153	0.0129847	1.27476e-06	0.0898406	0.0184465	1018	0.0012977	0.15111	Fibroblast_ CXCL12 high(AdultArtery1)	Blood Vessel
ENSG00000136731.12	chr2_128572400_A_G_b38	481200	0.211993	443	502	0.421006	0.00865126	0.0107473	0.000371223	-0.0759805	0.021279	7.75888e-06	0.0501935	0.0111718	1023	0.00793734	0.338121	Fibroblast_ CXCL12 high(AdultArtery1)	Blood Vessel
ENSG00000213222.3	chr2_131964620_C_T_b38	240341	0.459332	822	1088	0.89566	-0.00356153	0.0271509	0.159337	0.0580625	0.0412304	8.08515e-06	-0.118873	0.0265108	1094	0.00884516	0.352729	Fibroblast_ CXCL12 high(AdultArtery1)	Blood Vessel
ENSG00000121988.17	chr2_134703062_T_A_b38	-828174	0.194257	401	460	0.487334	0.0134173	0.0193115	0.34456	0.0191836	0.0202873	3.77882e-06	-0.0911806	0.0196236	504	0.00190453	0.184446	Fibroblast_ CXCL12 high(AdultArtery1)	Blood Vessel
ENSG00000144278.14	chr2_154361936_C_G_b38	490023	0.14527	317	344	5.74493e-59	0.32551	0.018929	0.0427091	-0.0368694	0.0181724	2.75898e-06	0.0917327	0.0194668	1306	0.00360323	0.246918	Fibroblast_ CXCL12 high(AdultArtery1)	Blood Vessel
ENSG00000054219.10	chr2_159937497_A_G_b38	32748	0.481261	850	1140	7.80402e-166	0.26774	0.0081592	0.0696701	-0.0219872	0.0121089	1.03451e-05	0.0341835	0.00771614	891	0.00921748	0.357621	Fibroblast_ CXCL12 high(AdultArtery1)	Blood Vessel
ENSG00000115221.10	chr2_159814419_C_T_b38	-457469	0.0929054	214	220	0.0562905	0.0448367	0.0234652	0.403249	0.0145125	0.0173564	3.95331e-06	-0.11612	0.0250421	854	0.00337613	0.238795	Fibroblast_ CXCL12 high(AdultArtery1)	Blood Vessel
ENSG00000230918.1	chr2_162415697_A_T_b38	342441	0.411017	735	973	0.997954	-5.58211e-05	0.0217645	0.015472	0.0795928	0.0328235	4.83793e-06	-0.0861364	0.0187488	619	0.00299468	0.227888	Fibroblast_ CXCL12 high(AdultArtery1)	Blood Vessel
ENSG00000236283.4	chr2_164191395_G_C_b38	-649277	0.281303	551	666	0.94764	-0.00152184	0.0231686	0.17915	-0.0388711	0.0289172	6.8644e-06	0.106863	0.0236456	899	0.00617109	0.312652	Fibroblast_ CXCL12 high(AdultArtery1)	Blood Vessel
ENSG00000073737.16	chr2_168424326_T_C_b38	-640463	0.427966	781	1013	0.932321	-0.00170876	0.0201164	0.000156016	0.124378	0.0327803	9.06964e-06	-0.0854885	0.0191725	1205	0.0109289	0.376995	Fibroblast_ CXCL12 high(AdultArtery1)	Blood Vessel
ENSG00000227176.1	chr2_170491458_T_TCTCA_b38	413164	0.478778	848	1134	0.263917	-0.0203548	0.0182106	0.00209497	0.0955971	0.0310012	5.82141e-06	-0.0843209	0.0185127	1341	0.00780651	0.337901	Fibroblast_ CXCL12 high(AdultArtery1)	Blood Vessel
ENSG00000077380.15	chr2_171775105_T_G_b38	87696	0.301702	615	714	1.53512e-38	-0.107722	0.00798396	0.268631	-0.0111685	0.010091	6.41967e-06	0.0359421	0.00792764	1043	0.00669572	0.320601	Fibroblast_ CXCL12 high(AdultArtery1)	Blood Vessel
ENSG00000144355.14	chr2_171487735_AAGAG_A_b38	-597005	0.0631356	148	149	0.217344	0.0694107	0.056234	0.000659973	-0.117539	0.0344152	6.39417e-08	0.291539	0.0535494	1118	7.14868e-05	0.0226422	Fibroblast_ CXCL12 high(AdultArtery1)	Blood Vessel
ENSG00000138433.15	chr2_173504012_G_A_b38	-891703	0.0701014	165	166	0.603455	0.0142779	0.0274793	0.818041	-0.00410078	0.0178202	9.33785e-06	-0.124867	0.0280439	1062	0.0099168	0.364047	Fibroblast_ CXCL12 high(AdultArtery1)	Blood Vessel
ENSG00000077232.17	chr2_182524555_T_C_b38	-191486	0.0859709	185	201	0.949191	0.00104782	0.0164398	0.00113238	0.0398654	0.0122142	1.33726e-06	-0.0771355	0.0158693	967	0.00129313	0.15111	Fibroblast_ CXCL12 high(AdultArtery1)	Blood Vessel
ENSG00000204262.11	chr2_190156555_A_G_b38	976676	0.107901	242	254	0.940696	0.00134961	0.0181369	0.363242	-0.0130043	0.0142971	1.38229e-05	-0.0767892	0.0175875	645	0.00891579	0.352729	Fibroblast_ CXCL12 high(AdultArtery1)	Blood Vessel
ENSG00000115520.8	chr2_197695628_C_T_b38	242205	0.26338	636	624	0.401325	-0.00904795	0.0107768	7.31351e-06	-0.0545945	0.0121169	2.7493e-06	0.0516248	0.0109537	601	0.00165233	0.171065	Fibroblast_ CXCL12 high(AdultArtery1)	Blood Vessel
ENSG00000163516.13	chr2_218417597_G_A_b38	-812160	0.180321	343	427	0.010018	-0.037225	0.0144304	0.000353106	-0.0806157	0.0224937	1.44363e-05	0.0500386	0.0114861	815	0.0117656	0.390837	Fibroblast_ CXCL12 high(AdultArtery1)	Blood Vessel
ENSG00000280323.1	chr2_219129221_C_G_b38	-298256	0.168216	359	398	0.433151	-0.0088051	0.0112296	0.549957	0.00653321	0.010925	5.67941e-06	-0.0546841	0.011992	857	0.00486726	0.283043	Fibroblast_ CXCL12 high(AdultArtery1)	Blood Vessel
ENSG00000116106.11	chr2_221937001_A_ACTGCCTCGAAACCACCT_b38	364643	0.234772	487	555	5.60812e-06	-0.0796752	0.0174621	0.0258516	0.0450087	0.0201705	5.55053e-06	0.0799381	0.0175112	1110	0.00616109	0.312652	Fibroblast_ CXCL12 high(AdultArtery1)	Blood Vessel
ENSG00000272944.1	chr2_221018091_T_C_b38	-554415	0.127534	271	302	0.853442	0.00510626	0.0276357	0.143411	0.0354895	0.0242375	2.05522e-06	0.124117	0.0260035	1113	0.00228746	0.195197	Fibroblast_ CXCL12 high(AdultArtery1)	Blood Vessel
ENSG00000261379.1	chr2_225982374_T_C_b38	-821662	0.107264	241	254	0.865762	-0.00653593	0.0386553	3.35696e-07	-0.395138	0.0769754	6.48261e-07	0.198655	0.0396901	1173	0.000760411	0.110041	Fibroblast_ CXCL12 high(AdultArtery1)	Blood Vessel
ENSG00000261829.1	chr2_230638070_A_G_b38	-413970	0.221658	471	524	0.115263	-0.0290283	0.0184166	0.943627	-0.00146617	0.0207297	3.5445e-06	0.0899458	0.0193019	1364	0.00483469	0.282454	Fibroblast_ CXCL12 high(AdultArtery1)	Blood Vessel
ENSG00000135931.17	chr2_231210815_C_T_b38	12269	0.25549	526	605	4.54964e-61	0.152141	0.00866944	0.072871	-0.0194005	0.010806	2.60238e-09	0.0515499	0.00858605	1302	3.3883e-06	0.00193903	Fibroblast_ CXCL12 high(AdultArtery1)	Blood Vessel
ENSG00000237039.1	chr2_230935462_G_A_b38	-320635	0.333615	660	790	0.0494516	0.0676219	0.0343813	0.0878963	0.0802011	0.0469534	5.88564e-06	-0.155857	0.034236	1268	0.00746299	0.335016	Fibroblast_ CXCL12 high(AdultArtery1)	Blood Vessel
ENSG00000237641.1	chr2_232492060_C_A_b38	702173	0.078125	177	185	0.100093	-0.067374	0.0409377	0.210791	0.0342243	0.0273332	5.36461e-06	0.215632	0.0471611	1342	0.0071993	0.331092	Fibroblast_ CXCL12 high(AdultArtery1)	Blood Vessel
ENSG00000066248.14	chr2_232927497_G_A_b38	-85775	0.433786	820	1027	8.6784e-102	0.288607	0.0121105	0.00169218	-0.0574199	0.0182448	5.39422e-06	0.0576148	0.0126043	1348	0.0072714	0.331092	Fibroblast_ CXCL12 high(AdultArtery1)	Blood Vessel
ENSG00000085978.21	chr2_232878399_A_G_b38	-331652	0.276182	556	654	0.473875	0.00885207	0.0123558	0.0404503	-0.0326285	0.0159046	2.10218e-06	0.0613305	0.0128617	1479	0.00310913	0.231059	Fibroblast_ CXCL12 high(AdultArtery1)	Blood Vessel
ENSG00000144488.14	chr2_238887130_T_C_b38	786973	0.410895	773	973	0.96468	-0.00139634	0.031526	8.75173e-05	0.222483	0.0565066	5.913e-06	-0.152249	0.0334508	1610	0.00951993	0.361711	Fibroblast_ CXCL12 high(AdultArtery1)	Blood Vessel
ENSG00000186235.10	chr2_238235596_A_G_b38	3983	0.32348	629	766	7.13677e-48	0.459633	0.0301268	0.020049	0.0953367	0.0409386	1.52669e-06	-0.148582	0.030738	1707	0.00260606	0.209189	Fibroblast_ CXCL12 high(AdultArtery1)	Blood Vessel
ENSG00000175928.5	chr3_2806557_T_G_b38	-992880	0.220017	461	521	0.799739	-0.00374121	0.0147439	0.02261	0.0375209	0.0164339	2.61223e-06	-0.0695129	0.0147161	2182	0.00569988	0.301519	Fibroblast_ CXCL12 high(AdultArtery1)	Blood Vessel
ENSG00000071282.11	chr3_8032603_A_C_b38	-469104	0.47813	858	1132	0.108234	-0.0163689	0.010183	0.00593852	-0.0456821	0.0165728	5.44178e-06	0.0468044	0.0102435	1828	0.00994758	0.36407	Fibroblast_ CXCL12 high(AdultArtery1)	Blood Vessel
ENSG00000182533.6	chr3_8733693_G_T_b38	-107	0.173564	366	411	1.25167e-28	0.219749	0.019248	0.0499608	-0.0388113	0.0197772	5.22326e-07	0.0936966	0.0185629	1800	0.000940187	0.125259	Fibroblast_ CXCL12 high(AdultArtery1)	Blood Vessel
ENSG00000180385.8	chr3_9072830_A_G_b38	-914291	0.100084	223	237	0.0528321	-0.0578636	0.0298519	0.0892237	-0.0387808	0.022799	5.31196e-06	0.128824	0.0281622	1527	0.00811136	0.340407	Fibroblast_ CXCL12 high(AdultArtery1)	Blood Vessel
ENSG00000157103.10	chr3_10993660_G_T_b38	936	0.415118	798	983	1.05666e-104	-0.345714	0.0142538	0.0349409	0.0441222	0.0208949	6.17744e-06	-0.0673959	0.0148383	1582	0.00977271	0.362945	Fibroblast_ CXCL12 high(AdultArtery1)	Blood Vessel
ENSG00000154781.15	chr3_14131474_C_T_b38	-520272	0.116976	260	277	0.0362228	0.0430467	0.0205282	0.249365	0.0199728	0.0173301	7.72002e-06	-0.0984449	0.0219061	1277	0.00985847	0.364047	Fibroblast_ CXCL12 high(AdultArtery1)	Blood Vessel
ENSG00000187091.13	chr3_37780116_T_C_b38	-249646	0.0751689	170	178	0.764829	0.00580874	0.019413	0.00441755	-0.0368173	0.0129069	3.79468e-09	0.112091	0.0188692	787	2.98641e-06	0.00174879	Fibroblast_ CXCL12 high(AdultArtery1)	Blood Vessel
ENSG00000180432.5	chr3_43145340_T_C_b38	269175	0.119289	259	282	0.00217548	-0.0914286	0.0297587	0.211442	-0.0322581	0.0257997	5.39345e-06	0.145495	0.0318295	804	0.00433633	0.270269	Fibroblast_ CXCL12 high(AdultArtery1)	Blood Vessel
ENSG00000144791.9	chr3_45651927_CG_C_b38	96533	0.231978	442	502	1.34368e-129	0.37724	0.0135733	0.13881	-0.022357	0.0150929	1.83306e-06	0.0638223	0.0133059	940	0.00172308	0.174151	Fibroblast_ CXCL12 high(AdultArtery1)	Blood Vessel
ENSG00000012223.12	chr3_46043016_A_G_b38	-442218	0.200512	431	470	0.656648	-0.0132072	0.0297015	0.00780423	-0.0844746	0.0316948	7.62029e-06	0.136175	0.0302828	827	0.00630198	0.317368	Fibroblast_ CXCL12 high(AdultArtery1)	Blood Vessel
ENSG00000225399.4	chr3_48683607_A_G_b38	-576478	0.198902	418	471	3.38132e-14	0.214568	0.0279263	0.00319947	-0.155575	0.0526602	3.20226e-05	0.119081	0.0285176	371	0.0118804	0.391043	Fibroblast_ CXCL12 high(AdultArtery1)	Blood Vessel
ENSG00000164091.11	chr3_52218953_T_C_b38	-69067	0.438767	822	1039	0.000248254	0.0284068	0.00772777	0.00033346	-0.0475361	0.0132081	8.41868e-06	0.0355776	0.00795003	498	0.0041925	0.265244	Fibroblast_ CXCL12 high(AdultArtery1)	Blood Vessel
ENSG00000114904.12	chr3_52653550_T_C_b38	-117399	0.472855	871	1120	5.31671e-09	0.0787476	0.0133853	9.96822e-06	0.0944959	0.0212912	1.19618e-05	-0.0613595	0.0139512	688	0.00822971	0.341954	Fibroblast_ CXCL12 high(AdultArtery1)	Blood Vessel
ENSG00000272573.5	chr3_52792691_G_A_b38	-42528	0.341639	655	809	9.53942e-12	0.0677568	0.00983924	0.000498446	-0.0458456	0.0131293	8.91938e-08	0.0534328	0.00992593	723	6.44871e-05	0.0216505	Fibroblast_ CXCL12 high(AdultArtery1)	Blood Vessel
ENSG00000157445.14	chr3_54885158_A_G_b38	762611	0.178209	376	422	0.16774	-0.0258608	0.0187343	0.000258052	-0.0679605	0.0185384	2.90103e-06	0.082686	0.017586	1305	0.00378584	0.253531	Fibroblast_ CXCL12 high(AdultArtery1)	Blood Vessel
ENSG00000163378.13	chr3_69006763_C_T_b38	-7177	0.470439	856	1114	7.1583e-05	-0.0400877	0.0100573	0.0147957	-0.0370847	0.0151915	4.90787e-08	0.0554865	0.0101023	1151	5.64895e-05	0.0192217	Fibroblast_ CXCL12 high(AdultArtery1)	Blood Vessel
ENSG00000163602.10	chr3_72502201_A_G_b38	55580	0.334746	669	793	0.915427	0.00119893	0.0112872	1.51024e-05	-0.0850653	0.0195714	4.21173e-07	0.0583033	0.0114557	1561	0.000657451	0.0985394	Fibroblast_ CXCL12 high(AdultArtery1)	Blood Vessel
ENSG00000242516.1	chr3_75685575_A_T_b38	13184	0.368744	742	873	3.82219e-282	-0.958662	0.0194578	0.000827436	0.115899	0.0345699	1.88134e-07	-0.105847	0.0201854	1121	0.000210898	0.0474144	Fibroblast_ CXCL12 high(AdultArtery1)	Blood Vessel
ENSG00000080224.17	chr3_96332541_A_G_b38	-482040	0.447319	817	1059	0.028102	0.0345919	0.0157327	2.50142e-06	-0.12932	0.0273254	6.22345e-06	0.0748897	0.0164939	701	0.00436264	0.271238	Fibroblast_ CXCL12 high(AdultArtery1)	Blood Vessel
ENSG00000154174.7	chr3_100312239_C_T_b38	-88953	0.244285	515	577	0.000581699	0.021231	0.00615404	0.0324193	0.0153491	0.0071662	3.09602e-06	-0.0290285	0.00619175	734	0.00227248	0.195016	Fibroblast_ CXCL12 high(AdultArtery1)	Blood Vessel
ENSG00000241218.1	chr3_108325397_C_A_b38	996200	0.0734797	169	174	0.162177	-0.0351612	0.0251382	0.971273	-0.000602618	0.0167299	3.31155e-06	-0.118004	0.0252458	1033	0.00342084	0.239916	Fibroblast_ CXCL12 high(AdultArtery1)	Blood Vessel
ENSG00000163606.10	chr3_112736910_C_T_b38	-238212	0.0730574	166	173	0.561271	0.0215273	0.0370439	0.0213462	0.0563822	0.0244602	1.04085e-05	-0.160417	0.0362213	1017	0.0105854	0.372264	Fibroblast_ CXCL12 high(AdultArtery1)	Blood Vessel
ENSG00000184307.14	chr3_114597038_A_C_b38	649137	0.153672	332	364	0.54652	-0.0101328	0.0167992	6.44648e-05	-0.120902	0.030142	2.15475e-08	0.0928564	0.016464	923	1.98883e-05	0.00894264	Fibroblast_ CXCL12 high(AdultArtery1)	Blood Vessel
ENSG00000173175.14	chr3_123418944_A_C_b38	-30814	0.244924	482	579	0.0345791	0.0184462	0.00871814	0.0537358	0.0186546	0.00966055	1.36233e-05	-0.0351704	0.00804934	899	0.0122474	0.396897	Fibroblast_ CXCL12 high(AdultArtery1)	Blood Vessel
ENSG00000114554.11	chr3_126278034_G_A_b38	-710560	0.441301	786	1045	0.000664106	0.0430069	0.0125986	0.286961	0.0207519	0.0194795	7.36704e-06	-0.0562976	0.0124992	1086	0.00800061	0.33915	Fibroblast_ CXCL12 high(AdultArtery1)	Blood Vessel
ENSG00000014257.15	chr3_131551245_C_T_b38	-766122	0.139949	306	330	0.00613813	0.0757475	0.0275892	0.0435883	0.0514005	0.0254417	6.08482e-07	-0.143061	0.0285118	1013	0.000616392	0.0952193	Fibroblast_ CXCL12 high(AdultArtery1)	Blood Vessel
ENSG00000144868.13	chr3_132793615_G_A_b38	-244776	0.495355	870	1173	1.42119e-06	0.0597904	0.0123321	0.00651225	0.0530921	0.0194766	4.01002e-08	-0.0704778	0.012747	1127	4.5193e-05	0.0166389	Fibroblast_ CXCL12 high(AdultArtery1)	Blood Vessel
ENSG00000129055.12	chr3_134761755_C_CA_b38	275039	0.153356	335	361	9.61234e-07	-0.125188	0.0254085	0.0618177	-0.0452831	0.0242223	1.05325e-05	0.117182	0.0264746	1120	0.0117964	0.390837	Fibroblast_ CXCL12 high(AdultArtery1)	Blood Vessel
ENSG00000154928.16	chr3_134810866_A_C_b38	213065	0.154139	341	365	4.3168e-86	-0.403843	0.0187788	2.84122e-12	-0.268635	0.0380282	5.29682e-16	0.163476	0.0198701	1132	5.996e-13	2.51632e-09	Fibroblast_ CXCL12 high(AdultArtery1)	Blood Vessel
ENSG00000114054.13	chr3_135458000_C_G_b38	-792306	0.152966	324	361	0.442898	-0.0107909	0.0140582	0.000791581	0.0468556	0.0139245	9.80076e-06	-0.0604227	0.0136027	671	0.00657631	0.320601	Fibroblast_ CXCL12 high(AdultArtery1)	Blood Vessel
ENSG00000158186.12	chr3_138368625_A_C_b38	20977	0.187394	400	443	3.00597e-113	0.205871	0.00807892	0.0767786	-0.0151257	0.00853916	4.68117e-06	0.0385071	0.00836886	736	0.00344534	0.239916	Fibroblast_ CXCL12 high(AdultArtery1)	Blood Vessel
ENSG00000114115.9	chr3_139535029_A_G_b38	-4800	0.172297	363	408	6.29831e-08	0.0807037	0.014816	0.123221	0.0217954	0.0141293	1.59678e-07	-0.0710002	0.0134606	931	0.00014866	0.0388574	Fibroblast_ CXCL12 high(AdultArtery1)	Blood Vessel
ENSG00000163710.7	chr3_142921556_T_A_b38	32353	0.341567	643	809	1.94478e-22	0.107469	0.0107921	0.119091	-0.0238524	0.0152919	1.07523e-07	0.0567996	0.0106196	1059	0.000113866	0.0322153	Fibroblast_ CXCL12 high(AdultArtery1)	Blood Vessel
ENSG00000196428.12	chr3_149991645_G_T_b38	-416690	0.0678328	154	159	0.931986	-0.00184309	0.0215905	0.364825	-0.0126312	0.0139328	8.16072e-06	0.101781	0.0227093	1191	0.00971942	0.36257	Fibroblast_ CXCL12 high(AdultArtery1)	Blood Vessel
ENSG00000114805.16	chr3_155609705_A_T_b38	-135362	0.40657	746	963	4.42924e-07	0.110887	0.0218295	0.158682	0.043339	0.0307268	4.28714e-07	-0.102046	0.0200642	825	0.000353689	0.0674688	Fibroblast_ CXCL12 high(AdultArtery1)	Blood Vessel
ENSG00000283390.1	chr3_186819224_T_A_b38	222248	0.139594	305	331	0.687836	0.0164581	0.0409508	0.00257098	-0.243517	0.0805897	6.29792e-06	0.191141	0.042121	1526	0.00961062	0.361787	Fibroblast_ CXCL12 high(AdultArtery1)	Blood Vessel
ENSG00000090530.9	chr3_190692461_G_C_b38	570024	0.0883347	193	209	0.302114	0.0177981	0.0172398	0.0898779	0.0203111	0.0119652	3.33771e-06	-0.0721318	0.0154374	1625	0.00542378	0.296407	Fibroblast_ CXCL12 high(AdultArtery1)	Blood Vessel
ENSG00000275426.1	chr4_262116_G_A_b38	112378	0.189103	371	413	4.67287e-07	0.156985	0.030968	8.60255e-05	0.126156	0.0320075	4.19382e-06	-0.142616	0.0308392	642	0.00269243	0.213866	Fibroblast_ CXCL12 high(AdultArtery1)	Blood Vessel
ENSG00000127418.14	chr4_1608643_T_G_b38	598707	0.162722	318	385	0.437116	-0.0113021	0.0145392	0.221314	-0.0157947	0.012907	8.27108e-06	0.0537598	0.0120026	1241	0.0102644	0.369789	Fibroblast_ CXCL12 high(AdultArtery1)	Blood Vessel
ENSG00000184160.7	chr4_4060490_T_C_b38	294142	0.102652	224	243	0.0305347	-0.0388732	0.0179483	9.1868e-06	0.138382	0.0310544	4.36133e-06	-0.0733994	0.0159003	2038	0.00888839	0.352729	Fibroblast_ CXCL12 high(AdultArtery1)	Blood Vessel
ENSG00000013288.8	chr4_6908608_C_G_b38	333433	0.17272	376	409	0.855766	0.00254983	0.0140248	0.22479	0.0170951	0.0140751	4.19222e-07	0.0753059	0.0147938	2818	0.00118137	0.144402	Fibroblast_ CXCL12 high(AdultArtery1)	Blood Vessel
ENSG00000179010.14	chr4_6159704_T_C_b38	-480387	0.387247	736	917	0.387477	-0.00694315	0.00803103	6.39797e-05	-0.0530749	0.0132261	4.80442e-08	0.0446373	0.00812132	2823	0.000135629	0.0363312	Fibroblast_ CXCL12 high(AdultArtery1)	Blood Vessel
ENSG00000087008.15	chr4_8380276_A_G_b38	-60447	0.193162	387	452	4.98367e-05	-0.072523	0.0178088	0.0489402	-0.0363908	0.0184606	8.49378e-09	0.0978334	0.0168598	2107	1.78964e-05	0.00819329	Fibroblast_ CXCL12 high(AdultArtery1)	Blood Vessel
ENSG00000151552.11	chr4_17511875_GC_G_b38	-359	0.362331	686	858	2.70431e-06	0.0456571	0.00968048	2.67115e-07	0.0893753	0.0172634	1.25977e-07	-0.0511512	0.00961657	1042	0.000131268	0.0355412	Fibroblast_ CXCL12 high(AdultArtery1)	Blood Vessel
ENSG00000249502.1	chr4_16762576_G_A_b38	-851995	0.141047	282	334	0.0462131	-0.0995516	0.0498839	5.32742e-07	-0.415801	0.0824402	8.1497e-07	0.214516	0.0432502	982	0.000800301	0.113851	Fibroblast_ CXCL12 high(AdultArtery1)	Blood Vessel
ENSG00000169299.13	chr4_37806059_G_A_b38	-20574	0.439611	780	1041	1.73208e-46	-0.143162	0.00954182	0.000178471	0.0587201	0.0156155	1.19161e-06	-0.0441205	0.0090338	1614	0.00192326	0.185547	Fibroblast_ CXCL12 high(AdultArtery1)	Blood Vessel
ENSG00000064042.17	chr4_42152918_G_T_b38	793311	0.0709459	152	168	0.215359	-0.0204605	0.0165048	0.183501	-0.0116916	0.00878486	1.90005e-06	0.0630224	0.0131593	1387	0.00263537	0.210662	Fibroblast_ CXCL12 high(AdultArtery1)	Blood Vessel
ENSG00000072201.13	chr4_53529845_A_T_b38	-171560	0.321368	647	761	9.5055e-08	-0.075522	0.01406	2.55533e-07	0.0967186	0.0186513	1.92407e-07	-0.0764984	0.0146003	998	0.000192022	0.045188	Fibroblast_ CXCL12 high(AdultArtery1)	Blood Vessel
ENSG00000260265.1	chr4_75115217_A_G_b38	30500	0.162151	341	383	6.2182e-30	0.276666	0.0236358	0.0132391	-0.0584589	0.0235603	7.33708e-06	0.109769	0.0243663	923	0.00677213	0.321585	Fibroblast_ CXCL12 high(AdultArtery1)	Blood Vessel
ENSG00000138814.16	chr4_100983318_G_A_b38	-364960	0.15625	338	370	0.608585	0.0076507	0.0149358	3.27401e-05	0.12001	0.0287753	2.06875e-06	-0.0721591	0.0151222	1035	0.00214116	0.192576	Fibroblast_ CXCL12 high(AdultArtery1)	Blood Vessel
ENSG00000164022.16	chr4_105397299_G_A_b38	-918245	0.0971284	213	230	0.925316	-0.00115869	0.012358	0.00231624	-0.0301308	0.00986795	1.36625e-06	0.0603315	0.0124233	807	0.00110256	0.139465	Fibroblast_ CXCL12 high(AdultArtery1)	Blood Vessel
ENSG00000172399.5	chr4_119837918_A_T_b38	702134	0.422458	789	1000	0.125759	-0.00617398	0.00402951	0.100091	-0.0114981	0.00698642	4.61581e-07	0.0215936	0.0042577	983	0.000453734	0.0771961	Fibroblast_ CXCL12 high(AdultArtery1)	Blood Vessel
ENSG00000245958.6	chr4_119096927_A_C_b38	-357864	0.446944	851	1058	0.183923	-0.0319671	0.0240427	0.00524877	-0.101973	0.0364597	6.27463e-06	0.112737	0.0248392	950	0.0059609	0.308859	Fibroblast_ CXCL12 high(AdultArtery1)	Blood Vessel
ENSG00000138735.15	chr4_119859824_T_G_b38	230833	0.432751	805	1025	0.95233	-0.000553724	0.00926045	0.00411801	-0.0464612	0.0161608	5.47615e-06	0.0448954	0.00982859	997	0.00545973	0.296407	Fibroblast_ CXCL12 high(AdultArtery1)	Blood Vessel
ENSG00000251632.1	chr4_136638067_C_T_b38	-907664	0.0785473	172	186	0.390307	-0.0443943	0.0516577	0.541238	-0.022954	0.0375599	3.25923e-06	0.263957	0.056431	1352	0.00440648	0.272384	Fibroblast_ CXCL12 high(AdultArtery1)	Blood Vessel
ENSG00000250673.2	chr4_145833334_A_G_b38	-381181	0.272034	556	644	0.667	0.0109644	0.025476	0.000250245	-0.117039	0.0318571	2.2551e-07	0.132216	0.0253802	860	0.000193939	0.0452164	Fibroblast_ CXCL12 high(AdultArtery1)	Blood Vessel
ENSG00000213406.3	chr4_153218154_T_C_b38	-90563	0.343328	681	813	0.797191	0.00808475	0.0314526	0.013997	0.137792	0.0559851	1.49431e-06	-0.154744	0.0319839	1081	0.00161535	0.171065	Fibroblast_ CXCL12 high(AdultArtery1)	Blood Vessel
ENSG00000150628.6	chr4_176315892_T_C_b38	120221	0.382128	741	905	0.489551	0.0158028	0.0228612	0.0401075	0.0685851	0.0333741	8.25089e-06	-0.108105	0.0241331	1141	0.00941427	0.36026	Fibroblast_ CXCL12 high(AdultArtery1)	Blood Vessel
ENSG00000168538.15	chr4_183902793_A_T_b38	243526	0.0637669	151	151	0.661312	-0.00991633	0.0226286	5.55773e-06	0.183549	0.0402107	3.28121e-06	-0.0974137	0.0208322	2048	0.00671991	0.320601	Fibroblast_ CXCL12 high(AdultArtery1)	Blood Vessel
ENSG00000248092.7	chr5_43660314_T_TAAA_b38	57188	0.0931414	208	220	0.000819061	-0.0437103	0.0130267	0.32636	0.0097471	0.00992674	1.31861e-05	-0.0593938	0.0135708	673	0.00887422	0.352729	Fibroblast_ CXCL12 high(AdultArtery1)	Blood Vessel
ENSG00000049192.14	chr5_65942457_A_G_b38	460537	0.285956	575	677	0.17399	-0.0246679	0.0181333	0.00323757	0.0926088	0.0313861	1.47406e-05	-0.075022	0.0172393	842	0.0124116	0.398628	Fibroblast_ CXCL12 high(AdultArtery1)	Blood Vessel
ENSG00000269961.1	chr5_66617278_G_A_b38	692143	0.407095	759	964	0.816478	-0.00617222	0.0265892	0.0022986	-0.141305	0.0462429	2.26128e-07	0.138349	0.0265601	930	0.000210299	0.0474144	Fibroblast_ CXCL12 high(AdultArtery1)	Blood Vessel
ENSG00000131844.15	chr5_71388012_G_A_b38	-199276	0.261277	530	619	6.89897e-06	0.0519479	0.0114973	0.0131472	-0.0361767	0.0145654	7.66124e-06	0.0500807	0.0111399	622	0.00476529	0.279697	Fibroblast_ CXCL12 high(AdultArtery1)	Blood Vessel
ENSG00000214944.9	chr5_73670625_C_A_b38	44467	0.422458	779	1000	3.57508e-07	0.0480945	0.00939131	0.00023018	0.0514447	0.0139212	8.47998e-06	-0.0412949	0.00923085	1140	0.00966718	0.361787	Fibroblast_ CXCL12 high(AdultArtery1)	Blood Vessel
ENSG00000174695.9	chr5_84067240_G_C_b38	989377	0.328218	648	777	0.949959	-0.000589272	0.00938738	0.00256901	-0.03803	0.0125847	7.00876e-06	0.0414797	0.00918738	1128	0.00790589	0.338121	Fibroblast_ CXCL12 high(AdultArtery1)	Blood Vessel
ENSG00000145715.14	chr5_87105831_G_A_b38	-162057	0.182855	398	433	0.0988285	-0.0277082	0.0167732	0.0001722	-0.121226	0.0321605	7.43363e-06	0.0748889	0.016634	690	0.00512921	0.293461	Fibroblast_ CXCL12 high(AdultArtery1)	Blood Vessel
ENSG00000270133.1	chr5_94944776_A_C_b38	326654	0.267343	541	633	0.658622	0.0136151	0.030808	0.0165649	0.0910998	0.0379606	1.35467e-05	-0.130749	0.0299155	756	0.0102413	0.369789	Fibroblast_ CXCL12 high(AdultArtery1)	Blood Vessel
ENSG00000164291.16	chr5_94966501_T_C_b38	-588573	0.136402	299	323	0.0461415	-0.0408386	0.0204569	0.00394021	-0.0542068	0.0187636	2.83856e-06	0.0969966	0.0206098	919	0.00260863	0.209189	Fibroblast_ CXCL12 high(AdultArtery1)	Blood Vessel
ENSG00000248734.2	chr5_96917744_A_G_b38	132967	0.0679694	151	160	3.39294e-08	-0.259148	0.0466174	0.0839454	0.0528926	0.0305776	1.09634e-05	0.218396	0.0494402	882	0.00966969	0.361787	Fibroblast_ CXCL12 high(AdultArtery1)	Blood Vessel
ENSG00000184838.14	chr5_120369222_T_C_b38	-95056	0.301271	593	713	0.000648391	-0.0460148	0.0134538	0.717462	0.00634897	0.0175412	5.02149e-06	-0.0611262	0.0133279	1376	0.00690958	0.324595	Fibroblast_ CXCL12 high(AdultArtery1)	Blood Vessel
ENSG00000138829.11	chr5_129303470_C_T_b38	644285	0.292652	586	693	0.234052	-0.0298331	0.0250565	6.74704e-05	-0.178029	0.0445053	1.01799e-06	0.121889	0.0247967	922	0.000938588	0.125259	Fibroblast_ CXCL12 high(AdultArtery1)	Blood Vessel
ENSG00000248610.1	chr5_130332254_C_A_b38	192223	0.0523649	121	124	1.39421e-17	-0.289007	0.0332997	0.0165491	-0.046139	0.019223	1.0027e-06	0.179198	0.036433	726	0.000727959	0.10657	Fibroblast_ CXCL12 high(AdultArtery1)	Blood Vessel
ENSG00000164398.12	chr5_132495366_G_T_b38	483123	0.367399	699	870	0.466035	0.0121931	0.0167214	2.96547e-07	-0.157085	0.0304597	3.07016e-06	0.0787233	0.0167854	552	0.00169473	0.173469	Fibroblast_ CXCL12 high(AdultArtery1)	Blood Vessel
ENSG00000185129.5	chr5_140999398_A_G_b38	891621	0.0743243	168	176	0.245738	-0.02552	0.021974	0.0125305	-0.0368702	0.0147428	1.33699e-05	0.100782	0.0230438	515	0.0068855	0.324069	Fibroblast_ CXCL12 high(AdultArtery1)	Blood Vessel
ENSG00000131503.20	chr5_140644233_C_T_b38	242419	0.39527	758	936	0.0082331	0.0246364	0.00930697	0.264673	-0.0151041	0.0135344	6.67273e-06	0.0434715	0.009606	596	0.00397695	0.261788	Fibroblast_ CXCL12 high(AdultArtery1)	Blood Vessel
ENSG00000240184.6	chr5_141691010_T_G_b38	215063	0.357022	685	845	0.836531	0.00189386	0.00917652	0.0320711	-0.0341136	0.0158947	2.36683e-06	0.0434712	0.00916337	973	0.00230292	0.195197	Fibroblast_ CXCL12 high(AdultArtery1)	Blood Vessel
ENSG00000278925.1	chr5_142676989_C_A_b38	850664	0.259102	532	614	0.195221	0.0320314	0.0247143	0.0438093	0.0611357	0.0302921	5.20128e-06	-0.115637	0.0252547	1171	0.0060907	0.311083	Fibroblast_ CXCL12 high(AdultArtery1)	Blood Vessel
ENSG00000113552.15	chr5_142624857_C_T_b38	611816	0.410051	797	971	0.345892	0.0132221	0.0140215	0.0178317	0.0491102	0.0206988	7.56541e-06	-0.0647473	0.0143936	1174	0.00888179	0.352729	Fibroblast_ CXCL12 high(AdultArtery1)	Blood Vessel
ENSG00000133706.17	chr5_146187980_T_C_b38	5320	0.221654	463	520	1.52677e-129	0.341851	0.0123034	0.207394	-0.0171308	0.0135797	8.292e-07	0.0632286	0.0127568	893	0.000740475	0.107776	Fibroblast_ CXCL12 high(AdultArtery1)	Blood Vessel
ENSG00000251330.3	chr5_147572149_A_G_b38	-858658	0.0810696	181	191	0.171929	-0.0786377	0.0575295	0.843053	-0.00821197	0.041467	3.35853e-06	-0.282927	0.0605679	976	0.00327792	0.235151	Fibroblast_ CXCL12 high(AdultArtery1)	Blood Vessel
ENSG00000164587.11	chr5_149861008_A_T_b38	-588748	0.0755912	174	179	0.448761	-0.0124848	0.0164761	0.040832	-0.0218711	0.0106813	4.20018e-06	0.0761375	0.016465	1331	0.00559044	0.300059	Fibroblast_ CXCL12 high(AdultArtery1)	Blood Vessel
ENSG00000164576.11	chr5_153643321_T_C_b38	-802636	0.100507	229	238	0.597554	-0.00682735	0.0129288	0.296937	0.0104951	0.0100575	7.62527e-06	-0.0608585	0.0135342	1026	0.00782353	0.337901	Fibroblast_ CXCL12 high(AdultArtery1)	Blood Vessel
ENSG00000170231.15	chr5_159831085_G_C_b38	-356282	0.0760135	174	180	0.789118	-0.0100019	0.0373875	0.846405	0.00496931	0.0256477	9.50172e-06	-0.176678	0.039714	1169	0.0111075	0.380143	Fibroblast_ CXCL12 high(AdultArtery1)	Blood Vessel
ENSG00000037241.7	chr5_173297373_C_A_b38	338594	0.089527	203	212	0.0541668	-0.0379413	0.0196838	0.0774334	-0.0261318	0.0147854	1.09983e-06	0.102249	0.0208669	1577	0.00173442	0.174151	Fibroblast_ CXCL12 high(AdultArtery1)	Blood Vessel
ENSG00000182230.11	chr5_176161627_G_A_b38	100938	0.48563	865	1150	1.4479e-25	-0.243982	0.0227704	0.000256741	-0.136034	0.0370943	5.01601e-06	0.110438	0.0240786	1352	0.00678164	0.321585	Fibroblast_ CXCL12 high(AdultArtery1)	Blood Vessel
ENSG00000175416.12	chr5_176416883_C_T_b38	314	0.398649	763	944	1.41057e-11	-0.0398201	0.00583177	0.000603654	-0.0292032	0.00848978	2.16216e-06	0.0284195	0.00596714	1140	0.00246486	0.200858	Fibroblast_ CXCL12 high(AdultArtery1)	Blood Vessel
ENSG00000197226.12	chr5_179224121_A_T_b38	-683738	0.206081	432	488	0.862522	-0.00323957	0.0187037	0.527499	0.0132336	0.0209383	2.26717e-06	-0.0918205	0.0193189	1959	0.0044414	0.273202	Fibroblast_ CXCL12 high(AdultArtery1)	Blood Vessel
ENSG00000250222.1	chr5_180688817_C_T_b38	-503107	0.229272	481	542	0.885652	-0.00373083	0.0259371	0.0465065	-0.0603866	0.0302996	1.5046e-06	0.129994	0.026876	1062	0.00159788	0.171065	Fibroblast_ CXCL12 high(AdultArtery1)	Blood Vessel
ENSG00000124785.8	chr6_6464664_T_C_b38	457059	0.453125	829	1073	7.50207e-16	0.144964	0.0177156	0.000107604	0.11545	0.0297039	2.51821e-11	-0.120019	0.0178044	1863	4.69142e-08	5.62524e-05	Fibroblast_ CXCL12 high(AdultArtery1)	Blood Vessel
ENSG00000111863.12	chr6_11752318_C_T_b38	-54728	0.254445	502	603	2.34449e-11	-0.128459	0.0190259	0.640042	-0.0101268	0.0216493	3.07649e-08	0.0962908	0.017267	1342	4.12865e-05	0.0161915	Fibroblast_ CXCL12 high(AdultArtery1)	Blood Vessel
ENSG00000112137.17	chr6_12938109_C_T_b38	221304	0.124578	273	295	9.33388e-13	-0.0915532	0.0126734	0.421941	-0.00890165	0.0110806	2.48148e-06	0.0623144	0.0131625	1185	0.00294055	0.225741	Fibroblast_ CXCL12 high(AdultArtery1)	Blood Vessel
ENSG00000145990.10	chr6_13406267_A_G_b38	-81395	0.265625	526	629	6.10146e-05	-0.0563778	0.0140095	0.0270325	-0.0583095	0.026337	3.12883e-06	0.0669201	0.0142807	1086	0.00339791	0.239662	Fibroblast_ CXCL12 high(AdultArtery1)	Blood Vessel
ENSG00000225921.6	chr6_13664623_G_A_b38	49296	0.366638	712	868	1.68337e-08	-0.0531686	0.00935485	0.0595628	0.0252644	0.0133962	3.01378e-06	-0.0458004	0.00975751	1084	0.00326694	0.235033	Fibroblast_ CXCL12 high(AdultArtery1)	Blood Vessel
ENSG00000218073.1	chr6_16782680_G_A_b38	621754	0.0734797	164	174	0.191098	0.0625815	0.0478404	0.342623	-0.0309461	0.0325954	6.83237e-08	0.253947	0.0467488	1254	8.56779e-05	0.025683	Fibroblast_ CXCL12 high(AdultArtery1)	Blood Vessel
ENSG00000112293.14	chr6_25310357_A_G_b38	820735	0.0924831	216	219	0.322633	0.0159421	0.0161113	4.73363e-10	0.0743893	0.0118385	1.3131e-06	-0.0801489	0.0164768	1569	0.00206026	0.192576	Fibroblast_ CXCL12 high(AdultArtery1)	Blood Vessel
ENSG00000214975.4	chr6_25132772_C_T_b38	156353	0.333475	645	790	0.606724	0.013193	0.0256225	0.000834213	0.147098	0.0439055	4.1633e-06	-0.115527	0.0249731	1299	0.00540813	0.296407	Fibroblast_ CXCL12 high(AdultArtery1)	Blood Vessel
ENSG00000272462.2	chr6_25922157_C_T_b38	-70505	0.202575	408	472	9.4786e-114	-0.358285	0.0140207	0.317396	-0.0156295	0.0156252	9.84879e-06	0.0629881	0.0141836	947	0.0093268	0.358872	Fibroblast_ CXCL12 high(AdultArtery1)	Blood Vessel
ENSG00000026950.16	chr6_26151307_G_T_b38	-250930	0.0852417	181	201	0.447242	0.0146814	0.0193102	0.257747	0.0147136	0.0129943	2.77215e-06	-0.085431	0.0181334	806	0.00223436	0.193849	Fibroblast_ CXCL12 high(AdultArtery1)	Blood Vessel
ENSG00000176998.4	chr6_29819397_C_T_b38	26961	0.478408	857	1133	3.00175e-51	-0.360221	0.0227092	1.78167e-06	0.187144	0.0389691	1.01271e-10	-0.15375	0.0235538	1777	1.79958e-07	0.000146172	Fibroblast_ CXCL12 high(AdultArtery1)	Blood Vessel
ENSG00000227262.3	chr6_29733360_A_ATT_b38	-193613	0.370833	763	878	3.49217e-10	0.190269	0.0300467	0.147091	0.0583468	0.0402144	2.00339e-06	-0.142916	0.0299092	1818	0.00364217	0.247906	Fibroblast_ CXCL12 high(AdultArtery1)	Blood Vessel
ENSG00000204389.9	chr6_32418866_G_A_b38	603402	0.123838	278	293	0.89077	0.00302842	0.0220471	0.181113	-0.0248063	0.0185374	1.56443e-06	0.106813	0.0221197	3416	0.00534408	0.295941	Fibroblast_ CXCL12 high(AdultArtery1)	Blood Vessel
ENSG00000166278.14	chr6_31113275_A_G_b38	-784510	0.304476	624	721	0.259896	-0.0141079	0.0125157	0.281793	-0.0176022	0.0163464	1.7965e-07	0.0656969	0.0125078	3462	0.000621948	0.0952667	Fibroblast_ CXCL12 high(AdultArtery1)	Blood Vessel
ENSG00000244731.7	chr6_32418922_A_G_b38	436898	0.104396	234	247	2.92612e-52	-0.425026	0.0264965	0.00231838	0.0634089	0.0207685	2.35856e-06	-0.128662	0.0271167	3510	0.00827853	0.34288	Fibroblast_ CXCL12 high(AdultArtery1)	Blood Vessel
ENSG00000250535.1	chr6_32633555_G_A_b38	620285	0.376076	726	891	0.000754845	0.111134	0.0328976	0.000141082	0.222459	0.0582427	2.4775e-06	-0.159755	0.0337422	3535	0.00875796	0.352277	Fibroblast_ CXCL12 high(AdultArtery1)	Blood Vessel
ENSG00000204310.12	chr6_31340108_G_A_b38	-837988	0.38766	739	918	0.00957375	-0.0248734	0.00958385	3.94452e-09	-0.0826538	0.0139291	3.47033e-06	0.0458238	0.00982421	3495	0.0121288	0.395645	Fibroblast_ CXCL12 high(AdultArtery1)	Blood Vessel
ENSG00000001167.14	chr6_41501295_T_A_b38	428350	0.0806588	177	191	0.334399	-0.0279691	0.0289623	0.0351059	-0.040053	0.0189851	1.50293e-06	0.120611	0.024935	1266	0.0019027	0.184446	Fibroblast_ CXCL12 high(AdultArtery1)	Blood Vessel
ENSG00000124587.13	chr6_42960723_C_T_b38	-18497	0.478463	844	1133	2.98159e-210	0.373834	0.00959573	0.0565631	0.030242	0.0158446	2.76932e-06	-0.0462443	0.00981525	1178	0.00326226	0.235033	Fibroblast_ CXCL12 high(AdultArtery1)	Blood Vessel
ENSG00000112658.7	chr6_43742256_G_A_b38	570957	0.217905	447	516	0.408023	-0.00758877	0.00916861	0.639841	-0.00490115	0.0104715	1.9183e-06	0.0452919	0.00946095	1080	0.00207176	0.192576	Fibroblast_ CXCL12 high(AdultArtery1)	Blood Vessel
ENSG00000112715.21	chr6_44182749_G_T_b38	412536	0.131334	281	311	0.00828426	0.053694	0.0203003	6.41382e-07	-0.195369	0.0390172	6.45901e-06	0.0903903	0.0199429	1290	0.00833212	0.343197	Fibroblast_ CXCL12 high(AdultArtery1)	Blood Vessel
ENSG00000112759.16	chr6_44201500_A_G_b38	-18005	0.466216	835	1104	2.60654e-191	0.419848	0.0115569	0.02474	-0.0461514	0.0205256	3.94568e-09	0.0720529	0.0121427	1222	4.82163e-06	0.00263932	Fibroblast_ CXCL12 high(AdultArtery1)	Blood Vessel
ENSG00000198087.7	chr6_48330837_G_A_b38	853048	0.49195	904	1165	0.313425	0.0100781	0.00999296	0.00471096	-0.0430526	0.0152029	5.59183e-06	0.0443534	0.00971943	874	0.00488726	0.283551	Fibroblast_ CXCL12 high(AdultArtery1)	Blood Vessel
ENSG00000112118.18	chr6_52646093_G_A_b38	361212	0.0654561	144	155	0.0197486	0.0363202	0.0155583	0.0382549	-0.0215623	0.0103936	1.0695e-06	0.0761391	0.0155207	1082	0.0011572	0.142138	Fibroblast_ CXCL12 high(AdultArtery1)	Blood Vessel
ENSG00000096092.5	chr6_52656739_A_G_b38	-14370	0.16283	358	382	0.000110172	-0.0509908	0.0131389	0.146043	0.0181136	0.012452	9.20508e-07	-0.0688129	0.013942	1169	0.00107607	0.138243	Fibroblast_ CXCL12 high(AdultArtery1)	Blood Vessel
ENSG00000146147.14	chr6_54769637_A_G_b38	839655	0.326418	632	773	0.112696	0.0176159	0.0110971	0.000678188	-0.0680427	0.0199666	9.57128e-06	0.0508335	0.0114305	1123	0.0107485	0.374453	Fibroblast_ CXCL12 high(AdultArtery1)	Blood Vessel
ENSG00000261116.1	chr6_54595775_C_A_b38	-347392	0.0553209	127	131	0.0407975	-0.082881	0.04047	0.279119	-0.0254207	0.0234762	1.06697e-05	0.180825	0.0408797	1090	0.01163	0.387871	Fibroblast_ CXCL12 high(AdultArtery1)	Blood Vessel
ENSG00000112200.16	chr6_57800227_C_T_b38	713383	0.108547	225	254	0.000280375	-0.0610312	0.0167466	0.669172	0.00613303	0.0143497	2.20726e-06	0.0857799	0.018027	751	0.00165765	0.171065	Fibroblast_ CXCL12 high(AdultArtery1)	Blood Vessel
ENSG00000135298.13	chr6_68811034_C_A_b38	175667	0.287307	584	680	5.98252e-08	-0.090254	0.0165408	0.0223885	0.0696102	0.0304387	2.7487e-07	-0.0873358	0.0168873	1260	0.000346336	0.0670826	Fibroblast_ CXCL12 high(AdultArtery1)	Blood Vessel
ENSG00000156508.17	chr6_74313687_G_A_b38	790070	0.0781787	169	182	0.117281	-0.0246763	0.0157424	0.00166522	-0.0353784	0.0112244	3.13803e-06	0.0743391	0.015866	953	0.00299054	0.227888	Fibroblast_ CXCL12 high(AdultArtery1)	Blood Vessel
ENSG00000231628.1	chr6_104543059_C_T_b38	-735957	0.0770533	176	182	0.194038	-0.049271	0.037915	0.235284	0.0308087	0.0259442	2.05482e-06	-0.171241	0.0358761	1081	0.00222126	0.193849	Fibroblast_ CXCL12 high(AdultArtery1)	Blood Vessel
ENSG00000118690.12	chr6_108031920_T_C_b38	-816496	0.0671453	151	159	0.605911	-0.0147759	0.0286318	0.0733217	0.0341668	0.0190608	1.71059e-06	-0.149419	0.0310598	730	0.00124873	0.148317	Fibroblast_ CXCL12 high(AdultArtery1)	Blood Vessel
ENSG00000220392.1	chr6_110400144_G_C_b38	-953558	0.16286	342	386	0.517261	-0.0262209	0.0404782	2.15645e-05	-0.347829	0.0815303	8.51309e-06	0.191532	0.0428221	927	0.00789163	0.338121	Fibroblast_ CXCL12 high(AdultArtery1)	Blood Vessel
ENSG00000112769.18	chr6_112753855_C_T_b38	498916	0.112403	244	261	0.53346	0.00707033	0.0113502	0.302203	0.00967704	0.00937517	2.18483e-06	-0.0569947	0.0119724	803	0.00175442	0.174609	Fibroblast_ CXCL12 high(AdultArtery1)	Blood Vessel
ENSG00000111885.6	chr6_119493275_A_G_b38	143514	0.123415	265	292	0.5912	0.00846142	0.0157494	0.917584	0.00145758	0.0140828	9.50916e-06	-0.0708025	0.0159157	795	0.00755979	0.335016	Fibroblast_ CXCL12 high(AdultArtery1)	Blood Vessel
ENSG00000135525.18	chr6_136392611_G_A_b38	-158049	0.217428	438	515	5.09399e-54	0.164165	0.0100415	2.2593e-09	0.112892	0.0187292	3.94064e-07	-0.0488484	0.00957371	808	0.000318404	0.062636	Fibroblast_ CXCL12 high(AdultArtery1)	Blood Vessel
ENSG00000272189.1	chr6_136985184_T_G_b38	434364	0.132179	294	313	0.930929	-0.00240683	0.0277617	0.00209117	0.0777121	0.0251968	1.20594e-05	-0.130625	0.0297121	808	0.00974398	0.362795	Fibroblast_ CXCL12 high(AdultArtery1)	Blood Vessel
ENSG00000112379.8	chr6_138380823_A_C_b38	218902	0.0997432	207	233	0.472633	-0.0150462	0.0209427	0.863034	-0.00262008	0.0151842	4.43868e-06	-0.080795	0.0175165	1276	0.00566376	0.301519	Fibroblast_ CXCL12 high(AdultArtery1)	Blood Vessel
ENSG00000203727.3	chr6_147499905_C_A_b38	-9022	0.28178	567	667	3.23897e-14	0.112739	0.014662	3.65445e-07	-0.138477	0.0270624	1.39297e-06	0.0717921	0.0147951	1279	0.00178161	0.176618	Fibroblast_ CXCL12 high(AdultArtery1)	Blood Vessel
ENSG00000146425.10	chr6_158649707_C_A_b38	4968	0.28674	587	679	1.45497e-09	-0.0892694	0.0146328	0.0356473	0.0382544	0.0181862	2.88454e-07	-0.0758383	0.0146904	1243	0.000358548	0.0678655	Fibroblast_ CXCL12 high(AdultArtery1)	Blood Vessel
ENSG00000240859.1	chr7_164835_G_C_b38	15238	0.0663007	150	157	1.75127e-37	-0.478126	0.035997	0.189786	-0.0299043	0.0227927	2.83689e-08	-0.200807	0.0359158	1496	4.24399e-05	0.0161915	Fibroblast_ CXCL12 high(AdultArtery1)	Blood Vessel
ENSG00000164850.14	chr7_1122448_G_A_b38	40240	0.267736	539	634	8.2994e-05	-0.0519277	0.0131456	0.00564046	0.0444527	0.0160284	2.34553e-09	-0.0797875	0.0132509	2232	5.23523e-06	0.00279124	Fibroblast_ CXCL12 high(AdultArtery1)	Blood Vessel
ENSG00000236708.1	chr7_3034135_T_C_b38	-268317	0.121993	264	284	0.0557488	0.0502066	0.0262176	0.881923	-0.00341161	0.0229637	2.57357e-06	-0.127772	0.0270321	2010	0.00517288	0.293747	Fibroblast_ CXCL12 high(AdultArtery1)	Blood Vessel
ENSG00000159904.11	chr7_5841431_G_C_b38	696885	0.0783898	175	185	4.30426e-40	0.668159	0.04843	0.0263202	-0.0761867	0.0342502	4.21426e-08	0.278752	0.0504984	2279	9.6043e-05	0.0277973	Fibroblast_ CXCL12 high(AdultArtery1)	Blood Vessel
ENSG00000106511.5	chr7_15470218_T_C_b38	-216594	0.233447	500	550	0.203339	-0.0174878	0.0137391	0.000682084	-0.0529734	0.0155518	3.33536e-06	0.0668635	0.0143094	1677	0.00559339	0.300059	Fibroblast_ CXCL12 high(AdultArtery1)	Blood Vessel
ENSG00000122585.7	chr7_23384056_A_C_b38	-900107	0.128657	283	299	0.105724	-0.051876	0.0320415	0.325795	0.0267466	0.0272077	2.36869e-07	-0.170959	0.0328762	1439	0.000340854	0.0665326	Fibroblast_ CXCL12 high(AdultArtery1)	Blood Vessel
ENSG00000106069.21	chr7_29018352_T_C_b38	-103922	0.358387	732	849	0.0698316	-0.0316837	0.017459	0.259471	-0.0259462	0.0229975	2.42575e-06	0.0788682	0.0166426	1591	0.00385936	0.255734	Fibroblast_ CXCL12 high(AdultArtery1)	Blood Vessel
ENSG00000180354.15	chr7_30768055_G_T_b38	633245	0.106419	236	252	0.945801	0.000784837	0.0115424	6.87413e-06	0.101648	0.0224932	7.5579e-06	-0.0509304	0.0113215	1319	0.00996887	0.36432	Fibroblast_ CXCL12 high(AdultArtery1)	Blood Vessel
ENSG00000086289.11	chr7_37908687_G_A_b38	-11874	0.359797	684	852	2.11097e-33	-0.107123	0.00860535	1.67334e-06	0.0617268	0.0128193	8.66973e-12	-0.0608396	0.00881661	1375	1.19209e-08	2.28891e-05	Fibroblast_ CXCL12 high(AdultArtery1)	Blood Vessel
ENSG00000106483.11	chr7_37907562_G_T_b38	-118133	0.36951	692	875	3.74345e-20	-0.120331	0.012836	0.00184896	0.0606189	0.0194232	5.89806e-08	-0.0715773	0.0131117	1386	8.17471e-05	0.0247999	Fibroblast_ CXCL12 high(AdultArtery1)	Blood Vessel
ENSG00000106624.10	chr7_43977126_G_A_b38	-127235	0.340751	697	807	3.70435e-07	-0.050647	0.009903	1.8081e-06	0.0845688	0.0176209	4.24274e-06	-0.0477767	0.0103367	962	0.00408152	0.262846	Fibroblast_ CXCL12 high(AdultArtery1)	Blood Vessel
ENSG00000105953.14	chr7_43819816_A_AT_b38	-786756	0.123733	276	293	0.601664	-0.00686615	0.0131496	0.376183	0.0101098	0.0114195	8.43824e-06	-0.0604478	0.013509	899	0.00758598	0.335016	Fibroblast_ CXCL12 high(AdultArtery1)	Blood Vessel
ENSG00000232956.8	chr7_44498097_C_T_b38	-488864	0.101609	229	240	0.534399	-0.0132719	0.0213547	0.127186	0.025363	0.0166159	1.18023e-06	-0.110802	0.0226781	1006	0.00118731	0.144428	Fibroblast_ CXCL12 high(AdultArtery1)	Blood Vessel
ENSG00000214765.8	chr7_45771998_T_C_b38	3013	0.168525	358	393	6.82177e-54	0.219407	0.0134386	0.0260285	0.0290141	0.013018	5.03221e-09	-0.0773302	0.0131234	1074	5.40459e-06	0.00279124	Fibroblast_ CXCL12 high(AdultArtery1)	Blood Vessel
ENSG00000136205.16	chr7_47720793_G_A_b38	138235	0.328547	643	778	2.22152e-08	0.0867672	0.0153991	0.0130559	-0.0521028	0.0209565	5.59435e-06	0.0712434	0.0156123	1262	0.00706007	0.32739	Fibroblast_ CXCL12 high(AdultArtery1)	Blood Vessel
ENSG00000188730.4	chr7_49775794_C_G_b38	2133	0.498733	881	1181	4.03911e-56	-0.360325	0.0215613	0.000763887	0.115864	0.0343313	2.42359e-08	-0.123347	0.0219514	1020	2.47206e-05	0.0109204	Fibroblast_ CXCL12 high(AdultArtery1)	Blood Vessel
ENSG00000185290.3	chr7_55744211_A_G_b38	-372189	0.267827	501	634	4.90241e-166	0.594635	0.0181058	7.49343e-06	0.0862048	0.0191549	1.24118e-17	-0.12461	0.0143344	1080	1.34047e-14	1.68765e-10	Fibroblast_ CXCL12 high(AdultArtery1)	Blood Vessel
ENSG00000152926.14	chr7_64970614_T_G_b38	-20194	0.405268	777	960	2.96815e-98	0.295591	0.0126783	0.152059	-0.0272721	0.0190278	1.28346e-05	0.0594195	0.0135581	727	0.00933073	0.358872	Fibroblast_ CXCL12 high(AdultArtery1)	Blood Vessel
ENSG00000244657.1	chr7_67328329_C_T_b38	841797	0.255068	528	604	0.720407	0.0129463	0.0361622	0.0159179	0.106014	0.0439076	9.63723e-06	-0.162545	0.0365625	763	0.0073532	0.333551	Fibroblast_ CXCL12 high(AdultArtery1)	Blood Vessel
ENSG00000106665.15	chr7_74313779_T_C_b38	24304	0.302365	587	716	7.66896e-63	-0.171496	0.00961099	0.00559681	0.0473368	0.0170527	7.77549e-06	-0.0421305	0.00937816	707	0.00549727	0.297041	Fibroblast_ CXCL12 high(AdultArtery1)	Blood Vessel
ENSG00000127952.16	chr7_75547606_A_G_b38	-500398	0.185059	393	436	0.429668	-0.0179142	0.0226748	0.115573	-0.0379358	0.0240884	6.32444e-06	0.0995114	0.0219334	1086	0.00686835	0.324069	Fibroblast_ CXCL12 high(AdultArtery1)	Blood Vessel
ENSG00000146707.14	chr7_76625015_C_G_b38	-668	0.456466	863	1081	0.460497	-0.0239464	0.0324352	0.0017486	0.172734	0.0550546	6.24531e-06	-0.156384	0.0344481	1288	0.00804396	0.339844	Fibroblast_ CXCL12 high(AdultArtery1)	Blood Vessel
ENSG00000127951.6	chr7_77264549_C_T_b38	64701	0.0612331	136	145	8.16425e-22	0.206378	0.0210551	0.00360714	0.0375079	0.0128592	5.68031e-06	0.0919596	0.0201665	1324	0.00752074	0.335016	Fibroblast_ CXCL12 high(AdultArtery1)	Blood Vessel
ENSG00000135185.11	chr7_86243529_AAG_A_b38	-977058	0.108108	242	256	0.0706508	-0.0227532	0.0125747	0.00103114	-0.0327176	0.00994284	1.12579e-05	0.0562332	0.0127468	674	0.00758783	0.335016	Fibroblast_ CXCL12 high(AdultArtery1)	Blood Vessel
ENSG00000008277.14	chr7_87365459_C_T_b38	-568684	0.112263	243	260	0.834117	-0.00456717	0.0218031	0.47233	-0.013082	0.0181962	1.54834e-05	-0.0934757	0.021534	740	0.0114577	0.385701	Fibroblast_ CXCL12 high(AdultArtery1)	Blood Vessel
ENSG00000146834.13	chr7_100743738_G_A_b38	314921	0.066723	150	158	0.316164	0.0229588	0.0228941	0.131184	-0.0227021	0.0150289	7.79549e-06	0.101184	0.0225262	753	0.00587001	0.308574	Fibroblast_ CXCL12 high(AdultArtery1)	Blood Vessel
ENSG00000197258.5	chr7_105475395_C_T_b38	807646	0.125528	273	297	0.992345	-0.000320487	0.0333946	2.70378e-05	-0.286752	0.0680366	5.05644e-06	0.161388	0.0352003	1263	0.00638628	0.319616	Fibroblast_ CXCL12 high(AdultArtery1)	Blood Vessel
ENSG00000241764.3	chr7_106782118_G_A_b38	-962318	0.408784	771	968	0.00225588	0.0702854	0.0229587	0.00634315	-0.107757	0.039404	2.42859e-07	0.123659	0.023802	996	0.000241887	0.050756	Fibroblast_ CXCL12 high(AdultArtery1)	Blood Vessel
ENSG00000106025.8	chr7_120925210_C_T_b38	66808	0.336571	643	797	1.9242e-80	0.272233	0.013187	2.23158e-06	0.0730711	0.0153635	4.94024e-17	-0.0919208	0.0107836	688	3.39889e-14	2.1396e-10	Fibroblast_ CXCL12 high(AdultArtery1)	Blood Vessel
ENSG00000186676.3	chr7_124754518_C_CCTT_b38	-278935	0.477929	858	1132	0.00410176	-0.0930026	0.0323354	1.73563e-05	0.226483	0.0524843	2.40067e-06	-0.154735	0.032637	925	0.00222062	0.193849	Fibroblast_ CXCL12 high(AdultArtery1)	Blood Vessel
ENSG00000158457.5	chr7_129144690_G_GGGGCGGGCCGGGTTTCCTGGGCGCC_b38	-202	0.330009	649	781	7.68484e-58	0.234486	0.0137887	0.0984207	-0.0320427	0.0193735	9.22169e-06	0.0642741	0.0144265	1127	0.0103928	0.37112	Fibroblast_ CXCL12 high(AdultArtery1)	Blood Vessel
ENSG00000233559.1	chr7_131518665_C_T_b38	664945	0.131334	278	311	0.348326	-0.0354819	0.0378177	0.000120307	0.28028	0.0726273	5.47223e-06	-0.172286	0.0377158	1308	0.00715768	0.331054	Fibroblast_ CXCL12 high(AdultArtery1)	Blood Vessel
ENSG00000273297.1	chr7_134756357_AT_A_b38	323904	0.352531	698	835	0.30016	0.0296763	0.0286293	0.00545209	-0.13837	0.0496932	6.38524e-06	0.130214	0.0287135	820	0.0052359	0.294944	Fibroblast_ CXCL12 high(AdultArtery1)	Blood Vessel
ENSG00000197448.13	chr7_142254025_G_A_b38	-990068	0.240442	498	566	0.402955	-0.00835331	0.00998394	0.153458	0.0163918	0.0114757	3.56277e-06	0.0471527	0.0101211	795	0.0028324	0.22149	Fibroblast_ CXCL12 high(AdultArtery1)	Blood Vessel
ENSG00000240877.3	chr7_149443238_C_CAT_b38	317252	0.475084	859	1125	0.0119956	0.0681075	0.0270655	0.00861108	0.113568	0.0431526	4.68253e-06	-0.127591	0.0277302	1434	0.00671474	0.320601	Fibroblast_ CXCL12 high(AdultArtery1)	Blood Vessel
ENSG00000127399.14	chr7_150855030_CTATGAAAA_C_b38	532391	0.250422	499	593	0.773189	0.00534476	0.0185404	0.134085	-0.0338477	0.022576	3.17595e-06	0.0816345	0.0174324	1457	0.00462735	0.274328	Fibroblast_ CXCL12 high(AdultArtery1)	Blood Vessel
ENSG00000164897.12	chr7_150875687_G_A_b38	-207859	0.187922	401	445	0.260624	-0.0150408	0.0133638	0.241874	-0.0163314	0.0139473	5.59544e-07	0.0691817	0.0137427	1702	0.000952344	0.126211	Fibroblast_ CXCL12 high(AdultArtery1)	Blood Vessel
ENSG00000033100.16	chr7_151962096_G_A_b38	729607	0.288281	588	683	0.639761	0.00428206	0.00914656	4.69421e-07	-0.0838224	0.0165383	5.70535e-06	0.0425028	0.00932267	1597	0.00911144	0.356067	Fibroblast_ CXCL12 high(AdultArtery1)	Blood Vessel
ENSG00000130675.14	chr7_157669194_T_C_b38	658543	0.462352	847	1095	0.658441	0.00954615	0.0215886	0.0746035	-0.0638297	0.0357676	3.52189e-06	0.101653	0.0218079	1744	0.00614217	0.312652	Fibroblast_ CXCL12 high(AdultArtery1)	Blood Vessel
ENSG00000272240.1	chr8_274321_C_T_b38	39434	0.32348	640	766	9.38224e-130	-0.480072	0.0172597	1.02185e-08	0.185144	0.0320833	3.92638e-11	-0.117144	0.0175535	1367	5.36736e-08	5.63125e-05	Fibroblast_ CXCL12 high(AdultArtery1)	Blood Vessel
ENSG00000273402.1	chr8_274321_C_T_b38	37276	0.32348	640	766	5.9968e-113	-0.562584	0.0221144	2.02911e-05	0.175942	0.0411074	8.33138e-10	-0.139266	0.0224908	1371	1.14223e-06	0.000777335	Fibroblast_ CXCL12 high(AdultArtery1)	Blood Vessel
ENSG00000036448.9	chr8_2152872_C_G_b38	107832	0.482264	875	1142	3.15377e-33	0.276891	0.0223085	0.0207302	-0.0828872	0.0357865	1.80889e-08	0.127204	0.0224311	2919	5.28016e-05	0.0184659	Fibroblast_ CXCL12 high(AdultArtery1)	Blood Vessel
ENSG00000104626.14	chr8_9204980_G_A_b38	202833	0.389171	748	922	0.0114756	-0.0324619	0.0128203	0.00264613	0.0636748	0.0211341	5.88308e-06	-0.0573604	0.0125997	1779	0.010466	0.371175	Fibroblast_ CXCL12 high(AdultArtery1)	Blood Vessel
ENSG00000255046.1	chr8_11668780_T_C_b38	-133788	0.0931414	211	220	0.798142	0.0133394	0.0521449	0.238511	-0.0461146	0.0391017	3.37036e-06	0.254595	0.0545114	1769	0.00596216	0.308859	Fibroblast_ CXCL12 high(AdultArtery1)	Blood Vessel
ENSG00000245281.6	chr8_18444588_C_T_b38	359561	0.121507	272	287	0.158262	0.04846	0.0343229	0.258061	0.0335902	0.0296847	3.16493e-06	-0.159569	0.0340693	2264	0.00716539	0.331054	Fibroblast_ CXCL12 high(AdultArtery1)	Blood Vessel
ENSG00000158806.13	chr8_21182547_C_G_b38	-841578	0.0933277	202	221	0.724951	0.0091191	0.0259111	0.130538	0.0291535	0.0192674	1.2208e-06	-0.12527	0.025675	1589	0.00193985	0.185957	Fibroblast_ CXCL12 high(AdultArtery1)	Blood Vessel
ENSG00000197181.11	chr8_22311574_A_G_b38	36277	0.472551	857	1119	2.95787e-61	-0.300698	0.0171043	1.92367e-06	-0.125471	0.0262126	3.42691e-08	0.098299	0.0176884	1638	5.61328e-05	0.0192217	Fibroblast_ CXCL12 high(AdultArtery1)	Blood Vessel
ENSG00000251034.1	chr8_22477097_T_C_b38	-68308	0.458615	826	1086	0.505416	0.00812473	0.0121955	0.31028	0.0191069	0.0188227	6.4727e-06	-0.0559407	0.0123435	1593	0.010311	0.370385	Fibroblast_ CXCL12 high(AdultArtery1)	Blood Vessel
ENSG00000120889.12	chr8_23056600_A_G_b38	-12579	0.251278	523	595	2.97909e-36	-0.201295	0.0154427	0.00188294	0.0592015	0.019002	3.94844e-11	-0.107218	0.0160682	1588	6.27012e-08	6.20182e-05	Fibroblast_ CXCL12 high(AdultArtery1)	Blood Vessel
ENSG00000104689.9	chr8_23256395_G_A_b38	31269	0.38978	724	923	0.000472724	-0.0547933	0.0156278	8.33311e-06	0.104783	0.0234028	7.32473e-07	-0.0790364	0.0158675	1464	0.00107234	0.138243	Fibroblast_ CXCL12 high(AdultArtery1)	Blood Vessel
ENSG00000120885.21	chr8_27745710_C_T_b38	130679	0.409628	789	970	1.10053e-43	0.189448	0.0130808	0.267932	0.0202205	0.0182431	3.0921e-06	0.0595072	0.0126921	1318	0.00407539	0.262846	Fibroblast_ CXCL12 high(AdultArtery1)	Blood Vessel
ENSG00000168077.13	chr8_27723991_C_G_b38	90123	0.425676	816	1008	2.12604e-71	0.250181	0.0130096	0.224191	0.0229048	0.0188341	1.97422e-08	0.0733615	0.0129719	1303	2.57241e-05	0.0111678	Fibroblast_ CXCL12 high(AdultArtery1)	Blood Vessel
ENSG00000279302.3	chr8_27801137_C_T_b38	99943	0.306192	626	725	7.07631e-20	0.159906	0.0171909	0.984613	0.000413855	0.0214535	5.41856e-06	0.0763439	0.0167051	1282	0.0069466	0.325121	Fibroblast_ CXCL12 high(AdultArtery1)	Blood Vessel
ENSG00000259366.1	chr8_29197134_G_A_b38	141199	0.113167	256	263	0.0272907	0.0713119	0.0322643	0.0490423	-0.050477	0.0256179	7.937e-06	0.140211	0.0312417	1092	0.0086672	0.351333	Fibroblast_ CXCL12 high(AdultArtery1)	Blood Vessel
ENSG00000104660.17	chr8_30125002_T_C_b38	29604	0.146661	329	347	1.41953e-52	-0.27107	0.0168407	1.67866e-06	-0.160861	0.0334117	8.60511e-06	0.0777647	0.0173955	1037	0.0089235	0.352729	Fibroblast_ CXCL12 high(AdultArtery1)	Blood Vessel
ENSG00000129696.12	chr8_33815205_G_A_b38	301604	0.0595439	128	141	0.0230573	-0.0665066	0.0292256	0.822648	-0.00419467	0.0187101	1.37991e-05	-0.132464	0.0303365	626	0.00863822	0.350823	Fibroblast_ CXCL12 high(AdultArtery1)	Blood Vessel
ENSG00000085788.13	chr8_37263723_G_A_b38	-961495	0.244932	520	580	0.810145	0.00270756	0.0112676	0.765172	0.00396868	0.0132834	1.13479e-05	0.0519927	0.0117903	779	0.00884001	0.352729	Fibroblast_ CXCL12 high(AdultArtery1)	Blood Vessel
ENSG00000078668.13	chr8_42784150_T_C_b38	392526	0.26098	502	618	0.499838	-0.00508201	0.00752928	0.000328161	-0.0320308	0.0088895	1.1524e-05	0.0315313	0.0071558	726	0.00836644	0.343197	Fibroblast_ CXCL12 high(AdultArtery1)	Blood Vessel
ENSG00000008988.9	chr8_56085572_G_A_b38	10991	0.0679899	148	161	1.2315e-12	-0.124975	0.0173951	0.414846	0.0090034	0.0110376	1.98591e-07	0.0880153	0.0168176	930	0.000184689	0.0447064	Fibroblast_ CXCL12 high(AdultArtery1)	Blood Vessel
ENSG00000137563.11	chr8_62999313_C_T_b38	-39858	0.177515	385	420	1.5954e-56	0.295814	0.0176281	0.00111997	0.05775	0.0176766	1.22875e-05	-0.0821898	0.0187126	741	0.00910502	0.356067	Fibroblast_ CXCL12 high(AdultArtery1)	Blood Vessel
ENSG00000271966.1	chr8_67771639_T_C_b38	427664	0.310433	633	735	0.436725	0.0179345	0.0230516	0.000356843	0.148895	0.0415775	8.99415e-06	-0.103701	0.0232474	729	0.00655674	0.320601	Fibroblast_ CXCL12 high(AdultArtery1)	Blood Vessel
ENSG00000272264.1	chr8_80224795_C_T_b38	191495	0.416667	759	987	0.0646661	-0.0381335	0.0206195	0.077219	-0.0538055	0.0304211	1.27631e-05	0.0870778	0.0198635	910	0.0116145	0.387871	Fibroblast_ CXCL12 high(AdultArtery1)	Blood Vessel
ENSG00000076554.15	chr8_80210211_C_T_b38	-21021	0.324324	631	768	8.98495e-46	-0.225654	0.0151731	0.0108925	-0.0536145	0.0210219	4.65766e-11	0.101301	0.015239	925	4.30834e-08	5.4242e-05	Fibroblast_ CXCL12 high(AdultArtery1)	Blood Vessel
ENSG00000253598.1	chr8_81156972_A_C_b38	-539202	0.0671453	153	159	0.371918	-0.0405284	0.0453721	0.172943	-0.038711	0.0283871	1.14835e-05	0.196325	0.0445469	986	0.0113228	0.383725	Fibroblast_ CXCL12 high(AdultArtery1)	Blood Vessel
ENSG00000156103.15	chr8_87625629_T_TAACA_b38	-702396	0.211036	371	436	5.06557e-06	0.0720103	0.0157075	0.65866	-0.00763274	0.0172732	1.28042e-07	0.0827659	0.0155691	958	0.000122664	0.0339416	Fibroblast_ CXCL12 high(AdultArtery1)	Blood Vessel
ENSG00000188343.12	chr8_94636582_C_G_b38	938021	0.278189	627	659	0.962943	-0.000506127	0.0108913	0.0138824	-0.033248	0.0134925	8.6812e-06	0.0487121	0.0109013	901	0.00782176	0.337901	Fibroblast_ CXCL12 high(AdultArtery1)	Blood Vessel
ENSG00000240509.1	chr8_93962766_A_G_b38	5075	0.051098	108	121	0.400125	0.0502368	0.0596835	0.791749	0.00850564	0.0322057	5.70537e-07	-0.252362	0.0501689	977	0.000557415	0.0866401	Fibroblast_ CXCL12 high(AdultArtery1)	Blood Vessel
ENSG00000197275.13	chr8_94642400_C_T_b38	167291	0.179899	381	426	0.256752	0.0360772	0.031795	0.515336	-0.0222333	0.0341652	7.01081e-06	0.147853	0.0327486	1079	0.00756466	0.335016	Fibroblast_ CXCL12 high(AdultArtery1)	Blood Vessel
ENSG00000261087.1	chr8_100658925_G_T_b38	-510704	0.0819257	190	194	0.939137	-0.00112127	0.0146818	0.0453288	0.0206755	0.0103179	6.56203e-06	-0.06655	0.014694	1151	0.0075529	0.335016	Fibroblast_ CXCL12 high(AdultArtery1)	Blood Vessel
ENSG00000136999.4	chr8_118531200_G_T_b38	-885106	0.212416	449	503	0.0796705	0.0194108	0.0110653	0.00220846	0.0362113	0.0118037	2.33747e-06	-0.0523399	0.0110268	889	0.00207801	0.192576	Fibroblast_ CXCL12 high(AdultArtery1)	Blood Vessel
ENSG00000136960.12	chr8_119537544_C_A_b38	-135909	0.416314	766	986	0.230952	0.0187293	0.0156264	1.00227e-08	0.142787	0.0247289	2.09244e-07	-0.0845334	0.0161829	829	0.000173463	0.0430706	Fibroblast_ CXCL12 high(AdultArtery1)	Blood Vessel
ENSG00000136982.5	chr8_120196761_A_C_b38	340751	0.303209	609	718	0.593662	-0.0136392	0.0255565	0.0681543	0.061227	0.0335351	9.45925e-06	-0.111762	0.0251164	831	0.00786064	0.338121	Fibroblast_ CXCL12 high(AdultArtery1)	Blood Vessel
ENSG00000176853.15	chr8_123352621_C_A_b38	-415835	0.0735168	136	171	0.309621	-0.0210225	0.0206817	0.0891354	0.0203762	0.0119757	4.03217e-06	-0.0705227	0.0152224	1315	0.0053023	0.295941	Fibroblast_ CXCL12 high(AdultArtery1)	Blood Vessel
ENSG00000165071.14	chr8_133485795_G_A_b38	725165	0.0658784	142	156	0.0978992	0.0362454	0.0218805	3.90698e-05	0.183193	0.044362	3.127e-06	-0.105353	0.0224816	1400	0.00437781	0.27151	Fibroblast_ CXCL12 high(AdultArtery1)	Blood Vessel
ENSG00000261220.2	chr8_133585314_C_T_b38	12131	0.227273	449	505	4.23807e-20	0.224311	0.023964	0.0224839	-0.0625217	0.0273585	1.06954e-09	0.145985	0.0237324	1499	1.60325e-06	0.00100924	Fibroblast_ CXCL12 high(AdultArtery1)	Blood Vessel
ENSG00000160959.7	chr8_144948250_T_C_b38	430258	0.320795	621	760	0.887067	-0.0018642	0.0131237	0.12673	0.026553	0.0173746	1.4445e-05	-0.0568536	0.0130508	773	0.011166	0.381492	Fibroblast_ CXCL12 high(AdultArtery1)	Blood Vessel
ENSG00000170631.14	chr8_144948744_TG_T_b38	-2144	0.268581	551	636	0.144406	-0.0202153	0.0138403	0.846778	0.00342754	0.0177339	1.09925e-05	-0.062118	0.0140641	484	0.00532035	0.295941	Fibroblast_ CXCL12 high(AdultArtery1)	Blood Vessel
ENSG00000147852.15	chr9_2392227_C_A_b38	-229607	0.328958	638	779	5.05029e-115	-0.327308	0.0127181	5.52857e-07	-0.111603	0.0221593	4.08353e-11	0.0818182	0.0122711	2164	8.83675e-08	8.24109e-05	Fibroblast_ CXCL12 high(AdultArtery1)	Blood Vessel
ENSG00000236404.8	chr9_2392227_C_A_b38	-230146	0.328958	638	779	6.05547e-60	-0.271739	0.0156524	1.0974e-05	-0.120464	0.0272718	4.6913e-09	0.0891705	0.0151022	2164	1.0152e-05	0.00501229	Fibroblast_ CXCL12 high(AdultArtery1)	Blood Vessel
ENSG00000120158.11	chr9_5271028_A_C_b38	478159	0.153294	327	363	0.608374	0.00596556	0.0116392	0.0811519	-0.0193698	0.0110962	4.84969e-06	0.0500606	0.0108976	2041	0.00989821	0.364047	Fibroblast_ CXCL12 high(AdultArtery1)	Blood Vessel
ENSG00000234779.1	chr9_17458029_G_A_b38	731215	0.206747	373	490	0.0904412	0.0472223	0.0278672	0.000153962	0.153624	0.0404525	1.62016e-06	-0.100449	0.0208325	1776	0.00287741	0.223621	Fibroblast_ CXCL12 high(AdultArtery1)	Blood Vessel
ENSG00000232176.1	chr9_18819570_G_T_b38	-381476	0.120981	269	286	0.5633	0.0194683	0.0336753	0.164024	-0.039557	0.0284055	2.12833e-06	0.162418	0.0340791	1892	0.00402679	0.262002	Fibroblast_ CXCL12 high(AdultArtery1)	Blood Vessel
ENSG00000096872.15	chr9_26572471_G_T_b38	-383902	0.485593	860	1150	0.473451	-0.00975569	0.013604	0.000754186	-0.0720785	0.0213349	7.73152e-06	0.0590614	0.0131434	1567	0.0121153	0.395645	Fibroblast_ CXCL12 high(AdultArtery1)	Blood Vessel
ENSG00000147894.14	chr9_27516438_C_G_b38	-57428	0.279983	577	663	8.39249e-13	0.103325	0.0142731	0.00176505	-0.0565958	0.0180544	1.1938e-07	0.0767576	0.0144035	1715	0.000204737	0.0468663	Fibroblast_ CXCL12 high(AdultArtery1)	Blood Vessel
ENSG00000086061.15	chr9_32364935_C_T_b38	-660276	0.0972105	218	230	0.133072	-0.0294234	0.0195739	6.50711e-06	-0.185979	0.0410472	7.95207e-07	0.102868	0.0207197	1144	0.000909716	0.125113	Fibroblast_ CXCL12 high(AdultArtery1)	Blood Vessel
ENSG00000213839.4	chr9_37479698_A_G_b38	-405985	0.276416	564	655	0.0572882	0.0496345	0.0260812	0.0111526	0.0821561	0.0323179	3.35263e-06	-0.127933	0.0273852	1327	0.00444894	0.273202	Fibroblast_ CXCL12 high(AdultArtery1)	Blood Vessel
ENSG00000276291.5	chr9_41235784_C_T_b38	243535	0.0812183	187	192	0.331192	-0.0322064	0.0331294	0.0294671	-0.0506842	0.0232498	1.54438e-05	0.141018	0.0324821	660	0.0101929	0.369789	Fibroblast_ CXCL12 high(AdultArtery1)	Blood Vessel
ENSG00000107242.17	chr9_68863679_G_A_b38	158265	0.277684	548	658	4.85307e-22	0.123012	0.0124775	0.133109	0.0244119	0.0162416	5.38698e-06	-0.0574826	0.0125746	842	0.00453584	0.274328	Fibroblast_ CXCL12 high(AdultArtery1)	Blood Vessel
ENSG00000119139.17	chr9_68988606_T_C_b38	-132658	0.107477	239	253	0.146245	-0.0327383	0.022517	0.0199462	0.0404697	0.0173637	7.26345e-06	0.10139	0.0224954	1014	0.00736514	0.333551	Fibroblast_ CXCL12 high(AdultArtery1)	Blood Vessel
ENSG00000225434.2	chr9_72290096_G_GC_b38	-15334	0.336031	672	796	2.41184e-26	-0.32209	0.0295588	3.19306e-05	0.218958	0.0524278	9.17913e-06	-0.136109	0.0305431	923	0.00847234	0.346321	Fibroblast_ CXCL12 high(AdultArtery1)	Blood Vessel
ENSG00000269994.1	chr9_86724544_T_C_b38	-317582	0.23353	486	553	0.118348	-0.033071	0.0211593	1.19586e-05	0.174477	0.0396699	6.71048e-06	-0.0986448	0.0218036	1181	0.00792507	0.338121	Fibroblast_ CXCL12 high(AdultArtery1)	Blood Vessel
ENSG00000237372.2	chr9_89669239_G_A_b38	29425	0.0891047	189	211	4.21439e-19	-0.339298	0.0373042	0.0908966	-0.0449614	0.0265705	1.78308e-06	0.156698	0.0326305	1277	0.00227699	0.195016	Fibroblast_ CXCL12 high(AdultArtery1)	Blood Vessel
ENSG00000223849.1	chr9_94967652_A_T_b38	-155869	0.0646115	134	153	0.00705308	0.121266	0.0449247	0.514566	-0.0155543	0.023858	2.49742e-06	0.172938	0.0365394	925	0.00231011	0.195197	Fibroblast_ CXCL12 high(AdultArtery1)	Blood Vessel
ENSG00000270412.1	chr9_98934663_A_G_b38	-8975	0.330932	630	784	7.51128e-14	0.0788328	0.0104068	0.000183943	-0.0541926	0.0144409	3.03177e-06	0.048955	0.0104323	1022	0.00309847	0.231059	Fibroblast_ CXCL12 high(AdultArtery1)	Blood Vessel
ENSG00000119326.14	chr9_109827563_C_T_b38	814034	0.0679899	150	161	0.352599	0.0234862	0.0252553	0.242323	-0.0179619	0.0153544	8.68878e-06	0.10716	0.0239824	1272	0.0110521	0.379663	Fibroblast_ CXCL12 high(AdultArtery1)	Blood Vessel
ENSG00000136813.14	chr9_110518189_A_C_b38	-966556	0.146486	318	346	0.292922	0.0112678	0.0107085	0.162072	-0.0141919	0.0101439	6.44112e-06	0.0531109	0.0117164	1233	0.0079419	0.338121	Fibroblast_ CXCL12 high(AdultArtery1)	Blood Vessel
ENSG00000165181.16	chr9_112561634_C_T_b38	766626	0.0705236	159	167	0.149549	0.0657511	0.0455933	0.00250031	0.0923414	0.0304738	8.07741e-06	-0.208409	0.0464768	1139	0.00920017	0.357501	Fibroblast_ CXCL12 high(AdultArtery1)	Blood Vessel
ENSG00000148158.16	chr9_112877145_AC_A_b38	126307	0.291385	606	690	0.131839	0.0197641	0.0131062	5.07561e-05	0.0995293	0.0244664	7.66338e-06	-0.06152	0.0136846	1253	0.00960222	0.361787	Fibroblast_ CXCL12 high(AdultArtery1)	Blood Vessel
ENSG00000136875.12	chr9_113263148_A_C_b38	-12195	0.236064	478	559	3.2e-43	0.238423	0.0165623	0.00596577	-0.0560282	0.0203373	3.93744e-08	0.0931475	0.0168371	1328	5.22892e-05	0.0184659	Fibroblast_ CXCL12 high(AdultArtery1)	Blood Vessel
ENSG00000204136.10	chr9_121505203_G_A_b38	5176	0.208193	428	493	1.05126e-06	0.0600099	0.0122242	0.00279484	-0.0413739	0.0138092	1.86798e-10	0.0812489	0.0126325	862	1.6102e-07	0.00013515	Fibroblast_ CXCL12 high(AdultArtery1)	Blood Vessel
ENSG00000056586.15	chr9_123837971_C_A_b38	932630	0.189611	372	449	0.0549762	0.0278054	0.0144738	0.0342766	0.0291673	0.013762	2.18445e-06	-0.0576439	0.0121087	996	0.00217571	0.193849	Fibroblast_ CXCL12 high(AdultArtery1)	Blood Vessel
ENSG00000136942.14	chr9_123892532_C_G_b38	-969429	0.0983953	223	233	0.0920142	0.0213666	0.0126706	0.340961	0.0094257	0.00989392	1.07705e-05	0.0622063	0.0140697	704	0.0075824	0.335016	Fibroblast_ CXCL12 high(AdultArtery1)	Blood Vessel
ENSG00000167103.11	chr9_128247230_T_TGAGA_b38	316433	0.307432	585	728	0.317453	0.0178271	0.0178244	0.00168992	-0.0702767	0.0223272	6.96949e-06	0.0750069	0.0166089	693	0.00482986	0.282454	Fibroblast_ CXCL12 high(AdultArtery1)	Blood Vessel
ENSG00000148337.20	chr9_128807995_C_T_b38	603612	0.156672	331	371	0.445219	-0.00762036	0.00997846	0.498575	-0.00637192	0.00941262	7.3051e-06	-0.0406881	0.00902993	690	0.00504052	0.290435	Fibroblast_ CXCL12 high(AdultArtery1)	Blood Vessel
ENSG00000171097.13	chr9_129416305_G_T_b38	533811	0.140559	314	332	0.428506	0.0150271	0.0189727	0.114951	0.0268	0.0169883	7.12947e-06	-0.0885547	0.0196301	1070	0.00762853	0.335016	Fibroblast_ CXCL12 high(AdultArtery1)	Blood Vessel
ENSG00000126878.12	chr9_131099812_C_T_b38	3336	0.48853	859	1157	6.40776e-128	0.288917	0.0104841	1.3008e-07	-0.08916	0.0167812	9.79255e-20	0.0952138	0.0102773	1585	1.55212e-16	3.90824e-12	Fibroblast_ CXCL12 high(AdultArtery1)	Blood Vessel
ENSG00000148297.15	chr9_132757106_G_A_b38	-591025	0.41956	777	994	0.665658	0.00423625	0.00980092	8.66245e-05	0.0576282	0.0146273	4.9792e-06	-0.044745	0.00975235	1959	0.00975425	0.362795	Fibroblast_ CXCL12 high(AdultArtery1)	Blood Vessel
ENSG00000197859.9	chr9_133857113_A_G_b38	324949	0.152449	333	361	0.758974	0.00522687	0.017031	2.97292e-05	-0.0686627	0.0163761	1.49392e-06	0.0826354	0.0170797	1934	0.00288923	0.223849	Fibroblast_ CXCL12 high(AdultArtery1)	Blood Vessel
ENSG00000107937.18	chr10_1599753_C_T_b38	611734	0.421453	776	998	0.139198	-0.011359	0.00767585	0.125909	-0.0178879	0.0116793	4.16531e-06	0.0344781	0.00745319	1477	0.00615217	0.312652	Fibroblast_ CXCL12 high(AdultArtery1)	Blood Vessel
ENSG00000185736.15	chr10_1240467_C_A_b38	-497009	0.336571	644	797	1.21239e-129	0.584119	0.0210122	0.0146687	-0.0685871	0.0280604	2.40599e-12	0.149372	0.0210734	1753	4.2177e-09	9.6547e-06	Fibroblast_ CXCL12 high(AdultArtery1)	Blood Vessel
ENSG00000134452.19	chr10_5841070_A_G_b38	-49133	0.47973	870	1136	0.356274	-0.013135	0.0142328	0.00490882	0.0617751	0.021917	1.64815e-06	-0.0669478	0.0138946	2135	0.0035188	0.243416	Fibroblast_ CXCL12 high(AdultArtery1)	Blood Vessel
ENSG00000225383.7	chr10_10183813_C_T_b38	-611167	0.0882104	203	208	0.557028	-0.0153858	0.0261913	0.69517	-0.00742893	0.0189537	7.04937e-06	0.132406	0.0293348	1597	0.0112578	0.38351	Fibroblast_ CXCL12 high(AdultArtery1)	Blood Vessel
ENSG00000234961.1	chr10_16361745_A_T_b38	-873088	0.157872	332	371	0.703572	0.0100328	0.0263605	0.248415	-0.0297439	0.0257565	1.52776e-06	0.126129	0.0260937	1776	0.0027133	0.214846	Fibroblast_ CXCL12 high(AdultArtery1)	Blood Vessel
ENSG00000279029.1	chr10_25289693_T_A_b38	806659	0.130068	298	308	0.170343	0.0442133	0.0322257	0.000333444	-0.0993527	0.0276055	7.07184e-06	0.154357	0.0342033	1149	0.00812555	0.340435	Fibroblast_ CXCL12 high(AdultArtery1)	Blood Vessel
ENSG00000095777.14	chr10_26626506_G_A_b38	692239	0.0608511	137	143	0.852085	-0.00647673	0.0347273	0.904815	-0.00251335	0.0210131	3.02035e-06	-0.16074	0.0342481	1269	0.00383283	0.255319	Fibroblast_ CXCL12 high(AdultArtery1)	Blood Vessel
ENSG00000150093.18	chr10_33132476_G_T_b38	126684	0.123311	271	292	0.774481	-0.00313741	0.0109475	0.00336927	0.0283239	0.00963992	1.63486e-07	-0.0616049	0.0116892	1206	0.000197164	0.0455467	Fibroblast_ CXCL12 high(AdultArtery1)	Blood Vessel
ENSG00000273008.1	chr10_43147343_GTTA_G_b38	9009	0.240034	483	568	2.1219e-18	-0.18156	0.0203883	1.73463e-05	-0.155576	0.0360515	4.12496e-06	0.0894914	0.0193369	969	0.00399709	0.261949	Fibroblast_ CXCL12 high(AdultArtery1)	Blood Vessel
ENSG00000204177.10	chr10_46249032_G_A_b38	-537642	0.146959	302	348	0.457149	0.0228973	0.0307839	0.0620098	0.047015	0.0251672	1.19226e-06	-0.124959	0.0255864	966	0.00115172	0.142138	Fibroblast_ CXCL12 high(AdultArtery1)	Blood Vessel
ENSG00000227345.8	chr10_50126288_C_G_b38	184290	0.144003	312	341	0.904242	0.00180083	0.0149655	0.280747	-0.0150167	0.0139151	1.25649e-05	0.0699306	0.0159394	923	0.0115974	0.387871	Fibroblast_ CXCL12 high(AdultArtery1)	Blood Vessel
ENSG00000108064.10	chr10_57616511_G_A_b38	-768511	0.170742	352	391	0.199233	-0.0187598	0.0146047	0.037099	-0.0303714	0.0145515	6.41707e-06	0.065256	0.014393	853	0.00547376	0.296407	Fibroblast_ CXCL12 high(AdultArtery1)	Blood Vessel
ENSG00000228065.10	chr10_65527396_C_CA_b38	-42942	0.0695765	155	161	8.97638e-24	0.429527	0.0417553	0.641113	0.0126235	0.0270733	1.22518e-06	-0.19599	0.0401754	1351	0.00165522	0.171065	Fibroblast_ CXCL12 high(AdultArtery1)	Blood Vessel
ENSG00000138336.8	chr10_69387015_G_A_b38	826359	0.115254	250	272	0.0532932	0.0435245	0.022498	0.27017	0.0211959	0.0192128	5.19472e-06	-0.109941	0.0240093	1097	0.00569861	0.301519	Fibroblast_ CXCL12 high(AdultArtery1)	Blood Vessel
ENSG00000122862.4	chr10_68851280_G_A_b38	-236826	0.0767219	170	176	0.0178505	-0.0350977	0.0147953	0.000105757	-0.039094	0.0100474	9.14254e-07	0.0746627	0.015123	1499	0.00137047	0.154055	Fibroblast_ CXCL12 high(AdultArtery1)	Blood Vessel
ENSG00000172731.13	chr10_71240574_G_A_b38	857924	0.245777	511	582	0.544411	-0.00707952	0.0116758	0.00683752	-0.0366728	0.0135339	1.49703e-06	0.0560902	0.0115941	1866	0.00279345	0.219935	Fibroblast_ CXCL12 high(AdultArtery1)	Blood Vessel
ENSG00000122863.5	chr10_72013641_G_T_b38	49276	0.440527	807	1043	0.326453	0.00982016	0.0100031	0.485802	0.0100754	0.0144505	9.46811e-06	-0.0430252	0.0096696	1116	0.0105664	0.372264	Fibroblast_ CXCL12 high(AdultArtery1)	Blood Vessel
ENSG00000138303.17	chr10_71438235_CG_C_b38	-778899	0.230111	478	545	0.0247909	0.0274341	0.0122055	0.00475972	-0.0632239	0.0223521	4.61637e-07	0.062199	0.0122641	947	0.00043717	0.0762084	Fibroblast_ CXCL12 high(AdultArtery1)	Blood Vessel
ENSG00000138279.15	chr10_72988757_G_C_b38	-425319	0.0600169	139	142	0.832633	0.00237956	0.0112575	0.356645	0.00609342	0.00660778	1.8519e-05	0.0439275	0.0102141	352	0.00651868	0.320601	Fibroblast_ CXCL12 high(AdultArtery1)	Blood Vessel
ENSG00000237149.5	chr10_75704556_G_T_b38	302649	0.334037	604	791	0.343161	0.012706	0.0133981	1.78105e-09	-0.1002	0.0165151	9.15183e-06	0.0504155	0.0113116	661	0.00604936	0.309599	Fibroblast_ CXCL12 high(AdultArtery1)	Blood Vessel
ENSG00000233871.2	chr10_78223455_G_A_b38	296083	0.312447	616	740	0.0936161	-0.0302261	0.0180126	0.34166	0.0234394	0.0246395	4.64156e-06	-0.0825596	0.0179359	1127	0.00523104	0.294944	Fibroblast_ CXCL12 high(AdultArtery1)	Blood Vessel
ENSG00000107779.13	chr10_86945549_T_G_b38	188948	0.208545	444	493	1.25171e-05	0.0485923	0.0110736	2.8512e-05	0.051338	0.0122161	8.44933e-06	-0.0496889	0.0111053	1045	0.00882955	0.352729	Fibroblast_ CXCL12 high(AdultArtery1)	Blood Vessel
ENSG00000261438.1	chr10_89274680_A_T_b38	258844	0.336149	667	796	0.290419	-0.0200375	0.0189443	4.3581e-06	0.147425	0.0319351	6.16135e-06	-0.0825606	0.0181748	1070	0.00659265	0.320601	Fibroblast_ CXCL12 high(AdultArtery1)	Blood Vessel
ENSG00000232229.5	chr10_89823296_A_G_b38	-6214	0.14147	297	335	1.90799e-198	0.742943	0.0199091	0.0426789	0.0361726	0.0178264	5.29407e-09	-0.118812	0.0201928	1026	5.43172e-06	0.00279124	Fibroblast_ CXCL12 high(AdultArtery1)	Blood Vessel
ENSG00000108231.12	chr10_93610236_T_C_b38	-147573	0.0826271	188	195	0.253986	0.0213847	0.018737	0.0017923	0.0400278	0.0127877	2.90236e-06	-0.0887671	0.0188797	924	0.00268178	0.213694	Fibroblast_ CXCL12 high(AdultArtery1)	Blood Vessel
ENSG00000138193.15	chr10_93659275_C_A_b38	-371537	0.266047	545	630	0.31188	0.0172891	0.0170885	0.260885	0.0234386	0.0208367	3.0206e-07	-0.0918271	0.017818	929	0.000280613	0.0565268	Fibroblast_ CXCL12 high(AdultArtery1)	Blood Vessel
ENSG00000059573.8	chr10_95605870_C_T_b38	-50836	0.309483	612	733	1.21622e-18	0.0631226	0.00703629	0.626924	0.00451729	0.0092911	7.6252e-06	-0.0318098	0.00707414	977	0.00744982	0.335016	Fibroblast_ CXCL12 high(AdultArtery1)	Blood Vessel
ENSG00000226688.6	chr10_95466074_A_G_b38	-624164	0.331503	650	785	0.757468	0.00283761	0.00918667	0.034646	-0.0338834	0.01602	7.57705e-06	0.0411907	0.00915754	1058	0.00801652	0.339254	Fibroblast_ CXCL12 high(AdultArtery1)	Blood Vessel
ENSG00000172987.12	chr10_99115405_T_C_b38	-120457	0.120102	258	284	6.30561e-90	-0.468464	0.0212148	1.20475e-13	0.27347	0.0364123	1.68722e-11	-0.131035	0.0192661	880	1.48475e-08	2.45287e-05	Fibroblast_ CXCL12 high(AdultArtery1)	Blood Vessel
ENSG00000156395.12	chr10_103716287_T_G_b38	-924814	0.261402	525	619	0.000550047	-0.0865368	0.0249733	0.383131	-0.0257935	0.0295633	6.3028e-06	0.108563	0.0239245	813	0.00512417	0.293461	Fibroblast_ CXCL12 high(AdultArtery1)	Blood Vessel
ENSG00000213260.3	chr10_105106531_A_G_b38	-579791	0.155405	335	368	0.710157	-0.0144762	0.0389417	0.0750696	0.0676534	0.0379712	2.24786e-06	-0.184771	0.038861	928	0.00208602	0.192576	Fibroblast_ CXCL12 high(AdultArtery1)	Blood Vessel
ENSG00000148700.14	chr10_110086929_A_G_b38	90561	0.254645	477	603	5.28891e-28	0.147622	0.0130916	0.0128718	-0.0352095	0.0141329	9.24114e-07	0.0535705	0.0108555	903	0.000834474	0.117386	Fibroblast_ CXCL12 high(AdultArtery1)	Blood Vessel
ENSG00000230018.1	chr10_113616892_G_A_b38	134276	0.490709	895	1162	0.678777	0.00515665	0.0124484	0.0433225	0.0404885	0.0200152	3.86765e-06	-0.0575456	0.0123978	1177	0.00455223	0.274328	Fibroblast_ CXCL12 high(AdultArtery1)	Blood Vessel
ENSG00000151893.14	chr10_119471644_C_A_b38	716395	0.0988176	224	234	0.120008	-0.0347328	0.0223229	0.200004	-0.0217876	0.016991	3.99289e-07	0.112432	0.0220463	1254	0.000500708	0.0829462	Fibroblast_ CXCL12 high(AdultArtery1)	Blood Vessel
ENSG00000165672.6	chr10_120043702_C_T_b38	864869	0.105152	234	249	0.211027	0.0120944	0.00966416	0.312206	-0.00753467	0.00745223	9.78378e-06	0.0421236	0.00948226	1262	0.0123471	0.397352	Fibroblast_ CXCL12 high(AdultArtery1)	Blood Vessel
ENSG00000230131.5	chr10_124031645_A_G_b38	675195	0.0629223	143	149	0.606215	0.0305961	0.0593374	0.0221536	0.0844988	0.0368841	6.36431e-06	-0.294122	0.064847	1508	0.00959738	0.361787	Fibroblast_ CXCL12 high(AdultArtery1)	Blood Vessel
ENSG00000188916.8	chr10_127536794_A_G_b38	340636	0.148352	318	351	0.570759	-0.0183592	0.0323737	0.098794	-0.0479479	0.0290222	1.4264e-07	0.165983	0.0313421	1911	0.000272585	0.0558023	Fibroblast_ CXCL12 high(AdultArtery1)	Blood Vessel
ENSG00000148826.8	chr10_132413679_G_A_b38	-372373	0.0769231	178	182	0.422978	-0.0428751	0.0534895	0.363613	-0.0335779	0.0369445	1.76356e-06	0.242977	0.0505734	1737	0.00306331	0.231059	Fibroblast_ CXCL12 high(AdultArtery1)	Blood Vessel
ENSG00000151650.7	chr10_133456284_G_A_b38	218880	0.0650338	147	154	0.203366	0.0315153	0.0247612	0.153114	0.0221185	0.0154719	2.49973e-06	-0.120047	0.0253653	1167	0.00291719	0.225322	Fibroblast_ CXCL12 high(AdultArtery1)	Blood Vessel
ENSG00000177106.14	chr11_709861_A_G_b38	15423	0.425064	803	1007	9.94967e-62	-0.106928	0.00605514	0.0159667	-0.0214085	0.00887084	1.61403e-07	0.0316276	0.00599843	1460	0.000235648	0.0506315	Fibroblast_ CXCL12 high(AdultArtery1)	Blood Vessel
ENSG00000177595.17	chr11_801776_T_G_b38	-7870	0.468075	889	1108	5.8338e-41	0.179119	0.0128269	2.95272e-06	-0.0956756	0.0203646	4.30658e-06	0.0587609	0.0127218	1562	0.00672687	0.320601	Fibroblast_ CXCL12 high(AdultArtery1)	Blood Vessel
ENSG00000214063.10	chr11_1337377_C_G_b38	494569	0.425973	806	1009	0.0450714	-0.0191149	0.0095277	0.000431266	0.0569589	0.0161322	4.68253e-06	-0.0454848	0.00988548	1596	0.00747331	0.335016	Fibroblast_ CXCL12 high(AdultArtery1)	Blood Vessel
ENSG00000184545.10	chr11_1302054_G_C_b38	-269866	0.181202	390	428	0.113619	-0.0235193	0.0148539	0.289447	-0.0161947	0.0152803	6.74792e-06	0.0695955	0.0153869	1720	0.0116064	0.387871	Fibroblast_ CXCL12 high(AdultArtery1)	Blood Vessel
ENSG00000117984.13	chr11_873771_C_G_b38	-890802	0.212838	447	504	0.859415	-0.00164726	0.0092982	1.02697e-06	-0.0819572	0.016679	3.79366e-06	0.04203	0.00904714	1815	0.00688549	0.324069	Fibroblast_ CXCL12 high(AdultArtery1)	Blood Vessel
ENSG00000223756.6	chr11_3381423_C_T_b38	462	0.125845	279	298	1.5354e-119	0.646059	0.0244934	0.00033216	-0.165835	0.046065	7.18107e-07	0.120274	0.0241274	2228	0.00159994	0.171065	Fibroblast_ CXCL12 high(AdultArtery1)	Blood Vessel
ENSG00000189398.5	chr11_3344521_A_T_b38	-47231	0.0894068	207	212	9.47355e-26	0.379426	0.0352688	7.29034e-05	-0.26877	0.067504	1.0389e-06	0.172721	0.0351669	2243	0.00233026	0.196241	Fibroblast_ CXCL12 high(AdultArtery1)	Blood Vessel
ENSG00000167323.11	chr11_3462584_G_A_b38	-392075	0.128378	284	304	0.0143557	0.0258245	0.0105317	3.64602e-06	0.0963142	0.0206949	4.56663e-06	-0.048997	0.0106365	2166	0.00989132	0.364047	Fibroblast_ CXCL12 high(AdultArtery1)	Blood Vessel
ENSG00000224295.2	chr11_4670802_C_T_b38	-854153	0.0734797	163	174	0.577052	-0.0267766	0.0479988	0.64916	0.0153686	0.0337733	1.78926e-06	-0.236246	0.0492027	1953	0.00349442	0.242396	Fibroblast_ CXCL12 high(AdultArtery1)	Blood Vessel
ENSG00000236287.7	chr11_11451542_A_G_b38	593284	0.258868	536	613	0.00581315	-0.0462683	0.0167428	0.739458	-0.00683982	0.0205614	2.54211e-06	0.0817757	0.0172915	1804	0.00458597	0.274328	Fibroblast_ CXCL12 high(AdultArtery1)	Blood Vessel
ENSG00000247271.6	chr11_11320266_G_A_b38	461469	0.261421	541	619	0.281944	-0.0182942	0.0169943	1.11236e-07	-0.161791	0.0302851	5.75559e-06	0.0751655	0.0164938	1802	0.0103716	0.37112	Fibroblast_ CXCL12 high(AdultArtery1)	Blood Vessel
ENSG00000110328.5	chr11_11582659_C_T_b38	-39346	0.155245	341	367	1.81388e-20	-0.150644	0.01593	0.0187629	0.0366536	0.0155731	3.49101e-06	-0.0767464	0.0164581	2068	0.0072194	0.331092	Fibroblast_ CXCL12 high(AdultArtery1)	Blood Vessel
ENSG00000110429.13	chr11_34406177_C_T_b38	631634	0.254468	527	603	0.47641	0.00899626	0.0126294	0.202656	-0.0202192	0.015861	5.4211e-06	0.0573629	0.0125521	1107	0.00600116	0.309017	Fibroblast_ CXCL12 high(AdultArtery1)	Blood Vessel
ENSG00000187479.5	chr11_44028552_C_T_b38	103210	0.400169	750	948	0.371261	0.00692155	0.00773812	0.0216523	0.0276102	0.0120063	1.10881e-07	-0.0435494	0.00815099	1350	0.000149689	0.0388574	Fibroblast_ CXCL12 high(AdultArtery1)	Blood Vessel
ENSG00000019485.13	chr11_44916013_C_T_b38	-179793	0.0584251	133	138	0.47145	-0.0160569	0.0222899	0.000929319	0.0448729	0.0135159	1.25122e-06	-0.106453	0.0218406	1293	0.00161783	0.171065	Fibroblast_ CXCL12 high(AdultArtery1)	Blood Vessel
ENSG00000175216.14	chr11_46721585_T_C_b38	-124723	0.0807953	185	191	0.07031	0.0180111	0.00994187	0.841036	-0.00136716	0.00681484	1.11798e-06	0.0517311	0.0105643	493	0.000551165	0.0862008	Fibroblast_ CXCL12 high(AdultArtery1)	Blood Vessel
ENSG00000165923.15	chr11_47798689_G_A_b38	83300	0.209322	444	494	0.0522497	-0.0317325	0.0163304	0.44312	0.0134587	0.0175424	2.16295e-05	-0.0698343	0.0163716	489	0.0105768	0.372264	Fibroblast_ CXCL12 high(AdultArtery1)	Blood Vessel
ENSG00000149115.13	chr11_58007941_T_A_b38	682989	0.175595	366	413	0.569617	-0.00566192	0.00995443	0.355949	-0.00947186	0.0102565	1.49401e-05	0.0452596	0.0104074	816	0.0121911	0.396658	Fibroblast_ CXCL12 high(AdultArtery1)	Blood Vessel
ENSG00000187049.9	chr11_61943184_C_T_b38	551497	0.0819257	185	194	0.253859	0.0260725	0.0228382	0.429557	-0.0129137	0.0163415	1.11662e-05	0.105351	0.0238711	1010	0.0112778	0.38351	Fibroblast_ CXCL12 high(AdultArtery1)	Blood Vessel
ENSG00000185085.2	chr11_62448790_C_A_b38	-204512	0.0626058	141	148	0.298863	-0.0213843	0.0205745	0.041739	-0.0270748	0.013282	2.81116e-06	0.0919378	0.0195265	1006	0.00282802	0.22149	Fibroblast_ CXCL12 high(AdultArtery1)	Blood Vessel
ENSG00000162194.12	chr11_61848597_A_G_b38	-822686	0.0705236	157	167	0.239177	-0.043101	0.0365983	0.652695	0.0105464	0.0234291	2.23456e-06	-0.170782	0.0359097	1006	0.00224797	0.193849	Fibroblast_ CXCL12 high(AdultArtery1)	Blood Vessel
ENSG00000168539.3	chr11_63464435_G_A_b38	542628	0.0654561	145	155	0.433885	-0.0392579	0.0501478	0.10115	-0.0504565	0.0307537	4.98822e-06	0.218294	0.0475821	922	0.00459914	0.274328	Fibroblast_ CXCL12 high(AdultArtery1)	Blood Vessel
ENSG00000257086.1	chr11_64049555_G_T_b38	-199939	0.103041	194	244	0.66686	0.0172744	0.0401193	0.589378	-0.0142753	0.026441	1.44464e-05	0.125653	0.0288438	737	0.010647	0.373386	Fibroblast_ CXCL12 high(AdultArtery1)	Blood Vessel
ENSG00000255320.1	chr11_66293067_G_T_b38	46828	0.198561	409	469	3.42299e-19	0.203227	0.0222845	0.274388	-0.0270914	0.0247738	8.29612e-06	0.105263	0.0235049	532	0.00441354	0.272384	Fibroblast_ CXCL12 high(AdultArtery1)	Blood Vessel
ENSG00000245156.1	chr11_65903039_T_C_b38	-369553	0.0804403	153	190	0.089546	0.0766762	0.0451228	0.000507011	-0.210751	0.0604346	1.37363e-05	0.134239	0.0307357	531	0.00729396	0.33152	Fibroblast_ CXCL12 high(AdultArtery1)	Blood Vessel
ENSG00000174080.10	chr11_67025858_C_T_b38	457017	0.0819257	183	194	1.79891e-11	0.155771	0.0229355	0.000114859	0.063664	0.016448	1.43163e-05	0.103613	0.0237735	507	0.00725835	0.331092	Fibroblast_ CXCL12 high(AdultArtery1)	Blood Vessel
ENSG00000173621.8	chr11_66278075_G_T_b38	-578572	0.255895	543	606	0.0133814	0.0371026	0.0149764	0.0208484	-0.0422104	0.0182413	4.88601e-06	0.0699151	0.0152249	659	0.00321988	0.23365	Fibroblast_ CXCL12 high(AdultArtery1)	Blood Vessel
ENSG00000173156.6	chr11_67056790_C_T_b38	-28	0.0993237	211	235	7.17138e-106	-0.294858	0.0120729	0.0409173	-0.0193072	0.00943314	4.42115e-11	0.0755286	0.0113484	748	3.30702e-08	4.62616e-05	Fibroblast_ CXCL12 high(AdultArtery1)	Blood Vessel
ENSG00000167797.7	chr11_66571503_G_A_b38	-937128	0.0971154	191	202	0.315962	-0.0214823	0.0214129	0.567543	-0.0090477	0.015822	5.46471e-06	0.103172	0.0225843	780	0.00426247	0.267078	Fibroblast_ CXCL12 high(AdultArtery1)	Blood Vessel
ENSG00000250508.1	chr11_68870269_G_C_b38	-395	0.285959	568	677	0.000237199	-0.051662	0.0140093	0.206707	0.0230723	0.018262	4.48099e-06	0.0663391	0.0143887	1200	0.00537719	0.296275	Fibroblast_ CXCL12 high(AdultArtery1)	Blood Vessel
ENSG00000254682.1	chr11_71476633_C_T_b38	27959	0.308277	581	730	2.39687e-162	0.585361	0.0181037	3.07577e-07	-0.15702	0.0304885	5.44897e-07	0.0833549	0.0165411	954	0.000519831	0.0834564	Fibroblast_ CXCL12 high(AdultArtery1)	Blood Vessel
ENSG00000214530.8	chr11_72139678_C_T_b38	-654490	0.0802365	185	190	0.339335	0.0175362	0.0183455	0.981103	-0.000289026	0.0121998	1.4246e-05	-0.0853762	0.0195843	816	0.0116247	0.387871	Fibroblast_ CXCL12 high(AdultArtery1)	Blood Vessel
ENSG00000257038.1	chr11_72549688_A_G_b38	-758600	0.127111	287	301	0.683857	-0.00827753	0.0203223	0.17918	0.023531	0.0175065	1.08877e-05	-0.0977966	0.0221315	786	0.00855777	0.349246	Fibroblast_ CXCL12 high(AdultArtery1)	Blood Vessel
ENSG00000168014.16	chr11_74449127_TG_T_b38	278029	0.165605	337	364	0.297615	0.0214804	0.0206136	0.643487	0.00867153	0.0187308	1.42509e-05	-0.0859177	0.0197089	802	0.0114292	0.385259	Fibroblast_ CXCL12 high(AdultArtery1)	Blood Vessel
ENSG00000254810.1	chr11_76275477_C_T_b38	-381235	0.0574324	130	136	0.092281	-0.0498452	0.0295829	0.221854	0.021935	0.0179457	3.69307e-06	0.133314	0.0286617	1024	0.0037817	0.253531	Fibroblast_ CXCL12 high(AdultArtery1)	Blood Vessel
ENSG00000149256.15	chr11_79414617_C_T_b38	-26331	0.441301	839	1045	7.21062e-47	0.204151	0.0135437	6.451e-10	-0.128724	0.0206497	3.14058e-07	0.0701694	0.0136354	1411	0.000443136	0.0764257	Fibroblast_ CXCL12 high(AdultArtery1)	Blood Vessel
ENSG00000150687.11	chr11_87412935_C_A_b38	621876	0.27576	563	653	0.230283	0.0144808	0.0120644	9.96087e-06	0.0930563	0.020966	5.6411e-06	-0.0525646	0.0115235	1175	0.0066283	0.320601	Fibroblast_ CXCL12 high(AdultArtery1)	Blood Vessel
ENSG00000166004.14	chr11_93030498_TA_T_b38	-631141	0.0648855	142	153	0.587174	0.0139093	0.0256112	0.447996	-0.0117938	0.015538	8.20512e-08	0.142396	0.0263768	860	7.0564e-05	0.0226422	Fibroblast_ CXCL12 high(AdultArtery1)	Blood Vessel
ENSG00000182919.14	chr11_93831227_C_T_b38	89264	0.42652	771	1010	6.78355e-172	-0.381419	0.011335	0.00685048	0.0502729	0.0185572	2.34991e-06	-0.0510341	0.0107542	893	0.00209847	0.192576	Fibroblast_ CXCL12 high(AdultArtery1)	Blood Vessel
ENSG00000263465.4	chr11_94288933_T_A_b38	-778264	0.432261	789	1024	0.00276694	0.0319056	0.010638	0.00449286	0.0473317	0.0166245	8.76635e-06	-0.048258	0.0108048	990	0.00867868	0.351333	Fibroblast_ CXCL12 high(AdultArtery1)	Blood Vessel
ENSG00000087053.18	chr11_95855462_C_T_b38	-69853	0.338983	641	803	3.13138e-60	-0.187972	0.0107974	0.00358394	0.0431082	0.014769	2.2854e-06	-0.0497631	0.0104737	1223	0.00279505	0.219935	Fibroblast_ CXCL12 high(AdultArtery1)	Blood Vessel
ENSG00000149972.10	chr11_99184894_G_C_b38	163941	0.318973	646	755	7.84505e-08	-0.112369	0.0207829	1.14074e-06	0.182132	0.0372252	4.05965e-08	-0.113316	0.0205032	1772	7.1937e-05	0.0226422	Fibroblast_ CXCL12 high(AdultArtery1)	Blood Vessel
ENSG00000170647.3	chr11_100679599_T_A_b38	-312390	0.274851	582	651	1.1908e-73	0.355862	0.0181683	0.000138006	0.0832077	0.0217535	1.63745e-06	-0.0887177	0.0184078	1364	0.00223348	0.193849	Fibroblast_ CXCL12 high(AdultArtery1)	Blood Vessel
ENSG00000204397.7	chr11_104927689_C_T_b38	-117687	0.0591216	136	140	0.681756	-0.0108931	0.0265571	0.391087	-0.0137162	0.0159866	2.39602e-06	-0.124221	0.0261988	732	0.00175388	0.174609	Fibroblast_ CXCL12 high(AdultArtery1)	Blood Vessel
ENSG00000110660.14	chr11_107800055_A_AT_b38	-128238	0.0854626	181	194	1.38964e-30	-0.244642	0.0206494	0.918302	0.0015144	0.0147609	1.07797e-06	-0.0976783	0.0199178	991	0.00106827	0.138243	Fibroblast_ CXCL12 high(AdultArtery1)	Blood Vessel
ENSG00000235286.1	chr11_111793677_C_T_b38	121273	0.292445	588	693	0.587601	0.0166678	0.0307257	7.31005e-06	0.181742	0.0403354	9.57884e-06	-0.14791	0.0332606	807	0.00773012	0.336755	Fibroblast_ CXCL12 high(AdultArtery1)	Blood Vessel
ENSG00000149294.16	chr11_112978997_G_A_b38	17750	0.276963	576	656	0.0892132	0.030428	0.0178878	0.737419	-0.0075547	0.0225273	7.76182e-07	-0.0860667	0.0173188	823	0.000638798	0.096317	Fibroblast_ CXCL12 high(AdultArtery1)	Blood Vessel
ENSG00000166682.10	chr11_113096111_G_A_b38	-610262	0.0988176	230	234	0.0267613	-0.0795098	0.0358488	0.729005	0.00945879	0.0272952	1.15003e-06	-0.178809	0.0365583	1100	0.00126504	0.149548	Fibroblast_ CXCL12 high(AdultArtery1)	Blood Vessel
ENSG00000137656.11	chr11_117748312_C_A_b38	975324	0.123311	251	292	0.244701	0.0285811	0.0245557	8.05161e-05	0.157512	0.0398005	1.61483e-06	-0.0960105	0.0199092	1499	0.00242062	0.199778	Fibroblast_ CXCL12 high(AdultArtery1)	Blood Vessel
ENSG00000154114.12	chr11_121932306_C_T_b38	908234	0.350803	677	831	0.432708	0.0101534	0.0129368	0.437743	0.0137532	0.0177166	2.02196e-06	-0.0580576	0.012155	1098	0.00222012	0.193849	Fibroblast_ CXCL12 high(AdultArtery1)	Blood Vessel
ENSG00000166250.11	chr11_123272263_C_T_b38	76982	0.376718	748	892	0.127442	-0.0197921	0.012975	6.76256e-11	0.121284	0.0184038	2.86526e-06	-0.0612382	0.0130172	1373	0.00393401	0.259996	Fibroblast_ CXCL12 high(AdultArtery1)	Blood Vessel
ENSG00000110002.15	chr11_124309939_C_T_b38	194577	0.36951	717	875	5.87272e-38	-0.165287	0.0123562	0.000732062	0.0604283	0.0178428	6.96862e-11	-0.0821234	0.0124703	1344	9.36583e-08	8.42256e-05	Fibroblast_ CXCL12 high(AdultArtery1)	Blood Vessel
ENSG00000154134.14	chr11_124895272_C_T_b38	29886	0.144426	315	342	5.51061e-21	0.195175	0.0203509	0.0666704	0.0347242	0.0189162	1.69083e-06	-0.100796	0.0209422	1161	0.00196305	0.187234	Fibroblast_ CXCL12 high(AdultArtery1)	Blood Vessel
ENSG00000166086.12	chr11_134091903_G_A_b38	22978	0.319859	654	757	7.16688e-28	-0.123419	0.0109742	0.00545862	0.039932	0.0143429	4.94106e-08	-0.0605211	0.0110214	1901	9.39296e-05	0.0277973	Fibroblast_ CXCL12 high(AdultArtery1)	Blood Vessel
ENSG00000149328.14	chr11_134883657_C_T_b38	551783	0.252534	518	598	0.148436	-0.0164312	0.0113626	3.55209e-05	0.0570771	0.013748	1.3096e-06	-0.0590362	0.0121351	1676	0.00219489	0.193849	Fibroblast_ CXCL12 high(AdultArtery1)	Blood Vessel
ENSG00000255545.7	chr11_134508626_A_G_b38	72153	0.0730574	167	173	0.786896	0.00804393	0.0297472	0.398995	-0.0164523	0.0194992	6.90935e-06	0.139544	0.0308866	1554	0.0107371	0.374453	Fibroblast_ CXCL12 high(AdultArtery1)	Blood Vessel
ENSG00000078237.6	chr12_4417341_C_T_b38	109578	0.456081	828	1080	2.15895e-06	-0.0711979	0.0149482	0.000106937	-0.0936423	0.0240835	1.36732e-06	0.0747482	0.0153924	1781	0.0024352	0.199778	Fibroblast_ CXCL12 high(AdultArtery1)	Blood Vessel
ENSG00000139192.11	chr12_6459406_T_C_b38	7687	0.26098	537	618	1.95483e-274	0.581427	0.0120805	0.146963	0.0213298	0.0146965	7.49845e-06	0.0569584	0.0126567	1417	0.0106253	0.373145	Fibroblast_ CXCL12 high(AdultArtery1)	Blood Vessel
ENSG00000111641.11	chr12_7485173_G_A_b38	916482	0.112003	250	265	0.459468	0.0122184	0.0165118	0.172621	-0.0191117	0.0140043	8.89381e-06	0.0713834	0.0159938	1345	0.0119622	0.393221	Fibroblast_ CXCL12 high(AdultArtery1)	Blood Vessel
ENSG00000226711.6	chr12_8173660_G_A_b38	-6549	0.443259	838	1050	2.27797e-09	-0.075191	0.0124774	0.0201831	0.0488831	0.0210136	2.28265e-08	-0.0710512	0.0126207	1523	3.47648e-05	0.0143505	Fibroblast_ CXCL12 high(AdultArtery1)	Blood Vessel
ENSG00000164845.16	chr12_7823254_G_A_b38	-419694	0.383277	739	908	0.462927	0.0173189	0.0235859	0.00374378	0.118825	0.040902	1.58159e-06	-0.118434	0.0245376	1520	0.00240402	0.199557	Fibroblast_ CXCL12 high(AdultArtery1)	Blood Vessel
ENSG00000256720.1	chr12_8343468_C_T_b38	-791616	0.476415	854	1128	0.991195	-0.000247244	0.0224003	0.0518483	0.0739993	0.0380171	3.73178e-07	-0.121127	0.0236906	1474	0.000550064	0.0862008	Fibroblast_ CXCL12 high(AdultArtery1)	Blood Vessel
ENSG00000197837.3	chr12_14755385_C_T_b38	-15746	0.378287	733	896	0.0976362	-0.0246449	0.0148659	5.96866e-07	0.106202	0.0211499	1.62607e-06	-0.075264	0.0156117	983	0.00159843	0.171065	Fibroblast_ CXCL12 high(AdultArtery1)	Blood Vessel
ENSG00000087448.9	chr12_27775610_C_T_b38	-4410	0.139289	312	329	0.276749	-0.0139814	0.0128484	0.295014	-0.0122284	0.0116719	3.10814e-06	0.0608247	0.0129761	1081	0.0033599	0.238465	Fibroblast_ CXCL12 high(AdultArtery1)	Blood Vessel
ENSG00000184613.10	chr12_44834414_T_C_b38	-87434	0.35645	787	844	3.48211e-59	0.402006	0.0233276	0.042868	0.062744	0.0309494	8.97451e-09	-0.139905	0.0241497	650	5.83343e-06	0.00293772	Fibroblast_ CXCL12 high(AdultArtery1)	Blood Vessel
ENSG00000177119.15	chr12_44765530_G_C_b38	-450512	0.0884843	196	209	0.967775	-0.000587228	0.0145326	0.0305365	0.0236649	0.0109265	1.43828e-05	-0.0638197	0.0146467	687	0.00988096	0.364047	Fibroblast_ CXCL12 high(AdultArtery1)	Blood Vessel
ENSG00000111371.15	chr12_46219266_T_C_b38	-50751	0.107264	234	254	3.14135e-11	0.109439	0.016316	0.205518	-0.0158118	0.0124824	5.23685e-07	0.0792963	0.0157115	735	0.000384908	0.0702318	Fibroblast_ CXCL12 high(AdultArtery1)	Blood Vessel
ENSG00000179715.12	chr12_47121760_G_T_b38	17647	0.292652	570	693	7.78268e-18	0.0660451	0.00754844	0.00681408	-0.0266537	0.00983221	1.44481e-07	0.0408412	0.00771542	1108	0.000160085	0.0407166	Fibroblast_ CXCL12 high(AdultArtery1)	Blood Vessel
ENSG00000258181.1	chr12_48172965_G_A_b38	924841	0.205456	434	482	0.220242	0.0385885	0.0314605	0.0961285	-0.0560969	0.0336852	1.56352e-06	0.152446	0.0315689	1075	0.00168079	0.172744	Fibroblast_ CXCL12 high(AdultArtery1)	Blood Vessel
ENSG00000181418.7	chr12_48826249_C_G_b38	-173060	0.381334	722	903	0.872401	-0.00392327	0.0244218	0.00972481	0.0916877	0.0354017	2.70494e-06	-0.116983	0.0248037	826	0.00223428	0.193849	Fibroblast_ CXCL12 high(AdultArtery1)	Blood Vessel
ENSG00000278126.1	chr12_51204126_T_C_b38	1545	0.287584	577	681	0.206892	-0.0298744	0.0236555	0.00163659	0.136806	0.0433338	2.403e-06	-0.114337	0.0241173	874	0.00210022	0.192576	Fibroblast_ CXCL12 high(AdultArtery1)	Blood Vessel
ENSG00000170421.12	chr12_52903937_T_G_b38	-45983	0.404437	777	958	1.01606e-07	0.0529205	0.00987497	0.226548	-0.0170312	0.0140758	4.638e-06	0.046137	0.0100228	1172	0.00543573	0.296407	Fibroblast_ CXCL12 high(AdultArtery1)	Blood Vessel
ENSG00000257790.1	chr12_54151189_A_G_b38	997917	0.214105	451	507	0.749015	0.0116624	0.036443	0.109601	-0.0632342	0.0394901	1.43581e-08	0.206075	0.036081	1137	1.63251e-05	0.00775597	Fibroblast_ CXCL12 high(AdultArtery1)	Blood Vessel
ENSG00000205352.10	chr12_53381363_GA_G_b38	-60242	0.142615	302	336	4.06616e-91	-0.279655	0.0125633	0.507283	0.00791393	0.0119314	3.64833e-07	-0.0632142	0.0123531	1019	0.000371765	0.0691404	Fibroblast_ CXCL12 high(AdultArtery1)	Blood Vessel
ENSG00000248265.1	chr12_54117092_T_G_b38	58838	0.44848	821	1062	1.12845e-49	0.317988	0.0204079	0.000410005	0.113262	0.0319562	1.19705e-10	-0.136531	0.0209999	1002	1.19945e-07	0.000104145	Fibroblast_ CXCL12 high(AdultArtery1)	Blood Vessel
ENSG00000250742.2	chr12_54182016_C_A_b38	55918	0.437394	808	1036	9.1242e-08	0.0521709	0.00969907	0.61112	-0.00721242	0.0141804	7.95289e-07	0.045502	0.00916503	991	0.000788131	0.113401	Fibroblast_ CXCL12 high(AdultArtery1)	Blood Vessel
ENSG00000062485.18	chr12_56872529_C_T_b38	572137	0.496622	915	1176	0.116955	-0.0152442	0.00971647	0.00416775	0.0450034	0.0156746	7.96543e-06	-0.045411	0.0101202	739	0.00588645	0.308793	Fibroblast_ CXCL12 high(AdultArtery1)	Blood Vessel
ENSG00000110955.8	chr12_56360353_T_G_b38	-285715	0.0603885	115	143	0.238955	0.0215837	0.0183187	0.796555	-0.00211224	0.00819111	6.97693e-07	0.0581887	0.0116595	629	0.000438849	0.0762084	Fibroblast_ CXCL12 high(AdultArtery1)	Blood Vessel
ENSG00000240771.6	chr12_57413331_T_C_b38	-196849	0.25827	543	612	2.33454e-07	-0.0558388	0.0107324	4.16615e-07	-0.0994151	0.0195255	1.25871e-07	0.0570702	0.010729	638	8.03058e-05	0.0246597	Fibroblast_ CXCL12 high(AdultArtery1)	Blood Vessel
ENSG00000175215.10	chr12_58490439_A_G_b38	643700	0.335309	653	794	0.0418883	0.0230804	0.0113307	0.0383133	0.0312597	0.0150726	3.55756e-06	-0.0541879	0.0116304	660	0.00234799	0.19642	Fibroblast_ CXCL12 high(AdultArtery1)	Blood Vessel
ENSG00000135655.15	chr12_62312552_C_A_b38	52214	0.095698	208	218	9.61557e-29	0.216598	0.0189296	0.0450822	-0.0289702	0.0144408	2.65813e-14	0.148849	0.0192915	1190	3.16317e-11	8.84985e-08	Fibroblast_ CXCL12 high(AdultArtery1)	Blood Vessel
ENSG00000127328.21	chr12_69770064_C_CT_b38	31383	0.349704	705	828	1.47206e-13	0.0894493	0.011954	0.0478679	-0.0314287	0.0158673	2.61709e-07	0.0648373	0.0125143	1380	0.000361159	0.0678655	Fibroblast_ CXCL12 high(AdultArtery1)	Blood Vessel
ENSG00000133858.15	chr12_70754895_A_C_b38	-912830	0.0748299	168	176	0.0171587	-0.0461214	0.019323	0.207901	0.0164792	0.0130778	5.64779e-06	-0.095633	0.0209664	944	0.00533151	0.295941	Fibroblast_ CXCL12 high(AdultArtery1)	Blood Vessel
ENSG00000111052.7	chr12_80045071_A_G_b38	-844298	0.0819257	175	194	0.442108	0.0203618	0.0264813	0.720274	-0.00619825	0.0173047	9.75495e-06	-0.102232	0.0230098	851	0.00830146	0.343197	Fibroblast_ CXCL12 high(AdultArtery1)	Blood Vessel
ENSG00000166598.14	chr12_102972413_GTGA_G_b38	-957799	0.226351	475	536	0.333569	0.0105837	0.0109407	0.948567	0.000825234	0.0127901	9.14725e-06	0.051005	0.0114436	1256	0.0114889	0.385926	Fibroblast_ CXCL12 high(AdultArtery1)	Blood Vessel
ENSG00000111231.8	chr12_111374524_T_C_b38	905256	0.280799	550	665	0.444667	0.00693324	0.00906771	0.920267	-0.00100921	0.01008	2.58729e-06	-0.0365012	0.00772416	597	0.00154461	0.16984	Fibroblast_ CXCL12 high(AdultArtery1)	Blood Vessel
ENSG00000257595.2	chr12_111599125_G_A_b38	229843	0.294619	601	698	0.0188899	-0.0781912	0.0332568	0.000104291	0.211101	0.0542064	8.62757e-06	-0.13218	0.0295717	369	0.00318357	0.23303	Fibroblast_ CXCL12 high(AdultArtery1)	Blood Vessel
ENSG00000111786.8	chr12_121004411_G_A_b38	534618	0.123733	273	293	0.0122715	-0.0260706	0.0103936	0.1197	0.014241	0.00914511	3.30964e-06	-0.048201	0.0103119	951	0.00314747	0.231059	Fibroblast_ CXCL12 high(AdultArtery1)	Blood Vessel
ENSG00000157782.9	chr12_121139809_A_G_b38	499257	0.104363	228	244	0.605463	-0.00918645	0.0177788	0.781372	-0.0037381	0.0134658	4.30014e-06	-0.0736992	0.0159549	926	0.00398193	0.261788	Fibroblast_ CXCL12 high(AdultArtery1)	Blood Vessel
ENSG00000110917.7	chr12_120798455_C_T_b38	111586	0.186971	394	442	0.00227997	0.0319351	0.0104425	0.00712359	0.0287221	0.0106536	6.23914e-06	-0.0471733	0.0103908	910	0.00567762	0.301519	Fibroblast_ CXCL12 high(AdultArtery1)	Blood Vessel
ENSG00000188735.12	chr12_121746818_C_T_b38	34066	0.495339	868	1173	1.62708e-10	-0.075878	0.0117577	0.0273358	0.0414264	0.0187484	9.88279e-07	-0.0582873	0.0118435	932	0.000921076	0.125113	Fibroblast_ CXCL12 high(AdultArtery1)	Blood Vessel
ENSG00000150991.14	chr12_125355028_A_G_b38	437660	0.127956	281	303	0.968578	-0.000728097	0.0184793	0.000432244	-0.133168	0.0377229	1.2724e-06	0.0952782	0.0195614	1677	0.00213381	0.192576	Fibroblast_ CXCL12 high(AdultArtery1)	Blood Vessel
ENSG00000278266.1	chr12_127961732_A_G_b38	814583	0.27027	570	640	0.230236	0.0284197	0.023675	2.8178e-06	-0.204316	0.0433988	3.65392e-06	0.111007	0.0238543	1625	0.00593762	0.308859	Fibroblast_ CXCL12 high(AdultArtery1)	Blood Vessel
ENSG00000185684.12	chr12_132120198_A_G_b38	35915	0.251692	499	596	1.10286e-111	-0.373676	0.0147938	0.170757	0.0236501	0.0172546	3.49568e-06	-0.066009	0.0141564	1817	0.00635165	0.31923	Fibroblast_ CXCL12 high(AdultArtery1)	Blood Vessel
ENSG00000277011.1	chr12_132155439_G_A_b38	-127375	0.189611	403	449	0.796218	0.00564246	0.0218441	0.109625	0.0368486	0.0230137	6.77503e-07	-0.112188	0.0224535	1686	0.00114227	0.142138	Fibroblast_ CXCL12 high(AdultArtery1)	Blood Vessel
ENSG00000121743.3	chr13_20992437_G_A_b38	831388	0.0595439	137	141	0.256865	-0.0444342	0.0391693	0.269639	0.0265089	0.0240021	7.49845e-06	0.175751	0.0390535	1369	0.0102654	0.369789	Fibroblast_ CXCL12 high(AdultArtery1)	Blood Vessel
ENSG00000165475.13	chr13_20296389_T_C_b38	-229468	0.0557432	123	132	0.231819	-0.0308722	0.0258056	0.529261	0.00967166	0.0153682	8.73012e-07	-0.125923	0.0254586	1386	0.00120999	0.145084	Fibroblast_ CXCL12 high(AdultArtery1)	Blood Vessel
ENSG00000151835.14	chr13_23394346_T_C_b38	-17167	0.204814	438	485	0.603416	0.00686354	0.0132082	0.00394301	0.0406288	0.0140647	5.13224e-06	-0.059172	0.0129149	2136	0.0109625	0.377612	Fibroblast_ CXCL12 high(AdultArtery1)	Blood Vessel
ENSG00000132932.16	chr13_25409137_A_G_b38	37066	0.288673	574	684	4.40685e-18	-0.227069	0.025751	0.0659221	0.0615695	0.0334478	1.88397e-07	-0.137139	0.0261541	1367	0.000257538	0.0535935	Fibroblast_ CXCL12 high(AdultArtery1)	Blood Vessel
ENSG00000122033.14	chr13_27462293_G_A_b38	11702	0.195266	398	462	0.0119503	-0.0363771	0.0144483	1.05717e-06	-0.135484	0.0276049	4.32616e-07	0.0734103	0.0144388	1443	0.000624265	0.0952667	Fibroblast_ CXCL12 high(AdultArtery1)	Blood Vessel
ENSG00000170919.15	chr13_45130151_C_T_b38	-211220	0.0578547	124	137	7.69319e-10	0.189207	0.0304921	0.0411583	-0.0337806	0.0165243	1.58397e-11	0.177226	0.0260214	1073	1.6996e-08	2.51741e-05	Fibroblast_ CXCL12 high(AdultArtery1)	Blood Vessel
ENSG00000005810.17	chr13_78167141_A_G_b38	840091	0.246147	490	583	0.973722	0.000337271	0.0102366	0.000122892	-0.0778985	0.020213	4.35568e-06	0.0494159	0.0107042	959	0.0041771	0.265244	Fibroblast_ CXCL12 high(AdultArtery1)	Blood Vessel
ENSG00000229246.1	chr13_81591169_G_A_b38	547499	0.0713682	162	169	0.048559	-0.0790389	0.0400276	0.955515	-0.00147521	0.0264399	5.4373e-06	0.191833	0.0419825	1212	0.00659001	0.320601	Fibroblast_ CXCL12 high(AdultArtery1)	Blood Vessel
ENSG00000183098.10	chr13_93704735_G_C_b38	477417	0.319338	631	756	2.43431e-52	0.280805	0.0174903	4.59274e-05	-0.0982517	0.0240131	1.18278e-06	0.0884457	0.018104	1104	0.00130579	0.15111	Fibroblast_ CXCL12 high(AdultArtery1)	Blood Vessel
ENSG00000102595.19	chr13_95389057_C_T_b38	-664425	0.0608108	131	144	0.385462	0.016893	0.0194571	0.600748	0.00630076	0.0120364	7.64462e-06	-0.0787618	0.0175179	999	0.00763697	0.335016	Fibroblast_ CXCL12 high(AdultArtery1)	Blood Vessel
ENSG00000185352.8	chr13_96028928_G_A_b38	-61911	0.388275	742	919	2.16579e-87	0.301508	0.0138935	2.14128e-11	-0.139803	0.0206642	3.13814e-10	0.0899122	0.0141605	974	3.05654e-07	0.000233224	Fibroblast_ CXCL12 high(AdultArtery1)	Blood Vessel
ENSG00000125249.6	chr13_97781662_T_C_b38	347440	0.263091	527	623	8.1885e-123	0.452946	0.0168762	3.80295e-06	-0.138754	0.0298707	4.36475e-11	0.109957	0.0165166	1133	4.94526e-08	5.63125e-05	Fibroblast_ CXCL12 high(AdultArtery1)	Blood Vessel
ENSG00000198542.13	chr13_101512328_C_G_b38	59735	0.40365	760	956	8.76341e-14	-0.0658844	0.00872173	0.218426	0.0156399	0.0127007	4.91794e-07	-0.0442057	0.00873752	1297	0.000637857	0.096317	Fibroblast_ CXCL12 high(AdultArtery1)	Blood Vessel
ENSG00000125266.6	chr13_106780409_A_G_b38	245295	0.427124	840	1011	0.00238812	0.0467746	0.0153654	1.53239e-05	0.108325	0.0249416	1.1847e-06	-0.0752569	0.0154054	1543	0.00182799	0.180175	Fibroblast_ CXCL12 high(AdultArtery1)	Blood Vessel
ENSG00000276434.1	chr13_113874856_C_T_b38	534898	0.323077	644	765	0.475629	-0.0185279	0.0259642	0.128282	-0.0545226	0.035822	2.30036e-06	0.126963	0.0267297	1616	0.00371738	0.250948	Fibroblast_ CXCL12 high(AdultArtery1)	Blood Vessel
ENSG00000092094.10	chr14_20448799_T_C_b38	-6306	0.435811	816	1032	5.46301e-92	0.325546	0.0145401	0.00515113	-0.0724067	0.0258321	5.6883e-06	0.0702101	0.0153979	2084	0.0118544	0.390875	Fibroblast_ CXCL12 high(AdultArtery1)	Blood Vessel
ENSG00000258604.1	chr14_22014862_C_A_b38	986416	0.293745	590	696	0.179417	0.0310805	0.0231358	0.0427039	0.0618968	0.0305073	4.59296e-06	-0.107037	0.0232424	2131	0.00978761	0.362963	Fibroblast_ CXCL12 high(AdultArtery1)	Blood Vessel
ENSG00000211793.2	chr14_21626985_T_C_b38	-314143	0.317682	621	752	0.0622496	0.0395651	0.0211988	0.00720658	-0.0772432	0.0286925	3.92226e-06	0.0977248	0.0210675	1842	0.00722481	0.331092	Fibroblast_ CXCL12 high(AdultArtery1)	Blood Vessel
ENSG00000211794.3	chr14_22019295_C_T_b38	53844	0.375	719	888	0.662085	0.00928954	0.0212501	0.00110194	-0.102506	0.0313314	3.65973e-06	0.101108	0.0217286	1824	0.00667536	0.320601	Fibroblast_ CXCL12 high(AdultArtery1)	Blood Vessel
ENSG00000235194.8	chr14_22835045_G_C_b38	-466538	0.165118	364	391	0.127949	0.019671	0.0129128	0.0119207	-0.0320986	0.0127445	6.00095e-06	0.0593588	0.0130509	1576	0.0094575	0.36135	Fibroblast_ CXCL12 high(AdultArtery1)	Blood Vessel
ENSG00000215256.3	chr14_24049561_G_A_b38	60744	0.0583263	135	138	0.0928383	-0.0541101	0.032169	0.636223	-0.00860262	0.0181829	9.65003e-07	-0.16254	0.0329948	1400	0.001351	0.153202	Fibroblast_ CXCL12 high(AdultArtery1)	Blood Vessel
ENSG00000278784.1	chr14_25020458_A_C_b38	817647	0.124578	274	295	0.202284	0.0248162	0.0194512	0.193279	0.021791	0.0167401	4.09568e-06	-0.0891462	0.0192561	1333	0.00545954	0.296407	Fibroblast_ CXCL12 high(AdultArtery1)	Blood Vessel
ENSG00000213906.9	chr14_23988953_G_C_b38	-320172	0.389077	705	921	0.160774	-0.0248917	0.0177366	0.0659871	0.0435014	0.023638	1.55092e-06	-0.0751851	0.0155642	1358	0.00210615	0.192576	Fibroblast_ CXCL12 high(AdultArtery1)	Blood Vessel
ENSG00000184304.14	chr14_29946636_T_C_b38	-245262	0.296941	593	703	0.245802	-0.0161892	0.0139416	0.000280492	-0.0624683	0.0171415	8.98485e-06	0.0590545	0.013238	996	0.00894892	0.352729	Fibroblast_ CXCL12 high(AdultArtery1)	Blood Vessel
ENSG00000100852.12	chr14_31396119_G_A_b38	-680848	0.0848818	190	201	0.639801	-0.00673105	0.0143794	0.0510463	-0.0199174	0.0101973	6.5756e-07	0.0662778	0.0132494	1305	0.000858115	0.119694	Fibroblast_ CXCL12 high(AdultArtery1)	Blood Vessel
ENSG00000258738.1	chr14_33982964_G_A_b38	-891379	0.168782	368	399	0.949367	-0.00159413	0.0250982	0.000160555	-0.0950125	0.0250885	2.65159e-07	0.129126	0.0249348	1331	0.000352927	0.0674688	Fibroblast_ CXCL12 high(AdultArtery1)	Blood Vessel
ENSG00000139946.9	chr14_56473183_T_C_b38	355192	0.374894	710	888	0.068805	0.0152976	0.00839853	0.0122666	0.0367983	0.0146696	4.22662e-06	-0.0398331	0.00861654	1281	0.0054143	0.296407	Fibroblast_ CXCL12 high(AdultArtery1)	Blood Vessel
ENSG00000139970.16	chr14_59673302_T_G_b38	-197664	0.429839	785	1018	6.26303e-106	0.229774	0.00940476	4.81541e-06	-0.0657959	0.0143183	1.21851e-06	0.0440151	0.00902051	710	0.000865141	0.119694	Fibroblast_ CXCL12 high(AdultArtery1)	Blood Vessel
ENSG00000133983.14	chr14_70247003_AATC_A_b38	-112728	0.173225	368	405	5.10223e-14	-0.0926874	0.0121513	0.785942	-0.00332644	0.0122453	3.8721e-06	0.0593438	0.0127859	1079	0.004178	0.265244	Fibroblast_ CXCL12 high(AdultArtery1)	Blood Vessel
ENSG00000119689.14	chr14_75863838_G_A_b38	981947	0.107477	243	253	0.429273	0.00987933	0.012494	0.652694	0.00437037	0.00970882	1.23907e-05	-0.057758	0.0131556	919	0.0113871	0.385159	Fibroblast_ CXCL12 high(AdultArtery1)	Blood Vessel
ENSG00000243225.2	chr14_76959734_G_T_b38	-8949	0.433643	790	1027	2.9374e-203	-0.830377	0.0218608	0.000636564	-0.12001	0.0350368	1.04735e-07	0.11374	0.0212462	1515	0.000158673	0.0407166	Fibroblast_ CXCL12 high(AdultArtery1)	Blood Vessel
ENSG00000100596.6	chr14_77083824_A_G_b38	-532949	0.429817	802	1018	0.0578415	0.021015	0.0110672	0.000199383	-0.0712107	0.01908	8.21499e-06	0.0510073	0.0113844	1375	0.0112956	0.38351	Fibroblast_ CXCL12 high(AdultArtery1)	Blood Vessel
ENSG00000260711.2	chr14_91820513_G_C_b38	60715	0.424135	816	1004	1.69632e-52	-0.236266	0.0146909	0.231587	-0.0303441	0.0253515	6.98753e-06	0.068919	0.0152627	1363	0.00952401	0.361711	Fibroblast_ CXCL12 high(AdultArtery1)	Blood Vessel
ENSG00000165929.12	chr14_91756263_G_A_b38	-111273	0.396698	763	939	5.22486e-47	0.200709	0.0132928	6.08792e-05	0.0768618	0.0190971	3.23388e-08	-0.0767123	0.0137782	1311	4.23961e-05	0.0161915	Fibroblast_ CXCL12 high(AdultArtery1)	Blood Vessel
ENSG00000140092.14	chr14_91932944_C_T_b38	-15043	0.446746	833	1058	0.0444908	0.0170988	0.00849966	0.00106419	0.0491085	0.0149648	2.84257e-06	-0.0406567	0.00863925	1409	0.00400518	0.261949	Fibroblast_ CXCL12 high(AdultArtery1)	Blood Vessel
ENSG00000066455.12	chr14_92430053_A_C_b38	-364178	0.441998	807	1047	0.850593	-0.0017735	0.00941322	0.0887796	0.0278967	0.0163774	3.83555e-06	-0.0448923	0.00966809	1340	0.00513964	0.293461	Fibroblast_ CXCL12 high(AdultArtery1)	Blood Vessel
ENSG00000100605.16	chr14_92953190_T_C_b38	-163130	0.493243	883	1168	0.156512	0.0133802	0.00943694	1.50424e-08	0.0854697	0.014986	4.05269e-06	-0.0427096	0.00922107	1477	0.00598582	0.308859	Fibroblast_ CXCL12 high(AdultArtery1)	Blood Vessel
ENSG00000165948.10	chr14_94167511_C_T_b38	86229	0.0743243	172	176	0.0828217	0.0560265	0.0322714	0.075992	-0.0378737	0.0213243	3.15774e-06	0.160424	0.0342484	1644	0.00519132	0.293747	Fibroblast_ CXCL12 high(AdultArtery1)	Blood Vessel
ENSG00000119632.3	chr14_93952113_G_C_b38	-178140	0.23353	477	553	0.732061	0.00596893	0.017429	0.266855	-0.0219938	0.0197984	1.11187e-07	0.0904973	0.0169397	1649	0.000183347	0.0447064	Fibroblast_ CXCL12 high(AdultArtery1)	Blood Vessel
ENSG00000232573.1	chr14_98864933_G_A_b38	-108368	0.0527872	115	125	0.000314027	0.164318	0.0454572	0.579637	0.0132417	0.0238987	3.45798e-07	0.198281	0.0386694	1394	0.000482042	0.0803829	Fibroblast_ CXCL12 high(AdultArtery1)	Blood Vessel
ENSG00000196405.12	chr14_99956346_T_C_b38	-15103	0.116795	213	274	7.81341e-07	0.139866	0.028152	0.942508	-0.00149646	0.0207455	2.1958e-08	-0.12218	0.0216762	1432	3.14439e-05	0.0134196	Fibroblast_ CXCL12 high(AdultArtery1)	Blood Vessel
ENSG00000078304.19	chr14_101216910_A_G_b38	-544888	0.131757	291	312	0.17417	0.0135268	0.00994765	0.0751961	-0.0158532	0.00890162	4.78767e-06	0.0437177	0.00951116	1390	0.00665486	0.320601	Fibroblast_ CXCL12 high(AdultArtery1)	Blood Vessel
ENSG00000100664.10	chr14_102580557_T_C_b38	-752987	0.272804	561	646	0.457761	0.0113407	0.0152676	0.000760643	0.0622709	0.0184448	8.59249e-06	-0.0679811	0.0152059	1047	0.00899634	0.353398	Fibroblast_ CXCL12 high(AdultArtery1)	Blood Vessel
ENSG00000260285.1	chr14_103517642_C_CAG_b38	-11430	0.31799	620	753	1.53821e-08	-0.081945	0.0143779	0.00285671	0.077212	0.0258287	1.46616e-07	-0.0761617	0.0143954	1127	0.000165236	0.0416064	Fibroblast_ CXCL12 high(AdultArtery1)	Blood Vessel
ENSG00000277435.1	chr15_23629011_C_T_b38	937853	0.488598	856	1157	0.910117	0.0019661	0.017412	0.00266344	0.0876631	0.0291153	3.09942e-06	-0.0846689	0.0180607	1110	0.00344035	0.239916	Fibroblast_ CXCL12 high(AdultArtery1)	Blood Vessel
ENSG00000274253.4	chr15_22758671_G_C_b38	814	0.411864	763	975	7.19742e-39	0.218749	0.0161353	0.00232566	0.0746613	0.0244617	3.66683e-07	-0.0884787	0.0172936	1168	0.000428286	0.0756577	Fibroblast_ CXCL12 high(AdultArtery1)	Blood Vessel
ENSG00000257647.1	chr15_24864237_C_A_b38	-167635	0.43314	869	1026	0.67574	-0.00675997	0.016157	0.000210097	0.0957807	0.0257555	1.11445e-06	-0.0791498	0.0161616	1914	0.00213307	0.192576	Fibroblast_ CXCL12 high(AdultArtery1)	Blood Vessel
ENSG00000257151.1	chr15_25024203_T_G_b38	-7845	0.383446	742	908	1.02035e-06	0.0394943	0.00803534	0.335268	-0.0110318	0.0114441	2.13914e-06	0.0398093	0.00835476	1914	0.00409431	0.262997	Fibroblast_ CXCL12 high(AdultArtery1)	Blood Vessel
ENSG00000248334.6	chr15_28296083_A_AT_b38	-441500	0.25531	481	605	0.818032	-0.00373972	0.0162504	0.00112159	-0.0767219	0.0234867	4.0843e-07	0.0633155	0.012426	1052	0.000429668	0.0756577	Fibroblast_ CXCL12 high(AdultArtery1)	Blood Vessel
ENSG00000260844.2	chr15_28199534_C_A_b38	-564617	0.0559322	107	132	0.609042	0.0289022	0.0564953	0.102632	0.0445793	0.0272895	9.94328e-06	-0.196781	0.0443318	1021	0.0101521	0.369407	Fibroblast_ CXCL12 high(AdultArtery1)	Blood Vessel
ENSG00000261794.1	chr15_30608692_G_A_b38	4566	0.210619	420	476	3.28248e-79	0.655154	0.0320303	0.000281249	0.12798	0.0351249	5.07417e-07	-0.166093	0.032869	1077	0.000546488	0.0862008	Fibroblast_ CXCL12 high(AdultArtery1)	Blood Vessel
ENSG00000269930.1	chr15_31431076_C_T_b38	814118	0.0633446	124	150	0.0157726	-0.165544	0.0684679	0.751781	-0.010729	0.0339128	1.11101e-05	0.22798	0.051644	1082	0.0120211	0.394644	Fibroblast_ CXCL12 high(AdultArtery1)	Blood Vessel
ENSG00000169926.10	chr15_31222253_C_T_b38	-104602	0.188081	374	445	0.957276	0.000871529	0.0162647	4.773e-05	0.115046	0.0281803	6.51613e-07	-0.0736243	0.0147127	1059	0.000690058	0.10221	Fibroblast_ CXCL12 high(AdultArtery1)	Blood Vessel
ENSG00000166923.10	chr15_33338196_T_C_b38	607506	0.359679	694	852	0.605392	0.00998899	0.0193282	2.50107e-06	0.1605	0.0339137	5.39888e-06	-0.0907834	0.0198613	1510	0.00815231	0.340989	Fibroblast_ CXCL12 high(AdultArtery1)	Blood Vessel
ENSG00000231409.3	chr15_35636402_G_T_b38	693322	0.317682	602	752	0.140632	0.0560291	0.0379989	6.71603e-05	-0.258554	0.0646178	8.88881e-07	0.17675	0.0357604	1353	0.00120266	0.145084	Fibroblast_ CXCL12 high(AdultArtery1)	Blood Vessel
ENSG00000172575.11	chr15_38752219_A_G_b38	186644	0.13598	305	322	0.0493948	-0.0484237	0.0246141	0.497507	-0.0151308	0.0222957	8.78834e-06	0.110439	0.0247299	1376	0.0120928	0.395645	Fibroblast_ CXCL12 high(AdultArtery1)	Blood Vessel
ENSG00000137880.5	chr15_40280913_A_G_b38	-483107	0.296875	585	703	0.846565	0.00348556	0.0180088	0.0164766	0.0789292	0.0328623	5.21867e-06	-0.0829666	0.0181224	883	0.00460809	0.274328	Fibroblast_ CXCL12 high(AdultArtery1)	Blood Vessel
ENSG00000137806.8	chr15_41338977_T_A_b38	-63542	0.246269	502	561	0.142183	0.0197204	0.0134267	0.224821	0.0187738	0.0154583	1.0041e-06	0.0679093	0.0138075	857	0.000860515	0.119694	Fibroblast_ CXCL12 high(AdultArtery1)	Blood Vessel
ENSG00000140263.13	chr15_44936991_C_T_b38	-86113	0.195462	358	448	0.00895821	-0.0489027	0.0186777	0.219174	0.0208246	0.0169386	2.99102e-06	-0.0703824	0.0149895	712	0.0021296	0.192576	Fibroblast_ CXCL12 high(AdultArtery1)	Blood Vessel
ENSG00000197535.14	chr15_52321952_G_A_b38	-207098	0.0654561	142	155	0.224542	-0.026725	0.021992	0.0170463	0.0328715	0.0137578	5.86965e-06	-0.0995309	0.0218605	991	0.00581682	0.30706	Fibroblast_ CXCL12 high(AdultArtery1)	Blood Vessel
ENSG00000137766.16	chr15_53408171_G_C_b38	-604733	0.436655	788	1034	0.0503589	0.0169813	0.00866826	6.36072e-07	0.0686935	0.0137143	7.73504e-06	-0.0363449	0.00808825	1412	0.0109219	0.376995	Fibroblast_ CXCL12 high(AdultArtery1)	Blood Vessel
ENSG00000279145.1	chr15_54843637_A_G_b38	-334538	0.242386	505	574	0.73615	0.00742939	0.022043	8.88579e-07	0.203808	0.0412341	1.57113e-06	-0.103843	0.0215086	1462	0.00229699	0.195197	Fibroblast_ CXCL12 high(AdultArtery1)	Blood Vessel
ENSG00000151575.14	chr15_56375103_G_A_b38	131094	0.45497	833	1077	0.203137	-0.0144446	0.0113432	0.000354312	0.0635022	0.0177231	3.39883e-06	-0.0536897	0.0114998	1007	0.00342262	0.239916	Fibroblast_ CXCL12 high(AdultArtery1)	Blood Vessel
ENSG00000275343.1	chr15_57338764_A_G_b38	430129	0.0726351	166	172	0.481693	-0.0401662	0.057069	1.79349e-05	-0.51451	0.119434	1.41801e-06	0.295991	0.0610441	1154	0.00163638	0.171065	Fibroblast_ CXCL12 high(AdultArtery1)	Blood Vessel
ENSG00000259732.1	chr15_58306317_G_T_b38	-814717	0.0675676	155	160	0.332096	-0.0338162	0.0348505	0.386996	0.0194358	0.0224583	4.86072e-06	-0.16902	0.0367976	1426	0.00693139	0.325014	Fibroblast_ CXCL12 high(AdultArtery1)	Blood Vessel
ENSG00000035664.11	chr15_63894994_C_T_b38	-177039	0.314611	621	745	3.17677e-25	-0.196039	0.0184344	1.10942e-05	0.108879	0.0246625	2.73561e-06	-0.0884986	0.0187735	710	0.00194228	0.185957	Fibroblast_ CXCL12 high(AdultArtery1)	Blood Vessel
ENSG00000241839.9	chr15_64908932_GT_G_b38	67049	0.37743	716	894	9.60939e-91	-0.197409	0.00889069	1.44509e-05	-0.0586994	0.0134748	1.61244e-06	0.0441174	0.00914784	687	0.00110774	0.139465	Fibroblast_ CXCL12 high(AdultArtery1)	Blood Vessel
ENSG00000103742.11	chr15_66392335_C_T_b38	969263	0.120264	260	273	0.0941287	-0.0299712	0.0178886	0.575899	-0.00822858	0.0147057	5.5372e-06	0.0813252	0.0178131	896	0.00496133	0.286528	Fibroblast_ CXCL12 high(AdultArtery1)	Blood Vessel
ENSG00000140350.15	chr15_68884381_A_C_b38	63486	0.0758092	172	180	0.0906169	0.0376923	0.0222555	0.000161001	0.146382	0.03866	2.89795e-06	-0.0945521	0.0201088	987	0.00286027	0.222977	Fibroblast_ CXCL12 high(AdultArtery1)	Blood Vessel
ENSG00000156642.16	chr15_72822861_C_T_b38	-811273	0.0587986	138	139	0.397794	-0.0151907	0.0179582	0.0076549	0.0285674	0.0106922	4.5205e-06	0.0846748	0.018373	763	0.00344914	0.239916	Fibroblast_ CXCL12 high(AdultArtery1)	Blood Vessel
ENSG00000178718.6	chr15_74958700_C_G_b38	1482	0.459459	846	1088	4.24468e-211	-0.473056	0.0121059	0.000243734	-0.0703495	0.0191131	1.419e-06	0.0599196	0.012358	656	0.000930867	0.125259	Fibroblast_ CXCL12 high(AdultArtery1)	Blood Vessel
ENSG00000274515.1	chr15_75299807_T_C_b38	-345213	0.0523649	117	124	0.105579	0.116312	0.0718106	0.218438	0.0438111	0.0355787	1.41586e-05	-0.248085	0.0568901	646	0.00914645	0.35647	Fibroblast_ CXCL12 high(AdultArtery1)	Blood Vessel
ENSG00000140395.8	chr15_78748015_G_T_b38	448315	0.0668925	122	158	0.929353	0.00247145	0.0278696	0.50256	-0.00957808	0.014281	7.10833e-06	0.0829766	0.018391	1307	0.00929058	0.358872	Fibroblast_ CXCL12 high(AdultArtery1)	Blood Vessel
ENSG00000140379.7	chr15_79054837_A_C_b38	-916609	0.437078	781	1035	0.603844	-0.00959077	0.0184783	0.00262166	-0.0972602	0.032251	4.82028e-06	0.0859134	0.0186971	1504	0.00724969	0.331092	Fibroblast_ CXCL12 high(AdultArtery1)	Blood Vessel
ENSG00000259495.2	chr15_80402580_A_T_b38	-995	0.18967	395	448	9.53067e-08	0.0875284	0.0162968	0.00365795	-0.0499421	0.017148	7.31016e-12	0.107392	0.0155062	1421	1.03877e-08	2.17969e-05	Fibroblast_ CXCL12 high(AdultArtery1)	Blood Vessel
ENSG00000172379.20	chr15_80397993_C_T_b38	-6358	0.177365	379	420	1.66555e-50	0.19645	0.0124888	0.910762	-0.00144587	0.0128977	4.19562e-06	0.0578417	0.0125079	1421	0.00596198	0.308859	Fibroblast_ CXCL12 high(AdultArtery1)	Blood Vessel
ENSG00000189136.8	chr15_84162560_G_C_b38	-408235	0.255636	571	605	9.33247e-19	-0.150742	0.016745	2.88772e-05	0.130429	0.031058	8.19858e-06	-0.0770276	0.0171902	985	0.00807561	0.340407	Fibroblast_ CXCL12 high(AdultArtery1)	Blood Vessel
ENSG00000275120.2	chr15_85035462_G_A_b38	401639	0.428329	796	1014	0.0641516	-0.0262126	0.0141463	0.00292774	0.0715785	0.024005	8.89554e-06	-0.0637208	0.0142771	969	0.00861978	0.35064	Fibroblast_ CXCL12 high(AdultArtery1)	Blood Vessel
ENSG00000140545.14	chr15_87971845_A_T_b38	-941566	0.391892	728	928	0.051232	-0.0148426	0.00760521	1.01959e-06	0.0651208	0.0132488	1.10877e-07	-0.040161	0.00751678	1299	0.00014403	0.0381755	Fibroblast_ CXCL12 high(AdultArtery1)	Blood Vessel
ENSG00000196391.10	chr15_90295723_T_A_b38	-56522	0.395516	741	937	1.04786e-13	-0.109414	0.0145313	0.0840534	-0.0354572	0.0205052	1.55625e-07	0.0740063	0.0140177	1508	0.000234683	0.0506315	Fibroblast_ CXCL12 high(AdultArtery1)	Blood Vessel
ENSG00000185518.11	chr15_91497263_T_C_b38	397313	0.10853	245	257	0.143443	-0.040259	0.0274971	0.139956	-0.0325252	0.022021	3.24495e-06	0.129067	0.0275877	1726	0.00560079	0.300059	Fibroblast_ CXCL12 high(AdultArtery1)	Blood Vessel
ENSG00000140557.11	chr15_91940285_A_G_b38	-453543	0.243666	505	577	0.435227	0.0183639	0.0235266	8.57144e-06	0.203073	0.0454176	8.86063e-07	-0.123262	0.0249353	2301	0.00203883	0.192576	Fibroblast_ CXCL12 high(AdultArtery1)	Blood Vessel
ENSG00000278022.1	chr15_98524640_G_A_b38	-135570	0.137669	291	326	0.80081	-0.00794466	0.0314816	0.000681592	0.100674	0.0295541	5.65689e-06	-0.148171	0.0324873	2020	0.0114269	0.385259	Fibroblast_ CXCL12 high(AdultArtery1)	Blood Vessel
ENSG00000182253.14	chr15_99120657_T_C_b38	22440	0.394848	758	935	2.16576e-16	-0.0352467	0.00422611	0.232005	-0.00723307	0.00604842	1.5465e-06	0.0208877	0.00432349	2023	0.00312857	0.231059	Fibroblast_ CXCL12 high(AdultArtery1)	Blood Vessel
ENSG00000154227.13	chr15_100567757_G_A_b38	22762	0.18201	381	431	6.97249e-06	-0.164064	0.0363297	0.864623	-0.00665845	0.0390454	1.42063e-06	0.181013	0.0373344	2210	0.0031396	0.231059	Fibroblast_ CXCL12 high(AdultArtery1)	Blood Vessel
ENSG00000103269.13	chr16_1307843_GGAGA_G_b38	632177	0.182594	373	428	0.44297	-0.0172328	0.0224543	0.16342	0.0316446	0.0226911	3.4239e-06	-0.0973472	0.0208578	1764	0.00603976	0.309599	Fibroblast_ CXCL12 high(AdultArtery1)	Blood Vessel
ENSG00000260051.1	chr16_1959851_G_C_b38	508091	0.149746	335	354	0.461091	0.0165414	0.0224348	0.737044	-0.00707325	0.0210605	1.97462e-06	0.106129	0.0221967	1923	0.0037972	0.253617	Fibroblast_ CXCL12 high(AdultArtery1)	Blood Vessel
ENSG00000260778.5	chr16_3056925_G_C_b38	788302	0.128801	289	305	0.00106366	-0.0970203	0.0295637	0.103365	-0.04183	0.0256612	7.01674e-07	0.137419	0.0275415	1557	0.00109251	0.139465	Fibroblast_ CXCL12 high(AdultArtery1)	Blood Vessel
ENSG00000140987.19	chr16_3490176_A_G_b38	89111	0.116102	264	275	0.189203	-0.0480391	0.0365666	1.06589e-06	0.367879	0.0749804	7.36386e-06	-0.176436	0.0391716	1455	0.0107144	0.374453	Fibroblast_ CXCL12 high(AdultArtery1)	Blood Vessel
ENSG00000103415.11	chr16_4468441_C_T_b38	-7483	0.0771841	162	182	4.29021e-21	0.251074	0.0261036	0.308881	-0.0182703	0.0179465	8.86955e-07	-0.129078	0.026113	1858	0.00164796	0.171065	Fibroblast_ CXCL12 high(AdultArtery1)	Blood Vessel
ENSG00000089486.16	chr16_5023886_G_A_b38	485058	0.183699	394	435	0.060608	-0.03918	0.0208599	0.00861438	0.0572832	0.021767	1.66263e-06	-0.106041	0.0220163	1888	0.00313904	0.231059	Fibroblast_ CXCL12 high(AdultArtery1)	Blood Vessel
ENSG00000166669.13	chr16_10829447_C_T_b38	503013	0.0599662	106	142	0.0600386	-0.0597329	0.0317319	0.503203	-0.010096	0.015076	2.80065e-07	0.112414	0.0217516	1858	0.00052036	0.0834564	Fibroblast_ CXCL12 high(AdultArtery1)	Blood Vessel
ENSG00000184602.5	chr16_12496758_G_A_b38	828344	0.222081	462	525	0.775558	-0.00368952	0.0129374	0.00270584	-0.0448823	0.0149306	6.99353e-07	0.0660654	0.0132391	1905	0.00133227	0.152484	Fibroblast_ CXCL12 high(AdultArtery1)	Blood Vessel
ENSG00000170537.12	chr16_19117114_G_A_b38	133180	0.0595439	116	141	0.0921821	0.0714328	0.0423821	0.0797869	0.0358334	0.0204351	1.21816e-05	-0.124533	0.0283407	965	0.0117553	0.390837	Fibroblast_ CXCL12 high(AdultArtery1)	Blood Vessel
ENSG00000103550.13	chr16_19707403_T_A_b38	-10291	0.182855	380	433	5.04236e-140	0.493793	0.0168836	0.0297898	-0.0405754	0.0186497	1.27005e-09	0.104085	0.0169989	1232	1.5647e-06	0.00100924	Fibroblast_ CXCL12 high(AdultArtery1)	Blood Vessel
ENSG00000169347.16	chr16_20757836_T_C_b38	430028	0.133333	302	312	0.903653	-0.00534955	0.0441834	0.0303684	0.0819056	0.0377791	7.65913e-06	-0.212062	0.0471703	1030	0.00788891	0.338121	Fibroblast_ CXCL12 high(AdultArtery1)	Blood Vessel
ENSG00000103316.10	chr16_21271579_G_A_b38	-31504	0.274535	535	650	0.394454	0.0186025	0.0218366	7.56344e-09	-0.160532	0.0275698	8.88605e-06	0.0961289	0.0215372	721	0.00640684	0.319616	Fibroblast_ CXCL12 high(AdultArtery1)	Blood Vessel
ENSG00000248124.7	chr16_21820358_CA_C_b38	-52	0.260557	490	617	6.57947e-129	-0.33698	0.0121671	0.0631681	0.0234817	0.0126255	1.11332e-05	-0.0420672	0.00953042	666	0.00741471	0.334965	Fibroblast_ CXCL12 high(AdultArtery1)	Blood Vessel
ENSG00000090905.18	chr16_25254470_A_G_b38	644261	0.0641892	144	152	0.0801139	0.0387108	0.0221	0.270813	-0.0158358	0.0143734	5.26595e-06	0.104497	0.0228349	1277	0.00672462	0.320601	Fibroblast_ CXCL12 high(AdultArtery1)	Blood Vessel
ENSG00000260135.6	chr16_55438171_C_T_b38	-24126	0.227196	488	538	4.00248e-66	0.530478	0.0288583	0.0429768	-0.0661481	0.0326455	3.34329e-06	0.132194	0.0282939	1291	0.00431619	0.269681	Fibroblast_ CXCL12 high(AdultArtery1)	Blood Vessel
ENSG00000198848.12	chr16_55832988_T_C_b38	-349	0.151893	291	329	6.66451e-68	0.414868	0.0222206	0.876926	0.00331052	0.0213716	8.28263e-07	0.111368	0.0224683	1331	0.00110242	0.139465	Fibroblast_ CXCL12 high(AdultArtery1)	Blood Vessel
ENSG00000087258.14	chr16_56294899_G_A_b38	103552	0.304899	623	722	2.2043e-80	0.260923	0.0126447	6.50837e-08	-0.0908761	0.0167019	1.59885e-17	0.115855	0.0133746	1373	2.19522e-14	1.84252e-10	Fibroblast_ CXCL12 high(AdultArtery1)	Blood Vessel
ENSG00000125144.13	chr16_57384864_G_A_b38	716799	0.092718	199	219	0.895925	0.00364083	0.0278263	0.158116	0.0279679	0.0198019	1.86576e-07	-0.129885	0.0247621	1407	0.000262513	0.0541809	Fibroblast_ CXCL12 high(AdultArtery1)	Blood Vessel
ENSG00000125170.10	chr16_58376084_A_G_b38	888757	0.0844595	190	200	0.215707	-0.013176	0.0106367	1.74795e-05	-0.0331867	0.00769338	8.56562e-07	0.0552703	0.0111657	1584	0.00135679	0.153202	Fibroblast_ CXCL12 high(AdultArtery1)	Blood Vessel
ENSG00000269986.1	chr16_63602967_A_C_b38	535977	0.058277	138	138	0.182619	0.0317161	0.0237829	0.623193	-0.00661924	0.0134683	4.971e-07	0.119446	0.023619	1034	0.000514001	0.0834564	Fibroblast_ CXCL12 high(AdultArtery1)	Blood Vessel
ENSG00000166546.13	chr16_66793142_T_C_b38	365845	0.322404	688	763	0.485633	0.0136484	0.0195675	0.0826867	-0.0428718	0.0246834	5.76104e-06	0.0893591	0.0196092	882	0.00508124	0.292113	Fibroblast_ CXCL12 high(AdultArtery1)	Blood Vessel
ENSG00000205078.5	chr16_77200008_CTA_C_b38	-6433	0.286684	596	679	4.98672e-220	0.895081	0.0221963	0.00715529	0.0774067	0.0287276	6.34454e-08	-0.123796	0.0227327	1962	0.00012448	0.0340696	Fibroblast_ CXCL12 high(AdultArtery1)	Blood Vessel
ENSG00000103160.11	chr16_85032473_C_G_b38	887285	0.0612331	144	145	0.388697	0.018777	0.021775	0.900245	-0.00163016	0.0130017	3.18182e-06	-0.108561	0.0231841	3435	0.0109296	0.376995	Fibroblast_ CXCL12 high(AdultArtery1)	Blood Vessel
ENSG00000103194.15	chr16_84098680_G_A_b38	-601298	0.31599	609	748	0.112302	-0.0169436	0.0106618	0.17605	0.0192709	0.0142339	3.46463e-06	-0.0480735	0.0103058	3394	0.011759	0.390837	Fibroblast_ CXCL12 high(AdultArtery1)	Blood Vessel
ENSG00000182376.2	chr16_88337072_G_A_b38	-405695	0.0692568	155	164	0.171275	-0.0757271	0.0553156	0.0836465	-0.064413	0.0372016	1.95198e-07	0.301575	0.0575877	2389	0.000466328	0.0787095	Fibroblast_ CXCL12 high(AdultArtery1)	Blood Vessel
ENSG00000171861.10	chr17_1072199_G_A_b38	289747	0.207203	445	489	0.130883	-0.0220437	0.0145816	0.00785835	-0.0412578	0.0154935	4.37206e-06	0.0679658	0.0147249	2206	0.00964477	0.361787	Fibroblast_ CXCL12 high(AdultArtery1)	Blood Vessel
ENSG00000167693.16	chr17_249456_G_A_b38	-730314	0.324747	629	769	0.862773	-0.00212308	0.0122803	0.885474	0.00243471	0.0168999	1.60189e-07	0.0675961	0.0128167	2402	0.000384775	0.0702318	Fibroblast_ CXCL12 high(AdultArtery1)	Blood Vessel
ENSG00000132359.14	chr17_2800427_GGGCTGTCCCGGGGACTCCTCCA_G_b38	44722	0.165258	342	391	0.802535	0.00340238	0.0136026	0.557321	0.008265	0.01408	3.75244e-06	0.064524	0.0138822	1881	0.00705834	0.32739	Fibroblast_ CXCL12 high(AdultArtery1)	Blood Vessel
ENSG00000205710.3	chr17_4869115_G_A_b38	-30303	0.0863095	186	203	2.96792e-72	0.539789	0.0278726	0.558607	0.0122259	0.0208959	3.1458e-07	-0.156804	0.0304722	1631	0.000513081	0.0834564	Fibroblast_ CXCL12 high(AdultArtery1)	Blood Vessel
ENSG00000167840.13	chr17_4534496_T_A_b38	-588620	0.0603885	136	143	0.263473	0.0661927	0.0591649	0.220043	-0.0458694	0.0373802	5.24567e-06	0.241889	0.0528487	1674	0.00878125	0.35265	Fibroblast_ CXCL12 high(AdultArtery1)	Blood Vessel
ENSG00000108559.11	chr17_5375012_G_A_b38	-44628	0.415118	774	983	3.95522e-05	-0.0378374	0.00916909	0.0050033	-0.0388797	0.0138243	2.3059e-10	0.059578	0.0093113	1835	4.23132e-07	0.000313367	Fibroblast_ CXCL12 high(AdultArtery1)	Blood Vessel
ENSG00000215067.9	chr17_7630583_C_T_b38	618234	0.0705236	160	167	0.685559	0.0145405	0.0359029	0.176188	-0.0324504	0.0239762	3.38185e-06	0.169167	0.0362259	1653	0.00559019	0.300059	Fibroblast_ CXCL12 high(AdultArtery1)	Blood Vessel
ENSG00000238917.1	chr17_8047059_C_T_b38	470248	0.312078	630	739	0.458214	0.0119837	0.0161494	0.0138923	0.0523466	0.0212452	3.18638e-06	-0.0770582	0.0164575	1417	0.0045151	0.274328	Fibroblast_ CXCL12 high(AdultArtery1)	Blood Vessel
ENSG00000133026.12	chr17_8067949_T_C_b38	-562812	0.40448	778	958	0.671408	-0.00268272	0.00632227	0.00737987	-0.0253946	0.00946104	1.19899e-06	0.0314406	0.00643919	1444	0.00173134	0.174151	Fibroblast_ CXCL12 high(AdultArtery1)	Blood Vessel
ENSG00000065320.8	chr17_9163536_G_A_b38	141994	0.299743	609	710	6.56922e-19	0.0950247	0.0105075	4.52931e-09	0.111831	0.018921	2.79212e-06	-0.0519491	0.0110301	1640	0.00457908	0.274328	Fibroblast_ CXCL12 high(AdultArtery1)	Blood Vessel
ENSG00000263429.3	chr17_11341388_G_A_b38	537289	0.199138	408	462	0.415596	0.0236726	0.0290679	0.00361481	-0.0934083	0.0320314	7.03957e-06	0.138391	0.0306589	1589	0.0111859	0.381654	Fibroblast_ CXCL12 high(AdultArtery1)	Blood Vessel
ENSG00000170315.13	chr17_16005508_A_AC_b38	-375290	0.104307	202	247	0.378134	-0.0240834	0.027315	0.000611922	0.0674001	0.0196154	7.43565e-06	-0.0936539	0.0208023	1153	0.0085733	0.349313	Fibroblast_ CXCL12 high(AdultArtery1)	Blood Vessel
ENSG00000176974.19	chr17_18366127_C_CATA_b38	2564	0.496613	870	1176	3.772e-129	0.360205	0.0129897	1.80034e-05	0.0890162	0.0206677	4.60528e-06	-0.0588446	0.0127792	791	0.00364278	0.247906	Fibroblast_ CXCL12 high(AdultArtery1)	Blood Vessel
ENSG00000072134.15	chr17_19272004_A_G_b38	56389	0.309544	558	733	2.31141e-98	0.263327	0.0112867	1.02104e-05	0.0584404	0.013183	6.33014e-08	-0.048243	0.00885821	742	4.69696e-05	0.0168956	Fibroblast_ CXCL12 high(AdultArtery1)	Blood Vessel
ENSG00000235397.1	chr17_18976058_A_G_b38	-330203	0.422251	784	1000	0.87478	0.00477561	0.0302971	0.013649	-0.134372	0.0543952	7.458e-06	0.140334	0.0311753	718	0.00535484	0.295941	Fibroblast_ CXCL12 high(AdultArtery1)	Blood Vessel
ENSG00000166484.19	chr17_18644912_C_T_b38	-732809	0.466497	817	1105	0.596409	0.00592279	0.0111809	0.00233018	-0.0573799	0.0188033	1.1702e-05	0.049197	0.0111735	711	0.00832012	0.343197	Fibroblast_ CXCL12 high(AdultArtery1)	Blood Vessel
ENSG00000108641.14	chr17_19475956_C_T_b38	97774	0.410156	819	971	9.64189e-06	-0.0639172	0.0143778	0.000952594	-0.0674399	0.020356	1.72235e-05	0.052175	0.012086	711	0.0122459	0.396897	Fibroblast_ CXCL12 high(AdultArtery1)	Blood Vessel
ENSG00000264932.3	chr17_19772462_G_C_b38	122527	0.105152	244	249	0.0620613	-0.0834149	0.044661	0.823149	-0.00762537	0.0341105	1.32256e-05	-0.201963	0.0461531	789	0.010435	0.37112	Fibroblast_ CXCL12 high(AdultArtery1)	Blood Vessel
ENSG00000128487.16	chr17_20444248_A_G_b38	434904	0.147929	278	300	0.866839	-0.00281647	0.0167934	0.000793061	-0.0487137	0.0144789	3.36974e-06	0.0805258	0.0172412	707	0.0023824	0.198639	Fibroblast_ CXCL12 high(AdultArtery1)	Blood Vessel
ENSG00000076604.14	chr17_29318449_G_T_b38	574465	0.224167	462	525	0.442391	-0.00789579	0.0102751	0.00125876	-0.0368822	0.0114063	2.53102e-06	0.0480316	0.0101544	601	0.00152114	0.168733	Fibroblast_ CXCL12 high(AdultArtery1)	Blood Vessel
ENSG00000265474.1	chr17_29081458_G_A_b38	333806	0.158361	360	375	0.301074	-0.0228774	0.0221121	0.63309	-0.00960392	0.0201123	1.4815e-05	0.0972314	0.0223485	601	0.00890384	0.352729	Fibroblast_ CXCL12 high(AdultArtery1)	Blood Vessel
ENSG00000280069.1	chr17_31263599_G_A_b38	525417	0.291981	654	691	0.547304	0.0195489	0.0324739	0.00215547	-0.174757	0.0568296	1.34114e-05	0.144098	0.0329529	780	0.0104609	0.371175	Fibroblast_ CXCL12 high(AdultArtery1)	Blood Vessel
ENSG00000073536.17	chr17_35991914_T_C_b38	849599	0.160017	352	377	0.690667	-0.00612144	0.0153784	0.0259698	-0.0327604	0.0146931	9.32036e-06	0.0673398	0.0151224	1269	0.0118275	0.390837	Fibroblast_ CXCL12 high(AdultArtery1)	Blood Vessel
ENSG00000166750.9	chr17_35267382_T_G_b38	24346	0.0696791	164	165	0.488367	-0.0184822	0.0266646	0.19186	-0.0215233	0.0164818	7.05333e-06	0.117683	0.0260737	1273	0.00897889	0.353263	Fibroblast_ CXCL12 high(AdultArtery1)	Blood Vessel
ENSG00000267160.1	chr17_45189120_G_A_b38	512863	0.366864	696	869	0.203696	0.0395089	0.0310645	0.124463	-0.0702977	0.0457231	1.07076e-05	0.139888	0.0316304	874	0.00935845	0.359216	Fibroblast_ CXCL12 high(AdultArtery1)	Blood Vessel
ENSG00000182963.9	chr17_44846030_C_T_b38	15214	0.374576	726	887	1.80375e-05	0.0390454	0.00906641	2.85815e-05	-0.0548034	0.0130425	4.6729e-08	0.0502791	0.00913942	876	4.09346e-05	0.0161915	Fibroblast_ CXCL12 high(AdultArtery1)	Blood Vessel
ENSG00000214425.7	chr17_46274765_G_T_b38	724430	0.158807	274	330	4.75538e-233	-0.646792	0.0153411	0.00427565	0.043767	0.0152874	2.45882e-06	-0.0753189	0.015903	860	0.00211458	0.192576	Fibroblast_ CXCL12 high(AdultArtery1)	Blood Vessel
ENSG00000141293.15	chr17_48314990_C_T_b38	-115285	0.086383	189	203	0.000369441	0.0862951	0.0241591	0.978502	0.000483406	0.0179353	8.57491e-06	0.117571	0.0262956	844	0.00723723	0.331092	Fibroblast_ CXCL12 high(AdultArtery1)	Blood Vessel
ENSG00000015532.9	chr17_50305690_G_A_b38	-40402	0.203547	428	482	0.0307174	-0.0332041	0.0153477	0.109171	-0.0269835	0.0168309	7.77989e-06	0.0672282	0.0149653	1315	0.0102306	0.369789	Fibroblast_ CXCL12 high(AdultArtery1)	Blood Vessel
ENSG00000136451.8	chr17_57184801_G_A_b38	-803378	0.477012	859	1130	0.0761091	-0.0161535	0.00909867	0.000920853	0.0493575	0.0148552	4.59131e-06	-0.0413505	0.0089788	1241	0.00569782	0.301519	Fibroblast_ CXCL12 high(AdultArtery1)	Blood Vessel
ENSG00000265148.5	chr17_57455808_G_A_b38	-869642	0.228041	473	540	0.647872	-0.00916397	0.0200593	2.48491e-05	0.100109	0.0236442	7.30001e-06	-0.0929447	0.0206266	1034	0.00754821	0.335016	Fibroblast_ CXCL12 high(AdultArtery1)	Blood Vessel
ENSG00000011028.13	chr17_62689774_A_G_b38	62183	0.382601	726	906	4.39871e-16	-0.0641447	0.00777436	0.000121764	0.0435153	0.0112846	1.18325e-05	-0.0330869	0.00751879	645	0.00763195	0.335016	Fibroblast_ CXCL12 high(AdultArtery1)	Blood Vessel
ENSG00000240280.6	chr17_64155353_G_A_b38	306061	0.426458	799	1010	0.251392	0.0335626	0.0292466	0.726783	0.0145264	0.0415638	2.70803e-06	0.134033	0.0284201	535	0.0014488	0.162137	Fibroblast_ CXCL12 high(AdultArtery1)	Blood Vessel
ENSG00000176809.10	chr17_65439305_T_C_b38	519825	0.258679	539	613	0.134777	-0.0196145	0.0131059	0.0137414	-0.0380938	0.0154359	5.21684e-06	0.0601509	0.0131386	930	0.00485166	0.282789	Fibroblast_ CXCL12 high(AdultArtery1)	Blood Vessel
ENSG00000267361.1	chr17_69575645_A_G_b38	480146	0.10853	226	257	0.508325	-0.0173965	0.0262921	0.0335514	0.0452517	0.0212643	7.49183e-06	-0.112779	0.0250595	1096	0.00821105	0.341742	Fibroblast_ CXCL12 high(AdultArtery1)	Blood Vessel
ENSG00000161513.11	chr17_74287175_G_T_b38	-585856	0.129223	287	306	0.00919306	-0.0627114	0.0240334	0.0190051	-0.0492747	0.0209782	1.75762e-06	0.125277	0.0260716	1427	0.00250812	0.203069	Fibroblast_ CXCL12 high(AdultArtery1)	Blood Vessel
ENSG00000167861.15	chr17_74972059_G_T_b38	-1107	0.478041	826	1132	1.596e-102	-0.195572	0.00816991	6.37051e-06	0.056481	0.0124533	1.0608e-08	-0.0451198	0.00782752	1395	1.47982e-05	0.00716574	Fibroblast_ CXCL12 high(AdultArtery1)	Blood Vessel
ENSG00000125458.6	chr17_75298643_A_C_b38	167776	0.269231	543	638	0.301678	-0.0158361	0.0153255	0.000944488	-0.0616274	0.018588	3.70497e-06	0.0723236	0.0155513	1265	0.00468679	0.277027	Fibroblast_ CXCL12 high(AdultArtery1)	Blood Vessel
ENSG00000263786.1	chr17_74707288_C_T_b38	-439258	0.429054	785	1016	0.00492445	-0.0654344	0.0232238	2.28471e-05	0.150005	0.0352692	6.26105e-06	-0.0950643	0.0209432	1260	0.00788892	0.338121	Fibroblast_ CXCL12 high(AdultArtery1)	Blood Vessel
ENSG00000125450.10	chr17_75226770_G_A_b38	21111	0.308637	570	731	9.92766e-191	-0.550474	0.0151862	7.67946e-09	0.145093	0.0249295	6.51019e-10	-0.0829786	0.0133145	1232	8.02055e-07	0.000560993	Fibroblast_ CXCL12 high(AdultArtery1)	Blood Vessel
ENSG00000073350.13	chr17_75574693_G_A_b38	49613	0.265625	527	629	0.941941	0.000725354	0.00995717	0.000229754	0.0463193	0.0125326	7.06961e-07	-0.0500324	0.0100305	1179	0.000833507	0.117386	Fibroblast_ CXCL12 high(AdultArtery1)	Blood Vessel
ENSG00000161533.11	chr17_76018387_C_A_b38	39168	0.354307	687	839	0.000300383	-0.0388888	0.0107238	0.000178227	0.0737788	0.0196183	2.4931e-06	-0.0532562	0.0112515	1334	0.0033258	0.237908	Fibroblast_ CXCL12 high(AdultArtery1)	Blood Vessel
ENSG00000186919.12	chr17_76917623_C_G_b38	838441	0.138514	299	328	0.150165	0.054311	0.0377175	0.297687	0.038016	0.0364874	3.84669e-06	-0.176131	0.0379368	1473	0.00566617	0.301519	Fibroblast_ CXCL12 high(AdultArtery1)	Blood Vessel
ENSG00000279570.1	chr17_79325081_G_T_b38	633102	0.0561655	127	133	0.703158	-0.0188591	0.0494783	0.47512	0.0216752	0.0303398	2.49586e-06	-0.210733	0.0445239	2337	0.00583282	0.30726	Fibroblast_ CXCL12 high(AdultArtery1)	Blood Vessel
ENSG00000183048.11	chr17_80864511_A_T_b38	-847725	0.229856	464	542	0.91162	-0.00156618	0.014107	0.021667	0.0394185	0.017143	6.45577e-06	-0.0642639	0.0141782	1616	0.0104325	0.37112	Fibroblast_ CXCL12 high(AdultArtery1)	Blood Vessel
ENSG00000154655.15	chr18_6383063_A_G_b38	-32174	0.14527	291	344	0.00120887	0.0693733	0.0213777	0.479301	-0.0129177	0.0182539	6.66278e-06	-0.0809004	0.0178755	1780	0.0118598	0.390875	Fibroblast_ CXCL12 high(AdultArtery1)	Blood Vessel
ENSG00000134265.12	chr18_10547562_T_C_b38	21657	0.449956	831	1065	1.34199e-75	-0.258337	0.0129864	0.0414392	0.0398634	0.0195268	1.23206e-07	-0.0691538	0.012991	1932	0.000238034	0.0506315	Fibroblast_ CXCL12 high(AdultArtery1)	Blood Vessel
ENSG00000256616.3	chr18_12092171_G_A_b38	15517	0.284446	568	674	9.38904e-27	0.291023	0.0264776	0.0261718	-0.0742873	0.0333632	1.06655e-06	0.133012	0.0271109	1479	0.00157743	0.171065	Fibroblast_ CXCL12 high(AdultArtery1)	Blood Vessel
ENSG00000101639.18	chr18_12984145_C_A_b38	-7217	0.333193	640	789	1.45014e-291	-0.66267	0.013077	0.0315194	0.0491657	0.0228341	2.58746e-08	-0.0715346	0.012757	1280	3.31195e-05	0.0138991	Fibroblast_ CXCL12 high(AdultArtery1)	Blood Vessel
ENSG00000265943.1	chr18_21969059_T_TA_b38	-964705	0.0863675	198	204	0.750083	0.0173903	0.054582	0.707345	0.014767	0.039324	1.13884e-05	-0.256288	0.0581285	786	0.0089513	0.352729	Fibroblast_ CXCL12 high(AdultArtery1)	Blood Vessel
ENSG00000267583.5	chr18_35398907_A_C_b38	-68181	0.25339	518	600	0.602413	0.0145232	0.0278712	0.00270808	-0.155912	0.0518703	1.14315e-05	0.122466	0.0277815	972	0.0111114	0.380143	Fibroblast_ CXCL12 high(AdultArtery1)	Blood Vessel
ENSG00000274776.1	chr18_47533527_A_G_b38	744230	0.128378	286	304	0.982007	-0.000784621	0.0347821	0.18945	-0.0402067	0.0306218	9.36408e-06	0.156581	0.0351712	1013	0.00948581	0.36135	Fibroblast_ CXCL12 high(AdultArtery1)	Blood Vessel
ENSG00000166510.13	chr18_55876803_T_C_b38	917295	0.185389	400	439	0.177657	0.0268002	0.0198688	0.659949	-0.00914717	0.0207842	5.94688e-06	-0.0946652	0.0208046	717	0.00426391	0.267078	Fibroblast_ CXCL12 high(AdultArtery1)	Blood Vessel
ENSG00000101542.9	chr18_61629188_T_C_b38	295606	0.208193	440	493	0.859713	0.00478148	0.0270476	0.412226	0.0240793	0.0293546	4.36595e-06	-0.122018	0.0264337	1136	0.00495972	0.286528	Fibroblast_ CXCL12 high(AdultArtery1)	Blood Vessel
ENSG00000278017.1	chr18_62866583_C_T_b38	340258	0.0760135	173	180	0.672384	-0.0262023	0.0619453	0.0245516	0.0952927	0.0423252	2.02746e-06	-0.301314	0.0630907	1237	0.00250796	0.203069	Fibroblast_ CXCL12 high(AdultArtery1)	Blood Vessel
ENSG00000150636.17	chr18_67869367_C_A_b38	-845932	0.238136	504	562	0.220329	0.0168292	0.0137231	0.740248	-0.00525661	0.0158519	4.90101e-06	-0.064526	0.0140534	1576	0.00772399	0.336755	Fibroblast_ CXCL12 high(AdultArtery1)	Blood Vessel
ENSG00000141665.11	chr18_74227015_C_A_b38	79150	0.0608108	138	144	0.509275	0.0266664	0.0403926	0.117199	0.0394879	0.0251859	5.6639e-06	-0.171457	0.0375949	1742	0.00986652	0.364047	Fibroblast_ CXCL12 high(AdultArtery1)	Blood Vessel
ENSG00000065268.10	chr19_615247_C_T_b38	-369024	0.192843	344	388	0.927382	0.00281579	0.0308884	0.0235597	-0.0716343	0.0315938	2.95971e-06	0.14808	0.0315223	2508	0.00742296	0.334965	Fibroblast_ CXCL12 high(AdultArtery1)	Blood Vessel
ENSG00000064666.14	chr19_1999196_C_G_b38	972615	0.454392	808	1076	0.983113	0.000175909	0.00830914	0.609926	0.0067399	0.0132071	1.55949e-06	-0.0408422	0.0084568	2576	0.00401725	0.262002	Fibroblast_ CXCL12 high(AdultArtery1)	Blood Vessel
ENSG00000099860.8	chr19_2513916_A_AC_b38	37789	0.333616	652	790	0.000112529	-0.0564221	0.014558	1.29653e-07	-0.142709	0.0268568	1.91072e-06	0.0698424	0.0145868	2475	0.00472904	0.278869	Fibroblast_ CXCL12 high(AdultArtery1)	Blood Vessel
ENSG00000008382.15	chr19_3451740_G_T_b38	-891787	0.0613367	131	145	0.543986	0.0189284	0.0311845	0.193906	0.0227902	0.0175323	1.65963e-06	-0.144553	0.0300099	2016	0.0033458	0.238465	Fibroblast_ CXCL12 high(AdultArtery1)	Blood Vessel
ENSG00000280239.1	chr19_4394313_G_C_b38	-54497	0.45228	835	1071	1.54833e-115	0.467402	0.0181103	0.00100715	-0.102169	0.0309862	5.53417e-08	0.102985	0.0188251	2004	0.000110905	0.0317339	Fibroblast_ CXCL12 high(AdultArtery1)	Blood Vessel
ENSG00000125657.4	chr19_7490456_C_G_b38	959457	0.335393	689	794	0.142556	0.0319934	0.0218031	0.0190545	0.0667223	0.0284181	1.57624e-06	-0.106578	0.022078	1862	0.00293495	0.225741	Fibroblast_ CXCL12 high(AdultArtery1)	Blood Vessel
ENSG00000130811.11	chr19_9438022_C_T_b38	-681896	0.462416	821	1095	0.446853	-0.00529891	0.00696363	0.000594713	-0.039984	0.0116101	2.89608e-06	0.0329714	0.00701196	1105	0.00320016	0.233566	Fibroblast_ CXCL12 high(AdultArtery1)	Blood Vessel
ENSG00000213339.8	chr19_10523588_C_T_b38	-177863	0.0511411	119	121	0.41545	0.0166641	0.0204557	1.80361e-05	0.168197	0.0390554	5.40447e-06	-0.0912588	0.0199662	1270	0.00686368	0.324069	Fibroblast_ CXCL12 high(AdultArtery1)	Blood Vessel
ENSG00000130164.13	chr19_11144663_T_C_b38	55301	0.0604907	137	143	0.312803	-0.0378015	0.0374341	0.00126495	-0.0749169	0.0231792	8.7848e-06	0.169554	0.0379664	1129	0.00991804	0.364047	Fibroblast_ CXCL12 high(AdultArtery1)	Blood Vessel
ENSG00000267174.5	chr19_10473914_C_T_b38	-847409	0.199915	420	471	0.204281	-0.039896	0.0314094	0.00541691	0.0940813	0.0337621	3.89571e-06	-0.140838	0.0303525	1045	0.00407102	0.262846	Fibroblast_ CXCL12 high(AdultArtery1)	Blood Vessel
ENSG00000132010.15	chr19_11303469_T_A_b38	-836938	0.207767	393	428	0.384333	-0.0228758	0.0262855	0.096028	-0.0451117	0.0270806	9.56271e-06	0.121267	0.0272672	913	0.00873075	0.352277	Fibroblast_ CXCL12 high(AdultArtery1)	Blood Vessel
ENSG00000127533.3	chr19_16804816_CT_C_b38	-84044	0.124778	256	281	0.375303	0.0308594	0.0347932	0.0450175	0.0561698	0.0279904	6.32562e-06	-0.143638	0.0316596	1616	0.0102222	0.369789	Fibroblast_ CXCL12 high(AdultArtery1)	Blood Vessel
ENSG00000130479.10	chr19_18540306_T_G_b38	821064	0.0867909	151	205	0.106051	-0.0372775	0.0230462	0.0133326	-0.029654	0.0119634	6.62802e-06	0.0593649	0.0131138	1673	0.0110887	0.380143	Fibroblast_ CXCL12 high(AdultArtery1)	Blood Vessel
ENSG00000130513.6	chr19_18251931_A_G_b38	-122800	0.0587489	135	139	0.0389734	-0.068275	0.0330325	0.382549	0.0175729	0.0201165	4.39281e-06	0.156783	0.0339747	1525	0.00669903	0.320601	Fibroblast_ CXCL12 high(AdultArtery1)	Blood Vessel
ENSG00000175489.9	chr19_18181472_C_T_b38	-216145	0.270728	559	641	0.0531097	-0.0215419	0.0111265	0.0190264	-0.0322282	0.0137233	1.62155e-06	0.0551925	0.011447	1507	0.00244367	0.199778	Fibroblast_ CXCL12 high(AdultArtery1)	Blood Vessel
ENSG00000105700.10	chr19_18288940_C_T_b38	-268822	0.167376	359	393	0.118587	0.019611	0.0125556	0.201639	-0.016012	0.0125324	7.63516e-06	0.0607339	0.0135074	1386	0.0105823	0.372264	Fibroblast_ CXCL12 high(AdultArtery1)	Blood Vessel
ENSG00000196268.11	chr19_20732074_A_C_b38	-665045	0.274359	552	650	0.146576	-0.0184287	0.0126854	0.490443	0.0108565	0.0157379	6.36047e-06	-0.0567817	0.0125187	1178	0.00749263	0.335016	Fibroblast_ CXCL12 high(AdultArtery1)	Blood Vessel
ENSG00000268433.1	chr19_21570233_C_G_b38	-107988	0.330895	656	784	2.74392e-42	-0.278437	0.0195825	1.92995e-05	0.113376	0.0264196	3.52202e-09	-0.124686	0.0209449	1155	4.06793e-06	0.00227624	Fibroblast_ CXCL12 high(AdultArtery1)	Blood Vessel
ENSG00000197841.14	chr19_34838361_T_G_b38	104206	0.323902	647	767	0.00230707	0.033108	0.0108387	0.009295	0.0373176	0.0143224	5.99607e-06	-0.051052	0.0112241	1469	0.00880822	0.352729	Fibroblast_ CXCL12 high(AdultArtery1)	Blood Vessel
ENSG00000267767.2	chr19_34397147_C_T_b38	-435722	0.0916385	198	217	0.796258	0.00948848	0.0367408	0.88772	0.00385704	0.0273119	3.2289e-06	-0.169964	0.0363212	1434	0.00463024	0.274328	Fibroblast_ CXCL12 high(AdultArtery1)	Blood Vessel
ENSG00000205155.7	chr19_34987047_C_A_b38	-758067	0.204392	441	484	0.156317	-0.0227824	0.0160606	3.68135e-06	0.0827727	0.017793	8.69992e-06	-0.0749635	0.0167779	1299	0.0113012	0.38351	Fibroblast_ CXCL12 high(AdultArtery1)	Blood Vessel
ENSG00000105223.19	chr19_40845709_G_A_b38	497181	0.0811496	184	192	0.000977543	0.0630932	0.0190861	0.434111	0.010507	0.0134282	4.15248e-06	-0.0959462	0.0207379	1246	0.00517399	0.293747	Fibroblast_ CXCL12 high(AdultArtery1)	Blood Vessel
ENSG00000090006.17	chr19_40171524_C_T_b38	-421359	0.229079	455	542	0.88141	-0.00172918	0.0115884	0.0454372	-0.026792	0.0133771	3.041e-07	0.0603736	0.0117178	1228	0.000373435	0.0691404	Fibroblast_ CXCL12 high(AdultArtery1)	Blood Vessel
ENSG00000123815.11	chr19_40723614_A_G_b38	6718	0.470017	850	1113	0.919409	0.001368	0.0135176	3.25551e-05	-0.0865526	0.0207466	6.4015e-06	0.0620095	0.0136754	1212	0.00775862	0.337413	Fibroblast_ CXCL12 high(AdultArtery1)	Blood Vessel
ENSG00000167384.10	chr19_44655144_C_T_b38	154620	0.0901778	188	213	0.178346	-0.0404372	0.0300266	0.00952368	-0.0533046	0.0205242	2.94497e-06	0.122586	0.0260894	1380	0.00406406	0.262846	Fibroblast_ CXCL12 high(AdultArtery1)	Blood Vessel
ENSG00000234906.9	chr19_44947671_T_C_b38	1689	0.459882	830	1089	0.0375631	-0.0584387	0.0280675	0.0123538	0.117189	0.0467642	3.70535e-06	-0.129943	0.027941	1401	0.0051912	0.293747	Fibroblast_ CXCL12 high(AdultArtery1)	Blood Vessel
ENSG00000125746.16	chr19_45884245_T_C_b38	238616	0.232686	475	551	0.189934	0.018206	0.013881	0.0727896	0.0288496	0.0160646	8.60482e-07	-0.069077	0.0139575	1540	0.00132514	0.152361	Fibroblast_ CXCL12 high(AdultArtery1)	Blood Vessel
ENSG00000160013.8	chr19_46264405_C_T_b38	-360713	0.0688345	150	163	0.157377	-0.0195279	0.0138016	0.0140132	-0.0228236	0.00927483	1.32283e-06	0.0666238	0.0137005	1309	0.00173159	0.174151	Fibroblast_ CXCL12 high(AdultArtery1)	Blood Vessel
ENSG00000269534.5	chr19_48700476_A_G_b38	582044	0.169074	363	398	0.315011	0.0388405	0.0386389	0.0547795	-0.0731157	0.0380288	4.8037e-06	0.171448	0.0373057	1585	0.00761386	0.335016	Fibroblast_ CXCL12 high(AdultArtery1)	Blood Vessel
ENSG00000104812.14	chr19_48454818_G_A_b38	-538492	0.0772804	167	183	0.859161	-0.00319952	0.0180272	0.451415	0.00929924	0.0123443	1.33483e-06	-0.0881681	0.0181377	1578	0.00210636	0.192576	Fibroblast_ CXCL12 high(AdultArtery1)	Blood Vessel
ENSG00000130528.11	chr19_49155133_T_C_b38	-291	0.441301	821	1045	1.64222e-20	0.0875469	0.00924675	0.000283698	-0.0510857	0.0140295	4.46385e-06	0.0438436	0.00950783	1436	0.00641008	0.319616	Fibroblast_ CXCL12 high(AdultArtery1)	Blood Vessel
ENSG00000131409.12	chr19_50690049_G_C_b38	122004	0.399493	748	946	0.851675	0.0024347	0.0130181	0.200385	0.0233105	0.018194	3.79062e-06	-0.0584264	0.0125761	1847	0.00700127	0.326989	Fibroblast_ CXCL12 high(AdultArtery1)	Blood Vessel
ENSG00000171101.13	chr19_50930659_A_G_b38	-236669	0.127011	262	300	0.0883339	-0.0501157	0.0293805	0.690232	0.00965489	0.0242193	4.11484e-06	0.129742	0.0280308	2047	0.00842308	0.344867	Fibroblast_ CXCL12 high(AdultArtery1)	Blood Vessel
ENSG00000254415.3	chr19_52418091_T_G_b38	771290	0.176396	365	418	0.173573	0.0423866	0.0311281	1.18177e-06	0.268835	0.0550259	6.84714e-07	-0.146336	0.0293003	2234	0.00152965	0.168933	Fibroblast_ CXCL12 high(AdultArtery1)	Blood Vessel
ENSG00000221923.8	chr19_52379109_A_AACTTG_b38	9192	0.36306	708	860	3.86507e-278	0.752991	0.0154696	0.00170991	0.0689553	0.0219316	2.85893e-07	-0.0819216	0.0158635	2451	0.000700724	0.103183	Fibroblast_ CXCL12 high(AdultArtery1)	Blood Vessel
ENSG00000170954.11	chr19_52739353_C_T_b38	-393724	0.119932	266	284	0.882205	-0.00255106	0.0172127	0.621133	-0.00727962	0.0147247	3.48271e-06	0.0825925	0.0177099	3028	0.0105457	0.372264	Fibroblast_ CXCL12 high(AdultArtery1)	Blood Vessel
ENSG00000130844.16	chr19_53791753_G_A_b38	270772	0.092845	212	218	0.841688	0.00568729	0.0284677	0.144518	-0.0303608	0.0207923	2.8628e-06	0.138892	0.0295228	3186	0.00912087	0.356067	Fibroblast_ CXCL12 high(AdultArtery1)	Blood Vessel
ENSG00000179954.15	chr19_55487775_C_G_b38	-629	0.326858	647	774	5.64087e-150	0.355667	0.0116132	0.000197647	-0.0595312	0.0159411	5.49583e-12	0.0814609	0.0116911	2836	1.55862e-08	2.45287e-05	Fibroblast_ CXCL12 high(AdultArtery1)	Blood Vessel
ENSG00000121417.13	chr19_56697882_C_CTTCT_b38	-932513	0.463682	839	1098	0.481808	0.0101904	0.0144826	1.72475e-06	0.115213	0.0239578	6.02125e-06	-0.0653236	0.0143646	1453	0.00874888	0.352277	Fibroblast_ CXCL12 high(AdultArtery1)	Blood Vessel
ENSG00000269343.6	chr19_57231335_A_G_b38	-588605	0.293074	607	694	0.696957	0.00658628	0.0169082	5.55768e-05	-0.0851871	0.0210521	5.14933e-06	0.0768339	0.0167724	1280	0.00659115	0.320601	Fibroblast_ CXCL12 high(AdultArtery1)	Blood Vessel
ENSG00000083807.9	chr19_58199741_C_G_b38	-312324	0.211685	446	500	0.217121	0.0216115	0.0175004	0.000241703	0.073196	0.0198749	6.45758e-07	-0.0886357	0.0177062	636	0.000410702	0.0733438	Fibroblast_ CXCL12 high(AdultArtery1)	Blood Vessel
ENSG00000226644.5	chr20_2377921_T_C_b38	170704	0.122466	275	290	0.0484196	-0.049799	0.025204	7.76964e-05	0.197433	0.0497794	5.66111e-06	-0.1173	0.0257194	1675	0.00948236	0.36135	Fibroblast_ CXCL12 high(AdultArtery1)	Blood Vessel
ENSG00000276768.1	chr20_4795674_T_C_b38	-254647	0.495355	879	1173	0.566489	-0.0158183	0.0275868	0.000287934	-0.16034	0.0440804	7.75205e-07	0.141306	0.0284329	2047	0.00158684	0.171065	Fibroblast_ CXCL12 high(AdultArtery1)	Blood Vessel
ENSG00000125869.9	chr20_9119793_T_G_b38	-394565	0.420406	770	996	0.355756	-0.0206522	0.0223541	0.00145464	-0.103358	0.0323848	8.80273e-06	0.0944735	0.0211566	1378	0.0121302	0.395645	Fibroblast_ CXCL12 high(AdultArtery1)	Blood Vessel
ENSG00000125848.9	chr20_14726889_A_G_b38	389273	0.0714285	165	169	0.650566	0.0120826	0.0266666	7.15868e-06	-0.216336	0.0479649	7.12022e-06	0.111528	0.024721	916	0.00652212	0.320601	Fibroblast_ CXCL12 high(AdultArtery1)	Blood Vessel
ENSG00000132664.11	chr20_19123819_C_T_b38	656537	0.152988	302	343	0.991377	0.000198054	0.0183213	0.00175626	-0.0569158	0.0181479	2.34448e-06	0.0881112	0.0185655	1373	0.00321897	0.23365	Fibroblast_ CXCL12 high(AdultArtery1)	Blood Vessel
ENSG00000185052.11	chr20_18232604_A_G_b38	-980042	0.111158	250	263	0.153966	0.0242948	0.0170295	0.0549646	0.0265992	0.0138453	2.77226e-06	-0.0814943	0.0172978	1276	0.00353741	0.244033	Fibroblast_ CXCL12 high(AdultArtery1)	Blood Vessel
ENSG00000276952.1	chr20_25046442_C_T_b38	-239146	0.374155	714	886	0.388705	-0.0118482	0.0137401	0.0219387	-0.0544493	0.0237289	1.20904e-05	0.0595097	0.0135379	752	0.00909201	0.356067	Fibroblast_ CXCL12 high(AdultArtery1)	Blood Vessel
ENSG00000101004.14	chr20_25038237_C_T_b38	-547280	0.0658784	142	156	1.37833e-06	0.100036	0.0206067	0.217471	0.0162694	0.0131845	8.97751e-06	-0.088368	0.0198083	713	0.00640097	0.319616	Fibroblast_ CXCL12 high(AdultArtery1)	Blood Vessel
ENSG00000126001.15	chr20_35964985_G_A_b38	509821	0.050381	117	119	0.748557	-0.00975256	0.0304176	0.796411	0.00440562	0.0170723	6.05185e-06	-0.133415	0.0293449	495	0.00299567	0.227888	Fibroblast_ CXCL12 high(AdultArtery1)	Blood Vessel
ENSG00000088367.21	chr20_36159886_G_A_b38	68382	0.363598	671	861	6.88308e-26	0.093979	0.00870937	0.0138083	0.0278616	0.0112978	2.22188e-05	-0.0333392	0.00782709	542	0.0120426	0.394833	Fibroblast_ CXCL12 high(AdultArtery1)	Blood Vessel
ENSG00000118705.16	chr20_36187629_A_G_b38	-990781	0.301098	575	713	0.565488	0.00499611	0.00869067	0.899443	-0.00138799	0.0109815	5.60428e-07	0.0424635	0.00843575	702	0.000393421	0.0712686	Fibroblast_ CXCL12 high(AdultArtery1)	Blood Vessel
ENSG00000198959.11	chr20_38159027_G_A_b38	-7551	0.273649	553	648	0.0198307	-0.0289201	0.0123967	0.0847634	0.0395506	0.0229248	7.92915e-06	-0.0554745	0.0123602	910	0.00721553	0.331092	Fibroblast_ CXCL12 high(AdultArtery1)	Blood Vessel
ENSG00000149596.6	chr20_43426823_T_G_b38	-760755	0.431414	793	1022	0.968517	-0.000252281	0.00639056	0.00711185	0.0258822	0.00959828	3.54697e-06	-0.0288983	0.00620164	1166	0.00413577	0.264984	Fibroblast_ CXCL12 high(AdultArtery1)	Blood Vessel
ENSG00000100979.14	chr20_46333834_T_C_b38	421679	0.0929839	212	220	0.0714144	0.0478698	0.0265272	0.0130939	0.0474956	0.0191114	6.30162e-06	0.124774	0.0274967	987	0.0062197	0.314482	Fibroblast_ CXCL12 high(AdultArtery1)	Blood Vessel
ENSG00000064655.18	chr20_46949739_C_G_b38	55115	0.486475	863	1152	4.45045e-38	-0.162646	0.0121371	0.130098	0.0289081	0.0190833	9.22357e-07	-0.0592386	0.0120031	1382	0.0012747	0.149985	Fibroblast_ CXCL12 high(AdultArtery1)	Blood Vessel
ENSG00000124126.13	chr20_48709462_G_A_b38	-118421	0.246622	492	584	3.23606e-38	-0.164289	0.0122346	0.416505	-0.0113196	0.0139266	9.63387e-07	0.0564315	0.0114545	1200	0.00115606	0.142138	Fibroblast_ CXCL12 high(AdultArtery1)	Blood Vessel
ENSG00000124091.9	chr20_57168574_G_A_b38	642771	0.489443	870	1159	0.18624	0.0357938	0.0270632	0.00112685	0.141233	0.0432531	7.31804e-07	-0.137291	0.0275616	1650	0.00120748	0.145084	Fibroblast_ CXCL12 high(AdultArtery1)	Blood Vessel
ENSG00000228812.7	chr20_61487076_A_G_b38	-865919	0.434122	806	1028	0.411157	-0.0110591	0.0134511	0.00432353	-0.0578334	0.0202257	2.04743e-06	0.0643822	0.0134864	2070	0.00423818	0.266794	Fibroblast_ CXCL12 high(AdultArtery1)	Blood Vessel
ENSG00000149679.11	chr20_62763002_A_G_b38	355717	0.205608	402	487	0.0114548	0.0709036	0.0279952	0.00456647	0.124924	0.0439582	1.23414e-06	-0.11248	0.023064	2073	0.00255838	0.206474	Fibroblast_ CXCL12 high(AdultArtery1)	Blood Vessel
ENSG00000276317.1	chr20_62853166_A_G_b38	200980	0.277992	621	658	0.643907	-0.0124842	0.0270005	0.0439928	-0.0656084	0.0325367	2.43168e-06	0.125518	0.0264895	2164	0.00526215	0.295102	Fibroblast_ CXCL12 high(AdultArtery1)	Blood Vessel
ENSG00000101216.10	chr20_63067168_G_A_b38	-559873	0.372889	711	883	0.0598882	0.0253296	0.0134479	0.486708	-0.0136373	0.0195998	1.84382e-06	0.064614	0.0134743	1689	0.00311422	0.231059	Fibroblast_ CXCL12 high(AdultArtery1)	Blood Vessel
ENSG00000156299.13	chr21_31909255_T_A_b38	349278	0.33277	652	788	0.534566	0.010909	0.01756	0.00152805	0.0751662	0.0236582	7.69636e-06	-0.0777889	0.0173071	1253	0.00964354	0.361787	Fibroblast_ CXCL12 high(AdultArtery1)	Blood Vessel
ENSG00000142168.14	chr21_31951497_T_C_b38	291875	0.253801	511	601	0.488937	-0.00421488	0.00608884	2.75966e-06	0.0530319	0.0112542	5.06492e-06	-0.0280191	0.00611171	1276	0.00646284	0.320601	Fibroblast_ CXCL12 high(AdultArtery1)	Blood Vessel
ENSG00000242220.6	chr21_32898969_C_T_b38	311596	0.399831	750	947	0.00304841	0.0557722	0.0187828	0.00278479	0.092173	0.0307527	8.16084e-06	-0.0797216	0.0177874	1267	0.0103398	0.370877	Fibroblast_ CXCL12 high(AdultArtery1)	Blood Vessel
ENSG00000231106.2	chr21_36385172_T_A_b38	379834	0.0789696	171	187	0.760453	-0.0180137	0.059069	0.403424	0.0352981	0.0422306	1.03748e-06	-0.286476	0.0583246	1261	0.00130826	0.15111	Fibroblast_ CXCL12 high(AdultArtery1)	Blood Vessel
ENSG00000185808.13	chr21_36311555_T_G_b38	-761615	0.0809322	176	191	0.33405	0.0238208	0.0246488	0.0912509	0.0304062	0.0179887	8.14838e-06	-0.114578	0.0255627	1252	0.0102018	0.369789	Fibroblast_ CXCL12 high(AdultArtery1)	Blood Vessel
ENSG00000183527.11	chr21_39144946_C_T_b38	-38905	0.350127	681	829	1.10486e-38	-0.145497	0.0107612	0.037375	-0.0318492	0.0152817	4.87946e-06	0.0536856	0.01169	1636	0.00798279	0.338966	Fibroblast_ CXCL12 high(AdultArtery1)	Blood Vessel
ENSG00000183036.10	chr21_39800545_A_G_b38	-66772	0.498311	862	1180	1.43586e-32	0.161515	0.01316	0.00109015	0.0722927	0.0220759	4.48431e-07	-0.0682965	0.0134514	1777	0.000796862	0.113851	Fibroblast_ CXCL12 high(AdultArtery1)	Blood Vessel
ENSG00000182240.15	chr21_41247822_T_C_b38	80021	0.388091	743	919	1.21299e-175	-0.343038	0.0100403	4.5433e-07	-0.0874347	0.0172294	9.62162e-16	0.0835917	0.0102553	2199	2.1158e-12	7.61082e-09	Fibroblast_ CXCL12 high(AdultArtery1)	Blood Vessel
ENSG00000274248.1	chr21_46069578_T_TG_b38	95089	0.13073	265	310	0.822092	0.00563197	0.0250413	3.73302e-05	-0.187624	0.0453186	6.21107e-06	0.104335	0.0229769	1503	0.00933523	0.358872	Fibroblast_ CXCL12 high(AdultArtery1)	Blood Vessel
ENSG00000160282.13	chr21_46213081_T_C_b38	57514	0.103885	226	246	0.00217218	-0.131585	0.0428227	0.695678	-0.0136497	0.0348864	1.32778e-08	-0.247533	0.0432362	1345	1.78586e-05	0.00819329	Fibroblast_ CXCL12 high(AdultArtery1)	Blood Vessel
ENSG00000237438.7	chr22_17627419_A_G_b38	590849	0.489839	844	1160	0.243256	-0.025216	0.0215982	1.10248e-07	-0.187132	0.0350179	6.50443e-06	0.0957719	0.0211373	1917	0.012469	0.399961	Fibroblast_ CXCL12 high(AdultArtery1)	Blood Vessel
ENSG00000093072.15	chr22_17204304_T_A_b38	-17685	0.465794	851	1103	1.01606e-165	0.465847	0.0142032	0.00257359	-0.0627148	0.020757	2.64611e-07	0.0720101	0.0139044	1915	0.00050673	0.0833952	Fibroblast_ CXCL12 high(AdultArtery1)	Blood Vessel
ENSG00000099917.17	chr22_20273035_GGGCAGGGAA_G_b38	-222878	0.0658784	143	156	0.0574079	0.0405152	0.0212996	4.15819e-07	-0.177321	0.0348239	2.0386e-07	0.0908433	0.0173744	1466	0.000298859	0.059401	Fibroblast_ CXCL12 high(AdultArtery1)	Blood Vessel
ENSG00000272787.1	chr22_23533427_AGGGAGGCAGCGGCAGGAAG_A_b38	-435784	0.446761	845	1058	0.137519	-0.0352689	0.0237315	0.00446626	-0.107579	0.0377603	1.17282e-06	0.114728	0.0234756	1378	0.00161615	0.171065	Fibroblast_ CXCL12 high(AdultArtery1)	Blood Vessel
ENSG00000232545.1	chr22_24094702_A_G_b38	-6987	0.0784062	175	183	0.00243568	-0.115769	0.0381049	0.00463221	-0.0741414	0.026131	3.63381e-06	0.184389	0.0396134	1456	0.00529083	0.295941	Fibroblast_ CXCL12 high(AdultArtery1)	Blood Vessel
ENSG00000128294.15	chr22_26600982_G_A_b38	4265	0.161318	346	382	3.69539e-22	0.136644	0.0138186	0.500239	0.00905411	0.0134267	5.23409e-06	-0.063893	0.0139581	1990	0.0104158	0.37112	Fibroblast_ CXCL12 high(AdultArtery1)	Blood Vessel
ENSG00000100029.17	chr22_30260279_C_T_b38	-346558	0.240051	479	567	0.936859	-0.000770587	0.00972514	0.247605	-0.0138612	0.0119825	1.26019e-05	0.043348	0.00988184	803	0.0101193	0.369119	Fibroblast_ CXCL12 high(AdultArtery1)	Blood Vessel
ENSG00000100385.13	chr22_37277399_C_T_b38	102345	0.316301	614	749	0.0411267	-0.0279518	0.0136709	0.119226	-0.0279645	0.0179349	1.24772e-06	0.0673977	0.0138261	1507	0.00188032	0.183513	Fibroblast_ CXCL12 high(AdultArtery1)	Blood Vessel
ENSG00000239900.12	chr22_39492412_G_A_b38	-854088	0.0561655	125	133	0.605735	0.0105362	0.0204064	0.0481933	-0.0237675	0.0120169	4.36735e-07	0.100522	0.0197784	686	0.0002996	0.059401	Fibroblast_ CXCL12 high(AdultArtery1)	Blood Vessel
ENSG00000100403.11	chr22_40819668_T_C_b38	-481854	0.231419	479	548	0.108947	0.0188824	0.0117704	0.0270521	0.0306181	0.0138313	7.07966e-06	-0.0533594	0.0118243	647	0.00458054	0.274328	Fibroblast_ CXCL12 high(AdultArtery1)	Blood Vessel
ENSG00000159958.6	chr22_42298898_C_G_b38	372080	0.140203	304	332	0.431281	-0.0229104	0.0291005	0.252119	-0.0309508	0.0270121	1.21648e-05	0.124892	0.0284204	1014	0.0123351	0.397352	Fibroblast_ CXCL12 high(AdultArtery1)	Blood Vessel
ENSG00000260708.1	chr22_46761324_G_C_b38	-1239	0.309122	621	732	9.48018e-188	-0.521091	0.0145408	8.07197e-05	-0.0731941	0.0184977	7.00785e-12	0.0994209	0.0143423	1816	1.27263e-08	2.28891e-05	Fibroblast_ CXCL12 high(AdultArtery1)	Blood Vessel
ENSG00000196576.14	chr22_49415680_G_A_b38	-891947	0.146959	314	348	0.415938	0.0101109	0.0124245	0.960675	0.000588057	0.0119238	6.78744e-06	-0.0566564	0.0125297	1606	0.0109006	0.376995	Fibroblast_ CXCL12 high(AdultArtery1)	Blood Vessel
ENSG00000272666.1	chr22_50599883_C_T_b38	57234	0.210726	451	499	0.8577	0.00433055	0.0241466	0.000732592	0.154408	0.0455953	8.11571e-06	-0.110695	0.0246914	1196	0.00970639	0.36257	Fibroblast_ CXCL12 high(AdultArtery1)	Blood Vessel
ENSG00000214717.11	chrX_2780913_G_A_b38	290141	0.426881	877	1011	1.34628e-20	0.184407	0.0194312	0.0411148	0.0453434	0.0221756	7.42168e-07	-0.0850454	0.0170828	2955	0.00219311	0.193849	Fibroblast_ CXCL12 high(AdultArtery1)	Blood Vessel
ENSG00000006756.15	chrX_2780913_G_A_b38	-148438	0.426881	877	1011	7.24204e-13	-0.0951344	0.0131038	7.8822e-09	0.0869704	0.0149546	7.437e-08	-0.0624	0.0115201	2346	0.000174472	0.0430706	Fibroblast_ CXCL12 high(AdultArtery1)	Blood Vessel
ENSG00000073464.11	chrX_10156810_G_C_b38	-135	0.23407	341	551	1.97533e-60	-0.137649	0.00789159	0.0058737	-0.0323343	0.0117151	2.47258e-06	0.0372064	0.00785778	1264	0.00312534	0.231059	Fibroblast_ CXCL12 high(AdultArtery1)	Blood Vessel
ENSG00000198759.11	chrX_13518424_G_A_b38	-51181	0.165394	252	390	1.31782e-13	0.180841	0.0241185	0.149499	-0.0425423	0.0294962	3.58128e-07	0.12066	0.0235625	1528	0.00054722	0.0862008	Fibroblast_ CXCL12 high(AdultArtery1)	Blood Vessel
ENSG00000123131.12	chrX_22860958_A_G_b38	-803304	0.412719	598	977	0.0958819	-0.0105335	0.00632047	0.179068	0.0147405	0.0109637	1.39239e-07	0.0344422	0.00649808	1975	0.000274996	0.055842	Fibroblast_ CXCL12 high(AdultArtery1)	Blood Vessel
ENSG00000102230.13	chrX_24590530_A_G_b38	-82147	0.437776	647	1037	1.26897e-45	-0.156786	0.0105621	0.0010094	-0.0685779	0.0208025	6.79941e-08	0.0597736	0.0110018	1120	7.61533e-05	0.0236733	Fibroblast_ CXCL12 high(AdultArtery1)	Blood Vessel
ENSG00000101868.10	chrX_25059869_T_G_b38	365950	0.106293	170	250	0.0534004	0.0251812	0.0130222	0.450035	0.00991327	0.0131193	8.69358e-06	-0.0571714	0.0127953	1106	0.0096151	0.361787	Fibroblast_ CXCL12 high(AdultArtery1)	Blood Vessel
ENSG00000279155.1	chrX_48204340_T_C_b38	-735652	0.104072	165	230	0.855942	-0.00537321	0.0295908	0.462466	0.020369	0.0277111	3.7421e-07	-0.166559	0.0325798	609	0.000227894	0.0503365	Fibroblast_ CXCL12 high(AdultArtery1)	Blood Vessel
ENSG00000158352.15	chrX_51211367_T_A_b38	397065	0.196661	279	466	0.844183	0.00181828	0.00924903	0.00240949	0.0566325	0.0186203	1.03353e-05	-0.0421937	0.0095238	632	0.00653188	0.320601	Fibroblast_ CXCL12 high(AdultArtery1)	Blood Vessel
ENSG00000230590.8	chrX_73997816_C_T_b38	-295540	0.0943965	141	219	0.0386737	-0.0297962	0.0143937	0.0660765	0.0259376	0.0140987	3.02612e-07	-0.0788062	0.0152925	618	0.000187014	0.0447064	Fibroblast_ CXCL12 high(AdultArtery1)	Blood Vessel
ENSG00000155008.13	chrX_84923719_G_T_b38	-80107	0.312331	516	740	6.70397e-21	-0.0707772	0.00739686	0.814494	0.00276623	0.0117868	6.65302e-06	0.0362984	0.00801981	1635	0.0108777	0.376995	Fibroblast_ CXCL12 high(AdultArtery1)	Blood Vessel
ENSG00000236256.9	chrX_96698519_C_G_b38	-944070	0.219481	321	507	0.86483	0.00449605	0.0264056	0.314147	-0.0358908	0.0356409	8.85312e-06	0.119882	0.0268542	1047	0.00926922	0.358872	Fibroblast_ CXCL12 high(AdultArtery1)	Blood Vessel
ENSG00000102362.15	chrX_100728888_C_T_b38	-3235	0.434426	625	1029	1.09143e-40	0.105791	0.00760435	3.08778e-06	-0.0711451	0.0151734	3.62261e-07	0.0406076	0.00793332	1107	0.000401023	0.0721268	Fibroblast_ CXCL12 high(AdultArtery1)	Blood Vessel
ENSG00000196440.11	chrX_101361724_A_G_b38	-56563	0.222561	323	511	1.13568e-19	-0.0855118	0.00924709	0.0715729	-0.0201092	0.0111498	9.62037e-06	0.0374843	0.00843093	1284	0.0123526	0.397352	Fibroblast_ CXCL12 high(AdultArtery1)	Blood Vessel
ENSG00000184515.10	chrX_102036231_G_C_b38	-119826	0.398607	597	944	1.10648e-95	-0.201554	0.00878741	0.0160764	-0.037044	0.0153656	3.83441e-11	0.0608984	0.00912041	1077	4.12965e-08	5.4242e-05	Fibroblast_ CXCL12 high(AdultArtery1)	Blood Vessel
ENSG00000102409.9	chrX_103237745_C_T_b38	22653	0.420365	610	995	3.27714e-51	0.132315	0.00834504	1.1363e-06	0.081802	0.0167165	2.37882e-14	-0.0660974	0.00855001	662	1.57478e-11	4.95662e-08	Fibroblast_ CXCL12 high(AdultArtery1)	Blood Vessel
ENSG00000166681.13	chrX_102665048_TTACTGTAG_T_b38	-711292	0.473031	656	1120	0.0437907	-0.0117139	0.00580361	0.0289976	-0.0238232	0.0108964	2.14096e-06	0.027837	0.00584235	693	0.00148369	0.165306	Fibroblast_ CXCL12 high(AdultArtery1)	Blood Vessel
ENSG00000101938.14	chrX_110557117_G_A_b38	-238702	0.433275	624	1026	3.471e-29	-0.110647	0.00958752	0.0927064	-0.0282563	0.0167919	2.21757e-05	0.0407703	0.0095707	473	0.0104891	0.37147	Fibroblast_ CXCL12 high(AdultArtery1)	Blood Vessel
ENSG00000125354.22	chrX_119685348_G_A_b38	-8022	0.349227	518	827	0.305218	0.00873495	0.00851543	0.595313	-0.00766336	0.0144236	1.81688e-07	0.0467697	0.00890791	1317	0.000239283	0.0506315	Fibroblast_ CXCL12 high(AdultArtery1)	Blood Vessel
ENSG00000226031.5	chrX_138630928_T_C_b38	-81179	0.0740582	118	173	0.0128521	-0.0400527	0.0160734	0.81543	0.00311517	0.0133422	6.39539e-06	0.0802968	0.0177076	1243	0.00794947	0.338121	Fibroblast_ CXCL12 high(AdultArtery1)	Blood Vessel
ENSG00000182195.7	chrX_140888901_T_C_b38	-288224	0.0719208	114	167	0.00114643	-0.0566308	0.0173696	0.838449	-0.00289207	0.014182	2.43303e-08	-0.104691	0.0186335	1874	4.5595e-05	0.0166389	Fibroblast_ CXCL12 high(AdultArtery1)	Blood Vessel
ENSG00000165509.13	chrX_141259689_T_G_b38	-578627	0.129386	201	295	6.20111e-45	-0.393753	0.0267559	0.156265	-0.0407729	0.0287396	5.3153e-08	0.160307	0.0292639	2187	0.000116246	0.0325229	Fibroblast_ CXCL12 high(AdultArtery1)	Blood Vessel
ENSG00000067840.12	chrX_153857956_A_G_b38	27391	0.289787	425	686	4.06876e-55	-0.128281	0.00775629	0.000712609	0.0538462	0.0158644	5.94043e-11	-0.051889	0.00784994	1078	6.40378e-08	6.20182e-05	Fibroblast_ CXCL12 high(AdultArtery1)	Blood Vessel
ENSG00000227232.5	chr1_851615_G_A_b38	822062	0.140877	302	315	0.20133	0.0541178	0.0423282	0.332929	0.0353923	0.0365377	3.25848e-06	-0.200276	0.0428164	300	0.000977545	0.117815	Fibroblast_ CXCL12 high(AdultArtery3)	Blood Vessel
ENSG00000268903.1	chr1_770950_A_AG_b38	635055	0.0563258	125	130	0.308006	0.0484256	0.0474816	0.0452471	-0.060681	0.0302708	1.74865e-05	0.21686	0.0502739	401	0.00701209	0.208935	Fibroblast_ CXCL12 high(AdultArtery3)	Blood Vessel
ENSG00000225972.1	chr1_1130346_T_C_b38	501284	0.0561655	125	133	0.247622	-0.0719364	0.0621884	0.287923	-0.0391878	0.0368585	2.92965e-06	0.286128	0.0608813	781	0.00228806	0.141055	Fibroblast_ CXCL12 high(AdultArtery3)	Blood Vessel
ENSG00000225630.1	chr1_804148_G_A_b38	174508	0.0650303	151	154	0.0270279	0.10189	0.0460202	0.000126906	0.370879	0.0964348	1.79091e-06	-0.23503	0.0489513	782	0.00140049	0.128125	Fibroblast_ CXCL12 high(AdultArtery3)	Blood Vessel
ENSG00000237973.1	chr1_1130346_T_C_b38	499272	0.0561655	125	133	0.497712	-0.0317974	0.0468769	0.00200721	-0.0860311	0.0277835	2.28619e-05	0.195176	0.0458916	782	0.017878	0.283788	Fibroblast_ CXCL12 high(AdultArtery3)	Blood Vessel
ENSG00000225880.5	chr1_1129916_T_C_b38	302394	0.329248	630	780	0.0116687	-0.0419959	0.0166243	8.65082e-06	-0.14357	0.0321242	3.19952e-05	0.072885	0.0174537	921	0.0294676	0.33793	Fibroblast_ CXCL12 high(AdultArtery3)	Blood Vessel
ENSG00000205231.1	chr1_1756945_G_A_b38	577390	0.0747466	169	177	0.464917	-0.0339538	0.0464468	0.530859	0.0210997	0.0336578	4.97425e-06	-0.228002	0.0496917	1162	0.00578007	0.192516	Fibroblast_ CXCL12 high(AdultArtery3)	Blood Vessel
ENSG00000186827.10	chr1_1223251_A_G_b38	9119	0.104307	228	247	0.107852	-0.0517533	0.0321606	0.000108057	0.240774	0.0619645	1.23819e-05	-0.137521	0.0313221	1184	0.0146601	0.265331	Fibroblast_ CXCL12 high(AdultArtery3)	Blood Vessel
ENSG00000162572.20	chr1_1197697_A_G_b38	-82739	0.304774	606	722	0.414772	0.0112356	0.013772	0.000262732	0.0664869	0.0181595	2.21182e-05	-0.0554148	0.0130066	1216	0.0268957	0.32895	Fibroblast_ CXCL12 high(AdultArtery3)	Blood Vessel
ENSG00000224870.6	chr1_2395636_C_T_b38	996114	0.278294	555	659	0.153246	-0.0203538	0.0142421	0.0186931	0.0456004	0.0193629	1.61604e-05	-0.0635285	0.0146674	1374	0.0222044	0.307201	Fibroblast_ CXCL12 high(AdultArtery3)	Blood Vessel
ENSG00000235098.8	chr1_1442722_A_G_b38	20953	0.0544764	121	129	0.000366282	-0.0951731	0.0266276	0.00349956	0.041959	0.0143385	1.54171e-05	-0.10836	0.0249574	1398	0.0215531	0.303189	Fibroblast_ CXCL12 high(AdultArtery3)	Blood Vessel
ENSG00000160072.19	chr1_984039_T_C_b38	-487730	0.251269	516	595	0.331884	0.014368	0.0148009	0.000550606	-0.0962161	0.0277689	8.19568e-07	0.0721932	0.0145587	1467	0.00120231	0.124515	Fibroblast_ CXCL12 high(AdultArtery3)	Blood Vessel
ENSG00000197530.12	chr1_2224923_A_G_b38	609044	0.342905	672	812	0.0341294	-0.0230958	0.0108883	0.00398352	0.0597544	0.0207087	2.812e-05	-0.0468481	0.0111393	1524	0.0428549	0.378494	Fibroblast_ CXCL12 high(AdultArtery3)	Blood Vessel
ENSG00000215790.6	chr1_1534166_G_A_b38	-211826	0.324405	644	768	0.275748	0.0268666	0.024638	0.000100968	0.179643	0.0460345	8.18472e-06	-0.113778	0.0253896	1536	0.0125717	0.253192	Fibroblast_ CXCL12 high(AdultArtery3)	Blood Vessel
ENSG00000157933.9	chr1_1290232_G_A_b38	-938463	0.0893386	165	181	0.664702	-0.00613615	0.0141534	0.000209222	-0.0393983	0.0105912	2.82102e-07	0.0701096	0.0135695	1447	0.000408201	0.0865377	Fibroblast_ CXCL12 high(AdultArtery3)	Blood Vessel
ENSG00000224387.1	chr1_3146223_G_A_b38	652965	0.119371	242	281	0.619099	0.0135466	0.0272422	0.0673901	0.0409144	0.0223472	2.10081e-05	-0.102957	0.0240994	1612	0.0338651	0.349763	Fibroblast_ CXCL12 high(AdultArtery3)	Blood Vessel
ENSG00000197921.5	chr1_2074854_G_GT_b38	-455391	0.159393	314	336	0.479855	0.0232348	0.0328744	0.914584	-0.00337271	0.0314375	5.80384e-06	-0.154555	0.0339277	1642	0.00952991	0.228673	Fibroblast_ CXCL12 high(AdultArtery3)	Blood Vessel
ENSG00000272449.1	chr1_2280410_A_G_b38	-266055	0.400347	772	948	0.639305	0.00944953	0.0201569	0.0184116	0.0860082	0.0364333	4.45604e-06	-0.0948533	0.020568	1631	0.00726781	0.210349	Fibroblast_ CXCL12 high(AdultArtery3)	Blood Vessel
ENSG00000238164.6	chr1_3141669_T_C_b38	584638	0.448057	796	1061	0.419292	0.00959537	0.0118762	0.373746	-0.0182701	0.020532	2.67036e-06	0.0552122	0.0116999	1629	0.00435002	0.172667	Fibroblast_ CXCL12 high(AdultArtery3)	Blood Vessel
ENSG00000228037.1	chr1_3104544_G_A_b38	522984	0.108953	249	258	0.307365	-0.038967	0.0381568	0.12032	0.0507849	0.0326671	6.52765e-07	-0.201207	0.040211	1653	0.00107902	0.117815	Fibroblast_ CXCL12 high(AdultArtery3)	Blood Vessel
ENSG00000266075.2	chr1_4458084_A_G_b38	675269	0.207101	437	490	0.0947268	0.0597185	0.0357083	0.00124211	0.132867	0.0410424	5.21222e-06	-0.171283	0.0374113	2146	0.0111854	0.242978	Fibroblast_ CXCL12 high(AdultArtery3)	Blood Vessel
ENSG00000198912.10	chr1_4046927_G_A_b38	146642	0.0764358	166	181	0.714445	-0.0155783	0.0425654	0.00408249	0.0812316	0.0282281	1.87002e-05	-0.174612	0.0406219	2153	0.0402615	0.37041	Fibroblast_ CXCL12 high(AdultArtery3)	Blood Vessel
ENSG00000116237.15	chr1_6208311_G_A_b38	-27661	0.0649742	144	151	6.98386e-41	-0.232418	0.0166616	0.911569	0.00120528	0.0108501	9.50711e-06	-0.07246	0.0162882	1436	0.0136522	0.260171	Fibroblast_ CXCL12 high(AdultArtery3)	Blood Vessel
ENSG00000162408.10	chr1_6183672_T_A_b38	-370863	0.0777027	176	184	0.040452	0.0474318	0.0231206	0.447386	-0.0121024	0.0159232	2.29132e-05	0.0935733	0.0220044	1483	0.0339803	0.350195	Fibroblast_ CXCL12 high(AdultArtery3)	Blood Vessel
ENSG00000116273.5	chr1_5711946_A_G_b38	-901739	0.0646115	143	153	0.722798	-0.00771551	0.0217454	0.0432634	0.029782	0.0147183	4.14603e-06	-0.107346	0.0232003	1440	0.00597029	0.194631	Fibroblast_ CXCL12 high(AdultArtery3)	Blood Vessel
ENSG00000049245.12	chr1_7228447_G_A_b38	-542822	0.0561655	128	133	0.46394	0.0102164	0.0139448	0.950391	-0.000548201	0.00880926	9.03702e-08	0.064836	0.0120497	1212	0.000109529	0.0540949	Fibroblast_ CXCL12 high(AdultArtery3)	Blood Vessel
ENSG00000142599.17	chr1_9164693_C_T_b38	347050	0.398038	773	943	0.764122	0.00222397	0.00740966	1.25234e-05	0.0584069	0.0133105	7.90764e-06	-0.0347575	0.00774324	1291	0.0102088	0.233755	Fibroblast_ CXCL12 high(AdultArtery3)	Blood Vessel
ENSG00000160049.11	chr1_10697241_G_GC_b38	224715	0.221186	469	522	0.179731	-0.0181084	0.0134893	0.00345947	0.0462377	0.0157812	2.53535e-07	-0.0727274	0.0140208	982	0.000248971	0.0708035	Fibroblast_ CXCL12 high(AdultArtery3)	Blood Vessel
ENSG00000130940.14	chr1_10036027_A_C_b38	-760623	0.0531444	112	120	0.214313	0.0215482	0.0173426	0.000524224	-0.0343592	0.00987838	9.82112e-07	0.0833639	0.0169345	1127	0.00110684	0.119104	Fibroblast_ CXCL12 high(AdultArtery3)	Blood Vessel
ENSG00000177674.15	chr1_12540604_G_C_b38	804520	0.0726351	157	172	0.177679	-0.0254328	0.018856	0.0269101	0.0311367	0.0140524	1.61022e-05	-0.0838773	0.0193619	1333	0.0214642	0.302764	Fibroblast_ CXCL12 high(AdultArtery3)	Blood Vessel
ENSG00000177000.10	chr1_11629606_A_G_b38	-177314	0.143581	319	340	0.457111	0.0184138	0.024754	0.000792966	0.0799098	0.023751	2.61642e-06	-0.122208	0.0258737	1300	0.00340134	0.161662	Fibroblast_ CXCL12 high(AdultArtery3)	Blood Vessel
ENSG00000011021.21	chr1_11620172_C_CACT_b38	-186959	0.302198	583	716	0.274386	0.0157787	0.0144288	0.000120937	-0.100524	0.0260568	1.08734e-05	0.0617272	0.013968	1300	0.0141354	0.263067	Fibroblast_ CXCL12 high(AdultArtery3)	Blood Vessel
ENSG00000242349.5	chr1_12610957_G_T_b38	767253	0.0848818	196	201	0.062018	0.07617	0.0407753	0.0207501	0.0716264	0.0309295	9.53477e-06	-0.187367	0.0421239	1296	0.0123571	0.251882	Fibroblast_ CXCL12 high(AdultArtery3)	Blood Vessel
ENSG00000116685.15	chr1_12233555_G_A_b38	307127	0.120777	263	286	0.681157	0.00469743	0.0114295	0.103276	-0.0175353	0.0107545	1.21189e-05	0.0496503	0.0112963	1297	0.0157182	0.271271	Fibroblast_ CXCL12 high(AdultArtery3)	Blood Vessel
ENSG00000028137.18	chr1_12705164_T_C_b38	538125	0.148649	312	352	0.00423833	0.048103	0.0167855	0.0253609	-0.0352853	0.0157603	3.72852e-05	0.0636095	0.0153632	1237	0.0461218	0.389976	Fibroblast_ CXCL12 high(AdultArtery3)	Blood Vessel
ENSG00000048707.13	chr1_12595190_G_C_b38	365123	0.49451	886	1171	0.931812	-0.000925712	0.0108163	0.0354579	0.0363371	0.017257	4.81396e-06	-0.0483025	0.0105113	1260	0.00606559	0.194811	Fibroblast_ CXCL12 high(AdultArtery3)	Blood Vessel
ENSG00000239149.1	chr1_12507846_A_T_b38	600	0.09375	197	222	0.000499107	-0.143899	0.041214	0.181346	-0.0426787	0.0319103	2.29401e-05	-0.154496	0.0363331	1425	0.0326897	0.346723	Fibroblast_ CXCL12 high(AdultArtery3)	Blood Vessel
ENSG00000162493.16	chr1_13459017_T_C_b38	-124448	0.361792	693	857	0.736105	-0.00460943	0.0136738	0.00255663	-0.0625258	0.0206806	5.75863e-06	0.0640562	0.0140564	1595	0.00918502	0.227331	Fibroblast_ CXCL12 high(AdultArtery3)	Blood Vessel
ENSG00000142634.12	chr1_14954327_A_G_b38	-455568	0.201436	418	477	0.0623228	0.0169199	0.00906813	0.858961	0.00191017	0.0107471	3.76949e-07	0.0488268	0.0095534	1505	0.000567308	0.0989806	Fibroblast_ CXCL12 high(AdultArtery3)	Blood Vessel
ENSG00000162461.7	chr1_14940474_G_A_b38	-795931	0.161318	349	382	0.910851	-0.00171376	0.0153028	0.65959	0.00698822	0.0158608	2.25585e-05	-0.0700815	0.0164664	1423	0.0321007	0.34474	Fibroblast_ CXCL12 high(AdultArtery3)	Blood Vessel
ENSG00000162458.12	chr1_15237782_GTC_G_b38	-518825	0.0945946	214	224	0.306696	0.0137574	0.0134527	0.251673	0.0123038	0.010728	2.78901e-05	-0.0561968	0.0133562	1417	0.0395203	0.36761	Fibroblast_ CXCL12 high(AdultArtery3)	Blood Vessel
ENSG00000065526.10	chr1_14988680_G_A_b38	-859184	0.157095	340	372	0.474911	0.00761384	0.0106524	0.142438	-0.0163544	0.011142	9.77852e-06	0.051507	0.0115942	1299	0.0127023	0.254317	Fibroblast_ CXCL12 high(AdultArtery3)	Blood Vessel
ENSG00000173641.17	chr1_15875709_C_A_b38	-143885	0.100507	208	238	8.66352e-07	-0.0365751	0.0073923	0.205014	-0.00809745	0.00638531	1.29892e-05	0.0306592	0.00699993	1240	0.0161066	0.271911	Fibroblast_ CXCL12 high(AdultArtery3)	Blood Vessel
ENSG00000185519.8	chr1_17049749_A_G_b38	976117	0.242019	474	561	0.361397	0.0161885	0.0177295	0.250139	-0.0264101	0.0229531	3.54722e-05	0.0749182	0.0180439	1181	0.0418927	0.374994	Fibroblast_ CXCL12 high(AdultArtery3)	Blood Vessel
ENSG00000186301.8	chr1_16019240_C_T_b38	-626382	0.09375	217	222	0.719339	0.00941845	0.0262036	0.596237	0.010516	0.0198426	4.13466e-05	-0.105688	0.0256757	1163	0.0480861	0.394709	Fibroblast_ CXCL12 high(AdultArtery3)	Blood Vessel
ENSG00000159363.17	chr1_17214200_G_A_b38	202272	0.116132	247	275	0.111442	-0.0287979	0.0180777	0.00521944	0.0434003	0.0155073	4.82699e-07	-0.0858828	0.0169631	1253	0.000604822	0.101089	Fibroblast_ CXCL12 high(AdultArtery3)	Blood Vessel
ENSG00000142623.9	chr1_16786875_C_G_b38	-418251	0.156591	316	316	0.793375	-0.012067	0.0460586	0.20312	0.0516198	0.0405351	1.41942e-05	-0.202931	0.0465414	1273	0.0180692	0.283788	Fibroblast_ CXCL12 high(AdultArtery3)	Blood Vessel
ENSG00000159423.16	chr1_18702586_T_A_b38	-200195	0.0907939	209	215	0.149182	0.0223026	0.0154512	0.0303301	-0.0262301	0.0120959	2.50706e-05	0.0649219	0.0153409	1561	0.0391352	0.366234	Fibroblast_ CXCL12 high(AdultArtery3)	Blood Vessel
ENSG00000169991.10	chr1_19166213_C_T_b38	209527	0.425676	799	1008	0.367826	-0.0077854	0.00864162	0.0131032	0.0343314	0.0138158	3.29014e-06	-0.0422013	0.00902597	1541	0.00507011	0.183164	Fibroblast_ CXCL12 high(AdultArtery3)	Blood Vessel
ENSG00000053371.12	chr1_18596989_A_G_b38	-715157	0.0528765	120	125	0.387191	0.0208834	0.0241409	5.42382e-06	-0.215323	0.0471178	3.73423e-06	0.110048	0.0236714	1531	0.0057171	0.191177	Fibroblast_ CXCL12 high(AdultArtery3)	Blood Vessel
ENSG00000040487.12	chr1_20273244_G_A_b38	960918	0.097973	219	232	0.0874936	0.0418775	0.0244859	0.746102	-0.00628853	0.0194172	1.23247e-06	0.117579	0.0241083	1531	0.00188691	0.138178	Fibroblast_ CXCL12 high(AdultArtery3)	Blood Vessel
ENSG00000169914.5	chr1_20557323_C_T_b38	674810	0.157939	346	374	0.00646953	-0.0771526	0.0282804	9.50937e-08	-0.300142	0.0558787	6.79758e-06	0.127584	0.0282175	1268	0.00861933	0.222482	Fibroblast_ CXCL12 high(AdultArtery3)	Blood Vessel
ENSG00000183114.7	chr1_19911880_G_A_b38	-640559	0.0565878	127	134	0.0516658	0.0610355	0.0313324	0.324691	-0.0200172	0.0203159	3.26147e-05	0.132302	0.0317159	1283	0.0418446	0.374969	Fibroblast_ CXCL12 high(AdultArtery3)	Blood Vessel
ENSG00000158825.5	chr1_20402023_G_A_b38	-186925	0.0815034	189	193	0.774182	0.00852704	0.0297131	0.868793	0.00363276	0.021986	1.41223e-05	-0.128408	0.0294421	1306	0.0184437	0.28544	Fibroblast_ CXCL12 high(AdultArtery3)	Blood Vessel
ENSG00000117298.14	chr1_21023511_C_T_b38	-321993	0.421968	779	999	0.480625	-0.00722019	0.0102337	0.0856272	0.0271374	0.0157734	2.1455e-05	-0.0436989	0.0102402	1372	0.0294363	0.33793	Fibroblast_ CXCL12 high(AdultArtery3)	Blood Vessel
ENSG00000218510.6	chr1_21451467_C_T_b38	-573064	0.219543	465	520	0.787893	0.00990177	0.0367943	4.98762e-05	0.293367	0.0720425	1.02249e-06	-0.183336	0.0373039	1428	0.00146012	0.128125	Fibroblast_ CXCL12 high(AdultArtery3)	Blood Vessel
ENSG00000070831.15	chr1_21351721_G_A_b38	-700906	0.250643	546	594	0.498792	-0.00681983	0.0100794	0.503182	-0.00841781	0.0125694	3.40256e-05	0.0438002	0.0105247	1413	0.0480782	0.394709	Fibroblast_ CXCL12 high(AdultArtery3)	Blood Vessel
ENSG00000004487.15	chr1_22865253_G_T_b38	-154195	0.146537	323	347	0.028034	0.0284648	0.0129404	0.0100811	0.0327004	0.0126872	1.73548e-05	-0.0576374	0.0133566	1094	0.0189862	0.287279	Fibroblast_ CXCL12 high(AdultArtery3)	Blood Vessel
ENSG00000125944.18	chr1_23267960_G_A_b38	-76376	0.0558848	125	132	0.280602	-0.0214482	0.0198688	0.00311861	0.0374776	0.0126517	3.82557e-05	-0.0890362	0.0215354	1033	0.0395181	0.36761	Fibroblast_ CXCL12 high(AdultArtery3)	Blood Vessel
ENSG00000249087.6	chr1_23312516_A_G_b38	-56481	0.0629223	141	149	1.85915e-81	0.489755	0.023546	0.882504	-0.00236675	0.0160099	1.73626e-08	-0.130477	0.022979	1027	1.78314e-05	0.0262381	Fibroblast_ CXCL12 high(AdultArtery3)	Blood Vessel
ENSG00000117318.8	chr1_23620824_C_T_b38	61030	0.385135	732	912	0.770936	-0.00448511	0.015401	0.0296756	-0.0508952	0.0233766	4.02501e-05	0.0636588	0.0154416	1046	0.0421016	0.375795	Fibroblast_ CXCL12 high(AdultArtery3)	Blood Vessel
ENSG00000011009.10	chr1_22956311_C_G_b38	-834659	0.395939	726	938	0.180836	0.0147793	0.0110374	0.0217783	0.0451305	0.0196438	4.45736e-05	-0.045278	0.0110471	946	0.0421666	0.376063	Fibroblast_ CXCL12 high(AdultArtery3)	Blood Vessel
ENSG00000001460.17	chr1_23501921_T_C_b38	-915013	0.0767263	173	180	0.0813756	0.0456663	0.0261797	0.101225	-0.0316332	0.019285	3.00651e-05	0.110005	0.0262524	1027	0.0308769	0.340849	Fibroblast_ CXCL12 high(AdultArtery3)	Blood Vessel
ENSG00000001461.16	chr1_24767742_G_T_b38	348451	0.303972	622	720	0.837028	-0.00263892	0.0128262	4.61088e-05	-0.100574	0.0245862	7.99682e-06	0.0612969	0.0136631	1022	0.00817275	0.219439	Fibroblast_ CXCL12 high(AdultArtery3)	Blood Vessel
ENSG00000261349.1	chr1_24538550_G_A_b38	-728586	0.291864	680	691	0.710866	0.0148503	0.0400507	0.0194305	0.116747	0.04988	2.49802e-05	-0.17736	0.0419015	879	0.0219576	0.305297	Fibroblast_ CXCL12 high(AdultArtery3)	Blood Vessel
ENSG00000117643.14	chr1_26352550_T_C_b38	735082	0.0996622	218	236	0.76006	0.00602916	0.0197369	0.900713	-0.00202056	0.0161918	3.79966e-06	-0.0910435	0.0195989	863	0.00327911	0.159398	Fibroblast_ CXCL12 high(AdultArtery3)	Blood Vessel
ENSG00000162430.16	chr1_25724097_C_T_b38	-76079	0.129551	282	306	0.0940316	-0.0288458	0.0172118	0.309165	-0.016518	0.0162348	2.5289e-07	0.0882842	0.0170183	868	0.000219509	0.0693766	Fibroblast_ CXCL12 high(AdultArtery3)	Blood Vessel
ENSG00000228172.5	chr1_26215762_G_A_b38	395001	0.118243	256	280	0.91595	-0.00372595	0.0352967	0.891815	-0.00433929	0.0318975	2.13342e-05	0.170664	0.0399804	863	0.0184114	0.285241	Fibroblast_ CXCL12 high(AdultArtery3)	Blood Vessel
ENSG00000117713.18	chr1_25785880_G_A_b38	-910152	0.05546	125	129	0.442911	-0.0192634	0.0250969	0.109223	0.0248565	0.0155065	3.24407e-05	-0.103164	0.0247235	735	0.0238439	0.314855	Fibroblast_ CXCL12 high(AdultArtery3)	Blood Vessel
ENSG00000060642.10	chr1_27325868_G_A_b38	538396	0.165118	354	391	0.251964	0.0171753	0.0149847	0.195204	-0.020522	0.0158335	2.69939e-05	0.0648074	0.0153753	706	0.0190577	0.287552	Fibroblast_ CXCL12 high(AdultArtery3)	Blood Vessel
ENSG00000158246.7	chr1_26719679_G_C_b38	-293157	0.0716709	162	169	0.229044	-0.0216356	0.0179774	0.798615	0.00326764	0.0128042	7.2994e-07	0.0852271	0.017108	728	0.000531396	0.0966284	Fibroblast_ CXCL12 high(AdultArtery3)	Blood Vessel
ENSG00000142733.14	chr1_26374694_A_G_b38	-992198	0.113176	247	268	0.0258072	-0.0365271	0.0163645	0.521993	0.00909522	0.0142007	3.85285e-06	-0.0739027	0.0159191	656	0.00252747	0.144914	Fibroblast_ CXCL12 high(AdultArtery3)	Blood Vessel
ENSG00000158195.10	chr1_28390094_A_G_b38	899936	0.0647756	137	153	0.201968	-0.0164843	0.0129115	0.000347636	-0.0811639	0.0226207	6.13662e-05	0.0455011	0.0113106	628	0.038538	0.363577	Fibroblast_ CXCL12 high(AdultArtery3)	Blood Vessel
ENSG00000231344.1	chr1_27067547_C_CA_b38	-671544	0.095582	218	225	0.189273	0.0766817	0.058378	0.0652506	-0.0859555	0.0465793	5.16268e-05	0.234406	0.0576789	616	0.0318021	0.34414	Fibroblast_ CXCL12 high(AdultArtery3)	Blood Vessel
ENSG00000117748.9	chr1_27893147_C_G_b38	-21599	0.0586993	137	139	2.44814e-156	0.779898	0.0247547	0.972553	0.000536788	0.0155978	3.08008e-06	0.112674	0.0240278	670	0.00206365	0.138199	Fibroblast_ CXCL12 high(AdultArtery3)	Blood Vessel
ENSG00000158161.15	chr1_28319022_C_T_b38	230326	0.276416	558	655	0.0669327	0.0334417	0.0182351	0.403682	-0.02002	0.0239652	5.79121e-05	0.0757203	0.018758	652	0.0377587	0.362538	Fibroblast_ CXCL12 high(AdultArtery3)	Blood Vessel
ENSG00000130766.4	chr1_28782896_A_G_b38	523369	0.258333	542	612	0.292585	0.0207064	0.0196649	0.401649	0.0206141	0.0245698	1.58313e-05	-0.0848682	0.0195735	672	0.0106386	0.237905	Fibroblast_ CXCL12 high(AdultArtery3)	Blood Vessel
ENSG00000204138.12	chr1_29153830_A_G_b38	784248	0.256356	521	607	0.643479	0.00866145	0.0187086	0.0460448	0.0485422	0.024305	5.38805e-05	-0.0766789	0.0189151	707	0.0380935	0.363414	Fibroblast_ CXCL12 high(AdultArtery3)	Blood Vessel
ENSG00000197989.13	chr1_28100360_A_G_b38	-482623	0.117247	263	276	0.0633237	-0.029715	0.0159864	0.689919	-0.00564382	0.0141425	1.55209e-05	-0.0702838	0.0161933	847	0.0131462	0.257604	Fibroblast_ CXCL12 high(AdultArtery3)	Blood Vessel
ENSG00000188060.7	chr1_29545260_C_A_b38	953060	0.0785473	181	186	0.452072	0.0266201	0.0353884	0.528341	-0.0163914	0.0259876	3.48435e-05	0.150994	0.0363303	852	0.0296867	0.338923	Fibroblast_ CXCL12 high(AdultArtery3)	Blood Vessel
ENSG00000121769.7	chr1_30445319_T_C_b38	-931531	0.15131	330	358	0.714997	0.00299976	0.00821297	0.290479	-0.00881961	0.00833948	5.29452e-05	0.0349366	0.00860933	905	0.0479154	0.394284	Fibroblast_ CXCL12 high(AdultArtery3)	Blood Vessel
ENSG00000121753.12	chr1_31659232_G_A_b38	-105661	0.100507	221	238	0.00205807	-0.0590027	0.019101	0.95182	-0.0009494	0.0157093	5.1216e-05	0.0769708	0.018931	754	0.0386169	0.364048	Fibroblast_ CXCL12 high(AdultArtery3)	Blood Vessel
ENSG00000084623.11	chr1_32987862_A_G_b38	765843	0.275804	560	653	0.753369	-0.00234279	0.00745454	0.0096457	-0.0258678	0.00997696	6.88885e-05	0.0302084	0.00756122	598	0.0411953	0.373388	Fibroblast_ CXCL12 high(AdultArtery3)	Blood Vessel
ENSG00000142686.7	chr1_34799302_TCTC_T_b38	-920170	0.174672	365	400	0.485091	0.0113139	0.0162004	0.0146356	-0.0415723	0.0170024	6.49276e-05	0.0682195	0.017015	659	0.0427873	0.378359	Fibroblast_ CXCL12 high(AdultArtery3)	Blood Vessel
ENSG00000142694.6	chr1_36451700_A_T_b38	128085	0.201014	422	476	0.151645	0.0159371	0.0111081	0.318259	0.0130325	0.0130522	3.29094e-05	-0.0486879	0.0116775	720	0.0236948	0.314855	Fibroblast_ CXCL12 high(AdultArtery3)	Blood Vessel
ENSG00000183431.11	chr1_37992069_A_T_b38	1148	0.0924831	210	219	6.32098e-21	0.176261	0.0184083	0.359751	0.0133535	0.0145746	3.36363e-06	0.0805364	0.0172421	1195	0.00401954	0.17009	Fibroblast_ CXCL12 high(AdultArtery3)	Blood Vessel
ENSG00000131233.9	chr1_39618147_C_A_b38	736560	0.127534	270	302	0.138087	0.0587771	0.0396067	0.118237	-0.0556459	0.0355924	2.01441e-06	0.18787	0.0393263	1123	0.00226218	0.141055	Fibroblast_ CXCL12 high(AdultArtery3)	Blood Vessel
ENSG00000270040.1	chr1_38436978_C_T_b38	-769534	0.0548986	129	130	0.071377	0.0868658	0.0481307	0.0812584	0.0504514	0.0289118	1.39973e-05	0.21694	0.0497188	1114	0.015593	0.270982	Fibroblast_ CXCL12 high(AdultArtery3)	Blood Vessel
ENSG00000237624.1	chr1_39775466_A_G_b38	260510	0.323181	609	765	0.692163	-0.0111392	0.0281277	0.102027	0.0669339	0.0409017	3.49353e-05	-0.116516	0.0280387	1044	0.0364724	0.359476	Fibroblast_ CXCL12 high(AdultArtery3)	Blood Vessel
ENSG00000090621.13	chr1_39570256_G_T_b38	-6534	0.18201	390	431	4.61258e-22	-0.114398	0.0115973	0.0825968	-0.0215409	0.0123985	9.37475e-06	0.0527681	0.0118535	1052	0.00986224	0.231498	Fibroblast_ CXCL12 high(AdultArtery3)	Blood Vessel
ENSG00000116981.3	chr1_40026093_T_C_b38	354055	0.283898	575	672	0.124108	-0.0322447	0.0209529	0.025842	0.0615631	0.0275874	3.77922e-06	-0.0975663	0.020998	996	0.0037641	0.167111	Fibroblast_ CXCL12 high(AdultArtery3)	Blood Vessel
ENSG00000228477.1	chr1_39093821_G_A_b38	-868859	0.221235	475	524	0.387621	0.0267172	0.0309128	0.000768264	0.198411	0.0588181	7.5666e-06	-0.137488	0.0305643	1030	0.00779359	0.215465	Fibroblast_ CXCL12 high(AdultArtery3)	Blood Vessel
ENSG00000187801.14	chr1_41168837_G_T_b38	718730	0.053617	123	126	0.686161	-0.019367	0.0479172	0.528128	0.0187226	0.0296683	4.11714e-05	-0.197468	0.0479611	1090	0.0448768	0.38595	Fibroblast_ CXCL12 high(AdultArtery3)	Blood Vessel
ENSG00000065978.18	chr1_41925470_T_C_b38	-756957	0.0882601	190	209	0.0183128	0.0258195	0.0109279	0.0359198	-0.0179862	0.00856331	2.07523e-05	0.045386	0.0106167	759	0.015751	0.271271	Fibroblast_ CXCL12 high(AdultArtery3)	Blood Vessel
ENSG00000164010.13	chr1_42108510_A_T_b38	-708614	0.283361	539	671	0.482061	0.00868642	0.0123522	0.0307037	0.0484782	0.0224058	4.43157e-05	-0.0494189	0.0120534	743	0.0329266	0.347045	Fibroblast_ CXCL12 high(AdultArtery3)	Blood Vessel
ENSG00000284138.1	chr1_43079013_C_T_b38	126372	0.111634	244	261	0.614855	-0.0190538	0.0378579	0.25798	-0.0366552	0.0323879	3.48133e-06	0.174124	0.037336	732	0.00254833	0.145503	Fibroblast_ CXCL12 high(AdultArtery3)	Blood Vessel
ENSG00000117394.20	chr1_43915574_C_T_b38	956526	0.11402	242	270	0.202131	-0.0184325	0.0144426	0.000257043	0.103168	0.0281346	2.21404e-05	-0.0606418	0.0142343	725	0.0160518	0.271911	Fibroblast_ CXCL12 high(AdultArtery3)	Blood Vessel
ENSG00000066056.13	chr1_43390239_C_T_b38	89246	0.362331	711	858	1.07021e-13	-0.0628028	0.00834406	0.0214059	-0.0275162	0.0119428	2.00368e-05	0.0366498	0.00855725	801	0.0160495	0.271911	Fibroblast_ CXCL12 high(AdultArtery3)	Blood Vessel
ENSG00000142949.16	chr1_42816057_C_T_b38	-709130	0.125422	271	297	0.216252	-0.00994416	0.00803726	0.696806	-0.00292857	0.00751421	3.67094e-05	-0.0348216	0.00840286	834	0.0306156	0.340134	Fibroblast_ CXCL12 high(AdultArtery3)	Blood Vessel
ENSG00000066135.12	chr1_43329093_C_T_b38	-321065	0.275381	564	652	0.314615	0.0121268	0.012054	6.8477e-07	-0.115091	0.0230442	3.21881e-05	0.0527075	0.012626	897	0.0288727	0.335451	Fibroblast_ CXCL12 high(AdultArtery3)	Blood Vessel
ENSG00000126091.19	chr1_43186128_G_C_b38	-519696	0.138442	287	327	0.00883105	-0.0270268	0.0103032	0.000110153	-0.0370747	0.00955302	4.09707e-06	0.0433563	0.00936533	916	0.00375292	0.166958	Fibroblast_ CXCL12 high(AdultArtery3)	Blood Vessel
ENSG00000117410.13	chr1_44010315_T_C_b38	35828	0.130711	281	310	0.0407409	0.039746	0.0194021	0.00285758	0.120083	0.0401712	9.23029e-06	-0.0898246	0.0201622	880	0.00812266	0.218981	Fibroblast_ CXCL12 high(AdultArtery3)	Blood Vessel
ENSG00000196517.11	chr1_43156889_T_C_b38	-874578	0.311233	622	737	0.0627248	-0.023958	0.0128599	0.201937	-0.021658	0.0169626	4.44449e-05	-0.0516118	0.0125904	860	0.0382227	0.36354	Fibroblast_ CXCL12 high(AdultArtery3)	Blood Vessel
ENSG00000126088.13	chr1_44588088_G_T_b38	-424059	0.323902	626	767	0.0910415	-0.0176259	0.0104209	0.772716	-0.00447874	0.0155031	1.63966e-05	0.0476132	0.0110012	719	0.0117892	0.248776	Fibroblast_ CXCL12 high(AdultArtery3)	Blood Vessel
ENSG00000085998.13	chr1_46841719_G_T_b38	643276	0.0619169	135	146	0.687257	0.00577288	0.014336	0.41291	0.00814272	0.00994117	6.53191e-05	-0.05341	0.013326	625	0.0408244	0.372873	Fibroblast_ CXCL12 high(AdultArtery3)	Blood Vessel
ENSG00000232022.7	chr1_45473919_C_T_b38	-958210	0.476291	856	1128	0.225876	0.0260054	0.0214616	0.0164411	0.0862168	0.0358846	6.68544e-05	-0.0857585	0.0214269	661	0.0441908	0.383295	Fibroblast_ CXCL12 high(AdultArtery3)	Blood Vessel
ENSG00000159658.10	chr1_47414090_T_C_b38	695026	0.111486	239	264	0.368382	-0.0115988	0.0128894	0.260965	0.0127239	0.0113133	1.39852e-06	-0.0656931	0.0135405	763	0.00106707	0.117815	Fibroblast_ CXCL12 high(AdultArtery3)	Blood Vessel
ENSG00000186790.5	chr1_46992179_G_A_b38	-423893	0.0718512	157	170	0.00196311	-0.17069	0.0550058	0.0220866	-0.0941578	0.0410796	1.03295e-05	0.240686	0.0543253	909	0.00938951	0.228433	Fibroblast_ CXCL12 high(AdultArtery3)	Blood Vessel
ENSG00000269113.3	chr1_48537584_C_T_b38	540689	0.0954392	216	226	0.157914	0.0195557	0.0138392	0.00256357	-0.0335688	0.011106	2.32551e-06	0.0631648	0.0133044	910	0.00211621	0.139385	Fibroblast_ CXCL12 high(AdultArtery3)	Blood Vessel
ENSG00000235105.1	chr1_47499458_A_G_b38	-936509	0.225945	464	535	0.759949	0.0102757	0.0336221	0.00412214	-0.185688	0.0645958	2.99535e-05	0.142906	0.0340972	798	0.0239029	0.314855	Fibroblast_ CXCL12 high(AdultArtery3)	Blood Vessel
ENSG00000272175.1	chr1_51315539_T_C_b38	-485556	0.290363	567	688	0.934853	-0.0027781	0.0339789	0.409938	-0.0386344	0.0468685	9.60598e-05	0.133037	0.0339852	468	0.044956	0.38595	Fibroblast_ CXCL12 high(AdultArtery3)	Blood Vessel
ENSG00000224680.4	chr1_52250245_G_A_b38	-118432	0.191885	395	454	0.259836	-0.0469554	0.041651	0.00399712	0.137911	0.0478129	1.08394e-05	-0.179541	0.0406213	663	0.00718653	0.209005	Fibroblast_ CXCL12 high(AdultArtery3)	Blood Vessel
ENSG00000162384.13	chr1_53564103_G_A_b38	343486	0.0603885	136	143	0.0910693	-0.032912	0.0194602	0.966751	-0.000533057	0.0127855	3.83875e-05	-0.0808207	0.0195521	909	0.0348942	0.353807	Fibroblast_ CXCL12 high(AdultArtery3)	Blood Vessel
ENSG00000058804.11	chr1_53168500_C_T_b38	-670360	0.43401	807	1028	0.566667	0.00675202	0.0117808	0.000304805	-0.0686253	0.0189438	3.23326e-05	0.0506803	0.0121434	1267	0.0409654	0.373388	Fibroblast_ CXCL12 high(AdultArtery3)	Blood Vessel
ENSG00000162402.13	chr1_54319043_A_G_b38	-896070	0.219595	452	520	0.911433	0.00162542	0.0146097	0.0025559	-0.0524398	0.0173441	1.00601e-05	0.066647	0.0150233	1218	0.0122532	0.25171	Fibroblast_ CXCL12 high(AdultArtery3)	Blood Vessel
ENSG00000184292.6	chr1_58558932_C_T_b38	-18841	0.166384	361	393	2.59076e-53	-0.211656	0.0130447	0.0208253	-0.0323978	0.0139982	4.01629e-05	0.0574967	0.0139452	1078	0.0432956	0.380252	Fibroblast_ CXCL12 high(AdultArtery3)	Blood Vessel
ENSG00000237352.3	chr1_59053946_T_G_b38	120303	0.228885	497	542	0.00379015	-0.0760114	0.0261998	0.00106892	-0.0995101	0.0303353	4.37528e-06	0.124069	0.0268806	1039	0.00454592	0.17466	Fibroblast_ CXCL12 high(AdultArtery3)	Blood Vessel
ENSG00000088035.15	chr1_63493090_G_A_b38	125500	0.159006	326	377	0.514558	-0.0124086	0.0190326	2.39843e-08	-0.208114	0.0370247	1.36489e-06	0.0952384	0.0196104	1003	0.00136898	0.127697	Fibroblast_ CXCL12 high(AdultArtery3)	Blood Vessel
ENSG00000142856.16	chr1_63676606_T_C_b38	147420	0.123096	269	291	0.0752072	-0.0762548	0.0428191	0.207384	0.0506622	0.0401595	1.4701e-07	-0.237806	0.0449522	1069	0.000157153	0.0604746	Fibroblast_ CXCL12 high(AdultArtery3)	Blood Vessel
ENSG00000162434.11	chr1_63980297_T_C_b38	-986207	0.247874	474	587	0.027124	-0.0181732	0.00821335	0.0114435	0.0351622	0.0138813	1.2122e-06	-0.0355188	0.00727771	1016	0.00123159	0.124821	Fibroblast_ CXCL12 high(AdultArtery3)	Blood Vessel
ENSG00000118473.21	chr1_67322669_A_G_b38	789286	0.191556	389	454	0.389275	-0.0147159	0.0170863	0.00145889	0.0975976	0.0305882	3.33343e-05	-0.0682005	0.0163691	971	0.0323676	0.34562	Fibroblast_ CXCL12 high(AdultArtery3)	Blood Vessel
ENSG00000081985.10	chr1_67272639_T_A_b38	-34725	0.143581	314	340	0.162672	-0.0411616	0.0294629	0.000136301	-0.233949	0.0611132	6.17172e-06	0.144404	0.0317913	1164	0.00718389	0.209005	Fibroblast_ CXCL12 high(AdultArtery3)	Blood Vessel
ENSG00000142864.14	chr1_67470428_A_G_b38	40013	0.182203	322	387	0.0207885	-0.0229082	0.00989512	0.047853	0.0185381	0.00935861	2.81802e-05	-0.0354487	0.0084298	1173	0.0330554	0.347661	Fibroblast_ CXCL12 high(AdultArtery3)	Blood Vessel
ENSG00000116754.13	chr1_70961076_TG_T_b38	755394	0.124155	282	294	0.518418	0.00861135	0.0133304	0.33442	0.0112859	0.0116872	7.54335e-07	0.0637948	0.0128225	939	0.000708321	0.1068	Fibroblast_ CXCL12 high(AdultArtery3)	Blood Vessel
ENSG00000116783.14	chr1_74510788_C_T_b38	275387	0.0705236	133	167	3.68227e-05	-0.121848	0.0294085	0.223267	-0.0202089	0.0165842	2.29003e-05	0.10021	0.0235645	790	0.0180913	0.283788	Fibroblast_ CXCL12 high(AdultArtery3)	Blood Vessel
ENSG00000116791.13	chr1_74733056_A_C_b38	-95	0.298044	626	706	6.1569e-104	-0.36186	0.014988	1.12715e-06	0.138855	0.0283659	5.95816e-07	-0.0775489	0.0154426	766	0.000456395	0.0890856	Fibroblast_ CXCL12 high(AdultArtery3)	Blood Vessel
ENSG00000057468.6	chr1_76152147_G_A_b38	355265	0.151733	320	359	0.0965127	0.0475684	0.028597	0.00533483	0.0826825	0.0296186	3.34516e-05	-0.114962	0.0275978	978	0.0327157	0.346723	Fibroblast_ CXCL12 high(AdultArtery3)	Blood Vessel
ENSG00000184005.10	chr1_76825337_T_C_b38	750618	0.421477	806	998	0.423878	-0.0097691	0.0122113	0.0507342	-0.036417	0.0186197	4.26292e-05	0.0512149	0.0124638	991	0.0422456	0.376083	Fibroblast_ CXCL12 high(AdultArtery3)	Blood Vessel
ENSG00000226084.5	chr1_76545791_G_A_b38	-583323	0.198049	434	467	0.569671	-0.0131834	0.0231813	0.109457	-0.041339	0.025806	4.95031e-05	0.0952363	0.0233771	955	0.0472755	0.393	Fibroblast_ CXCL12 high(AdultArtery3)	Blood Vessel
ENSG00000237413.5	chr1_77284445_G_A_b38	-945154	0.0958615	214	227	0.461265	0.0302778	0.0410813	0.709762	-0.0125194	0.0336298	4.34643e-05	0.163558	0.0398481	892	0.0387702	0.365028	Fibroblast_ CXCL12 high(AdultArtery3)	Blood Vessel
ENSG00000122420.9	chr1_78979740_T_A_b38	675856	0.19247	411	455	0.231769	-0.0211741	0.0176971	0.0334699	0.0430434	0.0202173	2.82335e-05	-0.078556	0.0186828	848	0.023942	0.314855	Fibroblast_ CXCL12 high(AdultArtery3)	Blood Vessel
ENSG00000117151.12	chr1_84515240_A_T_b38	-59240	0.089527	190	212	0.0916491	-0.0229218	0.0135775	0.378095	-0.00905384	0.0102679	2.51887e-06	0.059673	0.0126128	1054	0.00265489	0.147145	Fibroblast_ CXCL12 high(AdultArtery3)	Blood Vessel
ENSG00000282057.1	chr1_85652904_A_T_b38	76046	0.0675676	152	160	0.00309603	0.062255	0.021	0.00704937	0.0391795	0.0145136	1.83333e-05	-0.0967716	0.0224896	1203	0.022055	0.305975	Fibroblast_ CXCL12 high(AdultArtery3)	Blood Vessel
ENSG00000153904.18	chr1_85392155_A_G_b38	-186208	0.0599662	138	142	0.0841373	0.036118	0.020893	0.00766642	0.0357147	0.0133699	6.67134e-06	0.106562	0.023547	1198	0.00799227	0.217644	Fibroblast_ CXCL12 high(AdultArtery3)	Blood Vessel
ENSG00000261737.1	chr1_86726515_TTAAAG_T_b38	22053	0.154783	322	356	0.557676	0.0180656	0.0308037	0.382054	0.027489	0.0314353	1.45221e-05	-0.139327	0.0319914	1021	0.014827	0.266105	Fibroblast_ CXCL12 high(AdultArtery3)	Blood Vessel
ENSG00000137947.11	chr1_89691898_T_C_b38	799954	0.211993	449	502	0.0636907	-0.0296744	0.0159867	0.00713343	0.0502081	0.0186264	2.12527e-06	-0.0742414	0.0155766	722	0.00153444	0.128125	Fibroblast_ CXCL12 high(AdultArtery3)	Blood Vessel
ENSG00000213516.9	chr1_89968678_T_TCTCACTGAATTTTATGACTAAAGATCGTTTTAAAAATATTTCATATTATTACTCCCTATATTTGAACAAATTTAGCAGTTTGATAAGAAATCCATAATATGAAAATAATGAGATGGAAGGATTTTTATTTATTTTTGTGTTATTTGGATGCTGCCCCCAGAG_b38	975718	0.0696475	145	162	0.429069	-0.0197114	0.0249172	0.181459	0.0220297	0.0164756	9.15187e-06	-0.10175	0.0228295	676	0.00618666	0.196444	Fibroblast_ CXCL12 high(AdultArtery3)	Blood Vessel
ENSG00000117228.9	chr1_88401502_G_A_b38	-663858	0.276884	555	656	0.0234826	0.0299023	0.0131809	0.000307327	-0.0645747	0.0178362	4.83425e-05	0.053645	0.0131499	665	0.0321477	0.34474	Fibroblast_ CXCL12 high(AdultArtery3)	Blood Vessel
ENSG00000162645.12	chr1_89817956_A_G_b38	691842	0.288007	585	682	0.86574	-0.00143457	0.00848299	0.05326	-0.0220983	0.0114211	5.67376e-05	0.0352115	0.00871234	703	0.0398865	0.368911	Fibroblast_ CXCL12 high(AdultArtery3)	Blood Vessel
ENSG00000162654.8	chr1_88494322_C_T_b38	-704610	0.111909	248	265	0.0207605	0.0614353	0.026531	0.650243	-0.0105918	0.0233532	1.32346e-05	0.107173	0.0244924	704	0.00931715	0.227331	Fibroblast_ CXCL12 high(AdultArtery3)	Blood Vessel
ENSG00000197147.13	chr1_89601158_T_G_b38	76322	0.438611	834	1039	0.405506	-0.0130119	0.0156366	1.73654e-06	-0.13598	0.0282844	3.08819e-05	0.067858	0.0162181	747	0.0230687	0.312296	Fibroblast_ CXCL12 high(AdultArtery3)	Blood Vessel
ENSG00000231999.6	chr1_89661516_G_T_b38	28622	0.201014	430	476	0.63894	-0.00891223	0.0189901	0.289678	0.0228423	0.0215629	2.45739e-05	-0.0800827	0.0189029	747	0.0183567	0.285081	Fibroblast_ CXCL12 high(AdultArtery3)	Blood Vessel
ENSG00000154511.11	chr1_93048903_C_G_b38	87381	0.469331	872	1111	1.46176e-20	0.118146	0.0124614	0.00267824	-0.0649599	0.0215871	3.90664e-05	0.0533911	0.0129292	519	0.0202755	0.295963	Fibroblast_ CXCL12 high(AdultArtery3)	Blood Vessel
ENSG00000122483.17	chr1_93011735_A_G_b38	-168184	0.489443	883	1159	0.0286106	0.0373967	0.0170632	8.23748e-05	-0.112527	0.0284733	4.46926e-06	0.0793665	0.0172122	634	0.00283351	0.150356	Fibroblast_ CXCL12 high(AdultArtery3)	Blood Vessel
ENSG00000117505.12	chr1_94018208_T_TAC_b38	672182	0.22612	461	535	0.786187	-0.00347898	0.0128219	0.0677557	0.0293845	0.0160711	4.02935e-05	-0.0556364	0.0134965	639	0.0257475	0.322388	Fibroblast_ CXCL12 high(AdultArtery3)	Blood Vessel
ENSG00000137936.16	chr1_93028638_C_T_b38	-818512	0.13978	301	331	0.0228809	-0.039829	0.0174798	0.864516	-0.00298834	0.0175096	7.93685e-07	0.0869821	0.0175186	786	0.000623836	0.102348	Fibroblast_ CXCL12 high(AdultArtery3)	Blood Vessel
ENSG00000260464.1	chr1_94476334_C_A_b38	629160	0.0802365	177	190	0.309124	-0.0303569	0.0298341	0.843295	-0.0045476	0.0229995	5.79391e-05	-0.122643	0.0303828	786	0.0455401	0.388244	Fibroblast_ CXCL12 high(AdultArtery3)	Blood Vessel
ENSG00000198691.11	chr1_93432067_C_T_b38	-689065	0.117821	254	279	0.0557445	-0.0675385	0.0352676	0.342386	-0.0282817	0.0297744	1.47951e-05	-0.153634	0.0353101	848	0.0125462	0.253192	Fibroblast_ CXCL12 high(AdultArtery3)	Blood Vessel
ENSG00000137962.12	chr1_94650516_A_C_b38	375448	0.381334	713	903	0.986761	-0.00016709	0.0100677	0.000140672	-0.0559232	0.0146386	1.19496e-05	0.0419892	0.0095465	922	0.0110175	0.241026	Fibroblast_ CXCL12 high(AdultArtery3)	Blood Vessel
ENSG00000143036.16	chr1_94859894_A_G_b38	39552	0.215794	445	511	0.0262854	0.0240972	0.0108305	0.355492	0.0122605	0.0132636	4.2511e-05	-0.0478123	0.0116339	1066	0.0453167	0.387393	Fibroblast_ CXCL12 high(AdultArtery3)	Blood Vessel
ENSG00000235501.5	chr1_94704972_C_A_b38	-222594	0.155405	334	368	0.631438	-0.00726841	0.0151477	0.0444565	0.0304897	0.0151537	3.72542e-05	-0.0637142	0.0153877	1032	0.0384463	0.36354	Fibroblast_ CXCL12 high(AdultArtery3)	Blood Vessel
ENSG00000172339.9	chr1_95804304_T_C_b38	731359	0.447502	843	1060	0.00422867	-0.0347448	0.0121211	0.510258	-0.0129722	0.0196952	2.63698e-05	-0.0537729	0.0127412	1008	0.0265808	0.327448	Fibroblast_ CXCL12 high(AdultArtery3)	Blood Vessel
ENSG00000122435.9	chr1_100158656_G_T_b38	25506	0.198554	403	467	4.1556e-09	-0.0759002	0.0128101	0.441126	0.0109028	0.0141491	2.49476e-05	-0.051842	0.0122469	756	0.0188604	0.287279	Fibroblast_ CXCL12 high(AdultArtery3)	Blood Vessel
ENSG00000122477.12	chr1_100269328_C_T_b38	91055	0.0533104	116	124	8.04152e-05	-0.151174	0.0381961	0.958455	-0.00118831	0.0228062	2.2363e-05	0.151446	0.0355674	769	0.0171972	0.279132	Fibroblast_ CXCL12 high(AdultArtery3)	Blood Vessel
ENSG00000224616.1	chr1_99732843_A_G_b38	-533277	0.175862	309	357	0.0972629	-0.0659407	0.0397313	0.410992	-0.0298025	0.0362358	1.55318e-05	0.153499	0.0353674	811	0.0125963	0.253334	Fibroblast_ CXCL12 high(AdultArtery3)	Blood Vessel
ENSG00000162692.10	chr1_100325676_A_T_b38	-394066	0.120777	269	286	0.522648	0.0149116	0.0233187	0.0345228	0.041735	0.0197188	1.87173e-05	-0.0981015	0.0228235	874	0.016359	0.273156	Fibroblast_ CXCL12 high(AdultArtery3)	Blood Vessel
ENSG00000162694.13	chr1_101768278_T_C_b38	872280	0.324957	655	769	0.0959668	0.0169558	0.0101767	1.85594e-05	-0.0806227	0.0187487	4.34421e-06	0.0475966	0.0103088	941	0.0040879	0.170643	Fibroblast_ CXCL12 high(AdultArtery3)	Blood Vessel
ENSG00000162695.11	chr1_99951730_C_T_b38	-944346	0.202703	431	480	0.641507	0.00413596	0.00888078	0.294463	0.0109258	0.0104167	1.90427e-05	-0.0388869	0.0090553	941	0.0179192	0.283788	Fibroblast_ CXCL12 high(AdultArtery3)	Blood Vessel
ENSG00000240038.6	chr1_104063289_C_T_b38	501532	0.462693	852	1096	0.400597	-0.00917007	0.0109054	0.0949275	0.0315083	0.0188517	3.03295e-05	-0.046944	0.0112085	966	0.0292982	0.337663	Fibroblast_ CXCL12 high(AdultArtery3)	Blood Vessel
ENSG00000134215.15	chr1_108387460_C_T_b38	422316	0.0645161	133	140	0.15959	0.0321459	0.0228408	0.50843	-0.0100314	0.0151647	4.58786e-05	0.102978	0.0251668	1034	0.0474385	0.393035	Fibroblast_ CXCL12 high(AdultArtery3)	Blood Vessel
ENSG00000085491.15	chr1_108863481_C_T_b38	663556	0.301439	594	714	0.522178	-0.00600805	0.00938472	0.000156892	0.0500956	0.0132078	7.12427e-08	-0.0503638	0.0092845	1103	7.85807e-05	0.0440266	Fibroblast_ CXCL12 high(AdultArtery3)	Blood Vessel
ENSG00000162636.15	chr1_109531559_A_G_b38	971470	0.468328	839	1109	0.228122	-0.0159314	0.0132115	0.0410969	0.0453067	0.0221557	4.92162e-05	-0.0527954	0.012955	969	0.0476905	0.393637	Fibroblast_ CXCL12 high(AdultArtery3)	Blood Vessel
ENSG00000121940.15	chr1_109792677_T_TC_b38	829220	0.413706	793	980	0.30146	-0.0114706	0.0110957	0.302396	0.0176064	0.017064	6.68395e-06	-0.0501143	0.0110748	1018	0.00680427	0.205927	Fibroblast_ CXCL12 high(AdultArtery3)	Blood Vessel
ENSG00000143028.8	chr1_108839282_A_G_b38	-627346	0.31651	621	749	0.393272	0.00941554	0.0110248	0.429697	-0.0123897	0.0156832	3.62539e-06	0.0498408	0.0107065	1095	0.0039698	0.17001	Fibroblast_ CXCL12 high(AdultArtery3)	Blood Vessel
ENSG00000181754.6	chr1_109945464_G_T_b38	435726	0.383024	728	907	0.884007	-0.00134828	0.00923954	5.52214e-05	0.0591111	0.0146025	9.16717e-06	-0.0421064	0.00944813	1135	0.0104047	0.2364	Fibroblast_ CXCL12 high(AdultArtery3)	Blood Vessel
ENSG00000213366.12	chr1_109181047_A_T_b38	-486975	0.170608	381	404	0.0180529	-0.0321807	0.0135897	7.20622e-05	0.104841	0.0263133	1.20781e-06	-0.0683719	0.0140071	1214	0.00146629	0.128125	Fibroblast_ CXCL12 high(AdultArtery3)	Blood Vessel
ENSG00000168710.17	chr1_110612200_C_G_b38	627514	0.217061	447	514	0.722451	-0.00301301	0.00848078	0.087342	0.0176815	0.0103335	8.44915e-06	-0.0384321	0.00858939	1173	0.00991085	0.231498	Fibroblast_ CXCL12 high(AdultArtery3)	Blood Vessel
ENSG00000258634.3	chr1_110816605_A_T_b38	758265	0.142736	308	338	0.563784	-0.0116208	0.020126	0.0265008	0.0456628	0.0205527	1.46963e-05	-0.0898347	0.0206399	1187	0.0174445	0.280155	Fibroblast_ CXCL12 high(AdultArtery3)	Blood Vessel
ENSG00000227963.1	chr1_110349422_T_C_b38	30540	0.0882601	196	209	0.108814	-0.0818891	0.0510266	0.122037	0.0620004	0.0400661	8.33912e-06	-0.233018	0.0520453	1138	0.00948992	0.228673	Fibroblast_ CXCL12 high(AdultArtery3)	Blood Vessel
ENSG00000162775.14	chr1_110805407_C_G_b38	466901	0.408552	767	967	0.193755	0.0233506	0.0179574	0.0820958	-0.0552167	0.0317297	1.62599e-05	0.0802117	0.0185251	1155	0.0187802	0.287279	Fibroblast_ CXCL12 high(AdultArtery3)	Blood Vessel
ENSG00000273373.1	chr1_111256128_C_G_b38	885974	0.399408	751	946	0.309823	0.00953471	0.00938403	0.0270456	-0.03206	0.014482	3.16817e-05	0.0404203	0.00967414	1169	0.0370359	0.361338	Fibroblast_ CXCL12 high(AdultArtery3)	Blood Vessel
ENSG00000177301.14	chr1_110182320_C_G_b38	-449154	0.0688345	148	163	0.878109	-0.00457097	0.0297973	0.0365222	0.0429031	0.0204926	2.62598e-05	-0.126448	0.0299543	1294	0.0339801	0.350195	Fibroblast_ CXCL12 high(AdultArtery3)	Blood Vessel
ENSG00000143119.12	chr1_110758917_T_G_b38	-114237	0.312659	624	740	0.0295306	-0.0163734	0.00751372	0.000159268	0.0534079	0.0140951	7.68336e-06	-0.0342411	0.00761762	1210	0.00929687	0.227331	Fibroblast_ CXCL12 high(AdultArtery3)	Blood Vessel
ENSG00000273010.1	chr1_111637460_A_G_b38	674158	0.073243	168	173	0.523059	-0.0356239	0.0557635	0.676988	-0.0163866	0.039326	2.89964e-05	-0.235751	0.05615	1244	0.0360716	0.357874	Fibroblast_ CXCL12 high(AdultArtery3)	Blood Vessel
ENSG00000143110.11	chr1_110592660_T_G_b38	-881132	0.219172	437	519	0.610552	-0.00650933	0.0127777	0.000572849	0.0543706	0.0157408	2.00768e-05	-0.0552525	0.0129021	1231	0.0247146	0.316699	Fibroblast_ CXCL12 high(AdultArtery3)	Blood Vessel
ENSG00000143079.14	chr1_112806947_G_T_b38	410766	0.0642722	130	136	0.992017	0.000191638	0.0191501	0.77973	-0.00338683	0.0121071	2.70441e-06	0.0859066	0.0182144	1077	0.00291265	0.150356	Fibroblast_ CXCL12 high(AdultArtery3)	Blood Vessel
ENSG00000155363.18	chr1_112009668_G_T_b38	-663473	0.1875	408	444	0.516273	-0.0063544	0.00978642	0.465044	0.00779396	0.0106647	8.52516e-06	-0.0446823	0.00999065	976	0.00832056	0.219844	Fibroblast_ CXCL12 high(AdultArtery3)	Blood Vessel
ENSG00000198799.11	chr1_112863101_T_A_b38	-210108	0.0802365	186	190	0.0579976	0.0455445	0.0240002	0.509465	-0.0114441	0.0173427	3.83089e-05	0.094977	0.0229742	797	0.0305322	0.340134	Fibroblast_ CXCL12 high(AdultArtery3)	Blood Vessel
ENSG00000052723.11	chr1_114220697_G_C_b38	-559988	0.09375	206	222	0.224713	-0.0289031	0.0237931	8.21846e-05	0.200519	0.0507313	2.3153e-05	-0.11077	0.0260629	1113	0.0257693	0.322501	Fibroblast_ CXCL12 high(AdultArtery3)	Blood Vessel
ENSG00000203865.9	chr1_115693730_T_G_b38	-724892	0.399493	734	946	0.85596	-0.00320729	0.017665	0.000109648	0.109771	0.0282764	1.66228e-05	-0.07943	0.0183656	1085	0.0180358	0.283788	Fibroblast_ CXCL12 high(AdultArtery3)	Blood Vessel
ENSG00000134253.9	chr1_116140919_C_T_b38	-981668	0.0931624	209	218	0.593741	0.00738601	0.0138425	0.196498	-0.0130969	0.0101341	1.41033e-05	0.057286	0.013134	970	0.0136802	0.260171	Fibroblast_ CXCL12 high(AdultArtery3)	Blood Vessel
ENSG00000198162.12	chr1_117694118_T_G_b38	326669	0.424831	792	1006	0.0873425	-0.0151214	0.00883727	0.0305906	0.0347349	0.016043	3.46764e-05	-0.0389404	0.00936684	919	0.0318677	0.344537	Fibroblast_ CXCL12 high(AdultArtery3)	Blood Vessel
ENSG00000143067.4	chr1_118662552_T_A_b38	-985221	0.117521	251	278	0.0224194	0.061414	0.0268609	0.00959039	-0.125931	0.0485331	5.35068e-05	0.10072	0.0248353	803	0.0429659	0.379076	Fibroblast_ CXCL12 high(AdultArtery3)	Blood Vessel
ENSG00000092621.11	chr1_120146121_G_A_b38	486323	0.245501	497	573	0.119621	0.0244017	0.0156666	0.0012489	-0.0633311	0.0195723	2.16793e-05	0.0678288	0.0159034	794	0.0172133	0.279132	Fibroblast_ CXCL12 high(AdultArtery3)	Blood Vessel
ENSG00000134250.19	chr1_119560719_G_A_b38	-508907	0.0676141	124	157	0.0908224	0.026571	0.0156989	0.0261558	-0.0211821	0.00951208	7.37341e-06	0.05791	0.0128577	718	0.00529411	0.186463	Fibroblast_ CXCL12 high(AdultArtery3)	Blood Vessel
ENSG00000223804.5	chr1_121128405_G_A_b38	786534	0.0830308	183	183	0.324198	0.0578486	0.058652	0.799967	-0.0102189	0.0403189	3.85527e-05	-0.234428	0.0567266	660	0.0254448	0.320907	Fibroblast_ CXCL12 high(AdultArtery3)	Blood Vessel
ENSG00000196369.10	chr1_145465592_C_A_b38	370064	0.0933099	206	212	0.792766	0.00853215	0.0324684	0.0330133	-0.0496207	0.0232462	0.000213345	-0.124355	0.0334746	221	0.0471493	0.392848	Fibroblast_ CXCL12 high(AdultArtery3)	Blood Vessel
ENSG00000211451.12	chr1_146824393_A_T_b38	905380	0.321307	604	761	0.0305067	-0.0420376	0.0194061	0.0161571	-0.0610962	0.0253615	5.71175e-05	0.0727246	0.0180012	478	0.0273021	0.32975	Fibroblast_ CXCL12 high(AdultArtery3)	Blood Vessel
ENSG00000271601.3	chr1_145564853_G_A_b38	-393148	0.228477	458	483	0.289044	-0.0112014	0.0105601	8.32832e-05	-0.0449445	0.0113803	6.03133e-06	0.047546	0.0104562	501	0.0030217	0.152058	Fibroblast_ CXCL12 high(AdultArtery3)	Blood Vessel
ENSG00000277420.1	chr1_146469900_T_C_b38	-44571	0.261374	570	619	7.75297e-144	-0.764554	0.0256766	0.000482982	-0.113831	0.0325197	1.82084e-06	0.12461	0.0259717	752	0.00136927	0.127697	Fibroblast_ CXCL12 high(AdultArtery3)	Blood Vessel
ENSG00000131791.7	chr1_146578226_TCTC_T_b38	-594324	0.324569	658	769	0.542599	-0.00431265	0.00708066	0.00347411	0.0286946	0.00979805	2.63137e-05	-0.0295491	0.00700068	957	0.0251822	0.319601	Fibroblast_ CXCL12 high(AdultArtery3)	Blood Vessel
ENSG00000226015.2	chr1_147640031_T_C_b38	435099	0.11022	252	261	0.0732268	-0.0502958	0.0280495	0.0855677	0.0410389	0.023849	3.38815e-05	-0.12035	0.028912	970	0.032865	0.346978	Fibroblast_ CXCL12 high(AdultArtery3)	Blood Vessel
ENSG00000116128.10	chr1_147925819_G_T_b38	384407	0.209214	444	495	0.683017	0.00426946	0.0104527	0.0214988	0.0291007	0.0126395	2.13807e-05	-0.0467252	0.0109473	1050	0.0224498	0.308889	Fibroblast_ CXCL12 high(AdultArtery3)	Blood Vessel
ENSG00000270629.5	chr1_147909317_C_A_b38	-770434	0.290799	593	689	0.531332	-0.0105308	0.0168179	0.305693	0.0222156	0.0216786	4.27657e-05	-0.066868	0.0162762	659	0.0281826	0.332802	Fibroblast_ CXCL12 high(AdultArtery3)	Blood Vessel
ENSG00000178104.19	chr1_148351971_A_AGG_b38	-456210	0.116738	256	272	0.00258406	-0.0194447	0.00643834	0.0110097	0.014367	0.00564151	1.30152e-06	-0.0318582	0.00654691	644	0.000838182	0.11181	Fibroblast_ CXCL12 high(AdultArtery3)	Blood Vessel
ENSG00000269713.7	chr1_149914031_G_A_b38	810470	0.108108	250	256	0.0617106	-0.0441217	0.0235913	0.339446	0.0187486	0.0196183	5.89849e-05	-0.0969336	0.0240392	578	0.0340933	0.350252	Fibroblast_ CXCL12 high(AdultArtery3)	Blood Vessel
ENSG00000215861.5	chr1_149890817_G_A_b38	569085	0.113908	256	267	0.885232	-0.00196665	0.013622	0.0598348	0.0221055	0.0117337	2.62847e-05	-0.0548042	0.0129833	529	0.0139046	0.261861	Fibroblast_ CXCL12 high(AdultArtery3)	Blood Vessel
ENSG00000203819.6	chr1_150526282_G_A_b38	675510	0.0896347	200	211	0.796235	-0.0118805	0.0459978	0.0103323	0.0932076	0.0362835	4.52861e-05	-0.195024	0.0476261	562	0.0254508	0.320907	Fibroblast_ CXCL12 high(AdultArtery3)	Blood Vessel
ENSG00000159164.9	chr1_149747642_T_C_b38	-170240	0.115552	241	266	2.72785e-05	-0.0405169	0.00961795	0.879277	-0.00131301	0.00864273	5.58603e-05	-0.0386839	0.00956273	570	0.0318404	0.344391	Fibroblast_ CXCL12 high(AdultArtery3)	Blood Vessel
ENSG00000117360.12	chr1_149732569_G_A_b38	-588907	0.0841161	190	197	0.106146	-0.0324877	0.0200905	0.186703	0.0204116	0.0154492	8.56653e-05	-0.0843247	0.0213887	549	0.0470302	0.392126	Fibroblast_ CXCL12 high(AdultArtery3)	Blood Vessel
ENSG00000163125.15	chr1_150026536_T_C_b38	-336555	0.368977	713	874	0.0799823	-0.0140657	0.00802657	0.00032397	0.0533377	0.0147889	2.87726e-06	-0.0393566	0.00836748	557	0.00160264	0.128125	Fibroblast_ CXCL12 high(AdultArtery3)	Blood Vessel
ENSG00000143375.14	chr1_151007805_T_C_b38	-502705	0.250422	521	593	0.571593	0.0112921	0.0199551	0.0184597	-0.0603466	0.0255735	4.11007e-05	0.0832374	0.0202148	694	0.0285239	0.334216	Fibroblast_ CXCL12 high(AdultArtery3)	Blood Vessel
ENSG00000143367.15	chr1_151709159_T_C_b38	168854	0.20541	423	486	0.952426	0.000710038	0.0118987	0.139173	-0.0214793	0.0145137	4.6404e-05	-0.0523846	0.0128106	678	0.0314619	0.342425	Fibroblast_ CXCL12 high(AdultArtery3)	Blood Vessel
ENSG00000143631.10	chr1_151623430_G_A_b38	-701773	0.113463	249	268	0.0711639	0.0684597	0.0379036	0.278448	0.0373307	0.0344271	1.21793e-05	-0.164206	0.037369	763	0.0092928	0.227331	Fibroblast_ CXCL12 high(AdultArtery3)	Blood Vessel
ENSG00000196154.11	chr1_153568097_T_C_b38	17961	0.0705236	164	167	0.502367	-0.0113535	0.0169205	0.66445	-0.00494204	0.01139	1.39245e-06	0.0785743	0.0161926	721	0.00100396	0.117815	Fibroblast_ CXCL12 high(AdultArtery3)	Blood Vessel
ENSG00000273026.1	chr1_154738428_C_T_b38	771912	0.297297	600	704	0.40906	0.0267802	0.0324271	0.324068	-0.0430968	0.0436835	3.80626e-05	0.135865	0.0328528	908	0.0345609	0.352611	Fibroblast_ CXCL12 high(AdultArtery3)	Blood Vessel
ENSG00000143543.14	chr1_153232945_T_C_b38	-744743	0.138936	292	329	0.687861	0.00569005	0.0141591	0.000553636	-0.0974979	0.0281509	2.43076e-05	0.0608478	0.0143542	904	0.0219741	0.305357	Fibroblast_ CXCL12 high(AdultArtery3)	Blood Vessel
ENSG00000177954.11	chr1_153331823_G_C_b38	-658936	0.0810811	182	192	0.633463	0.00766865	0.0160772	3.04685e-05	-0.129423	0.0309092	4.17668e-06	0.0725322	0.0156813	887	0.00370471	0.166042	Fibroblast_ CXCL12 high(AdultArtery3)	Blood Vessel
ENSG00000143575.14	chr1_154781718_C_T_b38	509207	0.351774	693	833	0.664574	-0.00409411	0.00943946	0.00294153	0.0538901	0.0180818	1.17222e-05	-0.0445447	0.0101178	855	0.0100225	0.232509	Fibroblast_ CXCL12 high(AdultArtery3)	Blood Vessel
ENSG00000160766.14	chr1_154332534_A_G_b38	-894888	0.123733	270	293	0.588569	-0.0134457	0.0248502	2.65006e-05	0.20546	0.0486958	5.55596e-06	-0.113907	0.0249536	740	0.00411141	0.170658	Fibroblast_ CXCL12 high(AdultArtery3)	Blood Vessel
ENSG00000246203.2	chr1_154681475_C_T_b38	-968795	0.223818	464	530	0.20913	0.0395065	0.031437	0.571537	0.0212476	0.0375429	5.99602e-05	-0.130429	0.0323773	749	0.0449102	0.38595	Fibroblast_ CXCL12 high(AdultArtery3)	Blood Vessel
ENSG00000132680.10	chr1_155237942_C_T_b38	-696458	0.0587986	135	139	0.469737	0.0182356	0.0252168	0.0981107	0.0259155	0.0156545	4.37326e-05	-0.106067	0.0258505	670	0.0293008	0.337663	Fibroblast_ CXCL12 high(AdultArtery3)	Blood Vessel
ENSG00000116586.11	chr1_155745850_G_A_b38	-308902	0.276361	564	654	0.730066	-0.00340041	0.0098527	0.00147737	0.0422782	0.0132657	5.11404e-05	-0.0393816	0.00968509	652	0.0333436	0.348559	Fibroblast_ CXCL12 high(AdultArtery3)	Blood Vessel
ENSG00000160783.19	chr1_156815825_G_A_b38	602832	0.331926	646	786	0.00911171	0.0335966	0.0128604	3.92282e-05	-0.0974643	0.0236074	2.28698e-05	0.0557747	0.0131145	692	0.0158259	0.271271	Fibroblast_ CXCL12 high(AdultArtery3)	Blood Vessel
ENSG00000163468.14	chr1_156844686_G_A_b38	476813	0.153553	337	363	0.111579	-0.0185798	0.0116678	0.0169592	0.0280857	0.0117455	3.53565e-05	-0.0504734	0.0121542	750	0.0265174	0.327448	Fibroblast_ CXCL12 high(AdultArtery3)	Blood Vessel
ENSG00000163382.11	chr1_156333840_G_A_b38	-257922	0.0646115	149	153	0.661615	-0.0101914	0.0232786	0.333076	-0.0151784	0.0156744	2.18368e-06	0.112597	0.0236517	918	0.00200462	0.138199	Fibroblast_ CXCL12 high(AdultArtery3)	Blood Vessel
ENSG00000143320.8	chr1_157361905_C_T_b38	656089	0.133446	294	316	0.787992	-0.00552026	0.0205227	1.66854e-06	0.198609	0.0412415	1.83461e-06	-0.101927	0.0212509	954	0.00175022	0.133224	Fibroblast_ CXCL12 high(AdultArtery3)	Blood Vessel
ENSG00000183853.17	chr1_158801660_T_A_b38	808387	0.432741	789	1025	0.0517352	0.0186957	0.00960022	0.264273	0.015533	0.0139071	2.05382e-05	-0.0382276	0.00893731	1221	0.0250771	0.318749	Fibroblast_ CXCL12 high(AdultArtery3)	Blood Vessel
ENSG00000227295.2	chr1_158083380_A_G_b38	-94375	0.148226	306	351	0.456718	-0.0279267	0.0375096	0.796999	0.00974022	0.0378563	2.07204e-05	0.153237	0.0358424	1183	0.0245122	0.315854	Fibroblast_ CXCL12 high(AdultArtery3)	Blood Vessel
ENSG00000163565.18	chr1_158050376_A_G_b38	-949592	0.280828	580	665	0.286869	0.00720465	0.00676159	0.0007217	0.0433592	0.0127879	2.54971e-05	-0.0296126	0.00700377	1333	0.0339876	0.350195	Fibroblast_ CXCL12 high(AdultArtery3)	Blood Vessel
ENSG00000158714.10	chr1_159839552_G_A_b38	12802	0.141047	303	334	9.98659e-10	-0.121728	0.019753	0.219554	0.0239697	0.0195129	2.78091e-05	0.0860165	0.0204402	1253	0.0348449	0.353695	Fibroblast_ CXCL12 high(AdultArtery3)	Blood Vessel
ENSG00000272668.1	chr1_159773391_C_A_b38	-93563	0.490287	868	1161	0.0104982	-0.0455009	0.0177508	0.00388651	-0.0884474	0.0305699	1.03047e-05	0.0797566	0.0179997	1233	0.0127057	0.254317	Fibroblast_ CXCL12 high(AdultArtery3)	Blood Vessel
ENSG00000158710.14	chr1_160713760_G_A_b38	788028	0.437078	803	1035	0.276008	0.00638662	0.00586001	0.00172867	-0.0284481	0.00905733	4.72051e-06	0.0267988	0.00582651	1248	0.00589119	0.193403	Fibroblast_ CXCL12 high(AdultArtery3)	Blood Vessel
ENSG00000085552.16	chr1_159192234_G_C_b38	-753370	0.171875	373	407	0.39425	0.0234344	0.0274966	0.0109534	-0.0740493	0.0290566	5.45437e-07	0.142794	0.0283374	1209	0.000659433	0.105761	Fibroblast_ CXCL12 high(AdultArtery3)	Blood Vessel
ENSG00000260766.1	chr1_159391249_T_TA_b38	-635545	0.131356	289	311	0.136692	-0.0314212	0.021098	1.26275e-05	0.169017	0.0385339	2.30872e-05	-0.0845048	0.01988	1199	0.0276816	0.331293	Fibroblast_ CXCL12 high(AdultArtery3)	Blood Vessel
ENSG00000158850.14	chr1_160431440_T_C_b38	-745408	0.179899	389	426	0.588948	0.00839564	0.0155326	0.0339856	-0.0360904	0.0170009	1.12589e-06	0.0775616	0.015844	1197	0.00134769	0.127697	Fibroblast_ CXCL12 high(AdultArtery3)	Blood Vessel
ENSG00000143252.14	chr1_161675220_C_A_b38	360963	0.127551	274	300	0.304347	-0.0124774	0.0121419	0.455137	-0.00838511	0.011223	4.45105e-07	-0.0661529	0.0130255	1208	0.000537687	0.0967068	Fibroblast_ CXCL12 high(AdultArtery3)	Blood Vessel
ENSG00000143226.13	chr1_161561205_C_T_b38	55775	0.420557	843	996	0.0267593	0.0177715	0.0080126	0.000111493	0.0458432	0.0118215	8.8509e-06	-0.0364736	0.00817016	1313	0.0116212	0.247179	Fibroblast_ CXCL12 high(AdultArtery3)	Blood Vessel
ENSG00000162746.14	chr1_162331656_C_A_b38	610093	0.38049	719	901	0.433717	0.0160059	0.0204383	0.0134202	0.0948889	0.0383177	1.28167e-05	-0.0940505	0.0214586	1246	0.0159696	0.271879	Fibroblast_ CXCL12 high(AdultArtery3)	Blood Vessel
ENSG00000152332.15	chr1_162009168_T_TATCAACTAGTGAAA_b38	-488083	0.0603885	139	143	0.25039	-0.0247216	0.0214971	0.057044	0.0265552	0.0139401	1.56863e-06	-0.0982734	0.0203535	1288	0.0020204	0.138199	Fibroblast_ CXCL12 high(AdultArtery3)	Blood Vessel
ENSG00000224358.1	chr1_166519039_A_G_b38	749858	0.0779001	183	184	0.0982471	0.0952779	0.0575768	0.0488559	0.0797947	0.0404638	1.9909e-05	-0.263003	0.061387	1197	0.0238311	0.314855	Fibroblast_ CXCL12 high(AdultArtery3)	Blood Vessel
ENSG00000188859.6	chr1_166528906_T_C_b38	361937	0.240662	492	567	0.145818	-0.0233155	0.0160191	0.607549	-0.0101326	0.0197239	1.46911e-05	0.0695635	0.0159822	1173	0.0172327	0.279132	Fibroblast_ CXCL12 high(AdultArtery3)	Blood Vessel
ENSG00000143157.11	chr1_166555470_G_A_b38	-283977	0.272612	552	646	0.0655461	0.0235746	0.0127891	0.369483	0.0152739	0.0170125	3.70932e-05	-0.0530051	0.0127982	1170	0.0433991	0.380344	Fibroblast_ CXCL12 high(AdultArtery3)	Blood Vessel
ENSG00000225171.2	chr1_166738695_G_A_b38	-130053	0.496199	877	1175	0.477736	-0.0167638	0.0236047	0.0292266	-0.086971	0.0398358	2.72237e-05	0.100184	0.0237792	1181	0.0321512	0.34474	Fibroblast_ CXCL12 high(AdultArtery3)	Blood Vessel
ENSG00000143190.21	chr1_167043269_C_T_b38	-177560	0.168919	359	400	0.918207	-0.0014784	0.014393	0.927027	-0.00140202	0.0153047	2.46615e-05	-0.0599509	0.0141537	1193	0.0294211	0.33793	Fibroblast_ CXCL12 high(AdultArtery3)	Blood Vessel
ENSG00000197965.11	chr1_167625071_C_T_b38	-96121	0.398723	776	944	0.921742	0.00092534	0.00941707	0.0896613	0.0275702	0.0162305	3.01002e-05	-0.0395804	0.0094464	1304	0.0392506	0.366591	Fibroblast_ CXCL12 high(AdultArtery3)	Blood Vessel
ENSG00000224837.1	chr1_168129640_C_T_b38	73218	0.149071	321	353	0.1003	0.0590187	0.0358827	0.21745	-0.0453455	0.0367457	7.39397e-06	0.170308	0.0378186	1396	0.010322	0.234998	Fibroblast_ CXCL12 high(AdultArtery3)	Blood Vessel
ENSG00000143155.12	chr1_168716034_C_T_b38	537101	0.36951	704	875	0.491521	-0.00678231	0.00985629	0.000480769	-0.0529517	0.0151222	1.461e-06	0.0481493	0.00994254	1357	0.00198257	0.138178	Fibroblast_ CXCL12 high(AdultArtery3)	Blood Vessel
ENSG00000213064.9	chr1_167642589_T_C_b38	-583349	0.307432	603	728	0.718	-0.00403239	0.0111631	3.89805e-05	-0.0893518	0.0216347	8.36534e-06	0.0513428	0.0114693	1306	0.0109251	0.241026	Fibroblast_ CXCL12 high(AdultArtery3)	Blood Vessel
ENSG00000143184.4	chr1_168241852_A_G_b38	-334621	0.0819257	180	194	0.238444	0.0429557	0.0364181	0.609743	-0.0145172	0.0284325	8.04849e-06	0.16299	0.0363417	1262	0.0101572	0.233356	Fibroblast_ CXCL12 high(AdultArtery3)	Blood Vessel
ENSG00000143156.13	chr1_168708592_A_G_b38	-659375	0.108108	241	256	0.865037	-0.00411783	0.0242219	0.0843421	0.0357987	0.020722	9.29965e-06	-0.10833	0.0243249	1184	0.0110108	0.241026	Fibroblast_ CXCL12 high(AdultArtery3)	Blood Vessel
ENSG00000075945.12	chr1_170251926_A_G_b38	166718	0.206503	445	489	0.0384595	-0.0264177	0.0127475	0.116028	-0.0230843	0.0146764	2.85705e-05	0.055801	0.0132796	995	0.0284276	0.33371	Fibroblast_ CXCL12 high(AdultArtery3)	Blood Vessel
ENSG00000271811.1	chr1_169731820_A_G_b38	-935561	0.0973751	216	230	0.589875	0.0150438	0.0279016	0.00641251	0.0624995	0.0228846	4.62383e-05	0.117078	0.0286254	1064	0.0491976	0.39886	Fibroblast_ CXCL12 high(AdultArtery3)	Blood Vessel
ENSG00000076258.9	chr1_171553270_T_C_b38	239062	0.205575	435	487	0.0714617	-0.0321131	0.0177985	0.000299797	0.123389	0.0340203	2.4425e-05	-0.0766455	0.0180857	1003	0.0244983	0.315854	Fibroblast_ CXCL12 high(AdultArtery3)	Blood Vessel
ENSG00000117533.14	chr1_172459492_C_T_b38	717245	0.151064	328	358	0.783541	-0.00353935	0.012881	1.38321e-05	-0.107491	0.0246201	7.56651e-07	0.0633133	0.0127273	980	0.000741518	0.10834	Fibroblast_ CXCL12 high(AdultArtery3)	Blood Vessel
ENSG00000135845.9	chr1_172495297_A_AC_b38	51211	0.224231	428	496	0.317539	-0.0152205	0.0152209	0.143023	-0.0263069	0.0179488	2.05942e-05	0.0637424	0.0149046	898	0.0184936	0.285498	Fibroblast_ CXCL12 high(AdultArtery3)	Blood Vessel
ENSG00000094975.13	chr1_172712932_C_A_b38	180583	0.15625	344	365	0.000351634	0.0576315	0.0160756	0.027393	-0.0351744	0.0159249	9.27468e-06	0.0743332	0.0166889	895	0.00830084	0.219584	Fibroblast_ CXCL12 high(AdultArtery3)	Blood Vessel
ENSG00000117586.10	chr1_173149871_A_G_b38	-57442	0.0651064	137	153	0.689791	-0.0118858	0.0297708	0.369107	0.0171567	0.0190946	2.21836e-05	-0.112969	0.0265195	709	0.0157282	0.271271	Fibroblast_ CXCL12 high(AdultArtery3)	Blood Vessel
ENSG00000231615.2	chr1_173069189_C_G_b38	-294544	0.459746	841	1089	0.400781	-0.0210902	0.025091	0.000268271	-0.157654	0.0431236	7.11148e-05	0.101054	0.0253426	696	0.0494959	0.399666	Fibroblast_ CXCL12 high(AdultArtery3)	Blood Vessel
ENSG00000117592.8	chr1_172902537_GATCACTA_G_b38	-574729	0.299253	683	709	0.762904	-0.00273452	0.00906243	0.075698	-0.0197353	0.0111005	5.91723e-05	0.03522	0.00873607	649	0.0384028	0.36354	Fibroblast_ CXCL12 high(AdultArtery3)	Blood Vessel
ENSG00000117593.9	chr1_173104430_T_C_b38	-720073	0.312024	599	739	0.924424	-0.00126822	0.0133661	6.1167e-05	-0.0918444	0.0228261	3.43628e-05	0.0510071	0.0122632	581	0.0199648	0.294144	Fibroblast_ CXCL12 high(AdultArtery3)	Blood Vessel
ENSG00000270084.1	chr1_174831262_C_G_b38	968014	0.15388	299	353	0.63273	0.0167785	0.0351	0.467215	0.0274321	0.0377194	8.09733e-05	-0.139254	0.0351992	598	0.048422	0.395597	Fibroblast_ CXCL12 high(AdultArtery3)	Blood Vessel
ENSG00000230777.1	chr1_175922447_G_T_b38	472	0.0675676	156	160	0.966819	0.00250941	0.0603117	0.211164	0.0512491	0.0409635	3.68475e-05	-0.27061	0.0653152	844	0.0310993	0.341211	Fibroblast_ CXCL12 high(AdultArtery3)	Blood Vessel
ENSG00000227141.2	chr1_179275588_C_T_b38	-311117	0.401099	729	950	0.320178	0.0194374	0.0195442	0.00894028	-0.0832802	0.0317993	9.52733e-06	0.0894922	0.0201189	1030	0.00981315	0.231453	Fibroblast_ CXCL12 high(AdultArtery3)	Blood Vessel
ENSG00000135821.17	chr1_182526578_A_G_b38	134372	0.278346	564	659	0.442352	0.00982388	0.0127832	0.0131005	-0.0585533	0.0235626	1.55415e-05	0.0545649	0.0125725	861	0.0133812	0.258529	Fibroblast_ CXCL12 high(AdultArtery3)	Blood Vessel
ENSG00000224468.3	chr1_183293434_T_C_b38	152152	0.399493	758	946	0.000292195	-0.066331	0.0182548	0.0807189	0.0570873	0.0326564	2.19482e-05	-0.077536	0.0181913	860	0.0188755	0.287279	Fibroblast_ CXCL12 high(AdultArtery3)	Blood Vessel
ENSG00000058085.14	chr1_182893161_G_C_b38	-293077	0.0772184	179	181	0.570245	0.0115	0.0202516	0.263928	-0.0159196	0.0142429	7.07106e-09	0.10819	0.0185437	877	6.20132e-06	0.0130124	Fibroblast_ CXCL12 high(AdultArtery3)	Blood Vessel
ENSG00000121486.11	chr1_185351165_A_G_b38	194093	0.0899493	201	213	0.0483953	-0.038304	0.0193841	0.000548587	0.0536394	0.0154764	3.72334e-06	-0.0957634	0.0205961	624	0.00232337	0.14131	Fibroblast_ CXCL12 high(AdultArtery3)	Blood Vessel
ENSG00000116668.12	chr1_184167466_T_C_b38	-989614	0.108898	249	257	0.81451	0.00703315	0.0299707	0.0964191	-0.0404912	0.0243355	2.18586e-06	0.142884	0.0300149	624	0.00136398	0.127697	Fibroblast_ CXCL12 high(AdultArtery3)	Blood Vessel
ENSG00000238061.2	chr1_184960215_T_C_b38	-320629	0.445101	797	1054	0.00438308	-0.0912308	0.0319545	0.0020217	-0.15189	0.0490864	7.67359e-05	0.120565	0.0303754	642	0.0492645	0.39897	Fibroblast_ CXCL12 high(AdultArtery3)	Blood Vessel
ENSG00000116711.9	chr1_186830478_G_A_b38	1525	0.384416	754	910	0.241026	0.0178758	0.0152387	0.297427	0.023832	0.0228614	4.62765e-05	-0.0621271	0.0151907	970	0.0448882	0.38595	Fibroblast_ CXCL12 high(AdultArtery3)	Blood Vessel
ENSG00000213047.12	chr1_197992827_C_A_b38	217131	0.349172	679	827	0.00460851	0.0309942	0.0109175	0.0649815	-0.0300941	0.0162917	3.15158e-05	0.04647	0.0111188	799	0.0251811	0.319601	Fibroblast_ CXCL12 high(AdultArtery3)	Blood Vessel
ENSG00000118200.14	chr1_200707080_A_T_b38	-32478	0.481419	875	1140	0.173208	-0.0108818	0.00798464	1.22604e-06	-0.0630561	0.0129261	1.30679e-05	0.0355454	0.008118	1314	0.0171713	0.279132	Fibroblast_ CXCL12 high(AdultArtery3)	Blood Vessel
ENSG00000118194.18	chr1_201996582_C_T_b38	618820	0.0899493	197	213	0.141266	0.0698388	0.0474404	0.243714	0.0420457	0.0360482	6.05595e-06	-0.213535	0.0469689	1367	0.00827848	0.219439	Fibroblast_ CXCL12 high(AdultArtery3)	Blood Vessel
ENSG00000176393.10	chr1_202718358_A_G_b38	735986	0.461083	820	1092	0.0102767	0.0251195	0.00977129	0.726498	-0.00552595	0.015794	2.16789e-05	0.0417262	0.00978328	1227	0.0266	0.327525	Fibroblast_ CXCL12 high(AdultArtery3)	Blood Vessel
ENSG00000243323.6	chr1_202118925_G_T_b38	-49126	0.0819257	186	194	0.784292	0.0102794	0.0375441	0.727531	-0.0090823	0.0260611	2.42171e-06	0.175531	0.0370375	1215	0.00294238	0.150356	Fibroblast_ CXCL12 high(AdultArtery3)	Blood Vessel
ENSG00000143858.11	chr1_203552944_A_G_b38	842527	0.429476	800	1017	0.462373	0.00963088	0.0130997	0.00355292	-0.0663986	0.022727	2.75821e-06	0.0647592	0.0137426	1168	0.00322159	0.158128	Fibroblast_ CXCL12 high(AdultArtery3)	Blood Vessel
ENSG00000233791.5	chr1_202738706_A_G_b38	-566603	0.201115	419	469	0.744921	0.0106571	0.0327484	0.00695628	0.100891	0.0373125	2.26706e-05	-0.137151	0.0322336	1198	0.0271594	0.32926	Fibroblast_ CXCL12 high(AdultArtery3)	Blood Vessel
ENSG00000188783.5	chr1_204344581_C_A_b38	868753	0.23133	452	508	0.265933	-0.0130628	0.0117362	0.0686188	0.0251323	0.0137886	1.8057e-05	-0.0537678	0.0124857	1262	0.022788	0.311032	Fibroblast_ CXCL12 high(AdultArtery3)	Blood Vessel
ENSG00000058668.14	chr1_204397309_G_C_b38	770748	0.343563	654	814	0.223404	-0.00803906	0.00659911	0.0872496	0.0189616	0.0110783	7.5427e-06	-0.0277071	0.0061585	1269	0.00957169	0.228673	Fibroblast_ CXCL12 high(AdultArtery3)	Blood Vessel
ENSG00000122188.12	chr1_203678624_G_A_b38	-86552	0.0599662	139	142	0.955822	-0.0020504	0.0370045	0.0236884	-0.0538346	0.0237654	1.9133e-05	-0.161626	0.037646	1284	0.0245668	0.315931	Fibroblast_ CXCL12 high(AdultArtery3)	Blood Vessel
ENSG00000143845.14	chr1_203353751_C_T_b38	-798252	0.0803043	187	190	0.607482	0.00524003	0.0101983	0.598353	0.00394474	0.00748641	2.80532e-05	0.042562	0.0101189	1290	0.0361886	0.358631	Fibroblast_ CXCL12 high(AdultArtery3)	Blood Vessel
ENSG00000198625.12	chr1_203702749_A_G_b38	-813630	0.410473	751	972	0.236368	-0.0140985	0.0119	0.000974596	0.0627377	0.0189737	7.47549e-06	-0.0524572	0.0116548	1275	0.00953125	0.228673	Fibroblast_ CXCL12 high(AdultArtery3)	Blood Vessel
ENSG00000133059.16	chr1_205303164_C_T_b38	91598	0.166807	359	395	0.0537475	-0.0253911	0.0131498	0.414358	0.0106898	0.0130914	2.8703e-06	-0.0618612	0.0131507	1198	0.00343862	0.161854	Fibroblast_ CXCL12 high(AdultArtery3)	Blood Vessel
ENSG00000162873.14	chr1_205003160_G_T_b38	-353930	0.388514	740	920	0.200405	-0.0238032	0.0185795	0.000163745	0.126724	0.0335061	1.73275e-05	-0.0816793	0.0189264	1152	0.0199612	0.294144	Fibroblast_ CXCL12 high(AdultArtery3)	Blood Vessel
ENSG00000263528.7	chr1_207079302_T_A_b38	608807	0.120777	264	286	0.744086	-0.00440882	0.0135021	0.51246	0.00815335	0.0124437	2.94716e-07	-0.072155	0.0139881	1002	0.000295305	0.0782714	Fibroblast_ CXCL12 high(AdultArtery3)	Blood Vessel
ENSG00000266094.7	chr1_205688763_T_C_b38	-818767	0.188345	373	446	0.0857586	-0.0254771	0.0148146	0.0282701	0.0535929	0.0244005	7.84175e-06	-0.0558558	0.0124385	943	0.00739477	0.211766	Fibroblast_ CXCL12 high(AdultArtery3)	Blood Vessel
ENSG00000162889.10	chr1_206001007_A_G_b38	-683937	0.184166	378	436	0.916763	-0.00108816	0.0104095	0.00119756	-0.0695244	0.0214064	6.73891e-06	0.0492311	0.0108838	872	0.00587633	0.193403	Fibroblast_ CXCL12 high(AdultArtery3)	Blood Vessel
ENSG00000197721.16	chr1_208446222_A_G_b38	801048	0.128801	291	305	0.218829	0.0428426	0.0348217	0.102836	-0.0528814	0.032391	4.13479e-05	0.149088	0.0362193	984	0.0406863	0.372351	Fibroblast_ CXCL12 high(AdultArtery3)	Blood Vessel
ENSG00000234219.1	chr1_207877502_C_T_b38	114918	0.109375	242	259	0.0600006	-0.085657	0.0454968	0.13849	-0.0575773	0.038838	6.77757e-07	0.239984	0.0480315	1030	0.000698089	0.1068	Fibroblast_ CXCL12 high(AdultArtery3)	Blood Vessel
ENSG00000203709.11	chr1_208466620_T_C_b38	587524	0.0658784	144	156	0.039223	0.0741639	0.0359274	0.00411121	-0.0682704	0.0237425	3.5851e-05	0.142714	0.034393	1047	0.0375359	0.362538	Fibroblast_ CXCL12 high(AdultArtery3)	Blood Vessel
ENSG00000236136.1	chr1_208876084_C_T_b38	-868289	0.441301	800	1045	0.369212	0.0242063	0.0269464	0.050038	-0.0833114	0.0424675	1.61937e-05	0.11631	0.0268563	1166	0.0188819	0.287279	Fibroblast_ CXCL12 high(AdultArtery3)	Blood Vessel
ENSG00000117595.10	chr1_210110729_A_G_b38	304554	0.0810811	186	192	0.127299	0.0316828	0.0207623	0.21935	-0.0190253	0.0154809	2.74113e-05	-0.0898388	0.0213317	1145	0.031386	0.342121	Fibroblast_ CXCL12 high(AdultArtery3)	Blood Vessel
ENSG00000082497.11	chr1_209643026_G_A_b38	-589947	0.461083	818	1092	0.220848	0.0154475	0.0126106	0.00141874	0.0651084	0.0203538	4.22602e-05	-0.0514934	0.0125254	1109	0.0468665	0.391621	Fibroblast_ CXCL12 high(AdultArtery3)	Blood Vessel
ENSG00000170385.9	chr1_210633703_A_G_b38	-945039	0.5	901	1184	0.0130478	-0.0404747	0.0162781	0.000235234	0.101009	0.027375	1.65458e-05	-0.0713439	0.0164919	1036	0.0171414	0.279132	Fibroblast_ CXCL12 high(AdultArtery3)	Blood Vessel
ENSG00000229832.1	chr1_212186740_A_G_b38	-170678	0.0815034	179	193	0.948302	-0.00245471	0.0378501	0.110644	0.046253	0.0289702	2.25911e-05	-0.164612	0.0386805	960	0.0216875	0.304059	Fibroblast_ CXCL12 high(AdultArtery3)	Blood Vessel
ENSG00000203705.10	chr1_212620507_A_G_b38	-171321	0.0527872	119	125	1.09628e-05	-0.139601	0.0316025	0.050846	-0.0386199	0.0197556	3.47544e-06	0.162936	0.0349343	985	0.00342331	0.161724	Fibroblast_ CXCL12 high(AdultArtery3)	Blood Vessel
ENSG00000092978.10	chr1_218045693_T_TC_b38	414611	0.300096	688	711	0.915666	0.00192888	0.018211	0.000441351	-0.0814166	0.0230996	3.53383e-05	0.0741851	0.0178636	1277	0.045127	0.386496	Fibroblast_ CXCL12 high(AdultArtery3)	Blood Vessel
ENSG00000257551.1	chr1_220189365_C_G_b38	-643827	0.15352	340	362	0.894492	0.00503883	0.037985	0.364617	0.0339838	0.0374695	1.98668e-05	-0.167271	0.0390381	910	0.0180788	0.283788	Fibroblast_ CXCL12 high(AdultArtery3)	Blood Vessel
ENSG00000143498.17	chr1_222258297_T_A_b38	-331527	0.102618	229	243	0.885032	0.00355768	0.024599	0.0124322	0.0501411	0.0200268	4.89661e-05	-0.101299	0.0248496	1005	0.0492109	0.39886	Fibroblast_ CXCL12 high(AdultArtery3)	Blood Vessel
ENSG00000143502.14	chr1_223483923_C_A_b38	119721	0.377534	722	894	0.547784	0.0108242	0.0180023	0.00281982	0.080136	0.026771	1.83849e-08	-0.100105	0.0176615	1061	1.95064e-05	0.0262381	Fibroblast_ CXCL12 high(AdultArtery3)	Blood Vessel
ENSG00000143514.16	chr1_223158450_T_C_b38	-687522	0.431166	788	1021	0.426544	0.00779396	0.00979866	0.216425	-0.0207838	0.0168046	1.18935e-05	0.0432071	0.00982107	1022	0.0121552	0.25132	Fibroblast_ CXCL12 high(AdultArtery3)	Blood Vessel
ENSG00000143771.11	chr1_224722805_G_A_b38	365955	0.10853	239	257	0.00651028	-0.0394878	0.0144854	0.0221351	-0.0281675	0.0122935	3.49516e-05	0.0622143	0.0149718	922	0.0322254	0.344924	Fibroblast_ CXCL12 high(AdultArtery3)	Blood Vessel
ENSG00000182827.8	chr1_226520989_A_G_b38	334259	0.309122	615	732	0.828153	0.00206727	0.00952128	0.152287	0.0191596	0.0133752	3.99447e-05	0.0408602	0.00990712	1031	0.041183	0.373388	Fibroblast_ CXCL12 high(AdultArtery3)	Blood Vessel
ENSG00000181450.17	chr1_227374494_T_C_b38	-189049	0.106599	241	252	0.000682962	0.0706589	0.020746	0.860279	0.00312983	0.0177771	3.47708e-05	0.0871618	0.0209693	919	0.0319543	0.34474	Fibroblast_ CXCL12 high(AdultArtery3)	Blood Vessel
ENSG00000198835.3	chr1_227370441_T_C_b38	-779411	0.140625	299	333	0.742382	0.00548544	0.0166841	0.292429	-0.0173102	0.0164342	4.31274e-05	0.0724981	0.017655	962	0.0414886	0.373388	Fibroblast_ CXCL12 high(AdultArtery3)	Blood Vessel
ENSG00000269934.1	chr1_228970005_T_A_b38	693939	0.341403	764	808	0.30262	0.0233334	0.022625	0.0542094	0.0571593	0.0296594	6.79835e-06	-0.104978	0.0232179	963	0.00654681	0.201773	Fibroblast_ CXCL12 high(AdultArtery3)	Blood Vessel
ENSG00000168159.11	chr1_228905742_G_A_b38	418621	0.363598	663	861	0.511165	-0.0075237	0.0114475	8.10679e-05	0.0774219	0.0195713	3.86789e-05	-0.0439364	0.0106336	944	0.0365128	0.359476	Fibroblast_ CXCL12 high(AdultArtery3)	Blood Vessel
ENSG00000135763.9	chr1_230299992_C_A_b38	673758	0.449324	830	1064	0.717144	0.00326436	0.00900836	0.0110358	0.0405958	0.0159461	3.83003e-05	-0.0398785	0.00964615	1216	0.0465732	0.391558	Fibroblast_ CXCL12 high(AdultArtery3)	Blood Vessel
ENSG00000173409.13	chr1_230509072_C_T_b38	-469909	0.103885	232	246	0.211143	0.0227249	0.0181632	0.452869	-0.0116495	0.015514	1.17812e-05	0.0781949	0.0177654	1270	0.0149622	0.267052	Fibroblast_ CXCL12 high(AdultArtery3)	Blood Vessel
ENSG00000116906.11	chr1_230462898_G_C_b38	-778309	0.0570101	132	135	0.481082	-0.0167921	0.0238254	0.247075	0.017429	0.0150498	2.42005e-05	-0.107695	0.0253996	1320	0.0319447	0.34474	Fibroblast_ CXCL12 high(AdultArtery3)	Blood Vessel
ENSG00000231940.1	chr1_233511738_C_T_b38	222291	0.161031	358	381	0.648454	-0.0177806	0.0389896	0.0602927	0.074327	0.0395239	7.46907e-06	-0.183992	0.0408769	1489	0.0111214	0.242865	Fibroblast_ CXCL12 high(AdultArtery3)	Blood Vessel
ENSG00000231768.1	chr1_233630949_T_C_b38	-900830	0.300676	578	712	0.627696	0.00797726	0.0164443	0.322867	-0.0221879	0.0224342	2.13876e-05	0.0694661	0.0162756	1487	0.0318033	0.34414	Fibroblast_ CXCL12 high(AdultArtery3)	Blood Vessel
ENSG00000116957.12	chr1_235333580_C_A_b38	-33780	0.0918843	191	197	0.113694	0.0332197	0.0209846	0.375832	0.0138571	0.0156408	3.39014e-05	0.0890576	0.0213952	1336	0.0452923	0.387393	Fibroblast_ CXCL12 high(AdultArtery3)	Blood Vessel
ENSG00000116977.18	chr1_236131525_C_A_b38	-386475	0.450549	823	1067	0.804514	0.00272817	0.0110199	0.00105656	-0.0645649	0.0196626	1.61661e-05	0.0489009	0.0112904	1527	0.0246856	0.316672	Fibroblast_ CXCL12 high(AdultArtery3)	Blood Vessel
ENSG00000143702.15	chr1_243998246_C_T_b38	742898	0.0882601	204	209	0.690663	0.00607798	0.015269	0.0869642	0.0201158	0.011742	2.23749e-05	-0.0681268	0.0160002	1261	0.0282148	0.332911	Fibroblast_ CXCL12 high(AdultArtery3)	Blood Vessel
ENSG00000173728.10	chr1_244194888_T_C_b38	-157747	0.486486	827	1152	0.673082	0.0120353	0.0285174	0.0168335	-0.109664	0.0458093	2.81837e-05	0.113915	0.0270896	1439	0.0405564	0.37189	Fibroblast_ CXCL12 high(AdultArtery3)	Blood Vessel
ENSG00000232059.3	chr1_244782799_G_A_b38	88079	0.107686	242	255	0.271501	0.0554155	0.0503705	0.462544	-0.032024	0.0435749	1.36987e-05	0.231236	0.0529371	1740	0.0238358	0.314855	Fibroblast_ CXCL12 high(AdultArtery3)	Blood Vessel
ENSG00000197472.14	chr1_247372920_A_G_b38	364827	0.468328	856	1109	0.8253	0.00594491	0.0269262	0.00283626	0.135668	0.0453497	7.13441e-08	-0.147957	0.0272771	1712	0.000122141	0.0549199	Fibroblast_ CXCL12 high(AdultArtery3)	Blood Vessel
ENSG00000277462.1	chr1_247199736_T_G_b38	120981	0.327735	708	776	0.469642	-0.0174385	0.0241094	0.216491	0.0411152	0.0332482	9.67198e-07	-0.125641	0.0255068	1711	0.00165488	0.13011	Fibroblast_ CXCL12 high(AdultArtery3)	Blood Vessel
ENSG00000185220.11	chr1_247967421_T_G_b38	-938775	0.297297	589	704	0.275397	0.0133504	0.012234	8.11626e-05	0.0854545	0.0216034	2.47307e-05	-0.0504355	0.011909	806	0.019933	0.294032	Fibroblast_ CXCL12 high(AdultArtery3)	Blood Vessel
ENSG00000184731.5	chr2_694063_G_A_b38	647193	0.433277	805	1026	0.635105	-0.0036358	0.0076594	0.0717133	0.0242748	0.0134662	2.58332e-05	-0.0325047	0.00769323	732	0.0189099	0.287279	Fibroblast_ CXCL12 high(AdultArtery3)	Blood Vessel
ENSG00000115705.20	chr2_1822765_GGTGAAACCCTCCTCTCCTGTGAAGGAGCCACTGCCTCACCAGGGCTGCTGTGTCCACA_G_b38	448542	0.281599	590	667	0.4037	0.0149217	0.0178628	0.204897	-0.0304025	0.023968	2.21973e-05	0.0784458	0.0184159	1570	0.0348497	0.353695	Fibroblast_ CXCL12 high(AdultArtery3)	Blood Vessel
ENSG00000151360.9	chr2_4090246_A_G_b38	432051	0.382179	727	905	0.0389941	-0.0484343	0.0234357	0.483698	0.0247472	0.0353229	9.94495e-06	-0.10196	0.0229703	1773	0.0176324	0.281894	Fibroblast_ CXCL12 high(AdultArtery3)	Blood Vessel
ENSG00000272002.1	chr2_6729210_A_AG_b38	-531661	0.434966	786	1030	0.906105	0.00329521	0.0279304	0.000364228	-0.16295	0.0455712	6.44289e-06	0.11831	0.0260997	1228	0.00791187	0.217016	Fibroblast_ CXCL12 high(AdultArtery3)	Blood Vessel
ENSG00000134313.15	chr2_9212388_G_A_b38	374758	0.100507	226	238	0.747498	-0.00460031	0.0142858	0.452837	-0.00808023	0.0107599	3.37193e-05	-0.05423	0.0130243	1283	0.0432618	0.380221	Fibroblast_ CXCL12 high(AdultArtery3)	Blood Vessel
ENSG00000134308.13	chr2_9101705_T_C_b38	-529309	0.117821	269	279	0.973635	0.000444332	0.0134415	0.0107429	-0.0293892	0.0115015	1.98931e-05	0.0618192	0.0144285	1496	0.0297601	0.338923	Fibroblast_ CXCL12 high(AdultArtery3)	Blood Vessel
ENSG00000257135.5	chr2_10946641_G_C_b38	497947	0.0910246	194	215	0.774308	0.00876747	0.0305684	0.838559	-0.00489376	0.0240143	2.29293e-05	0.121462	0.0285638	1796	0.041181	0.373388	Fibroblast_ CXCL12 high(AdultArtery3)	Blood Vessel
ENSG00000134318.13	chr2_10841335_C_T_b38	-506995	0.123311	275	292	0.0171109	0.0220286	0.00922512	0.135557	-0.0126767	0.00848719	1.42037e-06	0.0473343	0.00976274	1738	0.00246861	0.144222	Fibroblast_ CXCL12 high(AdultArtery3)	Blood Vessel
ENSG00000196208.13	chr2_11404635_C_T_b38	-77706	0.378698	718	897	0.000207111	-0.0762219	0.020476	0.0280305	0.0662469	0.0301159	2.28637e-05	-0.086753	0.0203982	1704	0.0389598	0.365583	Fibroblast_ CXCL12 high(AdultArtery3)	Blood Vessel
ENSG00000134323.11	chr2_15773700_A_T_b38	-166864	0.473035	893	1120	0.676142	0.00963155	0.0230506	0.00142043	-0.112599	0.0352038	3.4674e-05	0.0977202	0.0235058	1252	0.0434118	0.380344	Fibroblast_ CXCL12 high(AdultArtery3)	Blood Vessel
ENSG00000178295.14	chr2_17822842_T_C_b38	68984	0.494911	893	1172	1.65098e-07	-0.146686	0.0278426	0.000593983	0.155332	0.0450994	1.07398e-05	-0.121133	0.0273939	1068	0.0114701	0.24541	Fibroblast_ CXCL12 high(AdultArtery3)	Blood Vessel
ENSG00000183891.5	chr2_20565569_G_A_b38	663583	0.11951	258	283	0.719997	0.00843973	0.0235382	0.586107	-0.011881	0.0218143	7.11283e-06	0.113236	0.0250983	1277	0.00908309	0.227331	Fibroblast_ CXCL12 high(AdultArtery3)	Blood Vessel
ENSG00000115884.10	chr2_19777674_C_G_b38	-447759	0.073902	162	175	0.472299	0.0214601	0.0298476	0.523418	-0.0138782	0.0217429	3.54864e-05	0.124362	0.0299531	1349	0.0478711	0.394233	Fibroblast_ CXCL12 high(AdultArtery3)	Blood Vessel
ENSG00000119771.14	chr2_23012407_A_G_b38	-372810	0.0857264	187	203	0.091633	-0.032785	0.0194189	0.0802957	-0.0236899	0.0135327	1.13293e-05	0.0743648	0.0168622	959	0.0108648	0.241026	Fibroblast_ CXCL12 high(AdultArtery3)	Blood Vessel
ENSG00000232642.1	chr2_25082708_C_T_b38	907703	0.167652	356	397	0.0226796	0.108562	0.0475741	0.253215	0.0583128	0.0510099	5.03638e-05	-0.200217	0.0491953	856	0.0431114	0.379451	Fibroblast_ CXCL12 high(AdultArtery3)	Blood Vessel
ENSG00000186453.12	chr2_23516718_C_T_b38	-658351	0.119932	265	284	0.936024	-0.00275694	0.0343388	0.704219	0.0116985	0.0308076	2.64634e-06	-0.158437	0.0335608	856	0.00226527	0.141055	Fibroblast_ CXCL12 high(AdultArtery3)	Blood Vessel
ENSG00000242628.5	chr2_23431826_G_A_b38	-782555	0.379915	731	900	0.451752	-0.0209421	0.0278203	0.540613	0.0255773	0.0417879	3.01957e-06	-0.128451	0.027368	859	0.00259381	0.146767	Fibroblast_ CXCL12 high(AdultArtery3)	Blood Vessel
ENSG00000119772.16	chr2_24469770_G_A_b38	-872820	0.206926	400	490	0.57447	-0.0086931	0.0154779	0.00268566	-0.0814195	0.0270645	6.18594e-05	0.0546019	0.0135793	763	0.0471987	0.392848	Fibroblast_ CXCL12 high(AdultArtery3)	Blood Vessel
ENSG00000084733.10	chr2_25908429_C_T_b38	-125681	0.42035	819	995	0.307009	0.00781969	0.00765146	0.0103297	-0.0299403	0.0116547	8.69975e-06	0.0316283	0.00707884	799	0.0069511	0.208616	Fibroblast_ CXCL12 high(AdultArtery3)	Blood Vessel
ENSG00000084754.10	chr2_25978528_T_G_b38	-266198	0.107686	243	255	0.397624	-0.00999813	0.0118154	0.000236205	0.0349779	0.00948226	2.84693e-05	-0.0471297	0.0112138	766	0.0218075	0.304471	Fibroblast_ CXCL12 high(AdultArtery3)	Blood Vessel
ENSG00000115155.16	chr2_26454942_A_G_b38	-103756	0.225084	461	533	0.0511654	0.063574	0.0325655	0.00942814	-0.145628	0.0559971	7.31968e-06	0.134159	0.0297768	667	0.00488223	0.18032	Fibroblast_ CXCL12 high(AdultArtery3)	Blood Vessel
ENSG00000119777.18	chr2_26159866_C_A_b38	-873088	0.132179	293	313	0.751449	-0.00403212	0.0127274	0.000133232	0.0458145	0.0119501	3.6627e-05	-0.0524601	0.0126576	565	0.0206942	0.29768	Fibroblast_ CXCL12 high(AdultArtery3)	Blood Vessel
ENSG00000138074.14	chr2_27173179_C_A_b38	-39686	0.124683	266	295	9.42032e-34	-0.224055	0.0178935	0.0121303	-0.0435398	0.0173297	4.59477e-06	0.0810969	0.0176099	614	0.00282119	0.150356	Fibroblast_ CXCL12 high(AdultArtery3)	Blood Vessel
ENSG00000084774.13	chr2_28115397_C_T_b38	898007	0.0971284	223	230	0.88357	-0.00240464	0.0164163	0.771256	-0.00379554	0.0130519	7.62734e-05	-0.067606	0.0170265	613	0.0467556	0.391621	Fibroblast_ CXCL12 high(AdultArtery3)	Blood Vessel
ENSG00000234945.7	chr2_26822347_G_A_b38	-513188	0.443268	798	1050	0.979378	-0.000616585	0.0238482	7.20297e-05	0.163341	0.0409947	2.69706e-05	-0.0980977	0.0232722	627	0.0169106	0.277405	Fibroblast_ CXCL12 high(AdultArtery3)	Blood Vessel
ENSG00000115241.10	chr2_27520287_A_G_b38	110600	0.17202	370	407	0.075299	0.0175178	0.0098398	0.417764	0.008386	0.0103453	3.49433e-05	0.0404394	0.00973158	668	0.0233421	0.313064	Fibroblast_ CXCL12 high(AdultArtery3)	Blood Vessel
ENSG00000163798.13	chr2_28515626_T_C_b38	851785	0.190878	410	452	0.93222	-0.000974273	0.0114524	0.483763	-0.00918844	0.013117	4.55942e-05	0.0491913	0.0120175	733	0.0334205	0.348559	Fibroblast_ CXCL12 high(AdultArtery3)	Blood Vessel
ENSG00000213626.11	chr2_31170256_T_C_b38	938725	0.23902	505	566	0.00240987	0.0548246	0.0180261	0.101634	-0.0362565	0.02213	2.62364e-05	0.076305	0.0180751	1467	0.0384888	0.36354	Fibroblast_ CXCL12 high(AdultArtery3)	Blood Vessel
ENSG00000152133.14	chr2_37879073_A_C_b38	794622	0.163429	342	387	0.120316	-0.0267797	0.0172257	0.00389094	0.0944132	0.0326359	1.16379e-05	-0.0738745	0.0167736	1572	0.0182948	0.284535	Fibroblast_ CXCL12 high(AdultArtery3)	Blood Vessel
ENSG00000188010.12	chr2_38523391_T_C_b38	-352571	0.134713	299	319	0.865338	-0.00273777	0.0161404	0.801332	-0.00383884	0.0152527	3.26982e-05	-0.0685856	0.0164439	1061	0.0346928	0.353002	Fibroblast_ CXCL12 high(AdultArtery3)	Blood Vessel
ENSG00000152518.7	chr2_42813437_C_A_b38	-413172	0.477985	874	1132	0.790129	-0.00450678	0.0169296	2.61738e-09	0.161714	0.026939	1.5181e-05	-0.0746153	0.0171717	1509	0.0229081	0.311125	Fibroblast_ CXCL12 high(AdultArtery3)	Blood Vessel
ENSG00000138032.20	chr2_43880649_A_AGT_b38	-288228	0.210276	432	487	0.698086	0.00361453	0.00931566	0.000683164	0.0364678	0.0107075	4.57178e-06	-0.043388	0.00941937	1464	0.00669308	0.204281	Fibroblast_ CXCL12 high(AdultArtery3)	Blood Vessel
ENSG00000138078.15	chr2_43448153_C_A_b38	-913709	0.233953	501	554	0.227878	0.0126817	0.0105111	0.0171337	-0.0295234	0.0123663	2.77349e-05	0.0451544	0.0107285	1633	0.0452911	0.387393	Fibroblast_ CXCL12 high(AdultArtery3)	Blood Vessel
ENSG00000171150.7	chr2_47642796_C_CG_b38	943844	0.338724	720	802	0.164229	-0.0217398	0.0156188	0.00195767	0.0839419	0.0270436	1.63769e-06	-0.0737806	0.0153086	1914	0.00313453	0.155369	Fibroblast_ CXCL12 high(AdultArtery3)	Blood Vessel
ENSG00000068724.15	chr2_46859320_G_A_b38	-56837	0.0663007	150	157	0.00612539	0.0570517	0.0207745	0.833371	-0.00302827	0.0143909	9.75494e-07	0.100245	0.0203581	1782	0.00173833	0.133224	Fibroblast_ CXCL12 high(AdultArtery3)	Blood Vessel
ENSG00000243244.5	chr2_48559045_G_A_b38	28874	0.334609	663	792	3.5745e-08	-0.0395232	0.00712172	0.00188315	0.0329045	0.0105615	6.44605e-06	-0.033399	0.00736814	1496	0.00964329	0.22929	Fibroblast_ CXCL12 high(AdultArtery3)	Blood Vessel
ENSG00000115306.15	chr2_54320796_C_T_b38	-135489	0.455857	828	1079	0.701324	-0.00319842	0.0083372	0.00397275	0.0401975	0.0139268	4.10981e-06	-0.0375479	0.00811182	1284	0.005277	0.18636	Fibroblast_ CXCL12 high(AdultArtery3)	Blood Vessel
ENSG00000143947.13	chr2_54842571_C_G_b38	-389332	0.108953	250	258	0.220449	-0.0155849	0.0127118	0.859878	0.00190031	0.0107624	8.35036e-06	-0.0577975	0.0129101	1317	0.0109974	0.241026	Fibroblast_ CXCL12 high(AdultArtery3)	Blood Vessel
ENSG00000085760.14	chr2_54534192_T_C_b38	-735155	0.0747466	168	177	0.0341918	0.036111	0.0170302	0.770323	-0.00365399	0.0125126	1.21589e-06	0.0866337	0.0177533	1302	0.00158308	0.128125	Fibroblast_ CXCL12 high(AdultArtery3)	Blood Vessel
ENSG00000240401.8	chr2_56026370_T_G_b38	720273	0.116554	251	276	0.00069172	0.106732	0.0313699	0.809622	-0.00656858	0.0272589	8.42488e-06	0.137314	0.0306848	1321	0.0111293	0.242865	Fibroblast_ CXCL12 high(AdultArtery3)	Blood Vessel
ENSG00000055813.5	chr2_55895763_T_G_b38	-288360	0.462338	844	1095	0.156133	-0.0171386	0.0120766	0.035631	0.0440446	0.0209371	1.11417e-05	-0.0543101	0.0123046	1191	0.0132698	0.257819	Fibroblast_ CXCL12 high(AdultArtery3)	Blood Vessel
ENSG00000119866.20	chr2_60600727_G_A_b38	47160	0.0506757	120	120	0.0430163	0.0756411	0.0373377	0.916894	0.00224616	0.0215211	4.37927e-05	-0.161038	0.0392509	1063	0.0465517	0.391558	Fibroblast_ CXCL12 high(AdultArtery3)	Blood Vessel
ENSG00000162927.13	chr2_60609950_T_C_b38	-408211	0.377956	718	895	0.0280448	-0.0397296	0.0180627	0.0267995	0.0740953	0.033416	2.05449e-08	-0.104906	0.0185727	971	1.99491e-05	0.0262381	Fibroblast_ CXCL12 high(AdultArtery3)	Blood Vessel
ENSG00000212978.6	chr2_60603902_T_C_b38	-541067	0.401944	755	952	0.00543477	-0.0393483	0.014126	0.0050862	0.0633861	0.0225807	5.23527e-05	-0.0607063	0.0149498	909	0.0475886	0.393266	Fibroblast_ CXCL12 high(AdultArtery3)	Blood Vessel
ENSG00000237651.6	chr2_61161255_T_C_b38	16187	0.483094	862	1144	0	0.686675	0.0115156	0.000197878	0.0761909	0.0204039	1.20161e-09	-0.0746865	0.0121795	909	1.09227e-06	0.00343791	Fibroblast_ CXCL12 high(AdultArtery3)	Blood Vessel
ENSG00000115504.14	chr2_61770434_A_G_b38	-903417	0.135672	294	321	0.367019	-0.0102229	0.011328	1.9846e-07	0.118972	0.022732	9.64313e-06	-0.0504596	0.0113507	795	0.00766629	0.21529	Fibroblast_ CXCL12 high(AdultArtery3)	Blood Vessel
ENSG00000119862.12	chr2_63809350_A_G_b38	-644619	0.0798707	168	189	0.0851455	0.0292184	0.0169568	6.09107e-08	0.176964	0.0324517	7.95092e-09	-0.095667	0.0164542	943	7.49772e-06	0.0136044	Fibroblast_ CXCL12 high(AdultArtery3)	Blood Vessel
ENSG00000119865.8	chr2_67755059_T_C_b38	-564992	0.252111	526	597	0.749465	0.0033136	0.0103737	0.00106495	0.067975	0.0207153	1.85147e-05	-0.0473028	0.0109988	1323	0.024495	0.315854	Fibroblast_ CXCL12 high(AdultArtery3)	Blood Vessel
ENSG00000169599.12	chr2_69945334_A_G_b38	507706	0.454814	828	1077	0.69132	-0.00325233	0.00818881	0.0172749	-0.0317412	0.0133122	1.24098e-05	0.0363283	0.00827517	902	0.0111936	0.242978	Fibroblast_ CXCL12 high(AdultArtery3)	Blood Vessel
ENSG00000115977.18	chr2_70649023_C_T_b38	974674	0.145393	313	344	0.588258	-0.00892274	0.0164772	0.00491208	-0.0468433	0.0166207	1.99573e-05	0.0777079	0.01814	1006	0.0200771	0.294604	Fibroblast_ CXCL12 high(AdultArtery3)	Blood Vessel
ENSG00000244617.2	chr2_70070042_G_T_b38	107780	0.0922947	202	218	8.0651e-19	-0.245281	0.0271948	0.152213	-0.0297377	0.0207559	2.75015e-06	0.118414	0.0251254	994	0.00273365	0.147458	Fibroblast_ CXCL12 high(AdultArtery3)	Blood Vessel
ENSG00000143977.13	chr2_69600324_G_A_b38	-693447	0.257782	627	610	0.517668	-0.00773913	0.0119588	0.025114	0.0315082	0.0140494	1.01136e-05	-0.0533872	0.0120374	1075	0.0108721	0.241026	Fibroblast_ CXCL12 high(AdultArtery3)	Blood Vessel
ENSG00000075340.22	chr2_70966341_C_T_b38	198116	0.0617726	136	138	0.0183097	-0.0776077	0.032846	0.12175	0.0321921	0.0207873	3.00704e-06	0.163612	0.0348532	1293	0.0038881	0.169746	Fibroblast_ CXCL12 high(AdultArtery3)	Blood Vessel
ENSG00000116039.11	chr2_71103505_G_T_b38	167623	0.274916	563	651	0.160772	-0.0211821	0.0150932	0.0133459	-0.0495374	0.019988	2.16424e-05	0.0685672	0.0160751	1391	0.0301046	0.339574	Fibroblast_ CXCL12 high(AdultArtery3)	Blood Vessel
ENSG00000124374.8	chr2_70801757_A_G_b38	-425326	0.0882601	199	209	0.432388	-0.0119628	0.0152315	0.0576238	0.0205114	0.0107926	7.25956e-06	-0.0625513	0.0138779	1455	0.0105627	0.237415	Fibroblast_ CXCL12 high(AdultArtery3)	Blood Vessel
ENSG00000075292.18	chr2_70926931_G_C_b38	-349630	0.108108	232	256	0.0168732	0.0392229	0.0163903	0.703553	0.00558071	0.0146619	2.93951e-05	-0.0693225	0.0165232	1474	0.0433284	0.380344	Fibroblast_ CXCL12 high(AdultArtery3)	Blood Vessel
ENSG00000135638.13	chr2_71964440_A_G_b38	-951820	0.32897	658	779	0.364339	0.0244984	0.0269955	0.0652604	0.0910956	0.0493666	2.2812e-05	-0.118441	0.0278457	662	0.0151015	0.2682	Fibroblast_ CXCL12 high(AdultArtery3)	Blood Vessel
ENSG00000116127.17	chr2_73549455_G_C_b38	163697	0.42132	775	998	0.00329169	-0.0316344	0.0107401	0.0156341	-0.0426016	0.0175963	5.45246e-06	0.0498925	0.0109203	645	0.00351684	0.161854	Fibroblast_ CXCL12 high(AdultArtery3)	Blood Vessel
ENSG00000230002.2	chr2_74117529_G_A_b38	660765	0.196368	412	465	0.129423	0.0260974	0.0171976	0.0509314	-0.0387584	0.0198337	9.95268e-06	0.0801546	0.0180585	632	0.00629009	0.197487	Fibroblast_ CXCL12 high(AdultArtery3)	Blood Vessel
ENSG00000204872.4	chr2_72978230_G_C_b38	-723110	0.078329	175	180	0.507745	0.0297718	0.044934	0.0428685	0.0665656	0.0328345	1.3247e-05	-0.216401	0.0494565	624	0.00826612	0.219439	Fibroblast_ CXCL12 high(AdultArtery3)	Blood Vessel
ENSG00000257702.3	chr2_74460131_A_ACACATTT_b38	-42464	0.190456	390	451	5.66424e-20	0.170591	0.0182896	0.817232	-0.00456552	0.0197504	4.70912e-05	0.0723152	0.0176996	990	0.0466202	0.391621	Fibroblast_ CXCL12 high(AdultArtery3)	Blood Vessel
ENSG00000159399.9	chr2_74903461_T_C_b38	69473	0.165523	349	392	0.992494	-0.000134196	0.014262	0.000134773	-0.107606	0.0280887	2.64374e-05	0.0608198	0.0144129	1129	0.0298478	0.338991	Fibroblast_ CXCL12 high(AdultArtery3)	Blood Vessel
ENSG00000270696.1	chr2_75065003_C_G_b38	-595459	0.138936	311	329	0.619297	0.0124686	0.0250885	0.283871	0.0257189	0.0239874	3.1199e-05	-0.114248	0.0273207	1429	0.0445833	0.384982	Fibroblast_ CXCL12 high(AdultArtery3)	Blood Vessel
ENSG00000034510.5	chr2_85817042_A_T_b38	911417	0.112193	236	265	0.0990464	-0.0184139	0.0111541	0.00613702	0.0241837	0.00880815	2.4344e-05	-0.0437354	0.0103182	949	0.0231025	0.312417	Fibroblast_ CXCL12 high(AdultArtery3)	Blood Vessel
ENSG00000176407.17	chr2_84848267_C_CACGCGTCCTAAA_b38	-122826	0.221508	435	517	0.873021	0.00128471	0.0080365	0.0662378	0.0184521	0.0100359	3.47598e-05	-0.0330233	0.00794459	961	0.0334041	0.348559	Fibroblast_ CXCL12 high(AdultArtery3)	Blood Vessel
ENSG00000068654.15	chr2_85817266_G_A_b38	-288889	0.072766	166	171	0.078768	-0.0375926	0.0213656	0.439993	-0.0118376	0.0153241	6.04363e-06	0.093045	0.0204641	895	0.00540905	0.188149	Fibroblast_ CXCL12 high(AdultArtery3)	Blood Vessel
ENSG00000144115.16	chr2_88147373_G_T_b38	-22922	0.259713	545	615	3.7698e-256	0.745152	0.0163901	9.34034e-06	0.136553	0.0306688	1.77271e-06	-0.0792289	0.0164944	1030	0.00182589	0.136449	Fibroblast_ CXCL12 high(AdultArtery3)	Blood Vessel
ENSG00000234028.3	chr2_89285070_A_G_b38	657493	0.0723963	166	171	0.614516	0.0193042	0.0383187	0.266855	-0.0301898	0.0271762	4.13052e-05	0.165831	0.0402845	823	0.0339942	0.350195	Fibroblast_ CXCL12 high(AdultArtery3)	Blood Vessel
ENSG00000211597.2	chr2_88065819_G_A_b38	-796104	0.207411	404	491	0.825006	0.00606658	0.0274303	0.00377486	0.140999	0.0485787	3.50103e-05	-0.102175	0.0245905	1132	0.0396317	0.367952	Fibroblast_ CXCL12 high(AdultArtery3)	Blood Vessel
ENSG00000242371.1	chr2_89166722_G_GA_b38	-153424	0.319397	631	756	0.535555	-0.0137114	0.0221244	0.480359	0.0219068	0.0310311	4.78083e-06	-0.100172	0.0217919	1078	0.00515373	0.184859	Fibroblast_ CXCL12 high(AdultArtery3)	Blood Vessel
ENSG00000155066.15	chr2_94672627_C_G_b38	-601826	0.0785473	175	186	0.00765892	0.0436941	0.016355	0.213755	0.015354	0.0123423	5.2093e-05	-0.07042	0.017337	252	0.0131274	0.257437	Fibroblast_ CXCL12 high(AdultArtery3)	Blood Vessel
ENSG00000273305.1	chr2_95858204_G_A_b38	320235	0.110667	239	262	0.59334	-0.0165161	0.0309199	4.11007e-05	-0.248075	0.0602467	7.09571e-05	0.123854	0.0310562	290	0.0205776	0.297354	Fibroblast_ CXCL12 high(AdultArtery3)	Blood Vessel
ENSG00000186281.12	chr2_96276082_G_A_b38	236631	0.142736	315	338	8.4448e-09	-0.202232	0.0348451	0.212838	-0.0421964	0.0338515	1.22738e-05	0.162017	0.0368851	316	0.00387851	0.169746	Fibroblast_ CXCL12 high(AdultArtery3)	Blood Vessel
ENSG00000144021.2	chr2_96874843_C_A_b38	608711	0.32728	641	775	7.85635e-06	-0.0688395	0.0153312	0.0975959	0.0361816	0.0218223	9.5918e-05	-0.0587112	0.0149968	352	0.0337632	0.349156	Fibroblast_ CXCL12 high(AdultArtery3)	Blood Vessel
ENSG00000230606.10	chr2_96933881_T_C_b38	-499646	0.209882	417	497	8.27493e-34	0.435061	0.0347123	0.159841	0.0512288	0.0364217	4.84714e-05	-0.12211	0.0299372	494	0.0239449	0.314855	Fibroblast_ CXCL12 high(AdultArtery3)	Blood Vessel
ENSG00000135940.6	chr2_98197591_T_C_b38	551551	0.30916	623	732	0.386288	0.00719025	0.00829602	0.0397063	0.023107	0.0112213	5.55298e-05	-0.0345342	0.00853394	485	0.026932	0.32895	Fibroblast_ CXCL12 high(AdultArtery3)	Blood Vessel
ENSG00000115598.9	chr2_102339802_A_G_b38	152829	0.106419	233	252	0.38478	0.0232997	0.0267977	0.895472	0.00306866	0.0233512	3.2249e-05	-0.125524	0.0300723	879	0.0283469	0.333318	Fibroblast_ CXCL12 high(AdultArtery3)	Blood Vessel
ENSG00000115602.16	chr2_102187575_C_A_b38	-123927	0.185389	371	439	0.0879112	-0.0387188	0.0226689	0.0593324	0.0462986	0.0245271	2.75954e-05	-0.0979772	0.0232726	840	0.0231801	0.312575	Fibroblast_ CXCL12 high(AdultArtery3)	Blood Vessel
ENSG00000272861.1	chr2_106196363_G_C_b38	946569	0.136402	297	323	0.0491962	-0.0797114	0.0404824	0.00124699	-0.252284	0.077957	2.85691e-05	0.165689	0.0394309	1104	0.0315403	0.342621	Fibroblast_ CXCL12 high(AdultArtery3)	Blood Vessel
ENSG00000071051.13	chr2_105528069_C_T_b38	-216828	0.356596	696	844	0.547865	0.00689536	0.0114704	0.00464156	0.0616081	0.0217187	1.07494e-05	-0.0520955	0.0117817	1226	0.0131787	0.257645	Fibroblast_ CXCL12 high(AdultArtery3)	Blood Vessel
ENSG00000237223.6	chr2_108299588_A_G_b38	-22650	0.200591	406	475	2.53737e-21	0.222019	0.0229436	0.228314	0.0311743	0.0258627	5.55069e-06	-0.101283	0.0221872	807	0.00447941	0.173259	Fibroblast_ CXCL12 high(AdultArtery3)	Blood Vessel
ENSG00000259863.1	chr2_109048654_C_CT_b38	-80276	0.0773153	167	183	0.815308	-0.00586892	0.0251195	2.23388e-06	0.243881	0.0512792	4.33069e-05	-0.106657	0.0259798	746	0.0323069	0.345284	Fibroblast_ CXCL12 high(AdultArtery3)	Blood Vessel
ENSG00000186148.13	chr2_109210391_C_T_b38	-722770	0.0625	143	148	0.104084	-0.120264	0.073931	0.179405	0.0612887	0.0456209	4.76568e-06	-0.32182	0.0699998	554	0.00264018	0.147079	Fibroblast_ CXCL12 high(AdultArtery3)	Blood Vessel
ENSG00000230650.1	chr2_110681551_C_T_b38	317814	0.123624	275	292	0.517717	0.017066	0.026374	0.84236	-0.00469213	0.0235877	4.2343e-05	-0.109085	0.026537	661	0.0279887	0.331877	Fibroblast_ CXCL12 high(AdultArtery3)	Blood Vessel
ENSG00000153214.9	chr2_112056468_T_C_b38	1245	0.266047	530	630	1.81842e-06	-0.0607442	0.0126598	0.0182394	-0.0590282	0.0249674	6.40704e-06	0.0574682	0.0126744	1102	0.00706056	0.208935	Fibroblast_ CXCL12 high(AdultArtery3)	Blood Vessel
ENSG00000144136.10	chr2_111781802_C_A_b38	-864055	0.057643	135	135	0.404542	0.0256595	0.0307722	0.0706166	0.0350864	0.0193883	1.39802e-05	-0.14673	0.0336259	1047	0.0146372	0.265331	Fibroblast_ CXCL12 high(AdultArtery3)	Blood Vessel
ENSG00000146556.14	chr2_113371761_C_T_b38	-216789	0.115709	259	274	4.44317e-14	-0.26212	0.0342798	0.532143	-0.018548	0.0296799	3.25138e-06	0.168902	0.0361054	1060	0.00344646	0.161854	Fibroblast_ CXCL12 high(AdultArtery3)	Blood Vessel
ENSG00000236397.3	chr2_113010825_A_T_b38	-590436	0.0709459	160	168	0.910974	0.00807455	0.0722006	0.170363	0.0671894	0.0489746	1.37629e-05	-0.330016	0.0755689	1073	0.0147676	0.26569	Fibroblast_ CXCL12 high(AdultArtery3)	Blood Vessel
ENSG00000279267.1	chr2_113377446_C_T_b38	-230462	0.329814	635	781	3.6183e-06	-0.0861624	0.0185072	0.00397154	-0.105543	0.0365651	2.69248e-05	0.0822635	0.019514	1067	0.0287287	0.335214	Fibroblast_ CXCL12 high(AdultArtery3)	Blood Vessel
ENSG00000144134.18	chr2_113278173_C_A_b38	-349056	0.0916385	202	217	0.00895268	-0.0435965	0.0166497	0.00514673	0.0371099	0.0132382	1.63473e-06	-0.0883654	0.0183334	1071	0.0017508	0.133224	Fibroblast_ CXCL12 high(AdultArtery3)	Blood Vessel
ENSG00000175497.16	chr2_113658498_G_T_b38	-783801	0.467401	825	1107	0.302177	0.0178024	0.0172461	0.652826	0.013489	0.0299783	4.32151e-05	-0.0737842	0.0179703	987	0.0426533	0.377641	Fibroblast_ CXCL12 high(AdultArtery3)	Blood Vessel
ENSG00000088205.12	chr2_116913344_C_T_b38	-901306	0.377028	727	893	0.0171539	0.0193533	0.00810789	0.124476	-0.0193758	0.0126029	3.7608e-06	0.0385784	0.00830091	928	0.00349002	0.161854	Fibroblast_ CXCL12 high(AdultArtery3)	Blood Vessel
ENSG00000236255.1	chr2_117275677_T_C_b38	-558260	0.0656836	147	156	0.0721851	-0.0818154	0.0454617	0.000374416	0.313367	0.087817	1.98515e-05	-0.19156	0.0447049	939	0.0186405	0.286413	Fibroblast_ CXCL12 high(AdultArtery3)	Blood Vessel
ENSG00000125633.10	chr2_118538630_G_A_b38	524497	0.058277	134	138	0.569275	-0.0153481	0.0269602	0.463527	-0.012628	0.0172207	8.16615e-06	0.113412	0.0253052	987	0.00805999	0.217758	Fibroblast_ CXCL12 high(AdultArtery3)	Blood Vessel
ENSG00000115107.19	chr2_119227157_G_A_b38	3326	0.42272	787	1001	4.61348e-28	-0.129607	0.0114803	0.00375302	0.0540871	0.0186229	1.7226e-07	-0.065467	0.0124453	891	0.000153484	0.0604746	Fibroblast_ CXCL12 high(AdultArtery3)	Blood Vessel
ENSG00000074047.21	chr2_120810351_A_G_b38	74728	0.342905	682	812	0.0202045	0.0255878	0.0110014	0.0400758	0.0333171	0.0162098	3.39517e-07	-0.0586094	0.0114223	979	0.000332387	0.0799478	Fibroblast_ CXCL12 high(AdultArtery3)	Blood Vessel
ENSG00000236859.6	chr2_122396457_G_A_b38	746807	0.126267	280	299	0.155997	-0.0299832	0.0211205	0.818349	0.00451412	0.0196502	4.6419e-06	0.0962855	0.0209179	954	0.00442837	0.173259	Fibroblast_ CXCL12 high(AdultArtery3)	Blood Vessel
ENSG00000163161.12	chr2_127176451_C_T_b38	-117725	0.11022	242	261	6.62312e-08	-0.120674	0.0221914	0.557556	-0.0112238	0.019132	1.39311e-05	-0.100432	0.0230116	1029	0.0143351	0.264206	Fibroblast_ CXCL12 high(AdultArtery3)	Blood Vessel
ENSG00000169967.16	chr2_127253058_A_C_b38	-135407	0.406356	740	962	2.93314e-39	-0.125172	0.00918108	2.92963e-05	0.0607136	0.0144686	7.2801e-09	-0.0533908	0.00915901	1039	7.56402e-06	0.0136044	Fibroblast_ CXCL12 high(AdultArtery3)	Blood Vessel
ENSG00000231731.7	chr2_127214237_A_C_b38	-241157	0.364443	688	863	0.989108	-0.000238183	0.017444	6.36699e-05	0.129367	0.0322284	1.83153e-05	-0.0760591	0.0176752	1084	0.0198538	0.293551	Fibroblast_ CXCL12 high(AdultArtery3)	Blood Vessel
ENSG00000144230.16	chr2_127014471_T_C_b38	-631393	0.0726351	164	172	3.35123e-13	0.300579	0.0407923	0.830083	-0.0063778	0.0297132	2.73974e-05	-0.175447	0.0416577	1066	0.0292056	0.337338	Fibroblast_ CXCL12 high(AdultArtery3)	Blood Vessel
ENSG00000136731.12	chr2_128590687_G_A_b38	499487	0.082348	182	195	0.652571	-0.00768584	0.0170677	0.395108	0.0102234	0.0120173	1.22607e-05	-0.071024	0.0161686	978	0.011991	0.249944	Fibroblast_ CXCL12 high(AdultArtery3)	Blood Vessel
ENSG00000227632.2	chr2_130139645_T_C_b38	-62667	0.244088	501	578	0.355171	-0.0329494	0.0356213	0.157669	-0.0617744	0.0436906	2.09219e-06	0.165729	0.0347482	783	0.00163818	0.129715	Fibroblast_ CXCL12 high(AdultArtery3)	Blood Vessel
ENSG00000072135.12	chr2_130884627_T_C_b38	528620	0.185389	387	439	0.229461	0.0121957	0.0101427	0.121775	0.0166691	0.0107644	4.89634e-05	0.0410783	0.0100769	767	0.0375549	0.362538	Fibroblast_ CXCL12 high(AdultArtery3)	Blood Vessel
ENSG00000121966.6	chr2_136320880_C_A_b38	202715	0.0550737	126	127	0.321284	-0.0270374	0.0272482	0.881661	0.00241098	0.0161921	1.08557e-05	0.12642	0.0286049	668	0.00725163	0.210349	Fibroblast_ CXCL12 high(AdultArtery3)	Blood Vessel
ENSG00000238057.8	chr2_143709760_AAT_A_b38	-808337	0.0574324	128	136	0.832459	0.00787279	0.0372062	0.556781	0.0142799	0.0242935	2.5184e-05	0.17061	0.0403246	724	0.0182332	0.284456	Fibroblast_ CXCL12 high(AdultArtery3)	Blood Vessel
ENSG00000169554.18	chr2_145192363_A_G_b38	667780	0.0869381	185	205	0.60415	0.00654816	0.0126269	0.742541	0.00323229	0.0098374	5.66643e-05	0.052758	0.0130528	726	0.0411383	0.373388	Fibroblast_ CXCL12 high(AdultArtery3)	Blood Vessel
ENSG00000115947.13	chr2_147201245_C_T_b38	-819518	0.0597964	126	141	0.30525	0.0308487	0.0300754	0.0215746	-0.0419618	0.0182362	3.32475e-07	-0.127258	0.0247818	638	0.000212119	0.0693657	Fibroblast_ CXCL12 high(AdultArtery3)	Blood Vessel
ENSG00000115145.9	chr2_152114062_T_C_b38	-61930	0.0586236	128	138	0.152728	0.0427031	0.0298427	0.90081	-0.00216541	0.0173697	4.04206e-05	0.115723	0.0280775	847	0.0342362	0.350577	Fibroblast_ CXCL12 high(AdultArtery3)	Blood Vessel
ENSG00000115159.15	chr2_156809945_C_T_b38	374655	0.0616554	127	146	0.0623942	-0.0431148	0.0231135	0.130035	-0.0231071	0.0152514	2.04638e-05	-0.091541	0.0213975	852	0.0174351	0.280155	Fibroblast_ CXCL12 high(AdultArtery3)	Blood Vessel
ENSG00000153246.12	chr2_160938202_A_T_b38	875592	0.0612331	137	145	0.0160237	-0.0280939	0.0116473	0.69499	-0.00296035	0.00754819	4.54401e-05	-0.0483944	0.0118205	911	0.041396	0.373388	Fibroblast_ CXCL12 high(AdultArtery3)	Blood Vessel
ENSG00000115221.10	chr2_159551708_C_T_b38	-720180	0.0693739	156	164	0.0245598	0.0629171	0.0279469	0.0704317	-0.0334195	0.0184551	4.67679e-05	0.11395	0.0278789	850	0.0397528	0.368412	Fibroblast_ CXCL12 high(AdultArtery3)	Blood Vessel
ENSG00000153253.16	chr2_166128861_C_T_b38	924794	0.149489	331	354	0.409499	-0.0218127	0.0264369	4.387e-06	-0.244325	0.0529415	6.29319e-06	0.122906	0.0270834	931	0.00585896	0.193353	Fibroblast_ CXCL12 high(AdultArtery3)	Blood Vessel
ENSG00000073737.16	chr2_168574717_C_CA_b38	-490072	0.091603	206	217	0.955203	0.0019131	0.0340492	0.000274154	-0.243351	0.0666673	3.39724e-05	0.139124	0.033427	1213	0.0412085	0.373388	Fibroblast_ CXCL12 high(AdultArtery3)	Blood Vessel
ENSG00000154479.12	chr2_169197573_C_G_b38	-496860	0.38049	706	901	0.847989	-0.00364098	0.0189903	0.301515	-0.0307504	0.0297488	2.04688e-06	0.091875	0.0192451	1435	0.00293727	0.150356	Fibroblast_ CXCL12 high(AdultArtery3)	Blood Vessel
ENSG00000213160.9	chr2_168846972_G_C_b38	-886874	0.0861486	197	204	0.725163	0.00507957	0.0144447	9.6538e-08	-0.158011	0.0294328	1.56959e-06	0.0714306	0.0147945	1474	0.00231357	0.141055	Fibroblast_ CXCL12 high(AdultArtery3)	Blood Vessel
ENSG00000115806.12	chr2_171573607_A_G_b38	645143	0.480152	867	1137	0.252667	-0.00937239	0.00818915	0.0291563	0.0302749	0.013861	2.71695e-05	-0.0338214	0.00802682	1211	0.0329023	0.347022	Fibroblast_ CXCL12 high(AdultArtery3)	Blood Vessel
ENSG00000198586.13	chr2_170497042_A_G_b38	-734272	0.494928	872	1172	0.757079	-0.00264428	0.00854662	0.0250712	0.0312504	0.0139303	9.55822e-06	-0.0379171	0.00852556	1193	0.011403	0.24487	Fibroblast_ CXCL12 high(AdultArtery3)	Blood Vessel
ENSG00000115827.13	chr2_170633896_A_G_b38	-800321	0.144003	306	341	0.505431	-0.00993127	0.0149077	0.0502714	-0.0289008	0.014747	2.02452e-05	0.0650618	0.0151994	1171	0.0237071	0.314855	Fibroblast_ CXCL12 high(AdultArtery3)	Blood Vessel
ENSG00000115966.16	chr2_174701100_G_A_b38	-466957	0.0676247	154	160	0.98548	0.000297244	0.0163291	0.0131161	-0.0278845	0.011223	2.35777e-05	0.0703016	0.0165573	967	0.0227997	0.311032	Fibroblast_ CXCL12 high(AdultArtery3)	Blood Vessel
ENSG00000116044.15	chr2_176530794_G_A_b38	-734337	0.411864	775	975	0.999428	8.14069e-06	0.0113478	4.12075e-05	-0.0845407	0.0205343	9.70498e-06	0.0524389	0.0117996	1000	0.00970498	0.229888	Fibroblast_ CXCL12 high(AdultArtery3)	Blood Vessel
ENSG00000270277.1	chr2_178201170_C_T_b38	-348304	0.132291	294	313	0.823442	-0.00800778	0.0358815	0.0414957	-0.0699975	0.0342974	1.32301e-05	0.156224	0.0357013	1001	0.0132433	0.257746	Fibroblast_ CXCL12 high(AdultArtery3)	Blood Vessel
ENSG00000187231.13	chr2_179617162_A_G_b38	352372	0.339814	669	805	0.000464727	-0.0323525	0.0092153	0.534112	0.00800894	0.0128775	3.47346e-05	-0.0388463	0.00934509	1169	0.0406047	0.372115	Fibroblast_ CXCL12 high(AdultArtery3)	Blood Vessel
ENSG00000115232.13	chr2_180889724_T_C_b38	-567483	0.0703736	157	162	0.721045	0.00810938	0.0227057	0.119121	0.0239339	0.0153455	5.13341e-05	-0.0962774	0.0236826	915	0.0469707	0.392019	Fibroblast_ CXCL12 high(AdultArtery3)	Blood Vessel
ENSG00000138434.16	chr2_181190564_A_AT_b38	-701324	0.0787159	171	179	0.233545	0.0201156	0.0168766	0.387057	-0.010699	0.0123644	4.35033e-05	0.0736914	0.0179545	873	0.0379784	0.363062	Fibroblast_ CXCL12 high(AdultArtery3)	Blood Vessel
ENSG00000065548.17	chr2_186505062_G_GTGTT_b38	18906	0.147887	296	315	0.94243	0.00094339	0.0130605	0.0294699	0.0267336	0.0122634	1.92921e-06	-0.0674534	0.0140937	640	0.0012347	0.124821	Fibroblast_ CXCL12 high(AdultArtery3)	Blood Vessel
ENSG00000151687.14	chr2_188801158_A_G_b38	-873132	0.371416	734	880	0.770741	0.00417841	0.0143353	0.0245604	0.0558682	0.0248159	6.6949e-05	-0.0571166	0.0142719	699	0.0467973	0.391621	Fibroblast_ CXCL12 high(AdultArtery3)	Blood Vessel
ENSG00000138378.17	chr2_191916413_A_G_b38	764817	0.0806588	189	191	0.841064	0.0059302	0.0295653	0.496285	0.0146775	0.0215664	4.93345e-06	-0.140732	0.0306599	978	0.00482491	0.179362	Fibroblast_ CXCL12 high(AdultArtery3)	Blood Vessel
ENSG00000173559.12	chr2_191100618_C_A_b38	-577509	0.445957	810	1056	0.397625	-0.0083161	0.00982763	0.131299	-0.0249951	0.0165518	1.24192e-06	0.0455272	0.00933775	969	0.00120342	0.124515	Fibroblast_ CXCL12 high(AdultArtery3)	Blood Vessel
ENSG00000065413.18	chr2_196615161_G_C_b38	-696012	0.0900254	207	213	0.162854	-0.0170267	0.0121928	0.734874	0.00316944	0.00935671	3.80545e-05	-0.0515645	0.0124683	592	0.0225283	0.309303	Fibroblast_ CXCL12 high(AdultArtery3)	Blood Vessel
ENSG00000115524.15	chr2_198376769_T_G_b38	941678	0.353885	680	838	0.792225	-0.00304888	0.0115713	0.00203239	0.0629016	0.0203384	3.06867e-05	-0.0486946	0.011634	603	0.0185041	0.285498	Fibroblast_ CXCL12 high(AdultArtery3)	Blood Vessel
ENSG00000115520.8	chr2_197041228_A_G_b38	-412195	0.117821	257	279	0.438223	-0.00977781	0.0126088	0.46079	0.00849894	0.0115193	3.30175e-05	-0.0529801	0.0127093	605	0.0199756	0.294144	Fibroblast_ CXCL12 high(AdultArtery3)	Blood Vessel
ENSG00000119042.16	chr2_199158020_G_GC_b38	-307147	0.424147	822	1004	0.135148	-0.0192938	0.0129039	0.113984	-0.0316179	0.0199889	2.40031e-05	0.057064	0.0134525	626	0.0150259	0.267577	Fibroblast_ CXCL12 high(AdultArtery3)	Blood Vessel
ENSG00000013441.15	chr2_200480009_C_T_b38	-384735	0.229307	483	543	0.881203	0.00260046	0.0173968	0.0542712	0.0632148	0.0328099	6.01731e-05	-0.069233	0.0171898	777	0.0467545	0.391621	Fibroblast_ CXCL12 high(AdultArtery3)	Blood Vessel
ENSG00000115942.8	chr2_200480009_C_T_b38	-483671	0.229307	483	543	0.768657	-0.00524427	0.0178253	0.0013057	0.108349	0.0336182	1.59478e-05	-0.0763399	0.0176133	821	0.0130932	0.257328	Fibroblast_ CXCL12 high(AdultArtery3)	Blood Vessel
ENSG00000155744.9	chr2_201280883_A_G_b38	219459	0.402449	739	953	0.00354222	0.0340582	0.0116537	0.0331102	-0.0387517	0.0181644	2.00602e-05	0.0507115	0.0118412	907	0.0181946	0.284217	Fibroblast_ CXCL12 high(AdultArtery3)	Blood Vessel
ENSG00000082146.12	chr2_201800504_C_A_b38	412502	0.285895	568	677	0.219123	-0.021023	0.017098	0.151612	0.0326593	0.0227616	2.95337e-06	-0.0789991	0.0168152	926	0.00273482	0.147458	Fibroblast_ CXCL12 high(AdultArtery3)	Blood Vessel
ENSG00000003393.14	chr2_201817506_G_A_b38	36317	0.223161	467	528	9.0522e-21	-0.121333	0.0127251	0.00109949	0.0499288	0.015258	4.71218e-05	-0.0520784	0.012747	804	0.0378859	0.362775	Fibroblast_ CXCL12 high(AdultArtery3)	Blood Vessel
ENSG00000116030.16	chr2_201958446_T_G_b38	-280162	0.425785	776	1008	0.571631	0.00533244	0.00942429	0.021464	-0.0386953	0.0168023	2.64445e-05	0.0401006	0.00950308	820	0.0216845	0.304059	Fibroblast_ CXCL12 high(AdultArtery3)	Blood Vessel
ENSG00000236047.1	chr2_202327544_G_A_b38	-192857	0.058277	134	138	0.0339536	-0.0776773	0.0365843	0.542435	-0.0139246	0.0228526	4.56589e-05	0.15324	0.0374399	767	0.0350204	0.353858	Fibroblast_ CXCL12 high(AdultArtery3)	Blood Vessel
ENSG00000232479.2	chr2_201971560_T_C_b38	-953049	0.42132	782	998	0.881896	0.00478505	0.0322009	0.0184016	0.119193	0.0504863	3.1927e-05	-0.135771	0.0325091	673	0.0214869	0.302764	Fibroblast_ CXCL12 high(AdultArtery3)	Blood Vessel
ENSG00000118257.16	chr2_205576255_T_G_b38	-105735	0.277114	566	656	0.150241	-0.0121443	0.0084355	0.926489	-0.00103157	0.0111782	2.32926e-05	-0.0364955	0.00858974	1141	0.0265769	0.327448	Fibroblast_ CXCL12 high(AdultArtery3)	Blood Vessel
ENSG00000114933.15	chr2_206649091_T_C_b38	563135	0.0733673	169	173	0.692746	0.0102833	0.0260183	0.461437	0.0133819	0.0181637	3.10754e-05	0.112638	0.0269299	1209	0.0375702	0.362538	Fibroblast_ CXCL12 high(AdultArtery3)	Blood Vessel
ENSG00000023228.13	chr2_206833214_T_G_b38	673630	0.252534	508	598	0.0482429	0.012935	0.00654144	0.736811	0.00276928	0.00823791	3.16891e-06	-0.0316973	0.00676802	1246	0.00394846	0.169746	Fibroblast_ CXCL12 high(AdultArtery3)	Blood Vessel
ENSG00000183671.12	chr2_205864582_A_C_b38	-353465	0.0603885	136	143	0.239737	-0.0474947	0.0403772	0.504168	0.0170247	0.0254799	8.05417e-06	-0.174114	0.0388234	1234	0.00993885	0.231722	Fibroblast_ CXCL12 high(AdultArtery3)	Blood Vessel
ENSG00000204186.7	chr2_206877520_C_CAGCCTGGGCAACAGAGCGACAG_b38	602857	0.15113	283	321	0.33337	-0.0161008	0.0166371	0.0393542	0.0318155	0.0154228	1.3687e-05	-0.0713112	0.0163246	1210	0.0165612	0.274475	Fibroblast_ CXCL12 high(AdultArtery3)	Blood Vessel
ENSG00000118246.13	chr2_205933245_G_A_b38	-832303	0.196444	412	464	0.69488	-0.00383351	0.00977082	0.0320087	-0.0241547	0.0112505	3.58201e-06	0.0484018	0.0103917	1128	0.0040405	0.170412	Fibroblast_ CXCL12 high(AdultArtery3)	Blood Vessel
ENSG00000118263.14	chr2_206720410_G_C_b38	-446857	0.0671453	153	159	0.375156	-0.0227069	0.0255935	0.818013	0.00387714	0.0168457	9.58057e-06	-0.103332	0.0232366	1110	0.0106344	0.237905	Fibroblast_ CXCL12 high(AdultArtery3)	Blood Vessel
ENSG00000115020.16	chr2_208589176_G_T_b38	322909	0.0533898	116	126	0.0045962	0.0789722	0.0278091	0.0891656	-0.028607	0.0168148	3.27244e-05	0.0973726	0.0233469	983	0.0321681	0.34474	Fibroblast_ CXCL12 high(AdultArtery3)	Blood Vessel
ENSG00000272807.1	chr2_210759853_C_A_b38	731436	0.080429	173	180	0.315579	0.0305778	0.0304549	0.0573818	-0.0419008	0.0220257	3.5679e-05	0.135327	0.0326039	875	0.0312192	0.341576	Fibroblast_ CXCL12 high(AdultArtery3)	Blood Vessel
ENSG00000138363.14	chr2_214398441_A_C_b38	-913376	0.139101	301	329	0.51411	-0.0102528	0.0157092	3.73101e-05	-0.119951	0.0289721	1.88279e-05	0.0643655	0.0149794	1229	0.0231395	0.312555	Fibroblast_ CXCL12 high(AdultArtery3)	Blood Vessel
ENSG00000115457.9	chr2_215829711_A_G_b38	-803117	0.365792	684	866	0.428186	0.00747888	0.00943601	7.10583e-09	-0.0815097	0.0139727	2.058e-05	0.0403935	0.00944469	1301	0.0267746	0.32839	Fibroblast_ CXCL12 high(AdultArtery3)	Blood Vessel
ENSG00000144579.7	chr2_217879180_A_G_b38	-519076	0.110642	251	262	0.771766	0.0039825	0.0137263	0.0821529	0.0203573	0.0117003	4.50978e-05	-0.0551259	0.0134589	792	0.0357174	0.356583	Fibroblast_ CXCL12 high(AdultArtery3)	Blood Vessel
ENSG00000127831.10	chr2_217452265_G_A_b38	-966827	0.0983953	227	233	0.861675	0.00802389	0.0460395	0.366143	-0.0326168	0.0360769	4.61534e-05	0.192118	0.0469675	792	0.0365535	0.359538	Fibroblast_ CXCL12 high(AdultArtery3)	Blood Vessel
ENSG00000135929.8	chr2_219671011_T_C_b38	889255	0.25	512	592	0.951672	0.000702837	0.011594	0.00108421	-0.0724579	0.0221159	5.624e-05	0.0461636	0.0114163	810	0.0455544	0.388244	Fibroblast_ CXCL12 high(AdultArtery3)	Blood Vessel
ENSG00000115649.15	chr2_219664083_AAGAC_A_b38	486161	0.304476	593	721	0.305054	-0.0102327	0.00997214	0.00351155	0.054423	0.0186046	3.7314e-05	-0.0412829	0.0099712	813	0.0303362	0.33995	Fibroblast_ CXCL12 high(AdultArtery3)	Blood Vessel
ENSG00000115657.12	chr2_219212683_G_A_b38	-557	0.129551	282	306	0.339868	-0.0208779	0.0218654	0.223546	0.0248008	0.0203647	3.08619e-06	-0.107354	0.0228952	840	0.0025924	0.146767	Fibroblast_ CXCL12 high(AdultArtery3)	Blood Vessel
ENSG00000163516.13	chr2_219904158_C_A_b38	674401	0.138936	310	329	0.376047	0.0124432	0.0140512	0.00011514	-0.106264	0.0274582	1.57516e-05	0.0614972	0.0141797	842	0.0132628	0.257819	Fibroblast_ CXCL12 high(AdultArtery3)	Blood Vessel
ENSG00000115661.13	chr2_219203010_C_A_b38	-42469	0.294068	587	696	0.000713661	-0.0380192	0.0112027	0.000122039	-0.059443	0.0154173	6.10458e-06	0.0519528	0.0114318	825	0.00503628	0.182562	Fibroblast_ CXCL12 high(AdultArtery3)	Blood Vessel
ENSG00000135924.15	chr2_218350832_G_A_b38	-928435	0.10473	227	248	0.510448	-0.0125005	0.0189876	0.260175	0.0173486	0.0153997	1.69817e-05	-0.0807603	0.0186938	820	0.013925	0.261861	Fibroblast_ CXCL12 high(AdultArtery3)	Blood Vessel
ENSG00000152049.6	chr2_223191882_C_G_b38	140068	0.0725806	167	171	0.33224	0.0242053	0.024953	0.318214	0.0176516	0.0176767	3.29586e-06	-0.111841	0.0239222	1085	0.00357601	0.162828	Fibroblast_ CXCL12 high(AdultArtery3)	Blood Vessel
ENSG00000144468.16	chr2_227258422_G_A_b38	422841	0.0578547	131	137	0.775524	0.00712384	0.0249761	0.089576	-0.0265629	0.0156333	6.28676e-07	-0.12436	0.0248164	1184	0.000744352	0.10834	Fibroblast_ CXCL12 high(AdultArtery3)	Blood Vessel
ENSG00000135917.13	chr2_227713477_AATGAATTAGCTCATTC_A_b38	-4535	0.285957	562	677	0.031413	0.0298422	0.013851	0.00021139	-0.0935756	0.0251732	2.14486e-05	0.0577616	0.0135353	1257	0.0269609	0.32895	Fibroblast_ CXCL12 high(AdultArtery3)	Blood Vessel
ENSG00000153827.13	chr2_230610268_C_G_b38	687029	0.41885	801	992	0.224567	-0.00711164	0.00585248	0.000226706	-0.032969	0.00891213	1.79279e-05	0.0255181	0.00592345	1310	0.0234855	0.313628	Fibroblast_ CXCL12 high(AdultArtery3)	Blood Vessel
ENSG00000067066.16	chr2_230417819_C_CT_b38	1877	0.387384	747	917	0.098027	-0.0133122	0.00803934	0.152598	0.0174947	0.0122222	3.82938e-06	-0.0379879	0.00818055	1224	0.00468716	0.17621	Fibroblast_ CXCL12 high(AdultArtery3)	Blood Vessel
ENSG00000135914.5	chr2_231640648_C_T_b38	515530	0.109375	237	259	0.74239	-0.00749464	0.0227959	0.0190005	0.0476228	0.0202741	5.09886e-06	-0.113593	0.0247855	1334	0.00680189	0.205927	Fibroblast_ CXCL12 high(AdultArtery3)	Blood Vessel
ENSG00000115468.11	chr2_232617415_T_C_b38	11358	0.282149	574	668	0.26287	0.00929158	0.00829457	0.000159268	-0.0584404	0.0154232	8.19133e-07	0.0407777	0.00822317	1304	0.00106815	0.117815	Fibroblast_ CXCL12 high(AdultArtery3)	Blood Vessel
ENSG00000182600.9	chr2_232527171_G_C_b38	-341843	0.374578	709	887	0.630599	0.0124928	0.0259716	0.0776183	0.0717103	0.040599	2.48985e-06	-0.128344	0.0271137	1313	0.00326918	0.159222	Fibroblast_ CXCL12 high(AdultArtery3)	Blood Vessel
ENSG00000123485.11	chr2_233628801_G_T_b38	-225765	0.260833	533	618	0.369591	-0.0192958	0.021497	0.232856	0.0322215	0.0269934	7.43018e-06	-0.0952689	0.0211603	1602	0.0119031	0.249345	Fibroblast_ CXCL12 high(AdultArtery3)	Blood Vessel
ENSG00000132329.10	chr2_237037052_G_A_b38	-821841	0.28088	582	665	0.112221	-0.0170754	0.0107423	0.0359842	-0.0290516	0.0138364	3.45679e-07	-0.0549115	0.0107089	1435	0.000496049	0.0936713	Fibroblast_ CXCL12 high(AdultArtery3)	Blood Vessel
ENSG00000178752.15	chr2_238151261_T_C_b38	-7747	0.218459	450	517	2.38809e-27	-0.164128	0.0147497	3.94143e-06	-0.132401	0.0285494	7.70768e-08	0.0799042	0.0147696	1641	0.000126483	0.0558744	Fibroblast_ CXCL12 high(AdultArtery3)	Blood Vessel
ENSG00000063660.8	chr2_241237728_C_CAT_b38	802057	0.397034	747	940	0.84643	-0.00155342	0.00801886	0.00188638	-0.038644	0.0124058	8.63564e-07	0.0399261	0.00806852	1821	0.00157255	0.128125	Fibroblast_ CXCL12 high(AdultArtery3)	Blood Vessel
ENSG00000144504.15	chr2_239713139_G_A_b38	-856070	0.336156	639	796	0.151393	-0.0223692	0.0155816	0.00930624	-0.0654122	0.025109	1.29856e-05	0.06072	0.0138631	1779	0.0231014	0.312417	Fibroblast_ CXCL12 high(AdultArtery3)	Blood Vessel
ENSG00000178623.11	chr2_241173591_C_T_b38	568160	0.134713	283	319	0.0482839	0.0491896	0.0248805	0.434415	-0.0190805	0.0244014	1.08915e-05	0.106939	0.0242007	1765	0.0192235	0.288466	Fibroblast_ CXCL12 high(AdultArtery3)	Blood Vessel
ENSG00000172482.4	chr2_241682777_A_AG_b38	814298	0.367399	711	870	0.321922	0.0252774	0.0255081	0.417919	-0.030149	0.0372055	2.32995e-05	0.112245	0.0264188	1726	0.040215	0.370378	Fibroblast_ CXCL12 high(AdultArtery3)	Blood Vessel
ENSG00000115687.13	chr2_241347332_A_G_b38	197828	0.220017	460	521	0.757643	-0.00497745	0.0161263	0.0126034	-0.0493782	0.0197605	5.49846e-06	0.0779452	0.0170671	1711	0.00940786	0.228557	Fibroblast_ CXCL12 high(AdultArtery3)	Blood Vessel
ENSG00000115694.14	chr2_242034729_T_C_b38	524999	0.418159	762	990	0.287283	0.0109801	0.0103137	0.00301359	-0.0580066	0.0195119	1.0994e-05	0.0456809	0.0103426	1307	0.0143691	0.264286	Fibroblast_ CXCL12 high(AdultArtery3)	Blood Vessel
ENSG00000176720.4	chr2_241116871_C_T_b38	-441850	0.212416	466	503	0.0538018	0.0229621	0.0118945	0.722226	-0.00468334	0.0131712	2.49092e-05	-0.0508901	0.012021	1291	0.0321578	0.34474	Fibroblast_ CXCL12 high(AdultArtery3)	Blood Vessel
ENSG00000204099.11	chr2_241203887_G_A_b38	-605920	0.280457	551	664	0.852305	-0.00537167	0.0288456	3.10599e-05	0.208844	0.0499298	2.41057e-06	-0.126831	0.0267562	1021	0.00246119	0.144222	Fibroblast_ CXCL12 high(AdultArtery3)	Blood Vessel
ENSG00000235151.1	chr2_241257593_C_T_b38	-586787	0.211719	425	501	0.901576	0.00388247	0.0313864	7.77467e-05	0.242739	0.061205	2.44136e-05	-0.13462	0.0317649	1003	0.0244869	0.315854	Fibroblast_ CXCL12 high(AdultArtery3)	Blood Vessel
ENSG00000220804.8	chr2_241123410_C_T_b38	-965223	0.057155	129	135	0.546208	-0.0341076	0.0565035	0.699187	0.0138948	0.0359487	9.21543e-06	-0.246411	0.0553056	812	0.00748293	0.213386	Fibroblast_ CXCL12 high(AdultArtery3)	Blood Vessel
ENSG00000134121.9	chr3_303670_A_T_b38	107074	0.123942	253	293	0.398741	-0.0177671	0.0210462	0.681139	0.00806215	0.0196151	2.99275e-05	-0.0852254	0.0203338	1227	0.0367211	0.359781	Fibroblast_ CXCL12 high(AdultArtery3)	Blood Vessel
ENSG00000237990.3	chr3_2545389_G_A_b38	-515807	0.104396	234	247	0.200519	-0.0416486	0.0325168	0.539909	0.0168061	0.0274099	8.0037e-07	-0.16698	0.0336417	2497	0.00199852	0.138199	Fibroblast_ CXCL12 high(AdultArtery3)	Blood Vessel
ENSG00000170364.12	chr3_4626142_T_C_b38	322838	0.0921386	188	218	0.425523	-0.0157246	0.0197255	0.264547	0.0146148	0.0130926	1.05047e-05	-0.0690722	0.0156033	1924	0.020211	0.295365	Fibroblast_ CXCL12 high(AdultArtery3)	Blood Vessel
ENSG00000150995.18	chr3_5072017_T_C_b38	578669	0.340948	685	807	0.0726919	0.0144028	0.00801731	0.136122	0.0215501	0.0144489	1.27719e-05	-0.0355605	0.00811205	2022	0.0258247	0.323034	Fibroblast_ CXCL12 high(AdultArtery3)	Blood Vessel
ENSG00000235831.6	chr3_5014278_G_C_b38	34317	0.248311	512	588	0.731655	0.00766767	0.022354	0.509074	-0.0179961	0.0272464	2.2419e-05	0.0934053	0.0219394	2074	0.046497	0.391439	Fibroblast_ CXCL12 high(AdultArtery3)	Blood Vessel
ENSG00000206573.8	chr3_8967400_A_G_b38	-431179	0.145161	321	344	0.437544	-0.0132442	0.0170535	1.61079e-05	-0.147691	0.0340931	1.07493e-06	0.0873774	0.0178153	1678	0.00180374	0.136391	Fibroblast_ CXCL12 high(AdultArtery3)	Blood Vessel
ENSG00000156983.15	chr3_10033807_T_TCTC_b38	302078	0.0821799	178	195	0.375331	0.0195513	0.0220448	2.26043e-06	0.217903	0.0458405	2.36498e-05	-0.0973046	0.0229207	1568	0.0370829	0.361358	Fibroblast_ CXCL12 high(AdultArtery3)	Blood Vessel
ENSG00000114026.21	chr3_10376245_T_C_b38	626301	0.36022	687	853	0.140399	0.0174858	0.0118519	0.177922	0.0241925	0.0179465	2.68132e-05	-0.0535149	0.0126916	1541	0.0413191	0.373388	Fibroblast_ CXCL12 high(AdultArtery3)	Blood Vessel
ENSG00000163703.17	chr3_10846717_A_G_b38	912895	0.0988176	230	234	0.13308	-0.0400011	0.0266113	0.742036	0.00695975	0.0211388	2.44389e-05	-0.115067	0.0271527	1485	0.0362917	0.358785	Fibroblast_ CXCL12 high(AdultArtery3)	Blood Vessel
ENSG00000230082.1	chr3_10046275_G_C_b38	98208	0.136788	292	322	0.00408154	-0.0651523	0.02264	0.0443622	0.0400855	0.019914	4.83398e-07	-0.104904	0.0207211	1494	0.000722197	0.107603	Fibroblast_ CXCL12 high(AdultArtery3)	Blood Vessel
ENSG00000186162.10	chr3_10692666_C_G_b38	666301	0.300085	575	711	0.406928	0.0126455	0.0152424	0.376071	0.0173234	0.0195631	3.12156e-05	-0.0609684	0.0145802	1515	0.0472916	0.393005	Fibroblast_ CXCL12 high(AdultArtery3)	Blood Vessel
ENSG00000254999.3	chr3_9693401_A_C_b38	-422191	0.178209	368	422	0.183643	-0.0142487	0.0107097	0.00438522	-0.0321207	0.0112512	1.59275e-05	0.0442367	0.0102057	1487	0.0236842	0.314855	Fibroblast_ CXCL12 high(AdultArtery3)	Blood Vessel
ENSG00000157103.10	chr3_10031320_G_T_b38	-961404	0.4523	835	1071	0.0967327	-0.0276893	0.0166572	0.00250728	0.0878023	0.0289839	1.74694e-09	-0.105494	0.0173785	1586	2.77065e-06	0.00697649	Fibroblast_ CXCL12 high(AdultArtery3)	Blood Vessel
ENSG00000232287.2	chr3_10031319_T_C_b38	-987905	0.447881	826	1061	0.573589	-0.0162343	0.0288385	0.00047572	0.176402	0.0503367	7.16584e-07	-0.149737	0.0300352	1588	0.00113794	0.1209	Fibroblast_ CXCL12 high(AdultArtery3)	Blood Vessel
ENSG00000144559.10	chr3_11803811_G_C_b38	-43108	0.49322	871	1168	2.83234e-118	-0.455845	0.0174003	0.0351587	-0.0604792	0.0286754	2.99482e-05	0.0732009	0.0174655	1259	0.0377047	0.362538	Fibroblast_ CXCL12 high(AdultArtery3)	Blood Vessel
ENSG00000157150.4	chr3_11560275_T_C_b38	-599076	0.144003	318	341	0.119199	0.0265137	0.0170031	1.29291e-07	-0.183632	0.0345548	3.2144e-07	0.0917283	0.0178402	1294	0.000415943	0.0865377	Fibroblast_ CXCL12 high(AdultArtery3)	Blood Vessel
ENSG00000154743.17	chr3_13274164_C_T_b38	789732	0.0641892	149	152	0.149076	0.0399906	0.0276981	0.161747	-0.0253131	0.0180789	1.92477e-05	0.118921	0.0277078	1356	0.0260999	0.324536	Fibroblast_ CXCL12 high(AdultArtery3)	Blood Vessel
ENSG00000225526.4	chr3_13136313_G_A_b38	575254	0.149071	321	353	0.170255	0.0390547	0.0284599	0.237839	0.0342167	0.0289717	2.47057e-05	-0.120389	0.028425	1369	0.0338221	0.349463	Fibroblast_ CXCL12 high(AdultArtery3)	Blood Vessel
ENSG00000233121.1	chr3_13622975_T_C_b38	-303838	0.419273	781	993	0.88462	-0.00372657	0.0256742	0.000588531	-0.139404	0.0404452	4.57083e-07	0.129433	0.0255114	1528	0.000698422	0.1068	Fibroblast_ CXCL12 high(AdultArtery3)	Blood Vessel
ENSG00000170860.3	chr3_15059294_G_A_b38	880936	0.19084	406	450	0.774524	0.00341492	0.0119181	0.166663	0.0179904	0.0129997	6.38964e-06	-0.0549957	0.0121275	1407	0.00899023	0.226992	Fibroblast_ CXCL12 high(AdultArtery3)	Blood Vessel
ENSG00000131368.7	chr3_15274139_G_A_b38	208804	0.150296	336	355	0.461633	0.00673233	0.00914203	0.0772362	-0.0157387	0.00889903	6.67653e-06	0.0403755	0.00892212	1205	0.00804522	0.217688	Fibroblast_ CXCL12 high(AdultArtery3)	Blood Vessel
ENSG00000131375.9	chr3_14220770_G_A_b38	-985382	0.174658	357	414	0.74295	-0.0032121	0.00979206	2.65143e-06	0.0877686	0.018593	1.60441e-05	-0.0426631	0.00984637	1273	0.0204242	0.296929	Fibroblast_ CXCL12 high(AdultArtery3)	Blood Vessel
ENSG00000169814.12	chr3_15558881_C_T_b38	-42460	0.0824468	171	186	0.639761	0.0112321	0.023992	0.968097	-0.000731567	0.0182871	8.4517e-06	0.111451	0.0249092	1175	0.00993075	0.231722	Fibroblast_ CXCL12 high(AdultArtery3)	Blood Vessel
ENSG00000163576.17	chr3_19343777_G_A_b38	-603248	0.397621	733	942	0.0733667	0.0708603	0.0395375	0.00475756	-0.181061	0.0640088	3.68001e-05	0.169636	0.0409408	1172	0.0431298	0.379457	Fibroblast_ CXCL12 high(AdultArtery3)	Blood Vessel
ENSG00000183977.13	chr3_19874268_A_G_b38	-138062	0.405277	770	960	0.0138053	0.0615673	0.0249645	0.00109558	0.128019	0.0391101	1.35712e-05	-0.113494	0.0259699	1241	0.0168418	0.277356	Fibroblast_ CXCL12 high(AdultArtery3)	Blood Vessel
ENSG00000114166.7	chr3_20505022_A_T_b38	464999	0.124578	280	295	0.494235	-0.00891303	0.0130343	1.26164e-07	0.142451	0.0267825	7.05598e-06	-0.0630742	0.0139748	1268	0.00894698	0.226634	Fibroblast_ CXCL12 high(AdultArtery3)	Blood Vessel
ENSG00000174748.18	chr3_24469291_C_T_b38	552575	0.40279	744	954	0.807423	-0.00174207	0.00714518	0.000285141	-0.0418563	0.011499	2.34429e-05	0.0318529	0.00749962	1435	0.0336406	0.348739	Fibroblast_ CXCL12 high(AdultArtery3)	Blood Vessel
ENSG00000174738.12	chr3_24225591_T_C_b38	280331	0.143159	319	339	0.158359	0.0396704	0.028104	0.167424	-0.0376966	0.0272881	2.79067e-05	0.127672	0.0303447	1401	0.0390973	0.366234	Fibroblast_ CXCL12 high(AdultArtery3)	Blood Vessel
ENSG00000077097.15	chr3_25658240_T_C_b38	-6259	0.104278	219	234	0.0196528	-0.0325793	0.0139449	0.840596	0.00226421	0.0112547	5.00938e-06	0.0614268	0.013392	1287	0.00644707	0.200664	Fibroblast_ CXCL12 high(AdultArtery3)	Blood Vessel
ENSG00000213846.5	chr3_27880983_G_A_b38	248007	0.130068	293	308	0.247963	-0.0187987	0.016263	0.086592	0.0255599	0.0149023	1.053e-05	-0.0762354	0.0172235	1002	0.0105511	0.237415	Fibroblast_ CXCL12 high(AdultArtery3)	Blood Vessel
ENSG00000271943.1	chr3_26975894_A_G_b38	-662421	0.386729	731	916	0.76582	-0.00526845	0.0176842	0.00361971	-0.0924317	0.0317012	3.26058e-06	0.0864039	0.0184725	1015	0.00330949	0.159918	Fibroblast_ CXCL12 high(AdultArtery3)	Blood Vessel
ENSG00000144644.14	chr3_30777943_C_G_b38	-116822	0.0595943	115	141	0.144188	0.0504775	0.0345406	0.343907	-0.0165041	0.0174301	8.35412e-06	0.116723	0.0260726	1264	0.0105596	0.237415	Fibroblast_ CXCL12 high(AdultArtery3)	Blood Vessel
ENSG00000152642.10	chr3_31672601_G_A_b38	-433088	0.0557432	131	132	0.245766	-0.0190279	0.0163849	0.0384395	0.0205918	0.00993528	2.87441e-05	0.0640983	0.0152593	1382	0.0397244	0.36832	Fibroblast_ CXCL12 high(AdultArtery3)	Blood Vessel
ENSG00000091317.7	chr3_32364160_C_G_b38	-139248	0.32728	671	775	0.691489	-0.00367821	0.00926643	3.87046e-06	-0.0763979	0.0164599	3.58261e-05	0.0384534	0.00926659	1356	0.0485802	0.395873	Fibroblast_ CXCL12 high(AdultArtery3)	Blood Vessel
ENSG00000170248.13	chr3_33044602_CAT_C_b38	-753750	0.0860307	194	202	0.274344	0.0195468	0.017873	0.039965	-0.0280037	0.013617	5.384e-06	0.0832136	0.0182028	992	0.00534092	0.187304	Fibroblast_ CXCL12 high(AdultArtery3)	Blood Vessel
ENSG00000224858.5	chr3_36329345_T_C_b38	-687669	0.0658784	145	156	0.251916	0.061789	0.0539029	0.00697867	-0.0978728	0.0362106	2.28165e-05	0.23952	0.0563122	850	0.019394	0.289302	Fibroblast_ CXCL12 high(AdultArtery3)	Blood Vessel
ENSG00000270194.1	chr3_36353007_G_A_b38	-891170	0.220102	462	521	0.586359	-0.00933928	0.017159	1.25282e-06	-0.163359	0.0335176	5.73647e-05	0.0702931	0.0174038	794	0.0455476	0.388244	Fibroblast_ CXCL12 high(AdultArtery3)	Blood Vessel
ENSG00000232439.1	chr3_39253133_A_G_b38	725808	0.105997	237	251	0.0471183	-0.0908015	0.0456877	0.00527385	0.248837	0.0890194	4.42935e-05	-0.188119	0.0458816	883	0.0391111	0.366234	Fibroblast_ CXCL12 high(AdultArtery3)	Blood Vessel
ENSG00000114745.13	chr3_38831751_G_T_b38	-276612	0.234797	488	556	0.0500629	-0.0288747	0.0147203	0.19607	-0.0235694	0.0182199	4.48027e-05	0.0631704	0.0154171	888	0.0397848	0.36854	Fibroblast_ CXCL12 high(AdultArtery3)	Blood Vessel
ENSG00000168329.13	chr3_39384266_C_T_b38	102531	0.309383	620	733	8.47937e-25	0.19661	0.0186657	0.00875081	-0.0667069	0.0253998	8.72629e-07	0.0944646	0.019098	904	0.000788857	0.111097	Fibroblast_ CXCL12 high(AdultArtery3)	Blood Vessel
ENSG00000168032.8	chr3_40068146_A_G_b38	-319010	0.221048	451	523	0.0281776	-0.049176	0.0223764	0.0174936	-0.0659459	0.0277117	3.39262e-05	0.0907004	0.0217908	703	0.0238502	0.314855	Fibroblast_ CXCL12 high(AdultArtery3)	Blood Vessel
ENSG00000185219.16	chr3_43660550_G_A_b38	-817120	0.0747466	167	177	1.86997e-05	-0.101239	0.0235523	0.307246	0.017552	0.0171828	6.03881e-12	-0.174147	0.0250429	732	4.42041e-09	3.71019e-05	Fibroblast_ CXCL12 high(AdultArtery3)	Blood Vessel
ENSG00000214820.3	chr3_45022160_C_T_b38	441134	0.0608108	138	144	0.737497	0.0206692	0.0616524	0.0358497	0.0840636	0.0400079	6.08479e-05	-0.273245	0.0678886	776	0.047218	0.392848	Fibroblast_ CXCL12 high(AdultArtery3)	Blood Vessel
ENSG00000163810.11	chr3_45441049_G_A_b38	566438	0.185828	347	375	0.265474	-0.0468023	0.0420089	0.943087	0.00309269	0.0433112	1.46992e-05	0.188212	0.0432428	811	0.0119211	0.249345	Fibroblast_ CXCL12 high(AdultArtery3)	Blood Vessel
ENSG00000211456.10	chr3_45362304_C_T_b38	-326882	0.295186	599	699	4.30979e-05	-0.0469773	0.0114397	0.0104468	0.0395425	0.015416	4.87786e-05	-0.0482424	0.0118317	1014	0.0494615	0.399572	Fibroblast_ CXCL12 high(AdultArtery3)	Blood Vessel
ENSG00000163818.16	chr3_46073392_C_T_b38	157350	0.263136	538	623	0.525955	-0.0089776	0.0141515	0.000797341	-0.054337	0.0161575	3.05492e-06	0.0632581	0.0134849	1053	0.00321683	0.158128	Fibroblast_ CXCL12 high(AdultArtery3)	Blood Vessel
ENSG00000121797.9	chr3_45568963_C_CA_b38	-838200	0.0883106	205	207	0.937406	0.00241474	0.0307419	0.276092	-0.0253571	0.0232704	4.38328e-05	0.126483	0.0308303	814	0.0356799	0.356583	Fibroblast_ CXCL12 high(AdultArtery3)	Blood Vessel
ENSG00000283646.1	chr3_46863218_C_A_b38	439627	0.178209	354	422	0.203754	0.0354839	0.0279033	0.0640561	0.0485526	0.0261933	8.12907e-06	-0.106137	0.0236767	821	0.00667397	0.203945	Fibroblast_ CXCL12 high(AdultArtery3)	Blood Vessel
ENSG00000178038.16	chr3_46561544_AAAAG_A_b38	-132160	0.154399	339	365	0.0118262	-0.031962	0.0126761	0.117781	-0.0204123	0.0130399	5.2076e-05	0.0502852	0.0123797	719	0.0374426	0.362538	Fibroblast_ CXCL12 high(AdultArtery3)	Blood Vessel
ENSG00000181585.3	chr3_46937433_A_G_b38	236100	0.338546	663	802	0.208249	-0.0211079	0.0167639	0.00598484	-0.0684203	0.024845	4.56693e-05	0.0710424	0.0173574	709	0.0323795	0.34562	Fibroblast_ CXCL12 high(AdultArtery3)	Blood Vessel
ENSG00000114646.9	chr3_47160498_C_T_b38	-420294	0.10068	222	237	0.428658	0.0205832	0.0259962	0.580581	0.0120957	0.0218849	3.21647e-05	-0.117271	0.0280911	413	0.013284	0.257897	Fibroblast_ CXCL12 high(AdultArtery3)	Blood Vessel
ENSG00000228638.1	chr3_48443482_T_C_b38	152107	0.428876	823	1016	1.54781e-07	0.126469	0.0239501	0.0284223	-0.0917881	0.041831	8.11767e-05	0.0970328	0.0245308	258	0.0209436	0.299357	Fibroblast_ CXCL12 high(AdultArtery3)	Blood Vessel
ENSG00000164054.15	chr3_49377868_G_A_b38	873042	0.0681626	159	161	0.0124384	-0.0349472	0.0139592	0.7686	-0.00273452	0.00929226	2.92597e-05	0.0596433	0.0142126	287	0.00839753	0.22072	Fibroblast_ CXCL12 high(AdultArtery3)	Blood Vessel
ENSG00000178252.17	chr3_49201289_G_A_b38	194134	0.0843322	193	197	2.28501e-23	0.199104	0.0195432	0.802086	-0.00367514	0.014659	1.68506e-05	0.0906935	0.0209847	328	0.005527	0.189491	Fibroblast_ CXCL12 high(AdultArtery3)	Blood Vessel
ENSG00000178149.16	chr3_48442612_C_G_b38	-579681	0.443396	850	1050	3.68767e-06	-0.0574631	0.0123534	0.0487463	-0.0416774	0.0211242	8.11916e-05	0.0501359	0.012675	330	0.0267932	0.328415	Fibroblast_ CXCL12 high(AdultArtery3)	Blood Vessel
ENSG00000172037.13	chr3_50085227_T_C_b38	952109	0.20463	386	442	0.179499	-0.017473	0.013009	0.904731	-0.00171438	0.0143207	0.000120645	-0.0514388	0.0133314	309	0.0372793	0.36243	Fibroblast_ CXCL12 high(AdultArtery3)	Blood Vessel
ENSG00000173421.16	chr3_49319238_C_T_b38	120810	0.455085	826	1078	1.24367e-52	0.338579	0.0210217	0.000391031	0.127643	0.0358863	1.78679e-05	-0.0908321	0.0210809	340	0.00607509	0.194867	Fibroblast_ CXCL12 high(AdultArtery3)	Blood Vessel
ENSG00000173531.15	chr3_50401362_T_C_b38	711864	0.388842	718	921	0.0120178	-0.0330266	0.013128	0.00213699	-0.0733036	0.0238177	7.03348e-05	0.055067	0.0138006	340	0.0239138	0.314855	Fibroblast_ CXCL12 high(AdultArtery3)	Blood Vessel
ENSG00000164080.13	chr3_51926762_C_T_b38	385182	0.264054	524	625	0.00661506	-0.0412506	0.0151616	4.77088e-05	-0.0739276	0.0181079	9.62085e-08	0.0736654	0.0137201	346	3.32881e-05	0.0322383	Fibroblast_ CXCL12 high(AdultArtery3)	Blood Vessel
ENSG00000041880.14	chr3_51756234_C_A_b38	-186111	0.0810811	171	192	0.572401	-0.0131057	0.0232088	0.763468	-0.00486606	0.0161662	7.81274e-05	-0.0823186	0.0207622	387	0.0302353	0.339574	Fibroblast_ CXCL12 high(AdultArtery3)	Blood Vessel
ENSG00000243989.8	chr3_52831782_G_A_b38	848372	0.123311	275	292	0.489739	0.0100659	0.0145682	0.179382	-0.0178868	0.0133136	9.90957e-05	0.056415	0.0144397	378	0.0374582	0.362538	Fibroblast_ CXCL12 high(AdultArtery3)	Blood Vessel
ENSG00000164086.9	chr3_51979867_A_G_b38	-76683	0.318834	623	755	0.567013	0.00619286	0.0108148	0.913796	0.00162419	0.0150004	5.80538e-06	-0.050079	0.0109934	427	0.0024789	0.144254	Fibroblast_ CXCL12 high(AdultArtery3)	Blood Vessel
ENSG00000280003.1	chr3_53215343_C_T_b38	996331	0.457228	835	1083	0.157912	-0.0361513	0.0255834	0.000138988	0.167222	0.0437381	3.11767e-05	-0.108825	0.0260229	499	0.0155572	0.270982	Fibroblast_ CXCL12 high(AdultArtery3)	Blood Vessel
ENSG00000243224.1	chr3_52320756_C_T_b38	81495	0.177074	364	414	0.0223694	-0.0813118	0.0355504	0.207314	-0.0493555	0.0391177	4.33763e-06	0.166168	0.0359874	500	0.00216881	0.139586	Fibroblast_ CXCL12 high(AdultArtery3)	Blood Vessel
ENSG00000163939.18	chr3_52552109_G_A_b38	-133808	0.0519426	112	123	0.642333	-0.0095739	0.0206083	0.869578	0.00194171	0.011823	6.19874e-05	-0.0797099	0.019826	642	0.0397959	0.36854	Fibroblast_ CXCL12 high(AdultArtery3)	Blood Vessel
ENSG00000055955.15	chr3_53024944_C_T_b38	194205	0.25899	546	613	2.33658e-124	-0.314772	0.0116337	0.000925893	0.0739714	0.0222736	4.69577e-06	-0.0543363	0.0118108	706	0.00331521	0.159918	Fibroblast_ CXCL12 high(AdultArtery3)	Blood Vessel
ENSG00000272573.5	chr3_52600076_C_T_b38	-235143	0.443308	829	1050	1.89307e-08	0.0539777	0.00953189	0.0597952	-0.0287558	0.0152614	1.4189e-05	0.042968	0.00985435	712	0.0101026	0.232925	Fibroblast_ CXCL12 high(AdultArtery3)	Blood Vessel
ENSG00000163935.13	chr3_52207213_T_C_b38	-838855	0.0613887	137	145	0.24517	0.0356174	0.0306315	0.59972	0.0107486	0.0204753	1.50052e-05	-0.138966	0.0319621	760	0.011404	0.24487	Fibroblast_ CXCL12 high(AdultArtery3)	Blood Vessel
ENSG00000016391.10	chr3_53832514_A_G_b38	-13876	0.100084	222	237	0.614407	-0.00925527	0.018366	0.00809718	-0.0395015	0.0148908	2.08355e-06	0.0849577	0.0178098	1146	0.00238775	0.143151	Fibroblast_ CXCL12 high(AdultArtery3)	Blood Vessel
ENSG00000157500.10	chr3_58225048_G_T_b38	997311	0.206081	444	488	0.654287	-0.00431371	0.0096302	0.0270829	0.0246237	0.0111256	7.53508e-06	-0.0467789	0.0103971	899	0.00677404	0.205885	Fibroblast_ CXCL12 high(AdultArtery3)	Blood Vessel
ENSG00000136068.14	chr3_58633327_C_T_b38	624927	0.0760135	171	180	0.606997	-0.0158155	0.030739	0.0530337	0.0439847	0.0227111	1.26355e-05	-0.150194	0.0342436	897	0.011334	0.24487	Fibroblast_ CXCL12 high(AdultArtery3)	Blood Vessel
ENSG00000244161.1	chr3_58180743_A_G_b38	10169	0.431588	803	1022	1.48448e-11	0.115927	0.0169969	0.0755676	0.0496564	0.0279178	2.09452e-05	-0.0772102	0.0180699	823	0.0172379	0.279132	Fibroblast_ CXCL12 high(AdultArtery3)	Blood Vessel
ENSG00000283511.1	chr3_58707655_A_AT_b38	527646	0.354825	698	840	0.202236	0.0406727	0.0318762	0.0696715	-0.0845978	0.0465902	3.80619e-05	0.130536	0.031564	833	0.0317055	0.343966	Fibroblast_ CXCL12 high(AdultArtery3)	Blood Vessel
ENSG00000168309.16	chr3_58137522_C_A_b38	-490088	0.366019	716	867	0.692976	0.00464323	0.0117573	0.0144871	-0.0417653	0.0170555	2.11334e-06	0.0550576	0.0115489	996	0.00210489	0.139385	Fibroblast_ CXCL12 high(AdultArtery3)	Blood Vessel
ENSG00000189283.9	chr3_61413404_G_A_b38	161945	0.492399	888	1166	0.867647	-0.00349856	0.0209888	0.000103643	-0.13531	0.034731	2.21831e-05	0.0889061	0.0208708	1690	0.0374894	0.362538	Fibroblast_ CXCL12 high(AdultArtery3)	Blood Vessel
ENSG00000144724.19	chr3_61752488_G_A_b38	190919	0.0743243	167	176	0.280817	0.0224168	0.0207753	0.00212467	-0.0464385	0.0150802	1.21176e-06	0.103587	0.0212245	1516	0.00183702	0.136449	Fibroblast_ CXCL12 high(AdultArtery3)	Blood Vessel
ENSG00000272181.1	chr3_63421333_GC_G_b38	-598175	0.108599	228	245	0.265979	-0.0462469	0.0415542	0.159868	-0.0493367	0.0350787	2.89435e-06	0.19836	0.0421836	1521	0.00440231	0.172933	Fibroblast_ CXCL12 high(AdultArtery3)	Blood Vessel
ENSG00000163637.12	chr3_65417666_T_C_b38	972190	0.177815	375	420	0.0395592	0.0174018	0.00844441	0.774394	0.00264855	0.00923802	5.20324e-06	-0.0386807	0.00844788	1661	0.00864258	0.22251	Fibroblast_ CXCL12 high(AdultArtery3)	Blood Vessel
ENSG00000241684.5	chr3_65468344_G_C_b38	783435	0.240885	490	555	0.166551	0.0174253	0.012588	0.000462081	-0.0547173	0.0155789	1.81484e-05	0.0551893	0.0128191	1607	0.0291645	0.337173	Fibroblast_ CXCL12 high(AdultArtery3)	Blood Vessel
ENSG00000151276.23	chr3_66809707_G_A_b38	771157	0.131757	283	312	0.0868819	0.0320005	0.0186745	0.0398112	-0.037076	0.0180145	1.62272e-05	0.0866961	0.0200206	1720	0.0279107	0.331877	Fibroblast_ CXCL12 high(AdultArtery3)	Blood Vessel
ENSG00000241316.6	chr3_68334906_A_G_b38	680209	0.443739	809	1051	0.0181168	-0.0439526	0.0185711	0.0869492	0.056206	0.0328071	2.18715e-05	-0.0801473	0.0188005	1170	0.0255897	0.321692	Fibroblast_ CXCL12 high(AdultArtery3)	Blood Vessel
ENSG00000163378.13	chr3_69100832_G_A_b38	86892	0.113176	247	268	0.0700593	0.027575	0.0152073	0.000929922	-0.0449898	0.0135519	3.80418e-05	0.0708073	0.0171209	1133	0.0431013	0.379451	Fibroblast_ CXCL12 high(AdultArtery3)	Blood Vessel
ENSG00000144746.6	chr3_69276364_C_T_b38	191420	0.0696791	157	165	0.892208	0.00191468	0.0141262	0.000591486	0.0877893	0.0254803	9.77958e-06	-0.0578335	0.0130184	1142	0.0111683	0.242978	Fibroblast_ CXCL12 high(AdultArtery3)	Blood Vessel
ENSG00000187098.14	chr3_69560857_G_C_b38	-178578	0.0617597	142	146	0.0825103	0.0197711	0.0113766	0.550584	-0.00449678	0.00753145	1.53995e-05	0.051301	0.0118149	1167	0.0179712	0.283788	Fibroblast_ CXCL12 high(AdultArtery3)	Blood Vessel
ENSG00000243083.5	chr3_71840271_T_C_b38	-310986	0.0950169	214	225	0.294541	0.0429553	0.0409603	0.062678	-0.0614951	0.0330027	2.64872e-05	0.190123	0.0450594	1526	0.0404194	0.37131	Fibroblast_ CXCL12 high(AdultArtery3)	Blood Vessel
ENSG00000172986.12	chr3_72515738_G_A_b38	-372335	0.0785473	178	186	0.531703	-0.0160644	0.0256782	2.92615e-06	0.239942	0.0510512	5.95754e-06	-0.121679	0.0267437	1563	0.00931163	0.227331	Fibroblast_ CXCL12 high(AdultArtery3)	Blood Vessel
ENSG00000163605.14	chr3_72647077_A_G_b38	-349708	0.244078	480	578	0.185061	0.0187367	0.0141287	1.61257e-05	0.112761	0.0260313	2.88323e-05	-0.0572003	0.0136194	1498	0.0431908	0.379729	Fibroblast_ CXCL12 high(AdultArtery3)	Blood Vessel
ENSG00000121440.14	chr3_72676741_G_A_b38	-947668	0.115905	259	274	0.0598605	-0.030431	0.0161546	0.539302	0.00881336	0.0143526	9.93755e-06	-0.0762428	0.0171759	1330	0.0132169	0.257746	Fibroblast_ CXCL12 high(AdultArtery3)	Blood Vessel
ENSG00000113966.9	chr3_97031244_G_T_b38	-733277	0.176396	331	417	0.810728	-0.00442667	0.0184796	0.676341	-0.0077388	0.0185329	4.90353e-05	0.0642308	0.0157577	785	0.0384927	0.36354	Fibroblast_ CXCL12 high(AdultArtery3)	Blood Vessel
ENSG00000273374.1	chr3_100187420_T_C_b38	381362	0.379442	751	899	0.318862	0.0192623	0.0193155	0.00734492	-0.0904704	0.0336858	1.83591e-06	0.0914943	0.0190763	679	0.00124658	0.124821	Fibroblast_ CXCL12 high(AdultArtery3)	Blood Vessel
ENSG00000168386.18	chr3_101105502_T_G_b38	990989	0.168363	350	397	0.524806	0.00879991	0.013833	0.69358	-0.00569855	0.0144595	5.68294e-06	0.0624292	0.0136909	752	0.00427357	0.172173	Fibroblast_ CXCL12 high(AdultArtery3)	Blood Vessel
ENSG00000036054.12	chr3_100450426_T_C_b38	189426	0.41415	777	981	0.000193784	-0.0414839	0.0110935	0.0854376	0.0297616	0.0172882	5.80008e-05	-0.0464449	0.0115067	748	0.0433846	0.380344	Fibroblast_ CXCL12 high(AdultArtery3)	Blood Vessel
ENSG00000114391.12	chr3_102426177_C_A_b38	739395	0.0651438	143	154	0.222572	0.0170364	0.0139597	0.000214494	-0.0348181	0.00937598	4.56083e-05	0.0556379	0.0135927	787	0.0358938	0.357518	Fibroblast_ CXCL12 high(AdultArtery3)	Blood Vessel
ENSG00000182504.10	chr3_101198443_C_T_b38	-525482	0.102901	223	227	0.859607	0.00376599	0.0212869	0.177909	0.0222846	0.0165307	1.39119e-05	-0.100383	0.0229989	788	0.0109626	0.241026	Fibroblast_ CXCL12 high(AdultArtery3)	Blood Vessel
ENSG00000170017.12	chr3_105241283_G_A_b38	-125626	0.155245	302	367	0.308311	0.0140105	0.0137461	0.000553247	-0.0482938	0.0139433	3.25309e-06	0.060139	0.012856	1046	0.00340274	0.161662	Fibroblast_ CXCL12 high(AdultArtery3)	Blood Vessel
ENSG00000279277.1	chr3_107670239_C_T_b38	-368206	0.253484	552	600	0.615242	0.0108754	0.021632	0.00175828	-0.0845317	0.0269564	6.78993e-06	0.099808	0.0220731	931	0.00632143	0.197731	Fibroblast_ CXCL12 high(AdultArtery3)	Blood Vessel
ENSG00000114529.12	chr3_112006876_T_A_b38	-79459	0.144003	326	341	0.643331	0.00627037	0.0135379	0.000210104	-0.0489806	0.013171	3.49333e-05	0.0581482	0.0139929	959	0.033501	0.348739	Fibroblast_ CXCL12 high(AdultArtery3)	Blood Vessel
ENSG00000138459.8	chr3_112010533_TAAC_T_b38	-551514	0.066723	156	158	0.187962	0.0342565	0.0260024	0.000494659	-0.062112	0.0177772	1.17274e-06	0.129912	0.0265823	1027	0.00120441	0.124515	Fibroblast_ CXCL12 high(AdultArtery3)	Blood Vessel
ENSG00000184307.14	chr3_114445387_A_G_b38	497486	0.277496	551	657	0.717182	-0.00423366	0.0116849	0.125323	0.0244468	0.015937	3.65743e-05	-0.0511217	0.0123337	924	0.0337947	0.349323	Fibroblast_ CXCL12 high(AdultArtery3)	Blood Vessel
ENSG00000163389.10	chr3_119388663_G_A_b38	-80275	0.100929	221	239	7.49458e-58	0.447619	0.026319	0.148896	-0.032857	0.0227472	4.44248e-07	0.138319	0.027233	932	0.000414039	0.0865377	Fibroblast_ CXCL12 high(AdultArtery3)	Blood Vessel
ENSG00000144843.11	chr3_119646013_C_T_b38	66362	0.240271	491	568	0.354549	0.0171633	0.0185312	0.334343	-0.0225635	0.023362	5.30062e-06	0.0847786	0.0185317	952	0.00504619	0.182562	Fibroblast_ CXCL12 high(AdultArtery3)	Blood Vessel
ENSG00000163430.11	chr3_119643471_A_G_b38	-807782	0.245978	504	581	0.973096	-0.000407906	0.0120921	0.0868091	0.0263	0.0153443	7.21804e-07	-0.0605644	0.0121519	739	0.000533413	0.0966284	Fibroblast_ CXCL12 high(AdultArtery3)	Blood Vessel
ENSG00000138496.16	chr3_122444175_T_C_b38	-120062	0.390203	741	924	0.00674413	0.0324759	0.0119647	0.00340648	0.053432	0.0182066	3.26861e-05	-0.0528565	0.0126725	973	0.0318036	0.34414	Fibroblast_ CXCL12 high(AdultArtery3)	Blood Vessel
ENSG00000163840.9	chr3_122412930_C_G_b38	-151386	0.388514	737	920	0.0483991	0.0210612	0.0106584	1.35608e-05	0.070746	0.0161876	9.16456e-07	-0.0556138	0.0112657	973	0.000891712	0.112831	Fibroblast_ CXCL12 high(AdultArtery3)	Blood Vessel
ENSG00000273033.2	chr3_123478722_G_T_b38	591781	0.0740248	166	167	0.561739	-0.0164472	0.028336	0.414227	-0.0152892	0.0187188	2.38516e-06	0.132863	0.0280158	946	0.00225636	0.141055	Fibroblast_ CXCL12 high(AdultArtery3)	Blood Vessel
ENSG00000173175.14	chr3_122571732_C_T_b38	-878026	0.304476	615	721	0.680566	-0.00314588	0.00763936	0.00203777	-0.0335914	0.0108641	1.69699e-05	0.033242	0.00769436	892	0.0151372	0.26823	Fibroblast_ CXCL12 high(AdultArtery3)	Blood Vessel
ENSG00000273123.1	chr3_123065810_A_AGG_b38	-650041	0.0886824	198	210	0.364117	-0.0333864	0.0367724	0.000465312	0.101676	0.0289642	1.01785e-05	-0.166813	0.037624	914	0.00930314	0.227331	Fibroblast_ CXCL12 high(AdultArtery3)	Blood Vessel
ENSG00000082781.11	chr3_124363043_A_G_b38	-538375	0.1927	403	454	0.54011	-0.00601368	0.00981288	0.00053203	-0.0379682	0.0109286	8.31759e-06	0.0430121	0.00960568	1165	0.00968999	0.229888	Fibroblast_ CXCL12 high(AdultArtery3)	Blood Vessel
ENSG00000163848.19	chr3_125148790_C_T_b38	-226564	0.220017	453	521	0.0340462	0.0188897	0.00890125	0.731109	-0.00372202	0.0108281	2.60725e-05	0.0386506	0.00915242	1302	0.0339464	0.350195	Fibroblast_ CXCL12 high(AdultArtery3)	Blood Vessel
ENSG00000241288.7	chr3_125038933_T_C_b38	-877451	0.0641892	139	152	0.169715	0.0440258	0.0320419	0.579088	0.00956542	0.0172387	1.7774e-05	0.106343	0.024674	1286	0.0228573	0.311125	Fibroblast_ CXCL12 high(AdultArtery3)	Blood Vessel
ENSG00000163902.11	chr3_127739866_T_C_b38	-941209	0.212416	445	503	0.385458	0.00849563	0.00978506	0.00221307	-0.0605404	0.0197382	3.8733e-05	0.0429459	0.0103947	794	0.030754	0.340849	Fibroblast_ CXCL12 high(AdultArtery3)	Blood Vessel
ENSG00000114654.7	chr3_128985447_A_T_b38	-16182	0.317568	628	752	0.0275132	0.0225818	0.0102316	0.0153824	-0.0358175	0.014758	3.51734e-05	0.0437114	0.0105228	683	0.0240234	0.315147	Fibroblast_ CXCL12 high(AdultArtery3)	Blood Vessel
ENSG00000206417.8	chr3_128474019_C_T_b38	-843135	0.193412	414	458	0.40831	-0.0124659	0.0150704	0.254976	0.0196726	0.0172729	4.0403e-06	-0.071848	0.0155099	832	0.00336153	0.160804	Fibroblast_ CXCL12 high(AdultArtery3)	Blood Vessel
ENSG00000172765.16	chr3_129611076_T_C_b38	-282500	0.0954392	215	226	0.097501	-0.0256042	0.0154383	0.809149	0.00299866	0.0124126	2.99088e-05	-0.067523	0.0161096	811	0.024256	0.315284	Fibroblast_ CXCL12 high(AdultArtery3)	Blood Vessel
ENSG00000228252.9	chr3_129340142_A_G_b38	-872681	0.469415	872	1112	0.345943	-0.0315878	0.0335012	0.0160193	0.131074	0.0543389	1.81793e-05	-0.147016	0.0341514	801	0.0145616	0.265331	Fibroblast_ CXCL12 high(AdultArtery3)	Blood Vessel
ENSG00000246082.2	chr3_131207497_G_A_b38	-154401	0.49746	870	1178	0.844183	0.00209376	0.0106503	0.00034955	0.0647542	0.0180545	4.40696e-05	-0.0446498	0.0108867	958	0.0422187	0.376083	Fibroblast_ CXCL12 high(AdultArtery3)	Blood Vessel
ENSG00000198585.11	chr3_131560130_C_A_b38	178459	0.205085	421	484	0.410483	0.010424	0.0126604	0.164494	0.0197576	0.0142036	2.49454e-05	-0.0513962	0.0121415	971	0.0242219	0.315284	Fibroblast_ CXCL12 high(AdultArtery3)	Blood Vessel
ENSG00000129048.6	chr3_132479971_G_GTTATT_b38	-117266	0.112958	243	265	0.663484	0.0130729	0.0300371	3.31213e-05	-0.111332	0.0267117	1.28279e-06	0.154167	0.0316625	1147	0.00147136	0.128125	Fibroblast_ CXCL12 high(AdultArtery3)	Blood Vessel
ENSG00000240303.7	chr3_132909571_T_G_b38	264675	0.0591586	131	135	0.000371958	-0.0758266	0.021239	0.420746	-0.010804	0.013414	2.33573e-06	-0.105517	0.0222294	1129	0.00263704	0.147079	Fibroblast_ CXCL12 high(AdultArtery3)	Blood Vessel
ENSG00000091527.15	chr3_134139777_C_T_b38	566047	0.0658784	137	156	0.296733	-0.0177479	0.0170007	0.110635	0.0175735	0.0110067	3.98576e-05	-0.0723652	0.0175438	1080	0.0430462	0.379252	Fibroblast_ CXCL12 high(AdultArtery3)	Blood Vessel
ENSG00000163785.12	chr3_133417677_T_C_b38	-833067	0.237736	461	504	0.6971	0.00478935	0.0123012	0.2778	0.0151324	0.0139366	2.77713e-05	-0.055047	0.0130799	1173	0.0325757	0.346685	Fibroblast_ CXCL12 high(AdultArtery3)	Blood Vessel
ENSG00000129055.12	chr3_134622218_A_C_b38	135502	0.343087	665	812	2.46528e-194	0.473702	0.0128909	7.26371e-05	-0.0970702	0.0243747	1.87077e-08	0.0736927	0.0130086	1114	2.08404e-05	0.0262381	Fibroblast_ CXCL12 high(AdultArtery3)	Blood Vessel
ENSG00000118007.12	chr3_136132235_A_C_b38	-620168	0.422326	776	1000	0.078429	-0.0151917	0.00862431	0.356085	-0.0120503	0.0130522	4.50168e-05	0.0349664	0.00853611	622	0.0280005	0.331877	Fibroblast_ CXCL12 high(AdultArtery3)	Blood Vessel
ENSG00000158163.14	chr3_137716867_C_G_b38	-398951	0.131334	271	311	0.0296735	0.0379704	0.0174399	0.737419	0.00550421	0.016413	1.0328e-05	0.0761958	0.017198	692	0.00714697	0.209005	Fibroblast_ CXCL12 high(AdultArtery3)	Blood Vessel
ENSG00000158220.13	chr3_137816416_C_T_b38	-618197	0.0929054	206	220	0.228904	0.0209615	0.0174121	0.000796796	-0.0477531	0.014199	6.5821e-05	0.0730061	0.0182237	725	0.0477202	0.393708	Fibroblast_ CXCL12 high(AdultArtery3)	Blood Vessel
ENSG00000158234.12	chr3_139276592_A_G_b38	667983	0.0916385	207	217	0.630405	-0.00812048	0.0168723	0.710786	0.00500788	0.0135021	1.0782e-05	0.0782671	0.0177033	723	0.00779542	0.215465	Fibroblast_ CXCL12 high(AdultArtery3)	Blood Vessel
ENSG00000272656.1	chr3_138979462_G_A_b38	-369865	0.0950169	212	225	0.709538	-0.0191237	0.0513289	0.946119	-0.0027223	0.040273	3.89818e-06	-0.237547	0.0511962	846	0.00329786	0.159918	Fibroblast_ CXCL12 high(AdultArtery3)	Blood Vessel
ENSG00000114125.13	chr3_141538099_AAAC_A_b38	-200105	0.0712928	145	150	0.00115562	-0.0647168	0.0198636	0.254855	-0.0143587	0.0126039	8.01485e-06	0.0841891	0.0187678	882	0.0070691	0.208935	Fibroblast_ CXCL12 high(AdultArtery3)	Blood Vessel
ENSG00000069849.10	chr3_141689193_T_C_b38	-186931	0.209459	443	496	0.373968	0.012758	0.0143442	5.02758e-06	-0.127879	0.0278843	2.15261e-06	0.0692931	0.0145465	897	0.00193089	0.138178	Fibroblast_ CXCL12 high(AdultArtery3)	Blood Vessel
ENSG00000244124.1	chr3_142003366_A_G_b38	84345	0.345309	686	818	0.642507	-0.00894464	0.0192638	0.000396462	-0.0981066	0.0276106	1.05592e-06	0.0955306	0.0194634	941	0.000993624	0.117815	Fibroblast_ CXCL12 high(AdultArtery3)	Blood Vessel
ENSG00000114127.10	chr3_142833008_A_G_b38	384946	0.211571	437	501	0.0767036	-0.0174848	0.00986848	1.18391e-05	-0.0518928	0.0117926	3.98934e-05	0.0419238	0.0101643	1035	0.0412897	0.373388	Fibroblast_ CXCL12 high(AdultArtery3)	Blood Vessel
ENSG00000175054.14	chr3_143130524_G_C_b38	551698	0.114962	258	272	0.698577	0.00704587	0.0181903	0.302633	-0.0166654	0.01616	1.31581e-05	-0.0854961	0.0195328	1086	0.0142897	0.263793	Fibroblast_ CXCL12 high(AdultArtery3)	Blood Vessel
ENSG00000188313.12	chr3_145724686_A_C_b38	-820178	0.331714	673	785	0.473778	-0.00799888	0.0111624	0.0158589	-0.0480963	0.0199088	1.8401e-05	0.0470399	0.0109341	1115	0.0205171	0.297265	Fibroblast_ CXCL12 high(AdultArtery3)	Blood Vessel
ENSG00000152977.9	chr3_146588943_A_AT_b38	-804479	0.0684122	151	162	0.233487	0.0578343	0.0485158	0.00916703	-0.0905471	0.0346881	3.97017e-05	0.224028	0.0543	1095	0.0434734	0.38061	Fibroblast_ CXCL12 high(AdultArtery3)	Blood Vessel
ENSG00000163754.17	chr3_149400222_T_C_b38	408881	0.265203	543	628	0.232481	0.00612301	0.0051254	0.0127665	0.0162441	0.00651262	3.55235e-06	-0.0239196	0.00513355	1232	0.00437649	0.172727	Fibroblast_ CXCL12 high(AdultArtery3)	Blood Vessel
ENSG00000120742.10	chr3_150607711_G_C_b38	4483	0.342483	675	811	0.907672	0.000763279	0.00657987	0.187722	0.0124912	0.00947627	1.36142e-05	-0.0292042	0.00668366	1111	0.0151254	0.26823	Fibroblast_ CXCL12 high(AdultArtery3)	Blood Vessel
ENSG00000181631.6	chr3_151009523_C_CTTTT_b38	-320025	0.17754	356	381	0.591931	-0.0135117	0.0251992	0.00950337	0.0675403	0.0259981	4.39301e-06	-0.119798	0.0259601	1148	0.00504318	0.182562	Fibroblast_ CXCL12 high(AdultArtery3)	Blood Vessel
ENSG00000114790.12	chr3_154347316_A_G_b38	226313	0.459459	846	1088	1.27402e-06	0.0379958	0.00780128	0.000110397	0.0485825	0.01252	1.99052e-06	-0.0383077	0.00801473	981	0.0019527	0.138178	Fibroblast_ CXCL12 high(AdultArtery3)	Blood Vessel
ENSG00000114850.6	chr3_156620865_A_G_b38	65681	0.149493	317	354	0.0316022	-0.0338509	0.0157291	0.814669	-0.00363681	0.0155113	1.15616e-06	0.0757525	0.0154913	743	0.00085903	0.112564	Fibroblast_ CXCL12 high(AdultArtery3)	Blood Vessel
ENSG00000163660.11	chr3_157168833_C_A_b38	8073	0.23353	483	553	0.542134	0.0073193	0.0120032	0.154924	0.0212843	0.014954	5.1345e-05	0.049496	0.0121753	777	0.0398951	0.368911	Fibroblast_ CXCL12 high(AdultArtery3)	Blood Vessel
ENSG00000272440.1	chr3_159515140_T_G_b38	819773	0.468591	844	1110	0.765817	-0.00955735	0.0320799	0.0174856	-0.121095	0.0508829	2.43547e-06	0.150719	0.03181	813	0.00198003	0.138178	Fibroblast_ CXCL12 high(AdultArtery3)	Blood Vessel
ENSG00000151967.18	chr3_159982537_G_A_b38	142676	0.130912	289	310	0.496593	0.0138806	0.0204102	0.23066	-0.0229322	0.0191211	2.397e-05	0.0840846	0.019821	768	0.018409	0.285241	Fibroblast_ CXCL12 high(AdultArtery3)	Blood Vessel
ENSG00000229320.3	chr3_160632085_G_A_b38	66496	0.0849535	185	201	0.0654852	-0.043031	0.0233389	0.577397	0.0103522	0.0185739	6.78913e-05	-0.107767	0.0269507	611	0.0414816	0.373388	Fibroblast_ CXCL12 high(AdultArtery3)	Blood Vessel
ENSG00000085276.17	chr3_170524415_T_A_b38	860797	0.394915	771	935	0.929687	0.000842566	0.0095466	0.0120129	-0.0352658	0.0140172	1.5171e-05	0.0410338	0.00944307	1003	0.0152165	0.268879	Fibroblast_ CXCL12 high(AdultArtery3)	Blood Vessel
ENSG00000154310.16	chr3_170838813_T_TG_b38	-621595	0.290941	588	689	0.0014584	0.0449405	0.0140844	0.151106	-0.0275796	0.0191975	2.57896e-05	0.0600433	0.0142098	1215	0.0313344	0.342003	Fibroblast_ CXCL12 high(AdultArtery3)	Blood Vessel
ENSG00000279673.1	chr3_172216648_G_T_b38	756036	0.15736	345	373	0.0637281	0.0526582	0.0283731	0.000861727	-0.187212	0.0560307	3.7722e-05	0.119716	0.028933	1218	0.0459454	0.389449	Fibroblast_ CXCL12 high(AdultArtery3)	Blood Vessel
ENSG00000169760.17	chr3_172729029_A_G_b38	-667255	0.47424	841	1123	0.0643193	0.0235745	0.0127306	0.151841	0.0320731	0.0223656	1.23776e-05	-0.057159	0.0130185	1291	0.0159795	0.271879	Fibroblast_ CXCL12 high(AdultArtery3)	Blood Vessel
ENSG00000121864.9	chr3_178782491_C_T_b38	-540500	0.128974	270	284	0.54051	0.0106288	0.0173607	0.00372972	0.044649	0.0153629	2.68825e-05	-0.0735527	0.0174462	1009	0.0271244	0.329032	Fibroblast_ CXCL12 high(AdultArtery3)	Blood Vessel
ENSG00000058056.8	chr3_179810255_T_C_b38	157500	0.200085	425	473	0.00086342	0.0328428	0.00983118	0.00196272	-0.0331168	0.0106719	7.91453e-06	0.0437976	0.0097576	939	0.00743174	0.212408	Fibroblast_ CXCL12 high(AdultArtery3)	Blood Vessel
ENSG00000163728.10	chr3_180072672_T_C_b38	-529458	0.0599662	132	142	0.583985	0.0102757	0.0187605	0.106432	0.0195856	0.0121217	5.65229e-05	-0.0776766	0.0192151	691	0.0390573	0.366234	Fibroblast_ CXCL12 high(AdultArtery3)	Blood Vessel
ENSG00000176597.11	chr3_182990698_A_C_b38	-262546	0.0772804	176	183	0.0741408	-0.043719	0.0244592	8.6573e-06	0.211023	0.0472185	1.84844e-06	-0.11709	0.02442	1027	0.00189835	0.138178	Fibroblast_ CXCL12 high(AdultArtery3)	Blood Vessel
ENSG00000163872.15	chr3_183619755_C_T_b38	-78063	0.181166	384	429	0.520123	-0.00810359	0.0125957	0.000147671	0.0536191	0.0140803	2.14491e-06	-0.0614256	0.0128929	1260	0.00270258	0.147207	Fibroblast_ CXCL12 high(AdultArtery3)	Blood Vessel
ENSG00000175193.13	chr3_183153128_C_T_b38	-731795	0.106989	233	253	0.557556	0.00880288	0.0150053	1.16326e-06	0.143383	0.029329	1.04354e-06	-0.0731641	0.0148993	1340	0.00139834	0.128125	Fibroblast_ CXCL12 high(AdultArtery3)	Blood Vessel
ENSG00000273181.1	chr3_184443009_T_A_b38	309448	0.213018	421	504	0.940649	0.00316248	0.0424658	0.000132655	0.266162	0.0694055	2.24474e-05	-0.154535	0.0363003	1318	0.0295856	0.338313	Fibroblast_ CXCL12 high(AdultArtery3)	Blood Vessel
ENSG00000163888.3	chr3_183990617_A_G_b38	-270846	0.389358	757	922	0.267784	-0.030326	0.0273519	0.0429493	0.0832256	0.0410683	1.70396e-05	-0.122895	0.028452	1268	0.0216062	0.303596	Fibroblast_ CXCL12 high(AdultArtery3)	Blood Vessel
ENSG00000114859.15	chr3_183824938_A_T_b38	-536713	0.441301	816	1045	0.258222	0.0135551	0.0119831	0.048291	-0.0420999	0.0212951	1.70615e-05	0.0529404	0.0122573	1266	0.0215999	0.303596	Fibroblast_ CXCL12 high(AdultArtery3)	Blood Vessel
ENSG00000177383.4	chr3_184531416_C_T_b38	-180586	0.200591	414	475	0.315776	0.0158107	0.0157535	0.387418	-0.0162169	0.0187555	2.9561e-05	0.0691323	0.016483	1170	0.0345864	0.352728	Fibroblast_ CXCL12 high(AdultArtery3)	Blood Vessel
ENSG00000156931.15	chr3_185698950_G_A_b38	886807	0.122044	263	289	2.95493e-12	0.149022	0.0211127	0.761435	-0.00596876	0.0196553	2.68215e-05	0.0893019	0.0211791	1163	0.0311934	0.341576	Fibroblast_ CXCL12 high(AdultArtery3)	Blood Vessel
ENSG00000073803.13	chr3_185374786_T_G_b38	91845	0.267314	532	633	0.000859034	-0.0324103	0.00969756	0.330359	0.0126221	0.0129615	1.93288e-05	-0.0413966	0.00964727	1267	0.0244896	0.315854	Fibroblast_ CXCL12 high(AdultArtery3)	Blood Vessel
ENSG00000058866.14	chr3_187235533_C_T_b38	873296	0.160895	358	381	0.433519	0.0106931	0.0136485	0.680344	-0.00568346	0.0137914	8.03409e-08	0.0759312	0.014055	1481	0.000118985	0.0549199	Fibroblast_ CXCL12 high(AdultArtery3)	Blood Vessel
ENSG00000113838.12	chr3_186915153_C_T_b38	344991	0.107022	237	253	0.0605679	-0.0537856	0.0286316	0.522173	0.0157552	0.0246097	3.06889e-06	0.140447	0.0299455	1522	0.00467085	0.176088	Fibroblast_ CXCL12 high(AdultArtery3)	Blood Vessel
ENSG00000163918.10	chr3_187682913_G_A_b38	875855	0.0633504	138	150	0.937006	0.00245798	0.0310936	0.000197121	0.220129	0.0589351	2.27054e-05	-0.124907	0.0293586	1609	0.0365329	0.359476	Fibroblast_ CXCL12 high(AdultArtery3)	Blood Vessel
ENSG00000270959.1	chr3_188120025_G_A_b38	-34032	0.0933277	209	221	0.771376	-0.00661372	0.0227552	0.462071	0.0138452	0.0188193	7.16562e-06	0.100399	0.022261	1411	0.0101107	0.232925	Fibroblast_ CXCL12 high(AdultArtery3)	Blood Vessel
ENSG00000279891.1	chr3_187921869_A_G_b38	-256674	0.17839	382	422	0.978685	-0.00108937	0.0407639	2.59284e-05	0.337362	0.079863	2.23599e-05	-0.175564	0.0412313	1389	0.0310579	0.341148	Fibroblast_ CXCL12 high(AdultArtery3)	Blood Vessel
ENSG00000188958.9	chr3_191727081_C_T_b38	396545	0.455319	848	1078	0.334602	0.0253327	0.0262432	0.191525	0.0579846	0.0443689	3.02769e-05	-0.10972	0.0261947	1371	0.0415096	0.373388	Fibroblast_ CXCL12 high(AdultArtery3)	Blood Vessel
ENSG00000233058.1	chr3_194504525_G_A_b38	17071	0.434122	807	1028	0.036665	0.0258963	0.0123788	0.0374105	-0.0418882	0.0201024	2.13151e-06	0.0608325	0.0127649	1885	0.00401789	0.17009	Fibroblast_ CXCL12 high(AdultArtery3)	Blood Vessel
ENSG00000133657.14	chr3_194504525_G_A_b38	10245	0.434122	807	1028	1.81403e-06	0.0411535	0.00857601	0.431205	-0.0109663	0.0139269	1.71157e-05	0.0381898	0.00884353	1887	0.0322973	0.345284	Fibroblast_ CXCL12 high(AdultArtery3)	Blood Vessel
ENSG00000189058.8	chr3_196035540_C_T_b38	451335	0.135478	299	320	0.131305	0.037722	0.02498	4.03952e-06	-0.11155	0.0240801	7.02146e-07	0.129897	0.0260347	1929	0.00135444	0.127697	Fibroblast_ CXCL12 high(AdultArtery3)	Blood Vessel
ENSG00000283426.1	chr3_195042253_G_C_b38	-659365	0.0631443	141	147	0.687301	-0.0246568	0.06124	0.015844	0.0991957	0.0410547	9.23725e-07	-0.317167	0.0642693	2066	0.00190842	0.138178	Fibroblast_ CXCL12 high(AdultArtery3)	Blood Vessel
ENSG00000260261.1	chr3_195846057_C_G_b38	-106638	0.0713682	154	169	1.66837e-05	0.132582	0.0306609	0.894902	0.00300973	0.0227778	8.24566e-06	0.151058	0.0337208	1949	0.0160708	0.271911	Fibroblast_ CXCL12 high(AdultArtery3)	Blood Vessel
ENSG00000235897.1	chr3_196610326_G_A_b38	291996	0.40076	738	949	0.27914	0.0283124	0.0261479	0.00269396	-0.121124	0.0402754	4.49437e-06	0.118801	0.025771	1820	0.00817976	0.219439	Fibroblast_ CXCL12 high(AdultArtery3)	Blood Vessel
ENSG00000249626.1	chr3_196652674_A_G_b38	-981641	0.0688345	109	163	0.466039	-0.0332256	0.0455651	0.110858	-0.0367853	0.023054	2.35083e-05	0.127448	0.0300115	1204	0.028304	0.33319	Fibroblast_ CXCL12 high(AdultArtery3)	Blood Vessel
ENSG00000114473.13	chr3_197802008_T_C_b38	-158134	0.19094	378	452	0.528076	0.0126425	0.0200311	0.000157947	0.13867	0.0365768	4.44257e-06	-0.088662	0.0192228	889	0.00394945	0.169746	Fibroblast_ CXCL12 high(AdultArtery3)	Blood Vessel
ENSG00000169020.9	chr4_1036991_T_C_b38	363412	0.205659	436	487	0.571612	-0.00504734	0.00891999	0.00107366	0.0573127	0.0174783	2.41434e-05	-0.0394288	0.00929803	1106	0.0267027	0.328147	Fibroblast_ CXCL12 high(AdultArtery3)	Blood Vessel
ENSG00000127419.16	chr4_799975_C_T_b38	-132412	0.209459	426	496	0.0322381	0.0322363	0.0150347	0.0273468	0.0386081	0.0174742	1.09293e-05	-0.0667733	0.0151137	1222	0.0133556	0.258529	Fibroblast_ CXCL12 high(AdultArtery3)	Blood Vessel
ENSG00000127418.14	chr4_444749_G_A_b38	-565187	0.0536318	123	127	0.888168	0.00304503	0.0216491	0.634841	-0.00622745	0.0131089	1.66393e-06	0.0949258	0.0197092	1238	0.00205994	0.138199	Fibroblast_ CXCL12 high(AdultArtery3)	Blood Vessel
ENSG00000178222.12	chr4_641835_T_C_b38	-471727	0.139358	305	330	0.0562421	0.047389	0.0247961	0.906079	0.00274654	0.0232733	2.22837e-06	0.111585	0.0234597	1270	0.00283003	0.150356	Fibroblast_ CXCL12 high(AdultArtery3)	Blood Vessel
ENSG00000163950.12	chr4_1031669_T_C_b38	-680886	0.289585	574	686	0.341252	-0.00897631	0.00942789	0.000154819	-0.0494742	0.0130324	3.45151e-05	0.0409084	0.00983766	1365	0.0471131	0.392687	Fibroblast_ CXCL12 high(AdultArtery3)	Blood Vessel
ENSG00000214367.7	chr4_2370203_A_G_b38	128039	0.308736	630	731	0.0504277	0.0305051	0.0155762	0.00182677	-0.0890589	0.028503	5.25704e-06	0.0739924	0.0161677	1220	0.00641358	0.200365	Fibroblast_ CXCL12 high(AdultArtery3)	Blood Vessel
ENSG00000125388.19	chr4_3940211_T_C_b38	976603	0.342905	665	812	0.680051	0.00728034	0.0176492	0.00104941	-0.108867	0.0331349	9.08066e-07	0.0867546	0.0175675	1633	0.00148287	0.128125	Fibroblast_ CXCL12 high(AdultArtery3)	Blood Vessel
ENSG00000197386.10	chr4_2806833_G_A_b38	-267848	0.0565878	125	134	0.0518595	-0.0491602	0.0252572	0.555393	0.00979963	0.016613	1.92853e-05	-0.111956	0.0260877	1723	0.0332285	0.348559	Fibroblast_ CXCL12 high(AdultArtery3)	Blood Vessel
ENSG00000250986.1	chr4_3138682_C_T_b38	-624708	0.105419	233	249	0.971241	-0.000643253	0.0178385	0.19179	-0.0198805	0.0152213	1.81847e-05	-0.0744552	0.0172959	2064	0.0375333	0.362538	Fibroblast_ CXCL12 high(AdultArtery3)	Blood Vessel
ENSG00000152953.12	chr4_5931339_G_C_b38	879897	0.0557432	124	132	0.942463	-0.0023961	0.033191	0.0072038	-0.0548631	0.0203783	1.28234e-05	0.146797	0.0334941	2268	0.0290835	0.33658	Fibroblast_ CXCL12 high(AdultArtery3)	Blood Vessel
ENSG00000178988.10	chr4_7603302_GAT_G_b38	893422	0.258883	517	613	0.875989	-0.00198346	0.012707	0.0119253	-0.0414392	0.016454	2.65881e-06	0.0603074	0.0127772	2843	0.00755899	0.214927	Fibroblast_ CXCL12 high(AdultArtery3)	Blood Vessel
ENSG00000186222.4	chr4_7584706_C_G_b38	868651	0.404139	741	957	0.408703	-0.0129752	0.0156991	1.19538e-05	0.119981	0.0272788	1.81873e-06	-0.0717244	0.0149483	2868	0.00521611	0.186036	Fibroblast_ CXCL12 high(AdultArtery3)	Blood Vessel
ENSG00000184985.16	chr4_7206953_C_T_b38	14415	0.25549	517	605	0.105872	-0.0238884	0.0147611	0.209464	0.0251346	0.0200154	7.23749e-06	0.0683807	0.015169	2769	0.0200406	0.294531	Fibroblast_ CXCL12 high(AdultArtery3)	Blood Vessel
ENSG00000196526.10	chr4_8727243_G_C_b38	854930	0.168497	345	399	0.236772	-0.0164543	0.0139004	0.000622068	0.0874519	0.0254844	4.3218e-07	-0.0661309	0.0130065	2622	0.00113318	0.1209	Fibroblast_ CXCL12 high(AdultArtery3)	Blood Vessel
ENSG00000125089.16	chr4_9107969_C_A_b38	925897	0.0850044	178	195	0.956067	0.00119625	0.0217096	0.00765011	-0.0417246	0.0156155	4.99768e-06	0.0895688	0.0195252	2517	0.0125792	0.253192	Fibroblast_ CXCL12 high(AdultArtery3)	Blood Vessel
ENSG00000087008.15	chr4_8337728_C_T_b38	-102995	0.199275	408	440	0.000369302	0.0656009	0.018365	0.435785	0.0152949	0.0196186	6.27054e-06	-0.0905318	0.0199461	2109	0.0132246	0.257746	Fibroblast_ CXCL12 high(AdultArtery3)	Blood Vessel
ENSG00000205959.3	chr4_7796565_C_T_b38	-685705	0.14219	314	335	0.126744	-0.0305526	0.0199924	0.0729079	0.034553	0.0192485	1.63916e-05	0.0905798	0.0209284	2013	0.0329962	0.347328	Fibroblast_ CXCL12 high(AdultArtery3)	Blood Vessel
ENSG00000109625.18	chr4_8313503_T_C_b38	-279157	0.0586993	137	139	0.00549357	-0.123207	0.0442872	3.77727e-05	0.369087	0.0892081	7.57703e-06	-0.201836	0.0448722	1938	0.0146843	0.265331	Fibroblast_ CXCL12 high(AdultArtery3)	Blood Vessel
ENSG00000247624.6	chr4_15669760_C_T_b38	667715	0.0608108	133	144	0.16599	-0.0746117	0.0538281	0.932414	-0.00306777	0.036165	8.69958e-06	-0.233165	0.0521854	1356	0.0117966	0.248776	Fibroblast_ CXCL12 high(AdultArtery3)	Blood Vessel
ENSG00000137449.15	chr4_15703416_T_G_b38	700742	0.464014	861	1099	0.323958	0.0127149	0.0128851	0.11658	0.0342374	0.0218002	1.93321e-05	-0.0580947	0.0135388	1362	0.0263303	0.326118	Fibroblast_ CXCL12 high(AdultArtery3)	Blood Vessel
ENSG00000048342.15	chr4_15602495_TA_T_b38	132630	0.297126	573	704	0.403881	-0.00719632	0.00861806	0.000860315	-0.0549513	0.0164442	3.07455e-05	0.0364088	0.00869962	1272	0.0391082	0.366234	Fibroblast_ CXCL12 high(AdultArtery3)	Blood Vessel
ENSG00000007062.11	chr4_15711380_G_T_b38	-372998	0.181588	394	430	0.00548427	-0.0654062	0.0235058	0.024544	-0.0577865	0.0256651	2.33108e-06	0.11632	0.024503	1281	0.00298611	0.151288	Fibroblast_ CXCL12 high(AdultArtery3)	Blood Vessel
ENSG00000151552.11	chr4_17510326_G_T_b38	-1908	0.234375	489	555	3.04314e-30	-0.122772	0.010428	0.336945	0.0123158	0.0128205	5.50301e-06	-0.0483167	0.01058	1062	0.0058442	0.193164	Fibroblast_ CXCL12 high(AdultArtery3)	Blood Vessel
ENSG00000118579.12	chr4_17468703_G_A_b38	-145928	0.498298	908	1180	0.20623	-0.018849	0.0149035	0.00509466	-0.0679797	0.0242218	4.78905e-05	0.061485	0.0150635	990	0.0474116	0.393035	Fibroblast_ CXCL12 high(AdultArtery3)	Blood Vessel
ENSG00000241612.1	chr4_20117723_T_TAAC_b38	303974	0.213609	452	496	0.546191	0.0257824	0.04271	0.0404648	0.0979792	0.0477629	1.88993e-05	-0.195502	0.0455069	1062	0.020071	0.294604	Fibroblast_ CXCL12 high(AdultArtery3)	Blood Vessel
ENSG00000145147.19	chr4_20810557_G_A_b38	557297	0.449324	819	1064	0.390935	0.00747382	0.00870814	0.249508	0.0165605	0.0143737	3.75161e-05	-0.0381867	0.00922617	1147	0.043031	0.379251	Fibroblast_ CXCL12 high(AdultArtery3)	Blood Vessel
ENSG00000249948.6	chr4_23356760_C_T_b38	663846	0.116132	261	275	0.333393	-0.0359358	0.0371344	0.00735709	0.0875861	0.0326186	1.67494e-05	-0.160612	0.0371507	969	0.0162302	0.272589	Fibroblast_ CXCL12 high(AdultArtery3)	Blood Vessel
ENSG00000109819.8	chr4_24464467_G_A_b38	565149	0.215976	449	511	0.00650786	0.0291315	0.0106859	0.0192675	-0.02866	0.0122284	1.32842e-05	0.0469048	0.0107212	1286	0.0170834	0.279132	Fibroblast_ CXCL12 high(AdultArtery3)	Blood Vessel
ENSG00000109606.12	chr4_24291976_A_G_b38	-292574	0.361064	685	855	0.322813	0.00938351	0.0094866	7.30267e-05	0.0703478	0.0176703	7.82306e-06	-0.0417927	0.0093057	1395	0.0109132	0.241026	Fibroblast_ CXCL12 high(AdultArtery3)	Blood Vessel
ENSG00000181982.18	chr4_25638290_G_GTCTA_b38	658142	0.181202	386	428	0.84395	0.00259211	0.0131653	0.316234	0.0143029	0.0142647	1.65234e-06	-0.0663473	0.0137715	1395	0.00230501	0.141055	Fibroblast_ CXCL12 high(AdultArtery3)	Blood Vessel
ENSG00000121895.7	chr4_39505837_T_C_b38	472915	0.136132	282	321	0.143191	-0.0396923	0.0270929	0.0352199	0.050524	0.0239633	2.80783e-06	-0.116495	0.0247408	1310	0.00367825	0.165686	Fibroblast_ CXCL12 high(AdultArtery3)	Blood Vessel
ENSG00000109790.16	chr4_39107779_A_G_b38	62740	0.413822	770	980	5.2771e-23	-0.0790122	0.00782409	0.00293479	0.0407286	0.0136624	2.78905e-05	-0.0327602	0.00778608	1307	0.0364529	0.359476	Fibroblast_ CXCL12 high(AdultArtery3)	Blood Vessel
ENSG00000249685.1	chr4_38564121_G_A_b38	-569792	0.0790364	171	187	0.529179	0.0334174	0.0530892	0.803997	0.00922209	0.0371505	3.05326e-05	-0.234219	0.0559436	1285	0.0392343	0.366575	Fibroblast_ CXCL12 high(AdultArtery3)	Blood Vessel
ENSG00000248780.1	chr4_40987621_G_A_b38	201511	0.385364	730	913	0.66824	-0.00846771	0.019753	0.18369	-0.0408416	0.0307009	1.82572e-05	0.0882367	0.0205017	1529	0.0279153	0.331877	Fibroblast_ CXCL12 high(AdultArtery3)	Blood Vessel
ENSG00000169019.10	chr4_47278615_G_GT_b38	-185104	0.41184	780	975	0.0286069	-0.0254313	0.0116034	0.189612	0.0236958	0.0180535	3.0352e-05	-0.0485109	0.0115831	846	0.0256778	0.322069	Fibroblast_ CXCL12 high(AdultArtery3)	Blood Vessel
ENSG00000170448.11	chr4_48242999_T_C_b38	328858	0.0675676	156	160	1.77987e-10	-0.162579	0.0252477	1.11963e-06	0.254653	0.0520074	2.48471e-06	-0.124066	0.0262077	776	0.00192814	0.138178	Fibroblast_ CXCL12 high(AdultArtery3)	Blood Vessel
ENSG00000075539.13	chr4_48015622_A_G_b38	-764700	0.160207	330	372	0.704812	0.00416482	0.010991	0.475841	-0.00813083	0.0113997	6.19727e-05	0.0440265	0.0109504	551	0.0341469	0.350563	Fibroblast_ CXCL12 high(AdultArtery3)	Blood Vessel
ENSG00000226950.6	chr4_53024252_A_ATCT_b38	311848	0.135672	282	321	0.272453	-0.019242	0.017525	0.00216568	-0.0468791	0.0152517	1.34108e-05	0.0719096	0.0164446	687	0.00921322	0.227331	Fibroblast_ CXCL12 high(AdultArtery3)	Blood Vessel
ENSG00000184178.15	chr4_53406323_G_A_b38	40248	0.078125	164	185	0.0117386	-0.062646	0.0248195	0.5555	0.00967228	0.0164016	1.48827e-05	-0.100978	0.0232151	890	0.0132456	0.257746	Fibroblast_ CXCL12 high(AdultArtery3)	Blood Vessel
ENSG00000229585.4	chr4_53843494_A_G_b38	-143564	0.150807	324	357	0.537083	-0.0270467	0.0438059	5.81262e-06	-0.394078	0.0865138	4.22333e-05	0.183543	0.0446437	1060	0.0447673	0.385514	Fibroblast_ CXCL12 high(AdultArtery3)	Blood Vessel
ENSG00000134851.12	chr4_54753866_C_A_b38	-642091	0.127956	282	303	0.275828	0.0139818	0.0128241	0.00580528	0.0324831	0.0117526	2.48779e-07	-0.0632003	0.0121756	1206	0.000300028	0.0786948	Fibroblast_ CXCL12 high(AdultArtery3)	Blood Vessel
ENSG00000174799.10	chr4_56247771_A_G_b38	298900	0.254445	539	603	0.641952	0.00562599	0.0120963	0.000343282	-0.0852499	0.0237375	3.01152e-05	0.0527672	0.012594	1312	0.0395112	0.36761	Fibroblast_ CXCL12 high(AdultArtery3)	Blood Vessel
ENSG00000109265.13	chr4_55160232_T_G_b38	-888841	0.0840372	190	199	0.983347	-0.000496013	0.0237582	0.543204	-0.0112132	0.0184378	1.6187e-05	0.111745	0.0258019	1379	0.0223219	0.307644	Fibroblast_ CXCL12 high(AdultArtery3)	Blood Vessel
ENSG00000128050.8	chr4_56567424_A_G_b38	131683	0.204436	379	424	0.222904	0.0164552	0.0134932	0.249064	0.0154877	0.0134298	3.38938e-07	-0.0646142	0.0125918	1497	0.00050739	0.0939417	Fibroblast_ CXCL12 high(AdultArtery3)	Blood Vessel
ENSG00000084093.16	chr4_56660828_C_A_b38	-247048	0.142012	303	336	0.988531	-0.000330652	0.0229977	0.169248	0.0308806	0.0224502	1.00859e-06	-0.111113	0.022596	1448	0.00146044	0.128125	Fibroblast_ CXCL12 high(AdultArtery3)	Blood Vessel
ENSG00000084092.6	chr4_56331750_G_T_b38	-646889	0.474727	909	1124	0.178567	0.0143424	0.0106553	0.00052545	-0.0598408	0.0172076	1.5012e-05	0.0479765	0.0110348	1474	0.0221277	0.306634	Fibroblast_ CXCL12 high(AdultArtery3)	Blood Vessel
ENSG00000248049.6	chr4_68626958_T_A_b38	925678	0.0721605	160	169	0.259662	-0.0276398	0.0245085	0.178751	-0.0239533	0.0178031	2.19133e-05	0.0988268	0.0231846	942	0.0206424	0.297354	Fibroblast_ CXCL12 high(AdultArtery3)	Blood Vessel
ENSG00000018189.12	chr4_71565568_A_AT_b38	860767	0.0597268	127	141	0.983372	-0.000474685	0.0227712	1.05228e-05	0.190152	0.0429588	6.974e-06	-0.0955095	0.0211495	905	0.00631147	0.197665	Fibroblast_ CXCL12 high(AdultArtery3)	Blood Vessel
ENSG00000250220.1	chr4_72303226_C_T_b38	-955983	0.0717905	168	170	0.690591	-0.0227322	0.0570937	0.102805	-0.0638489	0.0391052	1.53567e-06	0.312824	0.0647316	646	0.000992044	0.117815	Fibroblast_ CXCL12 high(AdultArtery3)	Blood Vessel
ENSG00000138744.14	chr4_75932637_C_G_b38	-8312	0.396435	747	939	1.21813e-120	0.24461	0.00921922	0.00937241	-0.0370858	0.014249	2.07066e-05	0.0399795	0.00935094	1089	0.0225495	0.309426	Fibroblast_ CXCL12 high(AdultArtery3)	Blood Vessel
ENSG00000198301.11	chr4_75127486_C_A_b38	-863476	0.181741	381	430	0.38915	-0.00924397	0.0107301	0.0425657	-0.0242619	0.0119501	2.66324e-05	0.0450635	0.0106833	1083	0.0288429	0.335451	Fibroblast_ CXCL12 high(AdultArtery3)	Blood Vessel
ENSG00000138764.14	chr4_77124807_G_A_b38	-32344	0.206081	447	488	0.0907657	0.0183715	0.0108525	5.81128e-05	-0.0844213	0.0209177	1.20722e-05	0.0478313	0.0108803	1025	0.012374	0.251882	Fibroblast_ CXCL12 high(AdultArtery3)	Blood Vessel
ENSG00000156234.7	chr4_77664561_CAA_C_b38	152808	0.115287	237	273	0.687299	-0.013183	0.0327424	0.314161	0.0311772	0.030961	1.78988e-05	-0.133686	0.0310296	1047	0.0187401	0.287279	Fibroblast_ CXCL12 high(AdultArtery3)	Blood Vessel
ENSG00000138767.12	chr4_77888375_C_T_b38	68760	0.0637669	146	151	1.11214e-10	-0.198127	0.0304201	0.407429	-0.01636	0.0197408	4.04218e-07	0.152249	0.0298679	941	0.00038037	0.0832844	Fibroblast_ CXCL12 high(AdultArtery3)	Blood Vessel
ENSG00000145293.15	chr4_81770208_G_T_b38	-660354	0.391766	746	928	0.801099	-0.00273917	0.0108703	0.00809118	-0.0467851	0.0176348	3.49837e-05	0.0479077	0.0115296	1140	0.0398814	0.368911	Fibroblast_ CXCL12 high(AdultArtery3)	Blood Vessel
ENSG00000272856.1	chr4_88349320_G_A_b38	887040	0.0578547	127	137	0.149154	0.0655148	0.0453854	0.410721	0.0225364	0.0273854	1.78843e-06	-0.231474	0.0482078	963	0.00172226	0.133224	Fibroblast_ CXCL12 high(AdultArtery3)	Blood Vessel
ENSG00000246375.2	chr4_87386561_G_T_b38	-898381	0.0701606	162	166	0.0367479	-0.108975	0.0521145	0.508549	-0.0237398	0.0358981	2.93339e-05	0.216434	0.0515817	1137	0.0333526	0.348559	Fibroblast_ CXCL12 high(AdultArtery3)	Blood Vessel
ENSG00000138641.15	chr4_87797467_G_A_b38	-724563	0.266338	584	631	0.00408211	-0.0360531	0.0125284	0.868622	0.00253185	0.0153031	1.41932e-05	-0.0541052	0.0124088	1158	0.0164357	0.273614	Fibroblast_ CXCL12 high(AdultArtery3)	Blood Vessel
ENSG00000138640.14	chr4_88142833_G_A_b38	-968565	0.30701	619	727	0.783689	0.0041302	0.0150418	0.0100367	0.0699859	0.0271371	1.27753e-05	-0.0665949	0.0151918	1048	0.0133885	0.258529	Fibroblast_ CXCL12 high(AdultArtery3)	Blood Vessel
ENSG00000180346.3	chr4_88389707_TC_T_b38	-721793	0.273074	558	647	0.945719	-0.0010498	0.0154157	0.461175	0.0148099	0.0200902	3.13848e-05	0.0647492	0.0154889	1048	0.0328913	0.347022	Fibroblast_ CXCL12 high(AdultArtery3)	Blood Vessel
ENSG00000185477.4	chr4_89144258_C_CT_b38	-163752	0.413633	795	979	0.554939	0.00709138	0.012008	0.0173595	-0.0451458	0.0189484	2.33345e-05	0.0542023	0.0127585	968	0.0225878	0.309782	Fibroblast_ CXCL12 high(AdultArtery3)	Blood Vessel
ENSG00000163104.17	chr4_93312193_C_T_b38	-895418	0.486383	872	1152	0.570151	0.0061444	0.0108177	9.29522e-05	-0.0696303	0.0177511	3.94023e-05	0.0458367	0.0111052	964	0.0379839	0.363062	Fibroblast_ CXCL12 high(AdultArtery3)	Blood Vessel
ENSG00000163106.10	chr4_95183702_G_GGAAA_b38	840826	0.32164	629	762	0.569164	-0.00896737	0.0157473	0.00427578	-0.0820259	0.0286509	2.32759e-05	0.0654611	0.0154066	981	0.0228337	0.311125	Fibroblast_ CXCL12 high(AdultArtery3)	Blood Vessel
ENSG00000151247.12	chr4_99894958_G_A_b38	964321	0.0532095	118	126	0.0345271	0.0391925	0.018518	0.990066	-0.000146925	0.0117976	7.24292e-06	0.0851925	0.0188991	897	0.0064969	0.200726	Fibroblast_ CXCL12 high(AdultArtery3)	Blood Vessel
ENSG00000272777.1	chr4_98557158_TAATAA_T_b38	-510967	0.461083	815	1092	0.141895	0.0257347	0.0175089	0.0237681	-0.0707618	0.0312558	4.55012e-05	0.0754739	0.0184362	865	0.0393586	0.366919	Fibroblast_ CXCL12 high(AdultArtery3)	Blood Vessel
ENSG00000138823.13	chr4_98762108_T_C_b38	-801653	0.367925	789	871	0.914259	0.00174	0.016157	0.271612	0.0245475	0.0223179	1.67728e-05	-0.0728531	0.0168527	977	0.0163871	0.273262	Fibroblast_ CXCL12 high(AdultArtery3)	Blood Vessel
ENSG00000145331.13	chr4_100216244_T_C_b38	652212	0.0715495	164	169	0.30183	-0.0332506	0.0321885	7.72263e-05	-0.275919	0.0695424	3.98858e-05	0.144281	0.0349802	977	0.0389684	0.365583	Fibroblast_ CXCL12 high(AdultArtery3)	Blood Vessel
ENSG00000164035.9	chr4_100794311_G_A_b38	-85815	0.0883106	204	207	0.632066	0.00744435	0.015543	0.666654	-0.00503414	0.011684	1.04439e-06	-0.0783182	0.0159494	1011	0.00105588	0.117815	Fibroblast_ CXCL12 high(AdultArtery3)	Blood Vessel
ENSG00000138814.16	chr4_101935629_G_A_b38	587351	0.0647911	143	152	0.784428	-0.00625471	0.0228592	0.144274	-0.021648	0.0148164	2.6149e-05	-0.0976561	0.0231285	1025	0.0268028	0.328415	Fibroblast_ CXCL12 high(AdultArtery3)	Blood Vessel
[truncated: 212,713+ more rows]

## Sheet: tested pairs & PEER number
HCL cell cluster	matched GTEx tissue type used for ieQTL mapping	Peer factor number
[truncated: 159 more rows]
