# Supplementary material for: An analytical framework for decoding cell type-specific genetic variation of gene regulation
Source: Nat Commun. 2023 Jun 30;14:3884. doi: 10.1038/s41467-023-39538-7 (PMC10313894; doi:10.1038/s41467-023-39538-7)
Supplement: Supplementary file 5 — Supplementary Data 3 [file 41467_2023_39538_MOESM5_ESM.xlsx]

## Sheet: GWAS_metadata
The metadata and download links of 114 harmonized and imputed GWASs
Phenotype	Abbreviation	Category	Sample_Size	Binary	Cases	Consortium	Source_File	PUBMED_Paper_Link	Source_File
Sleep_Duration_UKB	SLEEP_UKB	Psychiatric-neurologic	337119	0	NA	UK Biobank	1160.assoc.tsv.gz	http://biobank.ctsu.ox.ac.uk/showcase/field.cgi?id=41202	1160.assoc.tsv.gz
Chronotype_UKB	CHRONO_UKB	Psychiatric-neurologic	337119	0	NA	UK Biobank	1180.assoc.tsv.gz	http://biobank.ctsu.ox.ac.uk/showcase/field.cgi?id=41202	1180.assoc.tsv.gz
Insomnia_UKB	INSOMN_UKB	Psychiatric-neurologic	337119	0	NA	UK Biobank	1200.assoc.tsv.gz	http://biobank.ctsu.ox.ac.uk/showcase/field.cgi?id=41202	1200.assoc.tsv.gz
Fathers_Age_At_Death_UKB	FAD_UKB	Aging	337119	0	NA	UK Biobank	1807.assoc.tsv.gz	http://biobank.ctsu.ox.ac.uk/showcase/field.cgi?id=41202	1807.assoc.tsv.gz
Deep_Venous_Thrombosis_UKBS	DVT_UKBS	Cardiometabolic	337119	1	6767	UK Biobank	20002_1094.assoc.tsv.gz	http://biobank.ctsu.ox.ac.uk/showcase/field.cgi?id=41202	20002_1094.assoc.tsv.gz
Asthma_UKBS	ATH_UKBS	Allergy	337119	1	39049	UK Biobank	20002_1111.assoc.tsv.gz	http://biobank.ctsu.ox.ac.uk/showcase/field.cgi?id=41202	20002_1111.assoc.tsv.gz
Irritable_Bowel_Syndrome_UKBS	IBS_UKBS	Digestive system disease	337119	1	8030	UK Biobank	20002_1154.assoc.tsv.gz	http://biobank.ctsu.ox.ac.uk/showcase/field.cgi?id=41202	20002_1154.assoc.tsv.gz
Type_1_Diabetes_UKBS	T1D_UKBS	Immune	337119	1	286	UK Biobank	20002_1222.assoc.tsv.gz	http://biobank.ctsu.ox.ac.uk/showcase/field.cgi?id=41202	20002_1222.assoc.tsv.gz
Type_2_Diabetes_UKBS	T2D_UKBS	Cardiometabolic	337119	1	2133	UK Biobank	20002_1223.assoc.tsv.gz	http://biobank.ctsu.ox.ac.uk/showcase/field.cgi?id=41202	20002_1223.assoc.tsv.gz
Hyperthyroidism_UKBS	HYPERTHY_UKBS	Endocrine system	337119	1	2547	UK Biobank	20002_1225.assoc.tsv.gz	http://biobank.ctsu.ox.ac.uk/showcase/field.cgi?id=41202	20002_1225.assoc.tsv.gz
Hypothyroidism_UKBS	HYPOTHY_UKBS	Endocrine system	337119	1	16376	UK Biobank	20002_1226.assoc.tsv.gz	http://biobank.ctsu.ox.ac.uk/showcase/field.cgi?id=41202	20002_1226.assoc.tsv.gz
Psychological_Problem_UKBS	PSY_UKBS	Psychiatric-neurologic	337119	1	323	UK Biobank	20002_1243.assoc.tsv.gz	http://biobank.ctsu.ox.ac.uk/showcase/field.cgi?id=41202	20002_1243.assoc.tsv.gz
Multiple_Sclerosis_UKBS	MS_UKBS	Psychiatric-neurologic	337119	1	1228	UK Biobank	20002_1261.assoc.tsv.gz	http://biobank.ctsu.ox.ac.uk/showcase/field.cgi?id=41202	20002_1261.assoc.tsv.gz
Parkinsons_Disease_UKBS	PD_UKBS	Psychiatric-neurologic	337119	1	604	UK Biobank	20002_1262.assoc.tsv.gz	http://biobank.ctsu.ox.ac.uk/showcase/field.cgi?id=41202	20002_1262.assoc.tsv.gz
Migraine_UKBS	MIGR_UKBS	Psychiatric-neurologic	337119	1	10007	UK Biobank	20002_1265.assoc.tsv.gz	http://biobank.ctsu.ox.ac.uk/showcase/field.cgi?id=41202	20002_1265.assoc.tsv.gz
Schizophrenia_UKBS	SCZ_UKBS	Psychiatric-neurologic	337119	1	337	UK Biobank	20002_1289.assoc.tsv.gz	http://biobank.ctsu.ox.ac.uk/showcase/field.cgi?id=41202	20002_1289.assoc.tsv.gz
Osteoporosis_UKBS	OST_UKBS	Skeletal system disease	337119	1	5266	UK Biobank	20002_1309.assoc.tsv.gz	http://biobank.ctsu.ox.ac.uk/showcase/field.cgi?id=41202	20002_1309.assoc.tsv.gz
Ankylosing_Spondylitis_UKBS	ASP_UKBS	Immune	337119	1	968	UK Biobank	20002_1313.assoc.tsv.gz	http://biobank.ctsu.ox.ac.uk/showcase/field.cgi?id=41202	20002_1313.assoc.tsv.gz
Eczema_UKBS	ECZ_UKBS	Allergy	337119	1	8718	UK Biobank	20002_1452.assoc.tsv.gz	http://biobank.ctsu.ox.ac.uk/showcase/field.cgi?id=41202	20002_1452.assoc.tsv.gz
Psoriasis_UKBS	PSO_UKBS	Immune	337119	1	3871	UK Biobank	20002_1453.assoc.tsv.gz	http://biobank.ctsu.ox.ac.uk/showcase/field.cgi?id=41202	20002_1453.assoc.tsv.gz
Inflammatory_Bowel_Disease_UKBS	IBD_UKBS	Immune	337119	1	129	UK Biobank	20002_1461.assoc.tsv.gz	http://biobank.ctsu.ox.ac.uk/showcase/field.cgi?id=41202	20002_1461.assoc.tsv.gz
Crohns_Disease_UKBS	CD_UKBS	Immune	337119	1	28257	UK Biobank	20002_1462.assoc.tsv.gz	http://biobank.ctsu.ox.ac.uk/showcase/field.cgi?id=41202	20002_1462.assoc.tsv.gz
Ulcerative_Colitis_UKBS	UC_UKBS	Immune	337119	1	1795	UK Biobank	20002_1463.assoc.tsv.gz	http://biobank.ctsu.ox.ac.uk/showcase/field.cgi?id=41202	20002_1463.assoc.tsv.gz
Rheumatoid_Arthritis_UKBS	RA_UKBS	Immune	337119	1	3730	UK Biobank	20002_1464.assoc.tsv.gz	http://biobank.ctsu.ox.ac.uk/showcase/field.cgi?id=41202	20002_1464.assoc.tsv.gz
Gout_UKBS	GOUT_UKBS	Skeletal system disease	337119	1	4807	UK Biobank	20002_1466.assoc.tsv.gz	http://biobank.ctsu.ox.ac.uk/showcase/field.cgi?id=41202	20002_1466.assoc.tsv.gz
High_Cholesterol_UKBS	HC_UKBS	Cardiometabolic	337119	1	41296	UK Biobank	20002_1473.assoc.tsv.gz	http://biobank.ctsu.ox.ac.uk/showcase/field.cgi?id=41202	20002_1473.assoc.tsv.gz
Insomnia_UKBS	INSOMN_UKBS	Psychiatric-neurologic	337119	1	321	UK Biobank	20002_1616.assoc.tsv.gz	http://biobank.ctsu.ox.ac.uk/showcase/field.cgi?id=41202	20002_1616.assoc.tsv.gz
Fluid_Intelligence_Score_UKB	FIS_UKB	Psychiatric-neurologic	337119	0	NA	UK Biobank	20016.assoc.tsv.gz	http://biobank.ctsu.ox.ac.uk/showcase/field.cgi?id=41202	20016.assoc.tsv.gz
Birth_Weight_UKB	BW_UKB	Anthropometric	337119	0	NA	UK Biobank	20022.assoc.tsv.gz	http://biobank.ctsu.ox.ac.uk/showcase/field.cgi?id=41202	20022.assoc.tsv.gz
Neuroticism_UKB	NEUROT_UKB	Psychiatric-neurologic	337119	0	NA	UK Biobank	20127.assoc.tsv.gz	http://biobank.ctsu.ox.ac.uk/showcase/field.cgi?id=41202	20127.assoc.tsv.gz
BMI_UKB	BMI_UKB	Anthropometric	337119	0	NA	UK Biobank	21001.assoc.tsv.gz	http://biobank.ctsu.ox.ac.uk/showcase/field.cgi?id=41202	21001.assoc.tsv.gz
Body_Fat_Percentage_UKB	FAT_UKB	Anthropometric	337119	0	NA	UK Biobank	23099.assoc.tsv.gz	http://biobank.ctsu.ox.ac.uk/showcase/field.cgi?id=41202	23099.assoc.tsv.gz
Balding_Pattern_2_UKB	BLDP2_UKB	Hair morphology	337119	1	35563	UK Biobank	2395_2.assoc.tsv.gz	http://biobank.ctsu.ox.ac.uk/showcase/field.cgi?id=41202	2395_2.assoc.tsv.gz
Balding_Pattern_3_UKB	BLDP3_UKB	Hair morphology	337119	1	41584	UK Biobank	2395_3.assoc.tsv.gz	http://biobank.ctsu.ox.ac.uk/showcase/field.cgi?id=41202	2395_3.assoc.tsv.gz
Balding_Pattern_4_UKB	BLDP4_UKB	Hair morphology	337119	1	28389	UK Biobank	2395_4.assoc.tsv.gz	http://biobank.ctsu.ox.ac.uk/showcase/field.cgi?id=41202	2395_4.assoc.tsv.gz
Mothers_Age_At_Death_UKB	MAD_UKB	Aging	337119	0	NA	UK Biobank	3526.assoc.tsv.gz	http://biobank.ctsu.ox.ac.uk/showcase/field.cgi?id=41202	3526.assoc.tsv.gz
Standing_Height_UKB	HEIGHT_UKB	Anthropometric	337119	0	NA	UK Biobank	50.assoc.tsv.gz	http://biobank.ctsu.ox.ac.uk/showcase/field.cgi?id=41202	50.assoc.tsv.gz
Heart_Attack_UKB	MI_UKB	Cardiometabolic	337119	1	7790	UK Biobank	6150_1.assoc.tsv.gz	http://biobank.ctsu.ox.ac.uk/showcase/field.cgi?id=41202	6150_1.assoc.tsv.gz
Deep_Venous_Thrombosis_UKB	DVT_UKB	Cardiometabolic	337119	1	6905	UK Biobank	6152_5.assoc.tsv.gz	http://biobank.ctsu.ox.ac.uk/showcase/field.cgi?id=41202	6152_5.assoc.tsv.gz
Pulmonary_Embolism_UKB	PE_UKB	Cardiometabolic	337119	1	2788	UK Biobank	6152_7.assoc.tsv.gz	http://biobank.ctsu.ox.ac.uk/showcase/field.cgi?id=41202	6152_7.assoc.tsv.gz
Asthma_UKB	ATH_UKB	Immune	337119	1	38791	UK Biobank	6152_8.assoc.tsv.gz	http://biobank.ctsu.ox.ac.uk/showcase/field.cgi?id=41202	6152_8.assoc.tsv.gz
Hayfever_UKB	HAY_UKB	Immune	337119	1	77891	UK Biobank	6152_9.assoc.tsv.gz	http://biobank.ctsu.ox.ac.uk/showcase/field.cgi?id=41202	6152_9.assoc.tsv.gz
Epilepsy_UKB	EPI_UKB	Psychiatric-neurologic	337119	1	594	UK Biobank	G40.assoc.tsv.gz	http://biobank.ctsu.ox.ac.uk/showcase/field.cgi?id=41202	G40.assoc.tsv.gz
Migraine_UKB	MIGR_UKB	Psychiatric-neurologic	337119	1	734	UK Biobank	G43.assoc.tsv.gz	http://biobank.ctsu.ox.ac.uk/showcase/field.cgi?id=41202	G43.assoc.tsv.gz
Hypertension_UKBS	HPT_UKBS	Cardiometabolic	337119	1	87690	UK Biobank	20002_1065.assoc.tsv.gz	http://biobank.ctsu.ox.ac.uk/showcase/field.cgi?id=41202	20002_1065.assoc.tsv.gz
Adiponectin	ADPN	Cardiometabolic	39883	0	NA	ADIPOGen	adipogen.discovery.eur_.meta_.public.release.part1_.txt	http://www.ncbi.nlm.nih.gov/pubmed/22479202	adipogen.discovery.eur_.meta_.public.release.part1_.txt
Eosinophil_Count	EC	Blood	173480	0	NA	Astle_et_al_2016	eo_build37_172275_20161212.tsv.gz	https://www.ncbi.nlm.nih.gov/pubmed/27863252	eo_build37_172275_20161212.tsv.gz
Granulocyte_Count	GC	Blood	173480	0	NA	Astle_et_al_2016	gran_build37_169822_20161212.tsv.gz	https://www.ncbi.nlm.nih.gov/pubmed/27863252	gran_build37_169822_20161212.tsv.gz
High_Light_Scatter_Reticulocyte_Count	HRET	Blood	173480	0	NA	Astle_et_al_2016	hlr_build37_170761_20161212.tsv.gz	https://www.ncbi.nlm.nih.gov/pubmed/27863252	hlr_build37_170761_20161212.tsv.gz
Lymphocyte_Count	LC	Blood	173480	0	NA	Astle_et_al_2016	lymph_build37_171643_20161212.tsv.gz	https://www.ncbi.nlm.nih.gov/pubmed/27863252	lymph_build37_171643_20161212.tsv.gz
Monocyte_Count	MC	Blood	173480	0	NA	Astle_et_al_2016	mono_build37_170721_20161212.tsv.gz	https://www.ncbi.nlm.nih.gov/pubmed/27863252	mono_build37_170721_20161212.tsv.gz
Myeloid_White_Cell_Count	MWBC	Blood	173480	0	NA	Astle_et_al_2016	myeloid_wbc_build37_169219_20161212.tsv.gz	https://www.ncbi.nlm.nih.gov/pubmed/27863252	myeloid_wbc_build37_169219_20161212.tsv.gz
Neutrophil_Count	NC	Blood	173480	0	NA	Astle_et_al_2016	neut_build37_170702_20161212.tsv.gz	https://www.ncbi.nlm.nih.gov/pubmed/27863252	neut_build37_170702_20161212.tsv.gz
Platelet_Count	PLT	Blood	173480	0	NA	Astle_et_al_2016	plt_build37_166066_20161212.tsv.gz	https://www.ncbi.nlm.nih.gov/pubmed/27863252	plt_build37_166066_20161212.tsv.gz
Red_Blood_Cell_Count	RBC	Blood	173480	0	NA	Astle_et_al_2016	rbc_build37_172952_20161212.tsv.gz	https://www.ncbi.nlm.nih.gov/pubmed/27863252	rbc_build37_172952_20161212.tsv.gz
Reticulocyte_Count	RET	Blood	173480	0	NA	Astle_et_al_2016	ret_build37_170641_20161212.tsv.gz	https://www.ncbi.nlm.nih.gov/pubmed/27863252	ret_build37_170641_20161212.tsv.gz
Sum_Basophil_Neutrophil_Count	BNC	Blood	173480	0	NA	Astle_et_al_2016	baso_neut_sum_build37_170143_20161212.tsv.gz	https://www.ncbi.nlm.nih.gov/pubmed/27863252	baso_neut_sum_build37_170143_20161212.tsv.gz
Sum_Eosinophil_Basophil_Count	EBC	Blood	173480	0	NA	Astle_et_al_2016	eo_baso_sum_build37_171771_20161212.tsv.gz	https://www.ncbi.nlm.nih.gov/pubmed/27863252	eo_baso_sum_build37_171771_20161212.tsv.gz
Sum_Neutrophil_Eosinophil_Count	NEC	Blood	173480	0	NA	Astle_et_al_2016	neut_eo_sum_build37_170384_20161212.tsv.gz	https://www.ncbi.nlm.nih.gov/pubmed/27863252	neut_eo_sum_build37_170384_20161212.tsv.gz
White_Blood_Cell_Count	WBC	Blood	173480	0	NA	Astle_et_al_2016	wbc_build37_172435_20161212.tsv.gz	https://www.ncbi.nlm.nih.gov/pubmed/27863252	wbc_build37_172435_20161212.tsv.gz
Coronary_Artery_Disease	CAD	Cardiometabolic	184305	1	60801	CARDIoGRAM_C4D	cad.additive.Oct2015.pub.zip	http://www.ncbi.nlm.nih.gov/pubmed/26343387	cad.additive.Oct2015.pub.zip
Chronic_Kidney_Disease	CKD	Immune	70484	0	NA	CKDGen	formatted_round3meta_CKD_overall_IV_2GC_b36_MAFget005_Nget50_20120725_b37.csv	http://www.ncbi.nlm.nih.gov/pubmed/24029420	formatted_round3meta_CKD_overall_IV_2GC_b36_MAFget005_Nget50_20120725_b37.csv
Insomnia_In_Both_Sexes	INSOMN	Psychiatric-neurologic	113006	1	32384	CNCR-CTG	Hammerschlag_NatGenet2017_insomnia_sumstats-full_090617.txt.gz	https://www.ncbi.nlm.nih.gov/pubmed/28604731	Hammerschlag_NatGenet2017_insomnia_sumstats-full_090617.txt.gz
Type_2_Diabetes	T2D	Cardiometabolic	149461	1	34840	DIAGRAM	TransEthnic_T2D_GWAS.MegaMeta.2014OCT16.zip	http://www.ncbi.nlm.nih.gov/pubmed/22885922	TransEthnic_T2D_GWAS.MegaMeta.2014OCT16.zip
Eczema	ECZ	Allergy	116863	1	21399	EAGLE	EAGLE_AD_GWAS_results_2015.txt	NA	EAGLE_AD_GWAS_results_2015.txt
Birth_Length	BL	Anthropometric	28459	0	NA	EGG	EGG-GWAS-BL.txt.gz	http://www.ncbi.nlm.nih.gov/pubmed/25281659	EGG-GWAS-BL.txt.gz
BMI_Childhood	BMI_SDS	Anthropometric	35668	0	NA	EGG	EGG_BMI_HapMap_DISCOVERY.txt.gz	http://www.ncbi.nlm.nih.gov/pubmed/26604143	EGG_BMI_HapMap_DISCOVERY.txt.gz
Birth_Weight	BW	Anthropometric	143677	0	NA	EGG	BW3_EUR_summary_stats.txt.gz	https://www.ncbi.nlm.nih.gov/pubmed/27680694	BW3_EUR_summary_stats.txt.gz
Pubertal_Height_Female	PHF	Anthropometric	6974	0	NA	EGG	Pubertal_growth_10F.txt.gz	http://www.ncbi.nlm.nih.gov/pubmed/23449627	Pubertal_growth_10F.txt.gz
Pubertal_Height_Male	PHM	Anthropometric	6986	0	NA	EGG	Pubertal_growth_12M.txt.gz	http://www.ncbi.nlm.nih.gov/pubmed/23449627	Pubertal_growth_12M.txt.gz
Intracraneal_Volume	ICV	Anthropometric	30717	0	NA	ENIGMA	ENIGMA2_ICV_Combined_GenomeControlled_Jan23.tbl.gz	https://www.ncbi.nlm.nih.gov/pubmed/25607358	ENIGMA2_ICV_Combined_GenomeControlled_Jan23.tbl.gz
Asthma	ATH	Allergy	26475	1	10365	Gabriel	gabriel_asthma_meta-analysis_36studies_format_repository_NEJM.txt	http://www.ncbi.nlm.nih.gov/pubmed/17611496	gabriel_asthma_meta-analysis_36studies_format_repository_NEJM.txt
Bone_Mineral_Density	BMD	Anthropometric	49988	0	NA	GEFOS	fa2stu.MAF0_.005.pos_.out_.gz	http://www.ncbi.nlm.nih.gov/pubmed/26367794	fa2stu.MAF0_.005.pos_.out_.gz
BMI_Active_Inds	BMIA	Anthropometric	180423	0	NA	GIANT	BMI.ACTIVE.ALL.European.txt.gz	NA	BMI.ACTIVE.ALL.European.txt.gz
BMI_EUR	BMI	Anthropometric	322154	0	NA	GIANT	SNP_gwas_mc_merge_nogc.tbl.uniq.gz	http://www.ncbi.nlm.nih.gov/pubmed/25673413	SNP_gwas_mc_merge_nogc.tbl.uniq.gz
Height	HEIGHT	Anthropometric	253288	0	NA	GIANT	NA	http://www.ncbi.nlm.nih.gov/pubmed/25282103	NA
Hip_Circumference_EUR	HIP	Anthropometric	142762	0	NA	GIANT	GIANT_2015_HIP_COMBINED_EUR.txt.gz	http://www.ncbi.nlm.nih.gov/pubmed/25673412	GIANT_2015_HIP_COMBINED_EUR.txt.gz
Waist_Circumference_EUR	WAIST	Anthropometric	232101	0	NA	GIANT	GIANT_2015_WC_COMBINED_EUR.txt.gz	http://www.ncbi.nlm.nih.gov/pubmed/25673412	GIANT_2015_WC_COMBINED_EUR.txt.gz
Waist-to-Hip_Ratio_EUR	WHR	Anthropometric	212248	0	NA	GIANT	GIANT_2015_WHR_COMBINED_EUR.txt.gz	http://www.ncbi.nlm.nih.gov/pubmed/25673412	GIANT_2015_WHR_COMBINED_EUR.txt.gz
HDL_Cholesterol	HDL	Cardiometabolic	188578	0	NA	GLGC	jointGwasMc_HDL.txt.gz	http://www.ncbi.nlm.nih.gov/pubmed/24097068	jointGwasMc_HDL.txt.gz
LDL_Cholesterol	LDL	Cardiometabolic	188578	0	NA	GLGC	jointGwasMc_LDL.txt.gz	http://www.ncbi.nlm.nih.gov/pubmed/24097068	jointGwasMc_LDL.txt.gz
Triglycerides	TRIG	Cardiometabolic	188578	0	NA	GLGC	jointGwasMc_TG.txt.gz	http://www.ncbi.nlm.nih.gov/pubmed/24097068	jointGwasMc_TG.txt.gz
Neuroticism	NEUROT	Psychiatric-neurologic	17375	0	NA	GPC	GPC-1.BigFiveNEO.zip	http://www.ncbi.nlm.nih.gov/pubmed/21173776	GPC-1.BigFiveNEO.zip
Heart_Rate	HR	Cardiometabolic	85787	0	NA	HRGene	META_STAGE1_GWASHR_SUMSTATS.txt	https://www.ncbi.nlm.nih.gov/pubmed/23583979	META_STAGE1_GWASHR_SUMSTATS.txt
Crohns_Disease	CD	Immune	20833	1	5956	IBD	EUR.CD.gwas.assoc.gz	http://www.ncbi.nlm.nih.gov/pubmed/26192919	EUR.CD.gwas.assoc.gz
Inflammatory_Bowel_Disease	IBD	Immune	34652	1	12882	IBD	EUR.IBD.gwas.assoc.gz	http://www.ncbi.nlm.nih.gov/pubmed/26192919	EUR.IBD.gwas.assoc.gz
Ulcerative_Colitis	UC	Immune	27432	1	6968	IBD	EUR.UC.gwas.assoc.gz	http://www.ncbi.nlm.nih.gov/pubmed/26192919	EUR.UC.gwas.assoc.gz
Alzheimers_Disease	AD	Psychiatric-neurologic	54162	1	17008	IGAP	IGAP_summary_statistics.zip	http://www.ncbi.nlm.nih.gov/pubmed/24162737	IGAP_summary_statistics.zip
Epilepsy	EPI	Psychiatric-neurologic	28763	1	2606	ILAE	ILAE_GGE_5.8.14.txt.gz	http://thelancet.com/journals/laneur/article/PIIS1474-4422(14)70171-1/fulltext	ILAE_GGE_5.8.14.txt.gz
Celiac_Disease	CEL	Cardiometabolic	15283	1	4533	IMMUNOBASE	hg19_gwas_cel_dubois_4_19_1.tab	http://www.ncbi.nlm.nih.gov/pubmed/20190752	hg19_gwas_cel_dubois_4_19_1.tab
Multiple_Sclerosis	MS	Cardiometabolic	27098	1	9722	IMMUNOBASE	hg19_gwas_ms_imsgc_4_19_2.tab	http://www.ncbi.nlm.nih.gov/pubmed/21833088	hg19_gwas_ms_imsgc_4_19_2.tab
Systemic_Lupus_Erythematosus	SLE	Immune	23210	1	7219	IMMUNOBASE	hg19_gwas_sle_bentham_4_20_0.tab	http://www.ncbi.nlm.nih.gov/pubmed/26502338	hg19_gwas_sle_bentham_4_20_0.tab
Stroke	STROKE	Cardiometabolic	29633	1	10307	ISGC	metastroke.all.chr.bp	https://www.ncbi.nlm.nih.gov/pmc/articles/PMC4818561/	metastroke.all.chr.bp
Chronotype	CHRONO	Psychiatric-neurologic	128266	0	NA	Jones_et_al_2016	Chronotype_SIN_BOLT.output_plus.metrics_MAF0.001_HWE1E-5_qual0.4.txt	https://www.ncbi.nlm.nih.gov/pubmed/27494321	Chronotype_SIN_BOLT.output_plus.metrics_MAF0.001_HWE1E-5_qual0.4.txt
Sleep_Duration	SLEEP	Psychiatric-neurologic	128266	0	NA	Jones_et_al_2016	Sleep_Duration_SIN_BOLT.output_plus.metrics_MAF0.001_HWE1E-5_qual0.4.txt	https://www.ncbi.nlm.nih.gov/pubmed/27494321	Sleep_Duration_SIN_BOLT.output_plus.metrics_MAF0.001_HWE1E-5_qual0.4.txt
Fasting_Glucose	FG	Cardiometabolic	46186	0	NA	MAGIC	MAGIC_FastingGlucose.txt	http://www.ncbi.nlm.nih.gov/pubmed/20081858	MAGIC_FastingGlucose.txt
Fasting_Insulin	INSUL	Cardiometabolic	38238	0	NA	MAGIC	MAGIC_ln_FastingInsulin.txt	http://www.ncbi.nlm.nih.gov/pubmed/20081858	MAGIC_ln_FastingInsulin.txt
CH2DB_NMR	CH2	Cardiometabolic	24154	0	NA	MAGNETIC	Summary_statistics_MAGNETIC_CH2.DB.ratio.txt	http://www.ncbi.nlm.nih.gov/pubmed/27005778	Summary_statistics_MAGNETIC_CH2.DB.ratio.txt
HDL_Cholesterol_NMR	HDLC	Cardiometabolic	19270	0	NA	MAGNETIC	Summary_statistics_MAGNETIC_HDL.C.txt	http://www.ncbi.nlm.nih.gov/pubmed/27005778	Summary_statistics_MAGNETIC_HDL.C.txt
Triglycerides_NMR	IDL	Cardiometabolic	21559	0	NA	MAGNETIC	Summary_statistics_MAGNETIC_IDL.TG.txt	http://www.ncbi.nlm.nih.gov/pubmed/27005778	Summary_statistics_MAGNETIC_IDL.TG.txt
LDL_Cholesterol_NMR	LDLC	Cardiometabolic	13527	0	NA	MAGNETIC	Summary_statistics_MAGNETIC_LDL.C.txt	http://www.ncbi.nlm.nih.gov/pubmed/27005778	Summary_statistics_MAGNETIC_LDL.C.txt
Attention_Deficit_Hyperactivity_Disorder	ADHD	Psychiatric-neurologic	53293	1	19099	PGC	adhd_eur_jun2017.gz	NA	adhd_eur_jun2017.gz
Autism_Spectrum_Disorder	ASD	Psychiatric-neurologic	15954	1	7387	PGC	daner_AUT_meta14_CEU_all.hg19.Mar2016_info_0.60_maf_0.05_release_Jun2017.tsv.gz	https://molecularautism.biomedcentral.com/articles/10.1186/s13229-017-0137-9	daner_AUT_meta14_CEU_all.hg19.Mar2016_info_0.60_maf_0.05_release_Jun2017.tsv.gz
Schizophrenia	SCZ	Psychiatric-neurologic	150064	1	36989	PGC	scz2.snp.results.txt.gz	http://www.ncbi.nlm.nih.gov/pubmed/25056061	scz2.snp.results.txt.gz
Rheumatoid_Arthritis	RA	Immune	80799	1	19234	RA_OKADA	RA_GWASmeta_TransEthnic_v2.txt.gz	http://www.ncbi.nlm.nih.gov/pubmed/24390342	RA_GWASmeta_TransEthnic_v2.txt.gz
Depressive_Symptoms	DEPR	Psychiatric-neurologic	180866	0	NA	SSGAC	DS_Full.txt.gz	http://www.nature.com/ng/journal/vaop/ncurrent/full/ng.3552.html#access	DS_Full.txt.gz
Education_Years	EDU	Psychiatric-neurologic	293723	0	NA	SSGAC	EduYears_Main.txt.gz	http://www.nature.com/nature/journal/vaop/ncurrent/full/nature17671.html	EduYears_Main.txt.gz
Asthma_TAGC_EUR	ATH_TAGC	Allergy	127669	1	19954	TAGC	TAGC_meta-analyses_results_for_asthma_risk.zip	https://www.ncbi.nlm.nih.gov/pubmed/29273806	TAGC_meta-analyses_results_for_asthma_risk.zip
Systolic_Blood_Pressure	SBP	Cardiometabolic	203056	0	NA	ICBP	phs000585.pha003588.txt	https://www.ncbi.nlm.nih.gov/pubmed/21909115	phs000585.pha003588.txt
Diastolic_Blood_Pressure	DBP	Cardiometabolic	203056	0	NA	ICBP	phs000585.pha003589.txt	https://www.ncbi.nlm.nih.gov/pubmed/21909115	phs000585.pha003589.txt
ER-negative_Breast_Cancer	ERNBC	Cancer	120000	1	31000	BCAC	icogs_bcac_public_results_euro.txt.gz	https://www.ncbi.nlm.nih.gov/pubmed/25890600	icogs_bcac_public_results_euro.txt.gz
ER-positive_Breast_Cancer	ERPBC	Cancer	120000	1	12000	BCAC	icogs_bcac_public_results_euro.txt.gz	https://www.ncbi.nlm.nih.gov/pubmed/25890600	icogs_bcac_public_results_euro.txt.gz
Breast_Cancer	BC	Cancer	120000	1	62000	BCAC	icogs_bcac_public_results_euro.txt.gz	https://www.ncbi.nlm.nih.gov/pubmed/25890600	icogs_bcac_public_results_euro.txt.gz
Smoker	SMOKE	Psychiatric-neurologic	74035	1	41969	TAG	tag.evrsmk.tbl.gz	http://www.ncbi.nlm.nih.gov/pubmed/20418890	tag.evrsmk.tbl.gz
