# Supplementary material for: An analytical framework for decoding cell type-specific genetic variation of gene regulation
Source: Nat Commun. 2023 Jun 30;14:3884. doi: 10.1038/s41467-023-39538-7 (PMC10313894; doi:10.1038/s41467-023-39538-7)
Supplement: Supplementary file 6 — Supplementary Data 4 [file 41467_2023_39538_MOESM6_ESM.xlsx]

## Sheet: ieQTL colocalization
Complex_phenotype	ieQTL_mapping_tissue	Tested_cell_cluster	Colocalized_gene	H1	H2	H3	H4
Adiponectin	Adipose - Visceral (Omentum)	T cell(AdultOmentum8)	ENSG00000179195.15	0.00217545	1.13353e-05	0.112925	0.884888
Adiponectin	Blood Vessel	Epithelial cell(AdultArtery15)	ENSG00000261609.5	0.0443219	2.14585e-13	0.0589169	0.896761
Adiponectin	Brain - Cerebellum	Neutrophil_DEFA3 high(AdultCerebellum25)	ENSG00000164054.15	0.00361104	0.0693228	0.022804	0.893699
Adiponectin	Brain - Cerebellum	Pericyte(AdultCerebellum14)	ENSG00000204219.9	0.0199371	0.00427086	0.0156868	0.954989
Adiponectin	Colon - Transverse	Endothelial cell(AdultTransverseColon16)	ENSG00000139645.9	0.0315308	0.000444598	0.0354369	0.932202
Adiponectin	Colon - Transverse	Stromal cell(AdultTransverseColon15)	ENSG00000170734.11	0.0115003	0.000695436	0.00938678	0.977646
Adiponectin	Colon - Transverse	Smooth muscle cell(AdultTransverseColon17)	ENSG00000176422.13	0.0157068	0.000736107	0.0552723	0.928079
Adiponectin	Esophagus	Endothelial cell_IGFBP3 high(AdultEsophagus18)	ENSG00000072778.19	0.0153232	0.0105819	0.0614454	0.910049
Adiponectin	Esophagus	Smooth muscle cell(AdultEsophagus19)	ENSG00000163938.16	4.39435e-14	1.74459e-07	0.0143293	0.985671
Adiponectin	Esophagus	Kerationcyte(AdultEsophagus11)	ENSG00000163939.18	0.00344949	5.40217e-07	0.0467633	0.949787
Adiponectin	Esophagus	Endothelial cell_CCL21 high(AdultEsophagus17)	ENSG00000179889.18	6.00987e-06	0.102843	0.0172928	0.879824
Adiponectin	Esophagus	Antigen-presenting cell(AdultEsophagus12)	ENSG00000180530.10	7.41738e-07	0.0612662	0.0226617	0.916069
Adiponectin	Esophagus	B cell_JCHAIN high(AdultEsophagus15)	ENSG00000181885.18	4.11465e-10	0.00945672	0.0504749	0.940068
Adiponectin	Esophagus	Endothelial cell_IGFBP3 high(AdultEsophagus18)	ENSG00000184371.13	0.000865977	0.0134747	0.00123164	0.97915
Adiponectin	Esophagus	Stromal cell(AdultEsophagus8)	ENSG00000186104.10	0.0230916	0.0233177	0.0955739	0.852433
Adiponectin	Esophagus	Stromal cell_PTGDS high(AdultEsophagus1)	ENSG00000188157.14	0.00311961	0.0892766	0.0500631	0.852071
Adiponectin	Esophagus	Stromal cell_PLA2G2A high(AdultEsophagus0)	ENSG00000198208.11	0.000411563	0.0296143	0.0876003	0.882236
Adiponectin	Esophagus	Epithelial cell_KRT14 high(AdultEsophagus5)	ENSG00000250091.2	0.00421252	1.09506e-05	0.105604	0.890172
Adiponectin	Esophagus	Endothelial cell_CCL21 high(AdultEsophagus17)	ENSG00000270028.1	0.00687447	1.25554e-05	0.12066	0.872452
Adiponectin	Esophagus	Stromal cell_PTGDS high(AdultEsophagus1)	ENSG00000270720.1	0.0109771	0.0120736	0.0458133	0.928301
Adiponectin	Esophagus	Neutrophil _S100A8 high(AdultEsophagus20)	ENSG00000274736.4	0.00258277	0.0584148	0.0135014	0.915036
Adiponectin	Heart	Neutrophil(AdultHeart6)	ENSG00000250091.2	0.00521314	7.53628e-06	0.0736166	0.921162
Adiponectin	Heart	Smooth muscle cell(AdultHeart8)	ENSG00000258056.2	0.00271032	0.000716451	0.0564344	0.940105
Adiponectin	Liver	Hepatocyte(AdultLiver12)	ENSG00000165832.5	0.0443309	0.0103132	0.0317276	0.899616
Adiponectin	Lung	AT1 cell (AdultLung12)	ENSG00000081052.11	0.000500315	0.00462683	0.0818675	0.912977
Adiponectin	Muscle - Skeletal	Conventional dendritic cell_IL8 high(AdultMuscle6)	ENSG00000055955.15	0.010175	1.01712e-06	0.0865144	0.903309
Adiponectin	Pancreas	Ductal cell(AdultPancreas5)	ENSG00000151135.9	0.0147322	0.017274	0.110245	0.855458
Adiponectin	Stomach	Stromal cell_CLEC3B high(AdultStomach10)	ENSG00000111602.11	0.0581735	0.000921128	0.075695	0.86451
Adiponectin	Stomach	Pit cell_MUC6 high(AdultStomach4)	ENSG00000184454.6	0.0451743	0.0193982	0.0732958	0.850313
Adiponectin	Stomach	D cell/ X/A cell(AdultStomach14)	ENSG00000187642.9	0.000313058	0.083278	0.0465206	0.869338
Adiponectin	Stomach	Gastric chief cell(AdultStomach3)	ENSG00000188026.12	0.0531538	1.1461e-07	0.0803285	0.866518
Adiponectin	Thyroid	Conventional dendritic cell(AdultThyroid18)	ENSG00000170802.15	0.00164373	0.0104942	0.00679323	0.978849
Adiponectin	Thyroid	Smooth muscle cell(AdultThyroid15)	ENSG00000273973.1	0.00384492	0.000613094	0.0475993	0.947894
Adiponectin	Whole Blood	Neutrophil_DEFA3 high(AdultPeripheralBlood7)	ENSG00000072778.19	8.27802e-09	0.00902705	0.050125	0.940848
Adiponectin	Whole Blood	T cell(AdultPeripheralBlood6)	ENSG00000091844.7	2.47671e-05	0.102054	0.0431058	0.854758
Adiponectin	Whole Blood	Erythroid cell(AdultPeripheralBlood15)	ENSG00000114904.12	0.0337072	8.38368e-07	0.0715677	0.894724
Adiponectin	Whole Blood	Plasmacytoid dendritic cell(AdultPeripheralBlood10)	ENSG00000164091.11	0.00232442	5.43091e-07	0.0465044	0.951171
Adiponectin	Whole Blood	Myeloid progenitor cell(AdultPeripheralBlood14)	ENSG00000168268.10	0.0114818	9.90104e-07	0.0845765	0.903941
Adiponectin	Whole Blood	Plasmacytoid dendritic cell(AdultPeripheralBlood10)	ENSG00000170291.14	4.28481e-07	0.0224102	0.125083	0.852506
Alzheimers_Disease	Blood Vessel	B cell (Plasmocyte)_IGHG high(AdultArtery12)	ENSG00000108556.7	0.000110451	0.00827855	0.096024	0.895578
Alzheimers_Disease	Blood Vessel	Smooth muscle cell(AdultArtery8)	ENSG00000205710.3	0.000692661	0.0102972	0.119699	0.869252
Alzheimers_Disease	Blood Vessel	Endothelial cell_VWF high(AdultArtery6)	ENSG00000240370.6	0.00512579	0.0497221	0.0362391	0.902051
Alzheimers_Disease	Brain - Cerebellum	B cell(AdultCerebellum23)	ENSG00000129437.9	0.0285241	0.00126981	0.0312243	0.937856
Alzheimers_Disease	Colon - Sigmoid	Stromal cell_DCN high(AdultSigmoidColon4)	ENSG00000103942.12	0.0141623	0.0178034	0.0435917	0.918778
Alzheimers_Disease	Colon - Sigmoid	Enterocyte progenitor(AdultSigmoidColon5)	ENSG00000203710.10	0.039878	3.41187e-11	0.0255109	0.934611
Alzheimers_Disease	Colon - Transverse	Goblet cell_FCGBP high(AdultTransverseColon2)	ENSG00000137501.17	0.0219072	1.21246e-10	0.111999	0.866093
Alzheimers_Disease	Colon - Transverse	Macrophage(AdultTransverseColon9)	ENSG00000161328.10	0.00204633	0.0430819	0.078758	0.875007
Alzheimers_Disease	Colon - Transverse	T cell(AdultTransverseColon12)	ENSG00000168078.9	0.0184361	5.53442e-13	0.0430656	0.938498
Alzheimers_Disease	Esophagus	Smooth muscle cell(AdultEsophagus19)	ENSG00000102897.9	1.3643e-06	0.100017	0.0443368	0.855641
Alzheimers_Disease	Esophagus	Antigen-presenting cell(AdultEsophagus12)	ENSG00000105379.9	0.0107522	0.000704078	0.0168667	0.971253
Alzheimers_Disease	Esophagus	Stromal cell_PLA2G2A high(AdultEsophagus0)	ENSG00000149091.15	0.00907607	0.0122495	0.0232475	0.950833
Alzheimers_Disease	Esophagus	Endothelial cell_CCL21 high(AdultEsophagus17)	ENSG00000160271.14	0.00180254	0.0379668	0.0152899	0.940724
Alzheimers_Disease	Esophagus	Endothelial cell_ACKR1 high(AdultEsophagus6)	ENSG00000163902.11	0.0145511	0.0197487	0.0851076	0.87725
Alzheimers_Disease	Esophagus	Epithelial cell_KRT14 high(AdultEsophagus5)	ENSG00000170835.14	0.00141643	0.0374666	0.0149753	0.942808
Alzheimers_Disease	Esophagus	Antigen-presenting cell(AdultEsophagus12)	ENSG00000188186.10	0.00706214	0.0337843	0.0463393	0.907764
Alzheimers_Disease	Esophagus	Epithelial cell_KRT14 high(AdultEsophagus5)	ENSG00000198087.7	0.000385625	0.000103222	0.0931685	0.906342
Alzheimers_Disease	Esophagus	B cell_JCHAIN high(AdultEsophagus15)	ENSG00000203710.10	0.00959202	1.91236e-11	0.0138462	0.976562
Alzheimers_Disease	Esophagus	Epithelial cell_KRT14 high(AdultEsophagus5)	ENSG00000205710.3	0.00262335	0.0105854	0.123043	0.863525
Alzheimers_Disease	Heart	Neutrophil(AdultHeart6)	ENSG00000267114.1	0.089708	1.7967e-167	0.0516012	0.858691
Alzheimers_Disease	Lung	Proliferating cell(AdultLung19)	ENSG00000137501.17	0.00896424	4.21547e-11	0.0382881	0.952748
Alzheimers_Disease	Lung	M2 macrophage (AdultLung0)	ENSG00000198087.7	0.0183188	0.00012808	0.115864	0.865669
Alzheimers_Disease	Muscle - Skeletal	M2 Macrophage(AdultMuscle10)	ENSG00000112818.9	0.00200834	8.88976e-05	0.0801013	0.917799
Alzheimers_Disease	Muscle - Skeletal	Endothelial cell_PODXL high(AdultMuscle7)	ENSG00000278030.1	0.00082154	1.13516e-07	0.0115724	0.987606
Alzheimers_Disease	Muscle - Skeletal	M2 Macrophage(AdultMuscle10)	ENSG00000279172.1	0.00017129	0.0432462	0.0697587	0.886719
Alzheimers_Disease	Prostate	Smooth muscle cell(AdultProstate7)	ENSG00000100604.12	0.00248896	0.000422427	0.0103739	0.986622
Alzheimers_Disease	Prostate	Smooth muscle cell(AdultProstate7)	ENSG00000176125.4	0.0464301	0.0268808	0.0377457	0.856612
Alzheimers_Disease	Small Intestine	Smooth muscle cell(AdultIleum16)	ENSG00000013725.14	0.0192303	2.5109e-08	0.0708065	0.909963
Alzheimers_Disease	Spleen	M2 macrophage_CXCL8 high(AdultSpleenParenchyma7)	ENSG00000168995.13	0.0242826	0.00413427	0.103819	0.866805
Alzheimers_Disease	Spleen	B cell (Plasmocyte)_IGHG_IGK high(AdultSpleenParenchyma4)	ENSG00000261777.5	0.0240549	0.0407226	0.0515797	0.864964
Alzheimers_Disease	Stomach	Stromal cell_APOD high(AdultStomach1)	ENSG00000171604.11	0.0147631	0.00278304	0.0953725	0.886655
Alzheimers_Disease	Thyroid	Conventional dendritic cell(AdultThyroid18)	ENSG00000226232.8	0.0241266	0.041513	0.0530359	0.862742
Alzheimers_Disease	Whole Blood	Monocyte(AdultPeripheralBlood1)	ENSG00000108556.7	1.39698e-05	0.00899911	0.104489	0.886497
Alzheimers_Disease	Whole Blood	Proliferating cell(AdultPeripheralBlood8)	ENSG00000110077.14	0.00242617	1.56405e-08	0.0437186	0.953855
Alzheimers_Disease	Whole Blood	Proliferating cell(AdultPeripheralBlood8)	ENSG00000140090.17	0.0044974	0.000567765	0.014353	0.980415
Alzheimers_Disease	Whole Blood	Macrophage(AdultPeripheralBlood5)	ENSG00000166446.14	0.00539574	0.0646626	0.0107716	0.889249
Alzheimers_Disease	Whole Blood	T cell(AdultPeripheralBlood6)	ENSG00000175489.9	0.000406001	0.0308569	0.0488758	0.91961
Alzheimers_Disease	Whole Blood	NK cell(AdultPeripheralBlood13)	ENSG00000183020.13	0.000724892	0.0496984	0.0922057	0.856984
Alzheimers_Disease	Whole Blood	Monocyte_ISG15 high(AdultPeripheralBlood11)	ENSG00000260634.1	0.00230389	1.16299e-22	0.00415918	0.993537
Alzheimers_Disease	Whole Blood	Plasmacytoid dendritic cell(AdultPeripheralBlood10)	ENSG00000279207.1	0.00430257	0.00535601	0.00955571	0.978598
Ankylosing_Spondylitis_UKBS	Blood Vessel	T cell(AdultArtery10)	ENSG00000022277.12	0.00742642	0.0112171	0.0108311	0.963463
Ankylosing_Spondylitis_UKBS	Blood Vessel	Smooth muscle cell(AdultArtery8)	ENSG00000267106.5	0.00530908	0.0620659	0.00665423	0.882248
Ankylosing_Spondylitis_UKBS	Esophagus	B cell_JCHAIN high(AdultEsophagus15)	ENSG00000010704.18	0.00133449	0.00658951	0.0289542	0.962828
Ankylosing_Spondylitis_UKBS	Esophagus	Endothelial cell_ACKR1 high(AdultEsophagus6)	ENSG00000162595.5	0.00211139	0.0144764	0.0229128	0.959219
Ankylosing_Spondylitis_UKBS	Esophagus	Epithelial cell_KRT7 high(AdultEsophagus7)	ENSG00000189298.13	2.25917e-05	2.33009e-06	0.0637883	0.936187
Ankylosing_Spondylitis_UKBS	Esophagus	Stromal cell_PTGDS high(AdultEsophagus1)	ENSG00000204315.3	0.0281314	5.02099e-297	0.107429	0.864439
Ankylosing_Spondylitis_UKBS	Esophagus	B cell_JCHAIN high(AdultEsophagus15)	ENSG00000204789.4	0.00178553	9.4855e-07	0.0218136	0.9764
Ankylosing_Spondylitis_UKBS	Heart	Smooth muscle cell(AdultHeart1)	ENSG00000137142.4	6.16412e-05	0.0163288	0.0290688	0.954507
Ankylosing_Spondylitis_UKBS	Heart	Smooth muscle cell(AdultHeart8)	ENSG00000137338.5	0.00325531	4.81315e-06	0.132797	0.863943
Ankylosing_Spondylitis_UKBS	Whole Blood	Erythroid cell(AdultPeripheralBlood15)	ENSG00000204528.3	0.00387743	3.94071e-297	0.0840818	0.912041
Asthma	Adipose - Visceral (Omentum)	Stromal cell_MFAP5 high(AdultOmentum11)	ENSG00000107036.11	0.0111567	2.53686e-10	0.00946136	0.979382
Asthma	Blood Vessel	Macrophage(AdultArtery11)	ENSG00000008838.19	0.0119185	5.45042e-14	0.100057	0.888024
Asthma	Blood Vessel	Smooth muscle cell(AdultArtery8)	ENSG00000067191.15	0.0198682	3.76306e-14	0.0687829	0.911349
Asthma	Colon - Sigmoid	Enterocyte(AdultSigmoidColon3)	ENSG00000160767.20	0.035527	0.0321773	0.0429483	0.863255
Asthma	Colon - Transverse	B cell(Plasmocyte)(AdultTransverseColon11)	ENSG00000141750.6	0.0108789	5.07436e-14	0.0930842	0.896037
Asthma	Colon - Transverse	Enterocyte_BEST4 high(AdultTransverseColon10)	ENSG00000145217.13	3.44299e-08	0.00414119	0.00791833	0.98794
Asthma	Colon - Transverse	Macrophage(AdultTransverseColon9)	ENSG00000227189.2	0.00354842	0.0154986	0.0324714	0.946836
Asthma	Esophagus	Stromal cell_PTGDS high(AdultEsophagus1)	ENSG00000100342.20	0.0115806	0.000451364	0.033372	0.954444
Asthma	Esophagus	Epithelial cell_KRT14 high(AdultEsophagus5)	ENSG00000136521.12	0.00690957	0.00301648	0.0510583	0.938615
Asthma	Esophagus	Stromal cell(AdultEsophagus8)	ENSG00000166949.15	2.4536e-11	7.66474e-06	0.0011127	0.99888
Asthma	Heart	T cell(AdultHeart7)	ENSG00000141738.13	0.00947243	3.14933e-14	0.0573943	0.933133
Asthma	Small Intestine	Enterocyte(AdultIleum0)	ENSG00000145217.13	0.000137823	0.00424468	0.0081443	0.987409
Asthma	Small Intestine	T cell(AdultIleum8)	ENSG00000172057.9	0.0020088	3.23972e-14	0.0590627	0.938929
Asthma	Spleen	B cell (Plasmocyte)_IGHG_IGK high(AdultSpleenParenchyma5)	ENSG00000100385.13	0.0183084	0.000572331	0.0425898	0.938289
Asthma	Spleen	Neutrophil_OLFM4 high(AdultSpleenParenchyma11)	ENSG00000204525.16	0.029863	0.0124692	0.0440639	0.905323
Asthma	Spleen	B cell (Plasmocyte)_IGHG_IGK high(AdultSpleenParenchyma1)	ENSG00000231185.6	0.0346246	0.0101784	0.0274696	0.915311
Asthma	Stomach	Epithelial cell_HP high(AdultStomach2)	ENSG00000115590.13	0.0105532	1.80455e-08	0.0865419	0.902905
Asthma	Stomach	Macrophage(AdultStomach7)	ENSG00000116688.16	0.000331443	0.0894656	0.00487736	0.900193
Asthma	Stomach	Stromal cell_APOD high(AdultStomach1)	ENSG00000145217.13	3.80186e-05	0.0038067	0.00719576	0.988942
Asthma	Stomach	Epithelial cell(AdultStomach8)	ENSG00000183822.3	0.0558916	0.000753217	0.0563992	0.886221
Asthma	Uterus	Endothelial cell_SOCS3 high(AdultUterus4)	ENSG00000182903.15	0.0405364	0.0154697	0.032053	0.892907
Asthma	Whole Blood	Plasmacytoid dendritic cell(AdultPeripheralBlood10)	ENSG00000145217.13	0.00193764	0.00567586	0.0112384	0.980248
Asthma	Whole Blood	Monocyte_S100A12 high(AdultPeripheralBlood0)	ENSG00000172057.9	0.0132917	4.37969e-14	0.080208	0.9065
Asthma_TAGC_EUR	Adipose - Visceral (Omentum)	Stromal cell_MFAP5 high(AdultOmentum11)	ENSG00000107036.11	0.00679811	9.38335e-25	0.00537405	0.987828
Asthma_TAGC_EUR	Blood Vessel	Macrophage(AdultArtery11)	ENSG00000008838.19	0.00960568	1.47182e-37	0.0804465	0.909948
Asthma_TAGC_EUR	Blood Vessel	Smooth muscle cell(AdultArtery8)	ENSG00000067191.15	0.024606	1.56149e-37	0.0854235	0.889971
Asthma_TAGC_EUR	Blood Vessel	Endothelial cell_VWF high(AdultArtery6)	ENSG00000179428.2	0.000568095	0.0646802	0.0498926	0.884135
Asthma_TAGC_EUR	Colon - Sigmoid	T cell(AdultSigmoidColon2)	ENSG00000131470.14	0.00505311	0.0309776	0.0561434	0.905082
Asthma_TAGC_EUR	Colon - Sigmoid	Enterocyte(AdultSigmoidColon3)	ENSG00000160767.20	0.0289608	0.00642421	0.0347895	0.924616
Asthma_TAGC_EUR	Colon - Transverse	Enterocyte_CA1 high(AdultTransverseColon7)	ENSG00000048462.10	0.0132851	9.59257e-08	0.0718066	0.914908
Asthma_TAGC_EUR	Colon - Transverse	T cell(AdultTransverseColon12)	ENSG00000103351.12	0.00977064	0.0315242	0.0622749	0.891554
Asthma_TAGC_EUR	Colon - Transverse	T cell(AdultTransverseColon12)	ENSG00000108352.11	0.0477004	1.79391e-37	0.0983066	0.853993
Asthma_TAGC_EUR	Colon - Transverse	B cell(Plasmocyte)(AdultTransverseColon11)	ENSG00000159199.13	0.00467232	3.12315e-05	0.0146266	0.98066
Asthma_TAGC_EUR	Colon - Transverse	B cell(Plasmocyte)_IGKC high(AdultTransverseColon0)	ENSG00000278845.4	0.0229888	4.69015e-06	0.02933	0.947673
Asthma_TAGC_EUR	Esophagus	Endothelial cell_ACKR1 high(AdultEsophagus6)	ENSG00000092841.18	0.0151721	0.000278556	0.0225508	0.961819
Asthma_TAGC_EUR	Esophagus	Endothelial cell_ACKR1 high(AdultEsophagus6)	ENSG00000136930.12	0.00023106	0.0207915	0.0193529	0.959388
Asthma_TAGC_EUR	Esophagus	Antigen-presenting cell(AdultEsophagus12)	ENSG00000149485.18	0.00103436	0.0182401	0.108339	0.872214
Asthma_TAGC_EUR	Esophagus	Mucosal aquamous Epithelial cell(AdultEsophagus10)	ENSG00000166949.15	0.000987279	9.73495e-12	0.00375444	0.995258
Asthma_TAGC_EUR	Esophagus	Neutrophil _S100A8 high(AdultEsophagus20)	ENSG00000177469.12	0.00219657	0.0124363	0.022299	0.961894
Asthma_TAGC_EUR	Esophagus	Stromal cell(AdultEsophagus8)	ENSG00000179428.2	0.000121696	0.0578053	0.0444371	0.897481
Asthma_TAGC_EUR	Esophagus	Endothelial cell_IGFBP3 high(AdultEsophagus18)	ENSG00000198740.8	0.00355398	0.000227101	0.112606	0.883606
Asthma_TAGC_EUR	Esophagus	Stromal cell_PLA2G2A high(AdultEsophagus0)	ENSG00000233006.6	0.00412237	3.02086e-10	0.00810542	0.987772
Asthma_TAGC_EUR	Esophagus	Kerationcyte(AdultEsophagus11)	ENSG00000262468.5	0.0141229	0.0222501	0.0437488	0.912842
Asthma_TAGC_EUR	Heart	Smooth muscle cell(AdultHeart8)	ENSG00000137338.5	0.00195993	0.000123218	0.0795549	0.918359
Asthma_TAGC_EUR	Heart	T cell(AdultHeart7)	ENSG00000141738.13	0.0067129	7.47797e-38	0.0403825	0.952905
Asthma_TAGC_EUR	Heart	Smooth muscle cell(AdultHeart1)	ENSG00000270964.1	0.055062	1.24734e-10	0.059973	0.884965
Asthma_TAGC_EUR	Lung	Smooth muscle cell(AdultLung14)	ENSG00000196735.11	0.0149949	2.90629e-28	0.128439	0.856566
Asthma_TAGC_EUR	Lung	AT2 cell(AdultLung1)	ENSG00000197728.9	0.00369949	0.0535831	0.0733729	0.866674
Asthma_TAGC_EUR	Muscle - Skeletal	M2 Macrophage(AdultMuscle10)	ENSG00000205913.6	0.0479175	0.0215164	0.0419411	0.864539
Asthma_TAGC_EUR	Muscle - Skeletal	B cell (Plasmocyte)(AdultMuscle15)	ENSG00000272240.1	0.0139909	0.0296448	0.015049	0.915335
Asthma_TAGC_EUR	Small Intestine	Smooth muscle cell(AdultIleum16)	ENSG00000204291.10	0.00421843	0.0281105	0.0560754	0.909515
Asthma_TAGC_EUR	Spleen	B cell (Plasmocyte)_IGHG_IGK high(AdultSpleenParenchyma13)	ENSG00000127564.16	0.0321672	0.0175257	0.0339115	0.900201
Asthma_TAGC_EUR	Spleen	B cell (centrocyte)(AdultSpleenParenchyma10)	ENSG00000205129.8	0.00426426	0.0955342	0.0120072	0.856525
Asthma_TAGC_EUR	Spleen	Erythroid cell(AdultSpleenParenchyma14)	ENSG00000236263.1	0.0601146	0.00794186	0.0432786	0.877853
Asthma_TAGC_EUR	Stomach	Macrophage(AdultStomach7)	ENSG00000106789.12	0.0126561	0.022289	0.04464	0.914223
Asthma_TAGC_EUR	Stomach	Endothelial cell_SELE high(AdultStomach16)	ENSG00000162723.9	0.0293372	0.00142877	0.0324633	0.935516
Asthma_TAGC_EUR	Stomach	Epithelial cell_HP high(AdultStomach2)	ENSG00000185482.7	0.00183027	0.000179764	0.0140175	0.98395
Asthma_TAGC_EUR	Thyroid	Thyroid follicular cell(AdultThyroid13)	ENSG00000005884.17	0.0195613	0.000137129	0.0676144	0.912648
Asthma_TAGC_EUR	Thyroid	T cell(AdultThyroid2)	ENSG00000231920.1	0.000292728	0.00690375	0.0187539	0.973947
Asthma_TAGC_EUR	Whole Blood	Macrophage(AdultPeripheralBlood5)	ENSG00000163485.16	4.91229e-05	0.0202665	0.0277402	0.951909
Asthma_TAGC_EUR	Whole Blood	B cell_IGLC2 high(AdultPeripheralBlood9)	ENSG00000197728.9	1.38717e-11	0.0542557	0.0743361	0.871408
Asthma_TAGC_EUR	Whole Blood	Erythroid cell(AdultPeripheralBlood15)	ENSG00000228737.2	0.00343294	1.41617e-05	0.069539	0.927013
Asthma_TAGC_EUR	Whole Blood	Erythroid cell(AdultPeripheralBlood15)	ENSG00000236263.1	0.000190044	0.0152485	0.0838854	0.900642
Asthma_UKB	Adipose - Visceral (Omentum)	Stromal cell_MFAP5 high(AdultOmentum11)	ENSG00000107036.11	0.00840434	4.84767e-52	0.00688033	0.984715
Asthma_UKB	Adipose - Visceral (Omentum)	Mast cell(AdultOmentum15)	ENSG00000169194.9	0.0379156	2.38693e-21	0.087717	0.874367
Asthma_UKB	Adipose - Visceral (Omentum)	T cell(AdultOmentum8)	ENSG00000180376.16	0.00148317	0.0278313	0.0897258	0.880504
Asthma_UKB	Adipose - Visceral (Omentum)	Mast cell(AdultOmentum15)	ENSG00000249685.1	0.0237704	1.65953e-11	0.0524999	0.92373
Asthma_UKB	Blood Vessel	M1 Macrophage(AdultArtery5)	ENSG00000003249.13	0.00869838	0.0177101	0.045186	0.925065
Asthma_UKB	Blood Vessel	Macrophage(AdultArtery11)	ENSG00000008838.19	0.0123136	4.12211e-43	0.103407	0.884279
Asthma_UKB	Blood Vessel	Basal cell(AdultArtery16)	ENSG00000041982.15	0.00756741	0.00309425	0.0350049	0.953682
Asthma_UKB	Blood Vessel	Basal cell(AdultArtery16)	ENSG00000118514.13	0.0179536	0.00028981	0.124374	0.857341
Asthma_UKB	Blood Vessel	T cell(AdultArtery10)	ENSG00000142599.17	0.00900239	3.87946e-05	0.0910676	0.899887
Asthma_UKB	Blood Vessel	M1 Macrophage(AdultArtery5)	ENSG00000167105.7	0.0387618	5.97368e-11	0.104976	0.856262
Asthma_UKB	Blood Vessel	T cell(AdultArtery10)	ENSG00000167286.9	0.0250511	0.00569142	0.0796898	0.887798
Asthma_UKB	Blood Vessel	Endothelial cell_VWF high(AdultArtery6)	ENSG00000179428.2	0.00110334	0.000469491	0.0977167	0.900705
Asthma_UKB	Blood Vessel	B cell (Plasmocyte)_IGHG high(AdultArtery12)	ENSG00000179630.10	0.00508354	0.00306846	0.0118012	0.978826
Asthma_UKB	Blood Vessel	M1 Macrophage(AdultArtery5)	ENSG00000187266.13	0.000174248	0.00239211	0.0492416	0.948184
Asthma_UKB	Blood Vessel	Endothelial cell_SELE high(AdultArtery2)	ENSG00000221886.3	0.00387102	0.0143591	0.0105925	0.966369
Asthma_UKB	Blood Vessel	Endothelial cell_SELE high(AdultArtery2)	ENSG00000243509.4	0.000421316	0.00467879	0.0787157	0.916159
Asthma_UKB	Blood Vessel	Fibroblast_ CXCL12 high(AdultArtery1)	ENSG00000250673.2	0.000903495	0.00742223	0.0350628	0.956425
Asthma_UKB	Blood Vessel	Smooth muscle cell(AdultArtery8)	ENSG00000258366.7	0.0345877	0.00490934	0.0826852	0.875786
Asthma_UKB	Brain - Cerebellum	Interneuron(AdultCerebellum16)	ENSG00000179588.8	0.0323038	0.0154909	0.0338634	0.903949
Asthma_UKB	Colon - Sigmoid	Smooth muscle cell(AdultSigmoidColon11)	ENSG00000152382.5	0.0169562	2.79668e-09	0.0409922	0.942052
Asthma_UKB	Colon - Sigmoid	Mast cell(AdultSigmoidColon9)	ENSG00000175707.8	0.003945	0.0143493	0.0323644	0.947642
Asthma_UKB	Colon - Sigmoid	Enteric nerval cell(AdultSigmoidColon8)	ENSG00000182307.12	0.00897094	2.01115e-05	0.00486368	0.986114
Asthma_UKB	Colon - Sigmoid	Enterocyte(AdultSigmoidColon3)	ENSG00000234369.1	0.0303451	0.0314821	0.0414614	0.874146
Asthma_UKB	Colon - Sigmoid	Smooth muscle cell(AdultSigmoidColon11)	ENSG00000246451.2	0.0489216	0.00719112	0.0477767	0.888882
Asthma_UKB	Colon - Transverse	Stromal cell(AdultTransverseColon15)	ENSG00000047578.12	0.0503789	1.38782e-09	0.0422822	0.907339
Asthma_UKB	Colon - Transverse	Enterocyte_CA1 high(AdultTransverseColon7)	ENSG00000048462.10	0.0133824	1.33882e-21	0.0723398	0.914278
Asthma_UKB	Colon - Transverse	Enterocyte progenitor(AdultTransverseColon5)	ENSG00000073605.18	1.96287e-05	6.54965e-44	0.0155866	0.984394
Asthma_UKB	Colon - Transverse	Enterocyte progenitor(AdultTransverseColon5)	ENSG00000099377.13	1.27093e-06	0.0841068	0.0612339	0.854656
Asthma_UKB	Colon - Transverse	Enterocyte_SLC26A3 high(AdultTransverseColon6)	ENSG00000108771.12	0.0402847	0.000614762	0.067799	0.890941
Asthma_UKB	Colon - Transverse	Enterocyte_CA1 high(AdultTransverseColon7)	ENSG00000138119.16	0.00529646	0.00048747	0.0229062	0.971202
Asthma_UKB	Colon - Transverse	Enterocyte_BEST4 high(AdultTransverseColon10)	ENSG00000138688.15	0.0119013	8.75895e-10	0.118064	0.870034
Asthma_UKB	Colon - Transverse	B cell(Plasmocyte)_IGKC high(AdultTransverseColon0)	ENSG00000162521.18	0.0109468	0.0779133	0.0268842	0.853507
Asthma_UKB	Colon - Transverse	Smooth muscle cell(AdultTransverseColon17)	ENSG00000255468.6	0.000274441	4.79e-06	0.00306773	0.996653
Asthma_UKB	Colon - Transverse	Enterocyte_SLC26A3 high(AdultTransverseColon6)	ENSG00000258366.7	0.0363426	0.00380787	0.0639161	0.893798
Asthma_UKB	Colon - Transverse	Enterocyte_CA1 high(AdultTransverseColon7)	ENSG00000259330.2	0.00767431	0.0368826	0.0186152	0.92234
Asthma_UKB	Colon - Transverse	B cell(Plasmocyte)_IGKC high(AdultTransverseColon0)	ENSG00000267632.1	0.0390857	0.000545759	0.0600802	0.899939
Asthma_UKB	Colon - Transverse	B cell(Plasmocyte)_IGKC high(AdultTransverseColon0)	ENSG00000278845.4	0.0428043	4.95582e-05	0.0554743	0.901634
Asthma_UKB	Esophagus	Macrophage_RGS1 high(AdultEsophagus4)	ENSG00000004139.13	0.044006	0.0189323	0.062477	0.861431
Asthma_UKB	Esophagus	Smooth muscle cell(AdultEsophagus19)	ENSG00000065534.18	0.00218701	0.0598086	0.00608239	0.913224
Asthma_UKB	Esophagus	B cell(AdultEsophagus9)	ENSG00000099377.13	1.32596e-19	0.0857459	0.0624965	0.851758
Asthma_UKB	Esophagus	Stromal cell_PTGDS high(AdultEsophagus1)	ENSG00000100342.20	0.00549697	0.0379889	0.0153654	0.928332
Asthma_UKB	Esophagus	Antigen-presenting cell(AdultEsophagus12)	ENSG00000117586.10	0.000954482	0.000983652	0.0293586	0.968672
Asthma_UKB	Esophagus	Mast cell(AdultEsophagus14)	ENSG00000135362.13	0.0321675	0.000536054	0.0339099	0.932892
Asthma_UKB	Esophagus	Epithelial cell_KRT14 high(AdultEsophagus5)	ENSG00000135541.20	6.32056e-05	0.000161801	0.0689855	0.930789
Asthma_UKB	Esophagus	Endothelial cell_ACKR1 high(AdultEsophagus6)	ENSG00000139531.12	0.0215135	4.82887e-12	0.0479247	0.930562
Asthma_UKB	Esophagus	Smooth muscle cell(AdultEsophagus19)	ENSG00000141295.13	0.0204761	0.00715778	0.0997629	0.871147
Asthma_UKB	Esophagus	Epithelial cell_KRT17 high(AdultEsophagus16)	ENSG00000142599.17	1.9655e-05	2.26451e-05	0.0527359	0.947222
Asthma_UKB	Esophagus	Epithelial cell_KRT14 high(AdultEsophagus5)	ENSG00000149485.18	9.33747e-06	6.09087e-06	0.0472337	0.952751
Asthma_UKB	Esophagus	Goblet cell(AdultEsophagus13)	ENSG00000149922.10	2.58269e-08	0.0464343	0.0325763	0.920989
Asthma_UKB	Esophagus	Stromal cell_PTGDS high(AdultEsophagus1)	ENSG00000156218.12	0.00295102	0.000209413	0.00624672	0.990507
Asthma_UKB	Esophagus	Epithelial cell_KRT14 high(AdultEsophagus5)	ENSG00000157837.15	6.80144e-06	0.000352442	0.0371677	0.962473
Asthma_UKB	Esophagus	Epithelial cell_KRT17 high(AdultEsophagus16)	ENSG00000157870.14	0.00255561	0.0508308	0.0348117	0.908165
Asthma_UKB	Esophagus	Mucosal aquamous Epithelial cell(AdultEsophagus10)	ENSG00000162441.11	0.0180041	0.00246131	0.0524543	0.92625
Asthma_UKB	Esophagus	Mucosal aquamous Epithelial cell(AdultEsophagus10)	ENSG00000166949.15	0.00171124	4.19131e-33	0.00724157	0.991047
Asthma_UKB	Esophagus	Endothelial cell_ACKR1 high(AdultEsophagus6)	ENSG00000167515.10	0.000349183	0.00289006	0.0116656	0.985015
Asthma_UKB	Esophagus	Smooth muscle cell(AdultEsophagus19)	ENSG00000167925.15	0.00934547	0.000514159	0.0565152	0.933541
Asthma_UKB	Esophagus	B cell_JCHAIN high(AdultEsophagus15)	ENSG00000169442.8	0.000518923	0.0426829	0.102654	0.85393
Asthma_UKB	Esophagus	Kerationcyte(AdultEsophagus11)	ENSG00000178773.14	2.41279e-05	0.0199698	0.0921251	0.887876
Asthma_UKB	Esophagus	Endothelial cell_ACKR1 high(AdultEsophagus6)	ENSG00000179428.2	1.68649e-07	0.00066178	0.138147	0.861191
Asthma_UKB	Esophagus	B cell(AdultEsophagus9)	ENSG00000180329.13	0.00373731	6.91545e-05	0.0112563	0.984916
Asthma_UKB	Esophagus	Epithelial cell_KRT17 high(AdultEsophagus16)	ENSG00000180376.16	0.00187091	0.0312054	0.100694	0.865655
Asthma_UKB	Esophagus	Neutrophil _S100A8 high(AdultEsophagus20)	ENSG00000183111.11	2.03052e-07	0.0175693	0.0557316	0.926699
Asthma_UKB	Esophagus	Stromal cell_PTGDS high(AdultEsophagus1)	ENSG00000183579.15	1.53537e-05	0.085078	0.0349997	0.87987
Asthma_UKB	Esophagus	Stromal cell_PLA2G2A high(AdultEsophagus0)	ENSG00000189171.14	0.00136251	2.73655e-06	0.0413942	0.95724
Asthma_UKB	Esophagus	Epithelial cell_KRT14 high(AdultEsophagus5)	ENSG00000197712.11	0.0136527	9.37874e-12	0.0292349	0.957112
Asthma_UKB	Esophagus	Endothelial cell_IGFBP3 high(AdultEsophagus18)	ENSG00000198740.8	0.00119395	2.15091e-11	0.0371649	0.961641
Asthma_UKB	Esophagus	Neutrophil _S100A8 high(AdultEsophagus20)	ENSG00000230795.3	0.0135025	7.63972e-12	0.107591	0.878906
Asthma_UKB	Esophagus	Epithelial cell_KRT4 high(AdultEsophagus2)	ENSG00000232629.8	0.00225386	7.63239e-101	0.0721693	0.925577
Asthma_UKB	Esophagus	Epithelial cell_KRT17 high(AdultEsophagus16)	ENSG00000251259.1	0.0155286	0.0301757	0.0372015	0.904798
Asthma_UKB	Esophagus	Epithelial cell_KRT14 high(AdultEsophagus5)	ENSG00000255121.2	0.00303438	0.000809275	0.0104795	0.985463
Asthma_UKB	Esophagus	Kerationcyte(AdultEsophagus11)	ENSG00000258366.7	0.000596237	0.0041045	0.0689367	0.926327
Asthma_UKB	Heart	Macrophage(AdultHeart2)	ENSG00000082641.15	0.000980915	0.00578431	0.0798894	0.913275
Asthma_UKB	Heart	Ventricle cardiomyocyte(AdultHeart5)	ENSG00000109084.13	0.0113475	0.0237537	0.0702565	0.890854
Asthma_UKB	Heart	Neutrophil(AdultHeart6)	ENSG00000111321.10	0.00224089	0.000622902	0.00481354	0.992082
Asthma_UKB	Heart	T cell(AdultHeart7)	ENSG00000120256.9	0.0012442	0.0122817	0.0712544	0.915008
Asthma_UKB	Heart	T cell(AdultHeart7)	ENSG00000143119.12	0.0020927	0.0958646	0.00735545	0.870298
Asthma_UKB	Heart	Ventricle cardiomyocyte(AdultHeart5)	ENSG00000143164.15	0.0282019	4.3389e-09	0.0641512	0.907647
Asthma_UKB	Heart	Endothelial cell(AdultHeart4)	ENSG00000167182.13	0.0152473	0.00148938	0.0199781	0.962201
Asthma_UKB	Heart	Neutrophil(AdultHeart6)	ENSG00000167985.6	0.00184482	5.45082e-06	0.0421669	0.955983
Asthma_UKB	Heart	M1 Macrophage(AdultHeart9)	ENSG00000197728.9	0.0103331	3.1124e-12	0.0363527	0.953314
Asthma_UKB	Liver	Vascular endothelial cell(AdultLiver9)	ENSG00000069275.12	0.022651	0.00264629	0.0317766	0.941094
Asthma_UKB	Liver	Activated T cell(AdultLiver5)	ENSG00000133812.15	0.0283374	0.00884986	0.0837525	0.876097
Asthma_UKB	Liver	Sinusoidal endothelial cell(AdultLiver10)	ENSG00000134824.13	0.0429129	9.39424e-06	0.0734367	0.883636
Asthma_UKB	Liver	Sinusoidal endothelial cell(AdultLiver10)	ENSG00000149485.18	0.0265506	1.08718e-05	0.0851217	0.888313
Asthma_UKB	Lung	AT2 cell(AdultLung2)	ENSG00000134824.13	0.052568	8.7442e-06	0.0682986	0.879118
Asthma_UKB	Lung	Basal/Epithelial cell(AdultLung18)	ENSG00000261371.5	0.011888	0.061436	0.0420029	0.867637
Asthma_UKB	Muscle - Skeletal	Conventional dendritic cell_IL8 high(AdultMuscle6)	ENSG00000130598.15	0.0312859	0.000586735	0.0667587	0.901097
Asthma_UKB	Muscle - Skeletal	T cell(AdultMuscle5)	ENSG00000143178.12	0.0238164	5.63357e-09	0.0835788	0.892605
Asthma_UKB	Muscle - Skeletal	Endothelial cell_PODXL high(AdultMuscle7)	ENSG00000232629.8	0.000972622	1.49077e-100	0.141913	0.857114
Asthma_UKB	Pancreas	Exocrine cell(AdultPancreas1)	ENSG00000185475.10	0.0117137	6.347e-06	0.0399641	0.948314
Asthma_UKB	Pancreas	Fibroblast(AdultPancreas12)	ENSG00000276851.1	0.0230523	2.20709e-11	0.0381835	0.938764
Asthma_UKB	Spleen	B cell (Plasmocyte)_IGHG_IGK high(AdultSpleenParenchyma8)	ENSG00000257178.5	0.00687092	6.48834e-11	0.114131	0.878998
Asthma_UKB	Stomach	B cell (Plasmocyte)_IGHA/HG high(AdultStomach11)	ENSG00000019505.7	0.002423	0.0353485	0.037983	0.922044
Asthma_UKB	Stomach	Gastric chief cell(AdultStomach3)	ENSG00000073605.18	0.0178155	2.22178e-43	0.0552856	0.926899
Asthma_UKB	Stomach	Gastric chief cell(AdultStomach3)	ENSG00000235173.6	0.0295006	3.80901e-05	0.0101391	0.960221
Asthma_UKB	Stomach	Epithelial cell(AdultStomach8)	ENSG00000280355.1	0.0140485	0.0419401	0.0140769	0.890569
Asthma_UKB	Thyroid	Thyroid follicular cell(AdultThyroid13)	ENSG00000073605.18	0.00956611	1.24584e-43	0.0305605	0.959873
Asthma_UKB	Whole Blood	Myeloid progenitor cell(AdultPeripheralBlood14)	ENSG00000011243.17	0.0110097	0.0267466	0.0487501	0.907564
Asthma_UKB	Whole Blood	Monocyte_S100A12 high(AdultPeripheralBlood0)	ENSG00000023892.10	0.00184955	0.000108307	0.128067	0.869973
Asthma_UKB	Whole Blood	Plasmacytoid dendritic cell(AdultPeripheralBlood10)	ENSG00000095321.16	0.00296647	0.00750647	0.118234	0.871106
Asthma_UKB	Whole Blood	Macrophage(AdultPeripheralBlood5)	ENSG00000101246.19	0.00111103	0.00568809	0.0959006	0.897235
Asthma_UKB	Whole Blood	Monocyte_ISG15 high(AdultPeripheralBlood11)	ENSG00000108370.16	0.00770336	0.063798	0.0107592	0.875499
Asthma_UKB	Whole Blood	T cell(AdultPeripheralBlood6)	ENSG00000111802.13	0.0013686	0.00457495	0.0112481	0.982296
Asthma_UKB	Whole Blood	CD8+ T cell(AdultPeripheralBlood2)	ENSG00000125245.12	5.69338e-05	2.68594e-12	0.0790657	0.920877
Asthma_UKB	Whole Blood	B cell(Centrocyte)(AdultPeripheralBlood12)	ENSG00000134882.15	0.000606575	1.8612e-12	0.054481	0.944912
Asthma_UKB	Whole Blood	T cell(AdultPeripheralBlood6)	ENSG00000141279.15	0.0273096	0.00159149	0.0211249	0.948005
Asthma_UKB	Whole Blood	Monocyte_ISG15 high(AdultPeripheralBlood11)	ENSG00000142599.17	2.40154e-07	5.18615e-05	0.122066	0.877881
Asthma_UKB	Whole Blood	Dendritic cell_FCER1A high(AdultPeripheralBlood4)	ENSG00000142655.12	0.00235718	0.0046497	0.0987016	0.894181
Asthma_UKB	Whole Blood	Monocyte_S100A12 high(AdultPeripheralBlood0)	ENSG00000145779.7	0.0083936	0.0107113	0.0221581	0.954847
Asthma_UKB	Whole Blood	NK cell(AdultPeripheralBlood13)	ENSG00000149485.18	0.0160938	7.69284e-06	0.0599362	0.92396
Asthma_UKB	Whole Blood	Monocyte_S100A12 high(AdultPeripheralBlood0)	ENSG00000158773.14	0.0405002	0.0171191	0.0295748	0.890048
Asthma_UKB	Whole Blood	Monocyte(AdultPeripheralBlood1)	ENSG00000163312.10	0.00195483	0.0878476	0.0204918	0.881671
Asthma_UKB	Whole Blood	Macrophage(AdultPeripheralBlood5)	ENSG00000163485.16	3.98017e-05	8.51384e-06	0.02227	0.977682
Asthma_UKB	Whole Blood	Monocyte_ISG15 high(AdultPeripheralBlood11)	ENSG00000169442.8	2.10108e-05	0.0113647	0.02661	0.961996
Asthma_UKB	Whole Blood	Proliferating cell(AdultPeripheralBlood8)	ENSG00000172818.9	0.00361076	0.000152186	0.128264	0.867969
Asthma_UKB	Whole Blood	Macrophage(AdultPeripheralBlood5)	ENSG00000179564.3	0.0109126	0.00372712	0.0110662	0.970915
Asthma_UKB	Whole Blood	Macrophage(AdultPeripheralBlood5)	ENSG00000179630.10	2.57911e-05	0.0056044	0.0223761	0.971988
Asthma_UKB	Whole Blood	NK cell(AdultPeripheralBlood13)	ENSG00000204084.12	0.0059591	0.0273845	0.034379	0.927655
Asthma_UKB	Whole Blood	Erythroid cell(AdultPeripheralBlood15)	ENSG00000228737.2	0.00432289	2.58814e-05	0.0878255	0.907824
Asthma_UKB	Whole Blood	T cell(AdultPeripheralBlood6)	ENSG00000234084.1	0.00149141	0.00029161	0.125135	0.873078
Asthma_UKB	Whole Blood	Monocyte_S100A12 high(AdultPeripheralBlood0)	ENSG00000236493.2	2.12071e-05	0.000820975	0.0392429	0.959915
Asthma_UKB	Whole Blood	Myeloid progenitor cell(AdultPeripheralBlood14)	ENSG00000245848.2	0.00165152	6.8654e-18	0.00330472	0.995044
Asthma_UKB	Whole Blood	Neutrophil_DEFA3 high(AdultPeripheralBlood7)	ENSG00000254470.2	0.000440437	9.07989e-06	0.00671159	0.992838
Asthma_UKB	Whole Blood	Proliferating cell(AdultPeripheralBlood8)	ENSG00000256433.2	0.0237995	0.0105698	0.0975471	0.865527
Asthma_UKBS	Adipose - Visceral (Omentum)	Stromal cell_MFAP5 high(AdultOmentum11)	ENSG00000107036.11	0.00861941	6.62285e-52	0.00708202	0.984299
Asthma_UKBS	Adipose - Visceral (Omentum)	T cell(AdultOmentum8)	ENSG00000180376.16	0.00165338	0.0405067	0.100147	0.85703
Asthma_UKBS	Adipose - Visceral (Omentum)	Mast cell(AdultOmentum15)	ENSG00000249685.1	0.0240819	2.98534e-11	0.053201	0.922717
Asthma_UKBS	Blood Vessel	M1 Macrophage(AdultArtery5)	ENSG00000003249.13	0.0102648	0.0171808	0.0534993	0.915814
Asthma_UKBS	Blood Vessel	Macrophage(AdultArtery11)	ENSG00000008838.19	0.0128575	1.86783e-45	0.108019	0.879124
Asthma_UKBS	Blood Vessel	Basal cell(AdultArtery16)	ENSG00000041982.15	0.00611037	0.00362719	0.0280736	0.961425
Asthma_UKBS	Blood Vessel	Endothelial cell_SELE high(AdultArtery2)	ENSG00000092929.11	0.0016543	0.0608497	0.0658318	0.870155
Asthma_UKBS	Blood Vessel	Basal cell(AdultArtery16)	ENSG00000118514.13	0.0182091	0.000176782	0.126158	0.85543
Asthma_UKBS	Blood Vessel	T cell(AdultArtery10)	ENSG00000125968.8	0.0200135	0.0220413	0.0950398	0.858305
Asthma_UKBS	Blood Vessel	T cell(AdultArtery10)	ENSG00000142599.17	0.00881994	5.39412e-05	0.0892017	0.901919
Asthma_UKBS	Blood Vessel	M1 Macrophage(AdultArtery5)	ENSG00000167105.7	0.0371581	5.60616e-11	0.100591	0.862251
Asthma_UKBS	Blood Vessel	T cell(AdultArtery10)	ENSG00000167286.9	0.0284199	0.000178347	0.0905324	0.880814
Asthma_UKBS	Blood Vessel	Endothelial cell_VWF high(AdultArtery6)	ENSG00000179428.2	0.000716332	0.00202243	0.0630921	0.934146
Asthma_UKBS	Blood Vessel	B cell (Plasmocyte)_IGHG high(AdultArtery12)	ENSG00000179630.10	0.00487095	0.0010846	0.0112633	0.98235
Asthma_UKBS	Blood Vessel	M1 Macrophage(AdultArtery5)	ENSG00000187266.13	0.000188175	0.0181625	0.0532729	0.928313
Asthma_UKBS	Blood Vessel	Endothelial cell_SELE high(AdultArtery2)	ENSG00000221886.3	0.00324618	0.0045882	0.00871118	0.981918
Asthma_UKBS	Blood Vessel	Endothelial cell_SELE high(AdultArtery2)	ENSG00000243509.4	0.000597045	0.0175705	0.111976	0.869763
Asthma_UKBS	Blood Vessel	Fibroblast_ CXCL12 high(AdultArtery1)	ENSG00000250673.2	0.000917859	0.011964	0.0356407	0.951177
Asthma_UKBS	Blood Vessel	Smooth muscle cell(AdultArtery8)	ENSG00000258366.7	0.0325269	0.012234	0.0777099	0.872465
Asthma_UKBS	Blood Vessel	Fibroblast_ CXCL12 high(AdultArtery3)	ENSG00000273015.2	0.00818753	0.0634071	0.00719548	0.856737
Asthma_UKBS	Blood Vessel	B cell (Plasmocyte)_IGHG high(AdultArtery12)	ENSG00000278616.1	0.0114256	0.0233823	0.0543246	0.90603
Asthma_UKBS	Colon - Sigmoid	Smooth muscle cell(AdultSigmoidColon11)	ENSG00000152382.5	0.019284	1.55953e-08	0.0467573	0.933959
Asthma_UKBS	Colon - Sigmoid	Mast cell(AdultSigmoidColon9)	ENSG00000175707.8	0.00407755	0.0360796	0.0335092	0.922061
Asthma_UKBS	Colon - Sigmoid	Enteric nerval cell(AdultSigmoidColon8)	ENSG00000182307.12	0.00897151	4.98731e-06	0.00486402	0.986152
Asthma_UKBS	Colon - Sigmoid	Enterocyte(AdultSigmoidColon3)	ENSG00000234369.1	0.023051	0.0113257	0.031233	0.926272
Asthma_UKBS	Colon - Transverse	Stromal cell(AdultTransverseColon15)	ENSG00000047578.12	0.0668275	1.63026e-08	0.0564141	0.876758
Asthma_UKBS	Colon - Transverse	Enterocyte_CA1 high(AdultTransverseColon7)	ENSG00000048462.10	0.013279	2.24377e-21	0.071773	0.914948
Asthma_UKBS	Colon - Transverse	Enterocyte progenitor(AdultTransverseColon5)	ENSG00000073605.18	1.99511e-05	2.88897e-46	0.0158591	0.984121
Asthma_UKBS	Colon - Transverse	Enterocyte_SLC26A3 high(AdultTransverseColon6)	ENSG00000108771.12	0.0441638	0.000814809	0.074424	0.88012
Asthma_UKBS	Colon - Transverse	Enterocyte_CA1 high(AdultTransverseColon7)	ENSG00000138119.16	0.00691173	0.000908882	0.0301976	0.96178
Asthma_UKBS	Colon - Transverse	Enterocyte_BEST4 high(AdultTransverseColon10)	ENSG00000138688.15	0.0131915	1.98185e-09	0.130972	0.855836
Asthma_UKBS	Colon - Transverse	Enterocyte progenitor(AdultTransverseColon5)	ENSG00000162341.16	0.00585376	0.0332187	0.0426944	0.913774
Asthma_UKBS	Colon - Transverse	Smooth muscle cell(AdultTransverseColon17)	ENSG00000255468.6	0.000306091	3.98465e-06	0.00353696	0.996153
Asthma_UKBS	Colon - Transverse	Enterocyte_SLC26A3 high(AdultTransverseColon6)	ENSG00000258366.7	0.0339762	0.00943427	0.0596983	0.891601
Asthma_UKBS	Colon - Transverse	Enterocyte_CA1 high(AdultTransverseColon7)	ENSG00000259330.2	0.00799605	0.030726	0.0194268	0.929782
Asthma_UKBS	Colon - Transverse	B cell(Plasmocyte)_IGKC high(AdultTransverseColon0)	ENSG00000267632.1	0.0459932	0.000776457	0.0708752	0.881857
Asthma_UKBS	Colon - Transverse	B cell(Plasmocyte)_IGKC high(AdultTransverseColon0)	ENSG00000278845.4	0.0428321	1.34914e-05	0.055511	0.901633
Asthma_UKBS	Esophagus	Macrophage_RGS1 high(AdultEsophagus4)	ENSG00000004139.13	0.0426134	0.0257438	0.0604808	0.853276
Asthma_UKBS	Esophagus	Smooth muscle cell(AdultEsophagus19)	ENSG00000065534.18	0.00220111	0.045752	0.00610909	0.931635
Asthma_UKBS	Esophagus	Stromal cell_PTGDS high(AdultEsophagus1)	ENSG00000100342.20	0.0072138	0.0464721	0.0204725	0.910163
Asthma_UKBS	Esophagus	Macrophage_RGS1 high(AdultEsophagus4)	ENSG00000106003.12	0.0026204	0.0207087	0.0426629	0.932763
Asthma_UKBS	Esophagus	Antigen-presenting cell(AdultEsophagus12)	ENSG00000117586.10	0.000908864	0.000473868	0.0279071	0.970695
Asthma_UKBS	Esophagus	Epithelial cell_KRT7 high(AdultEsophagus7)	ENSG00000132471.11	0.0303902	0.0389296	0.0419227	0.861105
Asthma_UKBS	Esophagus	Mast cell(AdultEsophagus14)	ENSG00000135362.13	0.0405976	0.000982661	0.0430595	0.914453
Asthma_UKBS	Esophagus	Epithelial cell_KRT14 high(AdultEsophagus5)	ENSG00000135541.20	6.59051e-05	0.000101469	0.0719746	0.927858
Asthma_UKBS	Esophagus	Endothelial cell_IGFBP3 high(AdultEsophagus18)	ENSG00000138152.8	4.56963e-05	0.101987	0.0088155	0.888672
Asthma_UKBS	Esophagus	Endothelial cell_CCL21 high(AdultEsophagus17)	ENSG00000138686.9	0.00944156	6.4469e-10	0.042133	0.948425
Asthma_UKBS	Esophagus	Endothelial cell_ACKR1 high(AdultEsophagus6)	ENSG00000139531.12	0.0166389	6.69276e-13	0.0368388	0.946522
Asthma_UKBS	Esophagus	Smooth muscle cell(AdultEsophagus19)	ENSG00000141295.13	0.0140714	0.0110332	0.0682526	0.904398
Asthma_UKBS	Esophagus	B cell(AdultEsophagus9)	ENSG00000141569.10	2.70823e-05	0.0384866	0.0412678	0.920194
Asthma_UKBS	Esophagus	Epithelial cell_KRT17 high(AdultEsophagus16)	ENSG00000142599.17	1.5345e-05	2.50905e-05	0.0409524	0.959007
Asthma_UKBS	Esophagus	Epithelial cell_KRT14 high(AdultEsophagus5)	ENSG00000149485.18	1.05753e-05	7.46673e-07	0.053628	0.946361
Asthma_UKBS	Esophagus	Goblet cell(AdultEsophagus13)	ENSG00000149922.10	9.10262e-09	0.0188137	0.0108357	0.970351
Asthma_UKBS	Esophagus	Stromal cell_PTGDS high(AdultEsophagus1)	ENSG00000156218.12	0.004723	0.000310127	0.0105987	0.984242
Asthma_UKBS	Esophagus	Epithelial cell_KRT14 high(AdultEsophagus5)	ENSG00000157837.15	4.11057e-06	0.000329532	0.022067	0.977599
Asthma_UKBS	Esophagus	Epithelial cell_KRT17 high(AdultEsophagus16)	ENSG00000157870.14	0.00243614	0.0351863	0.0331233	0.926737
Asthma_UKBS	Esophagus	Neutrophil _S100A8 high(AdultEsophagus20)	ENSG00000162341.16	0.00388085	0.0386637	0.0500764	0.904436
Asthma_UKBS	Esophagus	Mucosal aquamous Epithelial cell(AdultEsophagus10)	ENSG00000166949.15	0.00172111	1.3721e-32	0.00728911	0.99099
Asthma_UKBS	Esophagus	Kerationcyte(AdultEsophagus11)	ENSG00000167515.10	1.22689e-05	0.0159284	0.0534536	0.930602
Asthma_UKBS	Esophagus	Smooth muscle cell(AdultEsophagus19)	ENSG00000167925.15	0.0112109	0.000745705	0.0679961	0.919926
Asthma_UKBS	Esophagus	Kerationcyte(AdultEsophagus11)	ENSG00000178773.14	1.22854e-05	0.0129616	0.0464195	0.940603
Asthma_UKBS	Esophagus	Endothelial cell_ACKR1 high(AdultEsophagus6)	ENSG00000179428.2	1.05908e-07	0.00275742	0.0863835	0.910859
Asthma_UKBS	Esophagus	B cell(AdultEsophagus9)	ENSG00000180329.13	0.00362926	2.57305e-05	0.0109019	0.985435
Asthma_UKBS	Esophagus	Neutrophil _S100A8 high(AdultEsophagus20)	ENSG00000183111.11	2.11167e-07	0.0448542	0.0580255	0.89712
Asthma_UKBS	Esophagus	Stromal cell_PLA2G2A high(AdultEsophagus0)	ENSG00000189171.14	0.00144067	3.43665e-06	0.0438262	0.95473
Asthma_UKBS	Esophagus	Epithelial cell_KRT14 high(AdultEsophagus5)	ENSG00000197712.11	0.0138602	1.69064e-11	0.0296945	0.956445
Asthma_UKBS	Esophagus	Endothelial cell_IGFBP3 high(AdultEsophagus18)	ENSG00000198740.8	0.000969043	1.70782e-11	0.0299755	0.969055
Asthma_UKBS	Esophagus	Epithelial cell_KRT4 high(AdultEsophagus2)	ENSG00000232629.8	0.00226209	2.2349e-100	0.0724364	0.925301
Asthma_UKBS	Esophagus	Epithelial cell_KRT17 high(AdultEsophagus16)	ENSG00000251259.1	0.016116	0.0316261	0.0386472	0.900723
Asthma_UKBS	Esophagus	Epithelial cell_KRT14 high(AdultEsophagus5)	ENSG00000255121.2	0.00247382	1.82356e-05	0.00835779	0.989145
Asthma_UKBS	Esophagus	Kerationcyte(AdultEsophagus11)	ENSG00000258366.7	0.000555836	0.0101397	0.0642042	0.925014
Asthma_UKBS	Esophagus	Endothelial cell_IGFBP3 high(AdultEsophagus18)	ENSG00000263142.5	0.0235428	0.0182505	0.0988795	0.855019
Asthma_UKBS	Heart	Macrophage(AdultHeart2)	ENSG00000082641.15	0.000708129	0.00931031	0.0573995	0.932469
Asthma_UKBS	Heart	Ventricle cardiomyocyte(AdultHeart5)	ENSG00000109084.13	0.0113906	0.0337348	0.070539	0.878955
Asthma_UKBS	Heart	Neutrophil(AdultHeart6)	ENSG00000111321.10	0.00214892	0.00048338	0.00457473	0.992606
Asthma_UKBS	Heart	T cell(AdultHeart7)	ENSG00000120256.9	0.0012222	0.00561943	0.0699704	0.923091
Asthma_UKBS	Heart	T cell(AdultHeart7)	ENSG00000143119.12	0.00137415	0.0585156	0.0044806	0.920743
Asthma_UKBS	Heart	Ventricle cardiomyocyte(AdultHeart5)	ENSG00000143164.15	0.0340858	2.57132e-08	0.0777442	0.88817
Asthma_UKBS	Heart	Endothelial cell(AdultHeart4)	ENSG00000167182.13	0.0197703	0.00432966	0.0262055	0.946542
Asthma_UKBS	Heart	Neutrophil(AdultHeart6)	ENSG00000167985.6	0.0017807	5.6949e-07	0.0406665	0.957552
Asthma_UKBS	Heart	M1 Macrophage(AdultHeart9)	ENSG00000197728.9	0.0077067	4.75618e-13	0.0268585	0.965435
Asthma_UKBS	Liver	Vascular endothelial cell(AdultLiver9)	ENSG00000069275.12	0.021623	0.0043556	0.0302922	0.940714
Asthma_UKBS	Liver	Activated T cell(AdultLiver5)	ENSG00000133812.15	0.0275408	0.00616315	0.0813668	0.882865
Asthma_UKBS	Liver	Sinusoidal endothelial cell(AdultLiver10)	ENSG00000134824.13	0.043167	1.02285e-06	0.0738775	0.882954
Asthma_UKBS	Liver	Sinusoidal endothelial cell(AdultLiver10)	ENSG00000149485.18	0.0266557	1.18142e-06	0.0854624	0.88788
Asthma_UKBS	Lung	AT2 cell(AdultLung2)	ENSG00000134824.13	0.053769	9.68095e-07	0.0698818	0.876348
Asthma_UKBS	Lung	Fibroblast(AdultLung11)	ENSG00000204291.10	0.0225316	0.0499676	0.0185327	0.850886
Asthma_UKBS	Lung	Basal/Epithelial cell(AdultLung18)	ENSG00000261371.5	0.00466096	0.0161559	0.0158495	0.958854
Asthma_UKBS	Muscle - Skeletal	Proliferating cell(AdultMuscle12)	ENSG00000113504.20	0.00196916	0.0649711	0.0263083	0.90205
Asthma_UKBS	Muscle - Skeletal	Conventional dendritic cell_IL8 high(AdultMuscle6)	ENSG00000130598.15	0.0335281	0.000325128	0.0716144	0.894382
Asthma_UKBS	Muscle - Skeletal	T cell(AdultMuscle5)	ENSG00000143178.12	0.0209416	2.42884e-08	0.0733695	0.905689
Asthma_UKBS	Muscle - Skeletal	Endothelial cell_PODXL high(AdultMuscle7)	ENSG00000232629.8	0.000969038	4.33335e-100	0.141387	0.857644
Asthma_UKBS	Pancreas	Exocrine cell(AdultPancreas1)	ENSG00000185475.10	0.0113314	6.81632e-07	0.0386272	0.95004
Asthma_UKBS	Pancreas	Fibroblast(AdultPancreas12)	ENSG00000276851.1	0.0230274	2.1568e-11	0.038141	0.938832
Asthma_UKBS	Spleen	B cell (Plasmocyte)_IGHG_IGK high(AdultSpleenParenchyma8)	ENSG00000257178.5	0.00470331	4.34494e-11	0.07781	0.917487
Asthma_UKBS	Stomach	B cell (Plasmocyte)_IGHA/HG high(AdultStomach11)	ENSG00000019505.7	0.00235869	0.040248	0.0369546	0.917932
Asthma_UKBS	Stomach	Gastric chief cell(AdultStomach3)	ENSG00000073605.18	0.0177011	9.57975e-46	0.0549243	0.927375
Asthma_UKBS	Stomach	Pit cell_TFF2 high(AdultStomach5)	ENSG00000089053.12	0.0483512	0.000715401	0.0491276	0.901114
Asthma_UKBS	Stomach	Gastric chief cell(AdultStomach3)	ENSG00000235173.6	0.029512	9.44117e-06	0.0101434	0.96031
Asthma_UKBS	Stomach	Epithelial cell(AdultStomach8)	ENSG00000280355.1	0.0123224	0.00555947	0.0121636	0.964736
Asthma_UKBS	Thyroid	Thyroid follicular cell(AdultThyroid13)	ENSG00000073605.18	0.0104169	5.88727e-46	0.0333676	0.956215
Asthma_UKBS	Thyroid	Endothelial cell_VWF high(AdultThyroid16)	ENSG00000179428.2	0.00488558	0.00337286	0.105891	0.885696
Asthma_UKBS	Thyroid	Plasmacytoid dendritic cell(AdultThyroid14)	ENSG00000260233.3	0.0566257	8.00537e-05	0.0901909	0.853054
Asthma_UKBS	Whole Blood	Myeloid progenitor cell(AdultPeripheralBlood14)	ENSG00000011243.17	0.00973457	0.0321216	0.0429983	0.908024
Asthma_UKBS	Whole Blood	Monocyte_S100A12 high(AdultPeripheralBlood0)	ENSG00000023892.10	0.00157032	8.27989e-05	0.108581	0.889764
Asthma_UKBS	Whole Blood	Macrophage(AdultPeripheralBlood5)	ENSG00000101246.19	0.00127784	0.017341	0.110461	0.870721
Asthma_UKBS	Whole Blood	Monocyte_ISG15 high(AdultPeripheralBlood11)	ENSG00000108370.16	0.00662119	0.0340816	0.00907262	0.927659
Asthma_UKBS	Whole Blood	T cell(AdultPeripheralBlood6)	ENSG00000111802.13	0.00102638	0.0199931	0.00820362	0.96854
Asthma_UKBS	Whole Blood	CD8+ T cell(AdultPeripheralBlood2)	ENSG00000125245.12	5.39058e-05	7.16089e-12	0.0748074	0.925139
Asthma_UKBS	Whole Blood	B cell(Centrocyte)(AdultPeripheralBlood12)	ENSG00000134882.15	0.000592909	5.12272e-12	0.053231	0.946176
Asthma_UKBS	Whole Blood	T cell(AdultPeripheralBlood6)	ENSG00000141279.15	0.0340454	0.00452077	0.0265879	0.929253
Asthma_UKBS	Whole Blood	Monocyte_ISG15 high(AdultPeripheralBlood11)	ENSG00000142599.17	1.84992e-07	5.66959e-05	0.0937989	0.906144
Asthma_UKBS	Whole Blood	Dendritic cell_FCER1A high(AdultPeripheralBlood4)	ENSG00000142655.12	0.00310481	0.00818619	0.130327	0.858189
Asthma_UKBS	Whole Blood	Monocyte_S100A12 high(AdultPeripheralBlood0)	ENSG00000145779.7	0.00728133	0.00295826	0.0190805	0.969606
Asthma_UKBS	Whole Blood	NK cell(AdultPeripheralBlood13)	ENSG00000149485.18	0.018491	9.56702e-07	0.0690129	0.912495
Asthma_UKBS	Whole Blood	Monocyte(AdultPeripheralBlood1)	ENSG00000163312.10	0.00172156	0.0230594	0.0178677	0.955242
Asthma_UKBS	Whole Blood	Macrophage(AdultPeripheralBlood5)	ENSG00000163485.16	4.95811e-05	6.50253e-05	0.0279878	0.971897
Asthma_UKBS	Whole Blood	Monocyte_ISG15 high(AdultPeripheralBlood11)	ENSG00000169442.8	2.56485e-05	0.0283432	0.0327189	0.938891
Asthma_UKBS	Whole Blood	Macrophage(AdultPeripheralBlood5)	ENSG00000179564.3	0.0141979	0.00347682	0.0146965	0.964477
Asthma_UKBS	Whole Blood	Macrophage(AdultPeripheralBlood5)	ENSG00000179630.10	2.66813e-05	0.00213904	0.0231792	0.974653
Asthma_UKBS	Whole Blood	NK cell(AdultPeripheralBlood13)	ENSG00000204084.12	0.00665228	0.0445029	0.0385108	0.902823
Asthma_UKBS	Whole Blood	Erythroid cell(AdultPeripheralBlood15)	ENSG00000228737.2	0.00373449	2.15567e-05	0.0757351	0.920508
Asthma_UKBS	Whole Blood	Proliferating cell(AdultPeripheralBlood8)	ENSG00000234084.1	0.0189893	0.000155769	0.111046	0.869782
Asthma_UKBS	Whole Blood	Monocyte_S100A12 high(AdultPeripheralBlood0)	ENSG00000236493.2	2.58649e-05	0.00143147	0.0480822	0.95046
Asthma_UKBS	Whole Blood	Myeloid progenitor cell(AdultPeripheralBlood14)	ENSG00000245848.2	0.00165396	9.34557e-17	0.00331107	0.995035
Asthma_UKBS	Whole Blood	Neutrophil_DEFA3 high(AdultPeripheralBlood7)	ENSG00000254470.2	0.000522732	8.03762e-06	0.00815266	0.991316
Asthma_UKBS	Whole Blood	Proliferating cell(AdultPeripheralBlood8)	ENSG00000256433.2	0.0238995	0.00859212	0.0979584	0.867472
Attention_Deficit_Hyperactivity_Disorder	Adipose - Visceral (Omentum)	T cell(AdultOmentum8)	ENSG00000041802.10	6.24766e-08	0.0281387	0.0115309	0.96033
Attention_Deficit_Hyperactivity_Disorder	Blood Vessel	Macrophage(AdultArtery4)	ENSG00000110108.9	0.0066068	0.0120882	0.028827	0.949796
Attention_Deficit_Hyperactivity_Disorder	Blood Vessel	Myofibroblast_POSTN high(AdultArtery9)	ENSG00000135709.12	0.0041481	0.0843626	0.0337938	0.867599
Attention_Deficit_Hyperactivity_Disorder	Blood Vessel	B cell (Plasmocyte)_IGHG high(AdultArtery12)	ENSG00000173540.12	1.57379e-06	0.0150408	0.122698	0.86226
Attention_Deficit_Hyperactivity_Disorder	Blood Vessel	Smooth muscle cell(AdultArtery8)	ENSG00000177595.17	0.000805147	0.00307142	0.0307195	0.965326
Attention_Deficit_Hyperactivity_Disorder	Blood Vessel	Endothelial cell_VWF high(AdultArtery6)	ENSG00000228798.1	0.00264509	0.000425344	0.0243152	0.97257
Attention_Deficit_Hyperactivity_Disorder	Blood Vessel	Mast cell(AdultArtery13)	ENSG00000235109.7	9.59003e-06	0.0205268	0.0045242	0.974904
Attention_Deficit_Hyperactivity_Disorder	Brain - Cerebellum	Astrocyte(Bergmann glia)(AdultCerebellum4)	ENSG00000099256.18	0.0177331	0.0319157	0.0182593	0.902556
Attention_Deficit_Hyperactivity_Disorder	Brain - Cerebellum	Oligodendrocyte(AdultCerebellum10)	ENSG00000157538.13	0.030456	0.0243929	0.0180454	0.887867
Attention_Deficit_Hyperactivity_Disorder	Brain - Cerebellum	Epithelial cell(AdultCerebellum26)	ENSG00000164039.14	0.00698689	0.000454846	0.0714159	0.921098
Attention_Deficit_Hyperactivity_Disorder	Colon - Sigmoid	Enterocyte(AdultSigmoidColon1)	ENSG00000136143.14	0.0164439	0.0373379	0.0536839	0.881282
Attention_Deficit_Hyperactivity_Disorder	Colon - Sigmoid	Enterocyte(AdultSigmoidColon3)	ENSG00000240654.6	0.0189392	0.00766576	0.0848735	0.886829
Attention_Deficit_Hyperactivity_Disorder	Colon - Sigmoid	Enterocyte_CA7 high(AdultSigmoidColon10)	ENSG00000275910.1	0.0340762	0.034478	0.0291911	0.863163
Attention_Deficit_Hyperactivity_Disorder	Colon - Transverse	B cell(Plasmocyte)_IGLC3 high(AdultTransverseColon1)	ENSG00000118242.15	0.0168552	0.0262665	0.0149299	0.914005
Attention_Deficit_Hyperactivity_Disorder	Colon - Transverse	B cell(Plasmocyte)(AdultTransverseColon11)	ENSG00000124920.13	0.00821974	0.0113482	0.0269012	0.950182
Attention_Deficit_Hyperactivity_Disorder	Colon - Transverse	Macrophage(AdultTransverseColon9)	ENSG00000177738.3	0.0205102	0.00251187	0.0511723	0.924817
Attention_Deficit_Hyperactivity_Disorder	Colon - Transverse	B cell(Plasmocyte)_IGLC3 high(AdultTransverseColon1)	ENSG00000184384.13	0.0149251	0.0462068	0.028658	0.886868
Attention_Deficit_Hyperactivity_Disorder	Colon - Transverse	Stromal cell(AdultTransverseColon15)	ENSG00000238057.8	0.00177994	0.00848969	0.0243182	0.964814
Attention_Deficit_Hyperactivity_Disorder	Esophagus	Endothelial cell_CCL21 high(AdultEsophagus17)	ENSG00000041802.10	3.49167e-06	0.0214421	0.0128196	0.965729
Attention_Deficit_Hyperactivity_Disorder	Esophagus	Mast cell(AdultEsophagus14)	ENSG00000087266.15	0.0120905	0.00389043	0.0169203	0.964469
Attention_Deficit_Hyperactivity_Disorder	Esophagus	Endothelial cell_IGFBP3 high(AdultEsophagus18)	ENSG00000127954.12	0.00354568	0.0979815	0.0215439	0.861423
Attention_Deficit_Hyperactivity_Disorder	Esophagus	Endothelial cell_IGFBP3 high(AdultEsophagus18)	ENSG00000134780.9	5.13904e-05	0.00935743	0.022009	0.968561
Attention_Deficit_Hyperactivity_Disorder	Esophagus	Mucosal aquamous Epithelial cell(AdultEsophagus10)	ENSG00000156395.12	0.0113086	0.000208361	0.0721604	0.91629
Attention_Deficit_Hyperactivity_Disorder	Esophagus	Epithelial cell_KRT14 high(AdultEsophagus5)	ENSG00000172938.3	7.87452e-07	0.0966217	0.0205883	0.882786
Attention_Deficit_Hyperactivity_Disorder	Esophagus	Kerationcyte(AdultEsophagus11)	ENSG00000173540.12	3.14809e-14	0.0137272	0.111905	0.874368
Attention_Deficit_Hyperactivity_Disorder	Esophagus	Epithelial cell_KRT14 high(AdultEsophagus5)	ENSG00000178149.16	0.00241694	0.0116101	0.0936852	0.891991
Attention_Deficit_Hyperactivity_Disorder	Esophagus	Endothelial cell_CCL21 high(AdultEsophagus17)	ENSG00000204128.5	3.85481e-08	0.01963	0.00870499	0.971665
Attention_Deficit_Hyperactivity_Disorder	Esophagus	Neutrophil _S100A8 high(AdultEsophagus20)	ENSG00000223865.10	0.0134535	0.0169255	0.023979	0.936503
Attention_Deficit_Hyperactivity_Disorder	Esophagus	B cell(AdultEsophagus9)	ENSG00000232940.5	0.0112505	0.0288499	0.0416818	0.910597
Attention_Deficit_Hyperactivity_Disorder	Esophagus	Smooth muscle cell(AdultEsophagus19)	ENSG00000254615.2	3.37461e-06	0.0441488	0.0319727	0.923871
Attention_Deficit_Hyperactivity_Disorder	Esophagus	Epithelial cell_KRT7 high(AdultEsophagus7)	ENSG00000255142.1	0.00441672	0.00983289	0.100547	0.884775
Attention_Deficit_Hyperactivity_Disorder	Esophagus	B cell_JCHAIN high(AdultEsophagus15)	ENSG00000255284.1	0.000134835	0.00242609	0.024052	0.973374
Attention_Deficit_Hyperactivity_Disorder	Esophagus	Goblet cell(AdultEsophagus13)	ENSG00000263345.1	3.71124e-05	0.108702	0.0113267	0.879603
Attention_Deficit_Hyperactivity_Disorder	Heart	Smooth muscle cell(AdultHeart8)	ENSG00000041802.10	5.58238e-05	0.027852	0.0115125	0.960455
Attention_Deficit_Hyperactivity_Disorder	Heart	Neutrophil(AdultHeart6)	ENSG00000081803.15	0.027409	0.00128146	0.0677987	0.903
Attention_Deficit_Hyperactivity_Disorder	Lung	AT1 cell (AdultLung12)	ENSG00000168000.14	0.0306837	0.0370188	0.0394722	0.864666
Attention_Deficit_Hyperactivity_Disorder	Muscle - Skeletal	Proliferating cell(AdultMuscle12)	ENSG00000041802.10	0.0208796	0.0463439	0.0447347	0.866822
Attention_Deficit_Hyperactivity_Disorder	Muscle - Skeletal	Proliferating cell(AdultMuscle12)	ENSG00000177106.14	0.0241667	0.00885542	0.0903763	0.874256
Attention_Deficit_Hyperactivity_Disorder	Spleen	B cell (Plasmocyte)_IGHG_IGK high(AdultSpleenParenchyma13)	ENSG00000239335.4	0.0253186	0.0271511	0.010788	0.877815
Attention_Deficit_Hyperactivity_Disorder	Stomach	Stromal cell_CLEC3B high(AdultStomach10)	ENSG00000066056.13	0.0104656	1.23669e-08	0.0650367	0.924498
Attention_Deficit_Hyperactivity_Disorder	Stomach	Chromaffin cell(AdultStomach6)	ENSG00000066322.14	0.00496927	3.55376e-09	0.0179776	0.977053
Attention_Deficit_Hyperactivity_Disorder	Stomach	D cell/ X/A cell(AdultStomach14)	ENSG00000204128.5	0.00713087	0.0823955	0.0381967	0.857232
Attention_Deficit_Hyperactivity_Disorder	Whole Blood	CD8+ T cell(AdultPeripheralBlood2)	ENSG00000041802.10	0.0227468	0.0441243	0.0440612	0.866728
Attention_Deficit_Hyperactivity_Disorder	Whole Blood	Dendritic cell_FCER1A high(AdultPeripheralBlood4)	ENSG00000109323.8	0.00326053	0.000232302	0.0360032	0.960484
Attention_Deficit_Hyperactivity_Disorder	Whole Blood	Proliferating cell(AdultPeripheralBlood8)	ENSG00000115756.12	0.000297685	0.0377561	0.10671	0.855132
Attention_Deficit_Hyperactivity_Disorder	Whole Blood	Myeloid progenitor cell(AdultPeripheralBlood14)	ENSG00000148090.11	1.50403e-05	0.108103	0.0337489	0.858086
Attention_Deficit_Hyperactivity_Disorder	Whole Blood	Myeloid progenitor cell(AdultPeripheralBlood14)	ENSG00000165030.3	4.70836e-06	0.0737557	0.0224563	0.903769
Attention_Deficit_Hyperactivity_Disorder	Whole Blood	NK cell(AdultPeripheralBlood13)	ENSG00000177106.14	0.0220805	0.00551605	0.0558938	0.914366
Attention_Deficit_Hyperactivity_Disorder	Whole Blood	Proliferating cell(AdultPeripheralBlood8)	ENSG00000178966.16	0.000132175	0.0188867	0.083941	0.897011
Attention_Deficit_Hyperactivity_Disorder	Whole Blood	Dendritic cell_FCER1A high(AdultPeripheralBlood4)	ENSG00000182208.13	0.000101955	0.00346977	0.0348675	0.961551
Attention_Deficit_Hyperactivity_Disorder	Whole Blood	Neutrophil_DEFA3 high(AdultPeripheralBlood7)	ENSG00000236444.4	0.0044877	0.0204475	0.0160392	0.953626
Attention_Deficit_Hyperactivity_Disorder	Whole Blood	Myeloid progenitor cell(AdultPeripheralBlood14)	ENSG00000279942.1	2.80375e-08	0.0906205	0.0561654	0.853214
Autism_Spectrum_Disorder	Blood Vessel	Smooth muscle cell(AdultArtery8)	ENSG00000065833.8	3.5439e-06	0.100423	0.0444253	0.85514
Autism_Spectrum_Disorder	Esophagus	Epithelial cell_KRT4 high(AdultEsophagus2)	ENSG00000073350.13	2.00116e-05	0.072353	0.0253788	0.902193
Autism_Spectrum_Disorder	Esophagus	B cell_JCHAIN high(AdultEsophagus15)	ENSG00000095951.16	0.00827173	0.00656363	0.0309557	0.952507
Autism_Spectrum_Disorder	Esophagus	Mast cell(AdultEsophagus14)	ENSG00000164574.15	0.00244153	0.0430126	0.0216342	0.928257
Autism_Spectrum_Disorder	Esophagus	Kerationcyte(AdultEsophagus11)	ENSG00000204622.11	0.00222497	0.0318489	0.114657	0.850656
Autism_Spectrum_Disorder	Esophagus	B cell_JCHAIN high(AdultEsophagus15)	ENSG00000206503.12	1.1526e-15	0.0299386	0.107942	0.862119
Autism_Spectrum_Disorder	Thyroid	Conventional dendritic cell(AdultThyroid8)	ENSG00000136449.13	0.0144813	0.0332251	0.0464103	0.895712
Autism_Spectrum_Disorder	Whole Blood	T cell(AdultPeripheralBlood6)	ENSG00000001561.6	0.000108256	0.0115591	0.0404439	0.947859
Balding_Pattern_2_UKB	Adipose - Visceral (Omentum)	M2 Macrophage(AdultOmentum7)	ENSG00000131242.17	0.00485025	0.0908031	0.0270419	0.861521
Balding_Pattern_2_UKB	Adipose - Visceral (Omentum)	M2 Macrophage(AdultOmentum7)	ENSG00000153395.9	0.001841	0.0805564	0.0324783	0.880679
Balding_Pattern_2_UKB	Adrenal Gland	Stromal cell_APOD high(AdultAdrenalGland17)	ENSG00000105849.5	0.0203693	4.45704e-13	0.0785015	0.901129
Balding_Pattern_2_UKB	Adrenal Gland	Zona fasciculata cell_GSTA1 high(AdultAdrenalGland4)	ENSG00000188707.5	0.0265471	0.00207832	0.0754927	0.89516
Balding_Pattern_2_UKB	Blood Vessel	Macrophage(AdultArtery4)	ENSG00000120063.9	0.00864525	8.96225e-09	0.061417	0.929938
Balding_Pattern_2_UKB	Blood Vessel	Macrophage(AdultArtery4)	ENSG00000139974.15	0.0287257	1.98341e-07	0.0655898	0.905684
Balding_Pattern_2_UKB	Blood Vessel	Fibroblast_APOD high(AdultArtery14)	ENSG00000163156.11	0.0286437	0.00998548	0.0320862	0.920619
Balding_Pattern_2_UKB	Blood Vessel	Epithelial cell(AdultArtery15)	ENSG00000232774.7	0.0223298	1.85546e-07	0.0612893	0.916381
Balding_Pattern_2_UKB	Blood Vessel	Macrophage(AdultArtery11)	ENSG00000264070.1	2.87955e-05	8.28511e-05	0.0971738	0.902715
Balding_Pattern_2_UKB	Brain - Cerebellum	Neutrophil_FCGR3B high(AdultCerebellum21)	ENSG00000163660.11	0.0695596	0.000844852	0.055493	0.87306
Balding_Pattern_2_UKB	Colon - Transverse	B cell(Plasmocyte)(AdultTransverseColon11)	ENSG00000100614.17	0.0055244	2.79362e-07	0.0875693	0.906906
Balding_Pattern_2_UKB	Colon - Transverse	Goblet cell_PIGR high(AdultTransverseColon4)	ENSG00000175879.8	0.0142857	4.4988e-06	0.0160878	0.969618
Balding_Pattern_2_UKB	Colon - Transverse	T cell(AdultTransverseColon12)	ENSG00000228037.1	0.0583886	1.66775e-05	0.0592495	0.882329
Balding_Pattern_2_UKB	Colon - Transverse	Stromal cell(AdultTransverseColon15)	ENSG00000238057.8	0.00103502	1.16425e-12	0.0137166	0.985248
Balding_Pattern_2_UKB	Colon - Transverse	Smooth muscle cell(AdultTransverseColon17)	ENSG00000238164.6	0.00565746	9.91108e-06	0.0347754	0.959556
Balding_Pattern_2_UKB	Esophagus	Epithelial cell_KRT14 high(AdultEsophagus5)	ENSG00000065802.11	0.0157443	0.0288387	0.0917796	0.858736
Balding_Pattern_2_UKB	Esophagus	Goblet cell(AdultEsophagus13)	ENSG00000133636.10	0.000149586	0.0028673	0.0964441	0.900535
Balding_Pattern_2_UKB	Esophagus	Endothelial cell_ACKR1 high(AdultEsophagus6)	ENSG00000198774.4	1.6157e-15	0.00242408	0.0813982	0.916178
Balding_Pattern_2_UKB	Esophagus	Goblet cell(AdultEsophagus13)	ENSG00000250012.1	0.0583946	0.000654781	0.0664534	0.873929
Balding_Pattern_2_UKB	Esophagus	Smooth muscle cell(AdultEsophagus19)	ENSG00000258926.1	0.0112773	1.19995e-07	0.0392797	0.949443
Balding_Pattern_2_UKB	Esophagus	Endothelial cell_IGFBP3 high(AdultEsophagus18)	ENSG00000262539.1	3.05525e-05	1.03788e-05	0.103718	0.896241
Balding_Pattern_2_UKB	Esophagus	Endothelial cell_CCL21 high(AdultEsophagus17)	ENSG00000264070.1	1.08669e-17	2.27169e-05	0.0259176	0.97406
Balding_Pattern_2_UKB	Esophagus	Stromal cell_PLA2G2A high(AdultEsophagus0)	ENSG00000280022.1	1.23741e-06	0.000118097	0.138939	0.860942
Balding_Pattern_2_UKB	Heart	Smooth muscle cell(AdultHeart1)	ENSG00000272428.1	0.0310635	0.000676916	0.0515894	0.91627
Balding_Pattern_2_UKB	Liver	B cell (Plasmocyte)_IGHG_IGK high(AdultLiver13)	ENSG00000196792.11	0.035778	0.0135156	0.0213861	0.90763
Balding_Pattern_2_UKB	Lung	AT2 cell(AdultLung2)	ENSG00000262500.1	1.67811e-07	2.85929e-06	0.0278485	0.972148
Balding_Pattern_2_UKB	Lung	T cell(AdultLung7)	ENSG00000264070.1	0.00166572	8.0282e-05	0.0941312	0.904121
Balding_Pattern_2_UKB	Lung	T cell(AdultLung7)	ENSG00000280022.1	0.00018934	9.50074e-05	0.111579	0.888137
Balding_Pattern_2_UKB	Pancreas	Beta cell(AdultPancreas11)	ENSG00000149527.17	0.0077833	2.34814e-05	0.0837549	0.908436
Balding_Pattern_2_UKB	Small Intestine	Conventional dendritic cell(AdultIleum5)	ENSG00000133624.13	0.0615987	0.00192372	0.0698439	0.864958
Balding_Pattern_2_UKB	Spleen	Neutrophil_S100A12 high(AdultSpleenParenchyma6)	ENSG00000117507.6	0.056696	9.02079e-10	0.0773257	0.865978
Balding_Pattern_2_UKB	Spleen	B cell (Plasmocyte)_IGHG_IGK high(AdultSpleenParenchyma8)	ENSG00000231628.1	0.0838049	9.82004e-08	0.0337917	0.882403
Balding_Pattern_2_UKB	Stomach	Smooth muscle cell(AdultStomach22)	ENSG00000148450.12	0.0735706	0.00123259	0.0486174	0.874747
Balding_Pattern_2_UKB	Thyroid	B cell(AdultThyroid6)	ENSG00000141279.15	0.0332466	1.08694e-05	0.0958457	0.870893
Balding_Pattern_2_UKB	Thyroid	Thyroid follicular cell(AdultThyroid7)	ENSG00000164294.13	0.0229712	0.00364984	0.0523112	0.919493
Balding_Pattern_2_UKB	Thyroid	Thyroid follicular cell(AdultThyroid13)	ENSG00000186205.12	0.00103174	0.0770013	0.0175641	0.9001
Balding_Pattern_2_UKB	Whole Blood	Plasmacytoid dendritic cell(AdultPeripheralBlood10)	ENSG00000107897.18	2.26452e-05	0.0133891	0.13154	0.855046
Balding_Pattern_2_UKB	Whole Blood	Macrophage(AdultPeripheralBlood5)	ENSG00000228157.4	0.000136215	0.0898291	0.019715	0.889726
Balding_Pattern_2_UKB	Whole Blood	Erythroid cell(AdultPeripheralBlood15)	ENSG00000231738.10	0.0062615	0.00353071	0.119008	0.871016
Balding_Pattern_2_UKB	Whole Blood	Monocyte_ISG15 high(AdultPeripheralBlood11)	ENSG00000241560.5	0.0192478	1.64413e-08	0.0304354	0.950317
Balding_Pattern_3_UKB	Adipose - Visceral (Omentum)	Stromal cell_GPX3 high(AdultOmentum13)	ENSG00000278090.1	0.0453876	0.00014267	0.0781688	0.876219
Balding_Pattern_3_UKB	Adrenal Gland	Stromal cell_APOD high(AdultAdrenalGland17)	ENSG00000105849.5	0.0202222	7.98487e-25	0.0779272	0.901851
Balding_Pattern_3_UKB	Blood Vessel	T cell(AdultArtery10)	ENSG00000111843.13	0.0329292	0.0207657	0.0322958	0.893406
Balding_Pattern_3_UKB	Blood Vessel	M1 Macrophage(AdultArtery5)	ENSG00000144485.10	0.0400194	5.51023e-15	0.0872118	0.872769
Balding_Pattern_3_UKB	Blood Vessel	Mast cell(AdultArtery13)	ENSG00000159516.8	0.00260352	0.00316788	0.00460337	0.98815
Balding_Pattern_3_UKB	Blood Vessel	Epithelial cell(AdultArtery15)	ENSG00000176971.3	0.0271934	0.000204866	0.0391469	0.933316
Balding_Pattern_3_UKB	Blood Vessel	T cell(AdultArtery10)	ENSG00000272054.1	0.00233073	0.0139731	0.00795229	0.972095
Balding_Pattern_3_UKB	Colon - Transverse	Goblet cell_PIGR high(AdultTransverseColon4)	ENSG00000117643.14	0.0431931	5.6221e-05	0.060317	0.896394
Balding_Pattern_3_UKB	Colon - Transverse	Enterocyte_CA1 high(AdultTransverseColon7)	ENSG00000189319.13	0.0182582	0.010591	0.0551916	0.912513
Balding_Pattern_3_UKB	Colon - Transverse	Stromal cell(AdultTransverseColon15)	ENSG00000238057.8	0.00102106	0.000587486	0.0135187	0.984831
Balding_Pattern_3_UKB	Esophagus	B cell_JCHAIN high(AdultEsophagus15)	ENSG00000101460.12	1.39272e-05	0.00201441	0.143486	0.854485
Balding_Pattern_3_UKB	Esophagus	Macrophage_RGS1 high(AdultEsophagus4)	ENSG00000152223.12	0.0128088	0.006842	0.0176998	0.957952
Balding_Pattern_3_UKB	Esophagus	Mucosal aquamous Epithelial cell(AdultEsophagus10)	ENSG00000172845.14	0.00987726	0.00539501	0.00972156	0.970022
Balding_Pattern_3_UKB	Esophagus	Endothelial cell_ACKR1 high(AdultEsophagus6)	ENSG00000185432.11	0.00499295	0.0214802	0.0483696	0.922981
Balding_Pattern_3_UKB	Lung	AT2 cell(AdultLung2)	ENSG00000262500.1	1.90192e-07	1.24426e-18	0.0316963	0.968304
Balding_Pattern_3_UKB	Lung	Mast cell(AdultLung13)	ENSG00000275910.1	0.0591263	0.00125543	0.049744	0.888408
Balding_Pattern_3_UKB	Muscle - Skeletal	Proliferating cell(AdultMuscle12)	ENSG00000125347.13	0.00593856	0.0338609	0.042875	0.912733
Balding_Pattern_3_UKB	Muscle - Skeletal	M2 Macrophage(AdultMuscle10)	ENSG00000131504.15	0.00232852	0.000400073	0.0129151	0.984289
Balding_Pattern_3_UKB	Muscle - Skeletal	Conventional dendritic cell_IL8 high(AdultMuscle6)	ENSG00000275197.1	0.00309839	0.00720174	0.0147338	0.973545
Balding_Pattern_3_UKB	Pancreas	Alpha cell(AdultPancreas10)	ENSG00000226334.1	0.0024576	0.0431261	0.00544687	0.932355
Balding_Pattern_3_UKB	Small Intestine	Goblet cell(AdultIleum10)	ENSG00000111863.12	0.0173814	0.0381602	0.0509673	0.880698
Balding_Pattern_3_UKB	Stomach	Chromaffin cell(AdultStomach6)	ENSG00000137273.3	0.0225416	3.4506e-05	0.0195409	0.957845
Balding_Pattern_3_UKB	Stomach	Stromal cell_CLEC3B high(AdultStomach10)	ENSG00000151348.13	0.059389	3.09774e-08	0.0843571	0.856254
Balding_Pattern_3_UKB	Thyroid	Fibroblast(AdultThyroid12)	ENSG00000250740.1	0.00322862	0.0780078	0.0255684	0.883674
Balding_Pattern_3_UKB	Whole Blood	Neutrophil_DEFA3 high(AdultPeripheralBlood7)	ENSG00000137265.14	0.0117052	1.79866e-05	0.00970652	0.978551
Balding_Pattern_3_UKB	Whole Blood	Proliferating cell(AdultPeripheralBlood8)	ENSG00000185436.11	0.0150337	1.85704e-05	0.115835	0.86911
Balding_Pattern_3_UKB	Whole Blood	Monocyte(AdultPeripheralBlood1)	ENSG00000203791.14	0.00555496	0.00931676	0.0484443	0.935636
Balding_Pattern_3_UKB	Whole Blood	Erythroid cell(AdultPeripheralBlood15)	ENSG00000235481.2	0.00309497	0.0197742	0.0169177	0.956789
Balding_Pattern_3_UKB	Whole Blood	NK cell(AdultPeripheralBlood13)	ENSG00000254245.2	0.00326168	0.00035346	0.00668478	0.98955
Balding_Pattern_4_UKB	Adipose - Visceral (Omentum)	T cell(AdultOmentum8)	ENSG00000100209.9	0.0111785	3.28048e-09	0.0902477	0.898574
Balding_Pattern_4_UKB	Adipose - Visceral (Omentum)	Mesothelial cell(AdultOmentum2)	ENSG00000116990.10	0.00864504	1.71122e-06	0.00670058	0.984651
Balding_Pattern_4_UKB	Adipose - Visceral (Omentum)	Microvascular endothelial cell(AdultOmentum14)	ENSG00000117318.8	0.0171814	0.000328753	0.0307152	0.951596
Balding_Pattern_4_UKB	Adipose - Visceral (Omentum)	M2 Macrophage(AdultOmentum7)	ENSG00000129003.15	0.0271522	0.00744264	0.0236619	0.933527
Balding_Pattern_4_UKB	Adipose - Visceral (Omentum)	Mesothelial cell(AdultOmentum2)	ENSG00000132510.10	0.013544	0.0632006	0.0225138	0.864127
Balding_Pattern_4_UKB	Adipose - Visceral (Omentum)	Mesothelial cell(AdultOmentum4)	ENSG00000167780.11	0.0189789	9.04165e-05	0.0421813	0.93871
Balding_Pattern_4_UKB	Adipose - Visceral (Omentum)	Stromal cell(AdultOmentum0)	ENSG00000204335.3	0.0266893	5.96315e-06	0.0214522	0.951845
Balding_Pattern_4_UKB	Adipose - Visceral (Omentum)	B cell (Plasmocyte)(AdultOmentum16)	ENSG00000221819.5	0.0499232	0.00731928	0.0463405	0.88868
Balding_Pattern_4_UKB	Adipose - Visceral (Omentum)	Stromal cell_MFAP5 high(AdultOmentum11)	ENSG00000233429.9	0.0226363	5.83651e-06	0.0524094	0.924946
Balding_Pattern_4_UKB	Adrenal Gland	Endothelial cell(AdultAdrenalGland13)	ENSG00000101367.8	0.0095183	0.000751385	0.0477489	0.941835
Balding_Pattern_4_UKB	Adrenal Gland	Endothelial cell_CCL2 high(AdultAdrenalGland5)	ENSG00000130695.14	0.0371741	0.0151296	0.041163	0.89316
Balding_Pattern_4_UKB	Adrenal Gland	Macrophage(AdultAdrenalGland12)	ENSG00000253295.1	0.035113	1.01341e-08	0.0571862	0.907701
Balding_Pattern_4_UKB	Blood Vessel	Smooth muscle cell(AdultArtery8)	ENSG00000003249.13	5.47209e-07	0.00749111	0.0474294	0.945079
Balding_Pattern_4_UKB	Blood Vessel	Endothelial cell_VWF high(AdultArtery6)	ENSG00000073350.13	0.00341047	0.0376296	0.0567262	0.900007
Balding_Pattern_4_UKB	Blood Vessel	Fibroblast_APOD high(AdultArtery14)	ENSG00000103064.13	0.0252461	2.75573e-11	0.104684	0.87007
Balding_Pattern_4_UKB	Blood Vessel	Endothelial cell_SELE high(AdultArtery2)	ENSG00000111077.17	0.00158436	9.37161e-05	0.0437425	0.954576
Balding_Pattern_4_UKB	Blood Vessel	Mast cell(AdultArtery13)	ENSG00000138385.15	0.00010515	1.8788e-06	0.00606495	0.993828
Balding_Pattern_4_UKB	Blood Vessel	M1 Macrophage(AdultArtery5)	ENSG00000144485.10	0.0406177	9.96938e-47	0.0885308	0.870852
Balding_Pattern_4_UKB	Blood Vessel	Epithelial cell(AdultArtery15)	ENSG00000147684.7	0.0039079	0.0272126	0.0837964	0.883827
Balding_Pattern_4_UKB	Blood Vessel	Endothelial cell_SELE high(AdultArtery2)	ENSG00000163531.15	0.00666195	0.0298386	0.0129143	0.936233
Balding_Pattern_4_UKB	Blood Vessel	Macrophage(AdultArtery11)	ENSG00000163794.6	0.0125193	0.000803718	0.0195436	0.966643
Balding_Pattern_4_UKB	Blood Vessel	B cell (Plasmocyte)_IGHG high(AdultArtery12)	ENSG00000174586.10	0.0127166	0.0527087	0.0212585	0.883044
Balding_Pattern_4_UKB	Blood Vessel	T cell(AdultArtery10)	ENSG00000176809.10	0.00393485	1.05489e-10	0.0179122	0.978153
Balding_Pattern_4_UKB	Blood Vessel	Macrophage(AdultArtery11)	ENSG00000177728.16	0.000276492	0.0340408	0.051218	0.914284
Balding_Pattern_4_UKB	Blood Vessel	Smooth muscle cell(AdultArtery8)	ENSG00000180992.6	0.0672948	2.62899e-17	0.0618704	0.870835
Balding_Pattern_4_UKB	Blood Vessel	Macrophage(AdultArtery11)	ENSG00000198162.12	0.0344418	8.19145e-28	0.0850919	0.880466
Balding_Pattern_4_UKB	Blood Vessel	Endothelial cell_VWF high(AdultArtery6)	ENSG00000214425.7	3.4366e-06	6.28717e-54	0.131724	0.868272
Balding_Pattern_4_UKB	Blood Vessel	Epithelial cell(AdultArtery15)	ENSG00000258479.5	0.000438175	0.0754863	0.0237522	0.898982
Balding_Pattern_4_UKB	Brain - Cerebellum	Astrocyte(Bergmann glia)(AdultCerebellum2)	ENSG00000129151.8	0.037961	4.22538e-06	0.0807596	0.881273
Balding_Pattern_4_UKB	Brain - Cerebellum	Interneuron(AdultCerebellum16)	ENSG00000234350.4	0.0430696	8.23325e-06	0.0300061	0.926905
Balding_Pattern_4_UKB	Colon - Sigmoid	Enterocyte(AdultSigmoidColon1)	ENSG00000119487.16	0.0369843	1.39922e-10	0.0417402	0.921275
Balding_Pattern_4_UKB	Colon - Sigmoid	Enterocyte(AdultSigmoidColon1)	ENSG00000167995.15	0.0678091	9.75546e-05	0.0695509	0.862449
Balding_Pattern_4_UKB	Colon - Sigmoid	Stromal cell_DCN high(AdultSigmoidColon4)	ENSG00000171174.13	0.0597736	0.00110012	0.0270363	0.909737
Balding_Pattern_4_UKB	Colon - Transverse	Goblet cell_FCGBP high(AdultTransverseColon2)	ENSG00000047578.12	0.0037446	0.0752585	0.0114978	0.886744
Balding_Pattern_4_UKB	Colon - Transverse	Endothelial cell(AdultTransverseColon16)	ENSG00000108774.14	0.0599691	0.006622	0.0437213	0.880784
Balding_Pattern_4_UKB	Colon - Transverse	Stromal cell(AdultTransverseColon15)	ENSG00000112936.18	0.0041365	0.0158522	0.115497	0.863951
Balding_Pattern_4_UKB	Colon - Transverse	Goblet cell_PIGR high(AdultTransverseColon4)	ENSG00000123268.8	0.00236586	5.2882e-06	0.0414224	0.956206
Balding_Pattern_4_UKB	Colon - Transverse	Goblet cell_PIGR high(AdultTransverseColon4)	ENSG00000147655.10	0.00654015	8.63294e-21	0.108734	0.884726
Balding_Pattern_4_UKB	Colon - Transverse	Goblet cell_PIGR high(AdultTransverseColon4)	ENSG00000150455.13	0.0130431	1.1895e-05	0.0102405	0.976691
Balding_Pattern_4_UKB	Colon - Transverse	T cell(AdultTransverseColon12)	ENSG00000168036.16	0.0135661	0.000116854	0.119557	0.866747
Balding_Pattern_4_UKB	Colon - Transverse	Goblet cell_PIGR high(AdultTransverseColon4)	ENSG00000175879.8	0.0126484	5.59032e-33	0.0141293	0.973222
Balding_Pattern_4_UKB	Colon - Transverse	B cell(Plasmocyte)(AdultTransverseColon11)	ENSG00000214113.10	0.00768027	0.013581	0.0102807	0.959178
Balding_Pattern_4_UKB	Colon - Transverse	Stromal cell(AdultTransverseColon15)	ENSG00000238057.8	0.000953143	9.68215e-24	0.0125523	0.986495
Balding_Pattern_4_UKB	Esophagus	Kerationcyte(AdultEsophagus11)	ENSG00000003249.13	6.15173e-07	0.00827143	0.0524723	0.939256
Balding_Pattern_4_UKB	Esophagus	B cell_JCHAIN high(AdultEsophagus15)	ENSG00000053524.12	0.0207099	4.62001e-06	0.0150556	0.964224
Balding_Pattern_4_UKB	Esophagus	Kerationcyte(AdultEsophagus11)	ENSG00000077348.8	0.000761618	1.36764e-09	0.0591297	0.940109
Balding_Pattern_4_UKB	Esophagus	Goblet cell(AdultEsophagus13)	ENSG00000105329.9	8.29638e-05	1.82259e-09	0.0791315	0.920786
Balding_Pattern_4_UKB	Esophagus	Endothelial cell_ACKR1 high(AdultEsophagus6)	ENSG00000107099.15	0.00110597	0.0160773	0.114215	0.868447
Balding_Pattern_4_UKB	Esophagus	Epithelial cell_KRT7 high(AdultEsophagus7)	ENSG00000107104.18	0.00287572	0.00614254	0.0430669	0.947514
Balding_Pattern_4_UKB	Esophagus	B cell(AdultEsophagus9)	ENSG00000115216.13	0.0171266	0.00415164	0.104758	0.873291
Balding_Pattern_4_UKB	Esophagus	Endothelial cell_CCL21 high(AdultEsophagus17)	ENSG00000121073.13	0.0189633	0.0208204	0.0133379	0.919185
Balding_Pattern_4_UKB	Esophagus	Stromal cell_PTGDS high(AdultEsophagus1)	ENSG00000123268.8	0.000990428	5.40862e-06	0.0423871	0.956617
Balding_Pattern_4_UKB	Esophagus	B cell_JCHAIN high(AdultEsophagus15)	ENSG00000129925.10	0.00688604	0.0222062	0.0715466	0.89725
Balding_Pattern_4_UKB	Esophagus	Stromal cell_PTGDS high(AdultEsophagus1)	ENSG00000137962.12	0.0107049	0.0620139	0.0158142	0.871682
Balding_Pattern_4_UKB	Esophagus	Kerationcyte(AdultEsophagus11)	ENSG00000141084.10	0.000183158	3.07793e-11	0.138001	0.861816
Balding_Pattern_4_UKB	Esophagus	Stromal cell_PLA2G2A high(AdultEsophagus0)	ENSG00000142632.16	1.74709e-06	0.00130507	0.0532809	0.945412
Balding_Pattern_4_UKB	Esophagus	Endothelial cell_CCL21 high(AdultEsophagus17)	ENSG00000143353.11	0.00834493	0.00249536	0.122417	0.866574
Balding_Pattern_4_UKB	Esophagus	Goblet cell(AdultEsophagus13)	ENSG00000146966.12	1.94675e-05	8.39477e-05	0.0183685	0.981528
Balding_Pattern_4_UKB	Esophagus	B cell(AdultEsophagus9)	ENSG00000149485.18	0.000383691	4.17997e-05	0.0292	0.970374
Balding_Pattern_4_UKB	Esophagus	Endothelial cell_IGFBP3 high(AdultEsophagus18)	ENSG00000164164.15	0.0030579	0.00762154	0.0134635	0.974243
Balding_Pattern_4_UKB	Esophagus	Antigen-presenting cell(AdultEsophagus12)	ENSG00000167720.12	0.000623829	1.40572e-07	0.109578	0.889798
Balding_Pattern_4_UKB	Esophagus	Stromal cell(AdultEsophagus8)	ENSG00000170477.12	0.00229913	0.000184705	0.0871799	0.910331
Balding_Pattern_4_UKB	Esophagus	Stromal cell_PTGDS high(AdultEsophagus1)	ENSG00000172785.18	6.74416e-24	0.0145748	0.103425	0.882
Balding_Pattern_4_UKB	Esophagus	Antigen-presenting cell(AdultEsophagus12)	ENSG00000174705.12	1.66353e-07	4.11354e-10	0.00135946	0.99864
Balding_Pattern_4_UKB	Esophagus	Epithelial cell_KRT7 high(AdultEsophagus7)	ENSG00000177311.11	3.00809e-07	3.74837e-15	0.0192735	0.980726
Balding_Pattern_4_UKB	Esophagus	Neutrophil _S100A8 high(AdultEsophagus20)	ENSG00000183386.9	1.07252e-12	0.0983692	0.0304578	0.871173
Balding_Pattern_4_UKB	Esophagus	Epithelial cell_KRT14 high(AdultEsophagus5)	ENSG00000189319.13	0.0255668	5.77692e-29	0.07653	0.897903
Balding_Pattern_4_UKB	Esophagus	Smooth muscle cell(AdultEsophagus19)	ENSG00000205250.8	0.00302297	1.54942e-11	0.0689644	0.928013
Balding_Pattern_4_UKB	Esophagus	Smooth muscle cell(AdultEsophagus19)	ENSG00000236675.1	0.00394216	0.0938922	0.0139354	0.863219
Balding_Pattern_4_UKB	Esophagus	Endothelial cell_ACKR1 high(AdultEsophagus6)	ENSG00000236753.5	0.00318599	3.669e-12	0.0478026	0.949011
Balding_Pattern_4_UKB	Esophagus	Epithelial cell_KRT14 high(AdultEsophagus5)	ENSG00000237276.8	4.44482e-06	0.00116716	0.0475989	0.951229
Balding_Pattern_4_UKB	Esophagus	Epithelial cell_KRT7 high(AdultEsophagus7)	ENSG00000262333.1	0.00412273	4.75813e-08	0.0364319	0.959445
Balding_Pattern_4_UKB	Esophagus	Neutrophil _S100A8 high(AdultEsophagus20)	ENSG00000273100.1	0.00392455	1.23241e-06	0.0536374	0.942437
Balding_Pattern_4_UKB	Esophagus	Goblet cell(AdultEsophagus13)	ENSG00000277039.1	0.0323309	0.00223465	0.0846361	0.879953
Balding_Pattern_4_UKB	Heart	Smooth muscle cell(AdultHeart8)	ENSG00000035141.7	0.0104719	0.0310873	0.0792185	0.875158
Balding_Pattern_4_UKB	Heart	Ventricle cardiomyocyte(AdultHeart5)	ENSG00000084774.13	0.0103493	0.00030886	0.00688351	0.982052
Balding_Pattern_4_UKB	Heart	Ventricle cardiomyocyte(AdultHeart5)	ENSG00000091656.15	0.0522821	1.31677e-06	0.0768137	0.870902
Balding_Pattern_4_UKB	Heart	Neutrophil(AdultHeart6)	ENSG00000121073.13	0.00891458	0.00958967	0.00656713	0.963577
Balding_Pattern_4_UKB	Heart	Smooth muscle cell(AdultHeart8)	ENSG00000139624.12	0.00332041	1.46958e-05	0.116889	0.879775
Balding_Pattern_4_UKB	Heart	Ventricle cardiomyocyte(AdultHeart5)	ENSG00000154240.16	0.0164286	1.97602e-10	0.0373802	0.946191
Balding_Pattern_4_UKB	Heart	Fibroblast(AdultHeart0)	ENSG00000159708.17	0.00146881	1.87592e-11	0.0837052	0.914826
Balding_Pattern_4_UKB	Heart	Ventricle cardiomyocyte(AdultHeart5)	ENSG00000163032.11	0.00849895	0.00621641	0.0503434	0.933911
Balding_Pattern_4_UKB	Heart	Neutrophil(AdultHeart6)	ENSG00000167985.6	0.00451421	0.000146192	0.10463	0.890704
Balding_Pattern_4_UKB	Heart	Ventricle cardiomyocyte(AdultHeart5)	ENSG00000169372.12	0.0231449	0.0121876	0.0268423	0.927667
Balding_Pattern_4_UKB	Heart	M1 Macrophage(AdultHeart9)	ENSG00000171476.21	0.0103714	0.0722655	0.041698	0.858053
Balding_Pattern_4_UKB	Heart	Ventricle cardiomyocyte(AdultHeart5)	ENSG00000175229.6	0.0158226	0.0337742	0.0442621	0.894307
Balding_Pattern_4_UKB	Heart	Smooth muscle cell(AdultHeart8)	ENSG00000197299.10	0.0322193	5.30453e-09	0.073742	0.894039
Balding_Pattern_4_UKB	Liver	Neutrophil(AdultLiver11)	ENSG00000134824.13	0.0308625	4.47513e-05	0.0313631	0.937687
Balding_Pattern_4_UKB	Liver	Sinusoidal endothelial cell(AdultLiver10)	ENSG00000149485.18	0.00899844	4.03863e-05	0.0281875	0.962761
Balding_Pattern_4_UKB	Liver	Activated T cell(AdultLiver5)	ENSG00000183570.16	0.0191496	0.000390181	0.0280594	0.952143
Balding_Pattern_4_UKB	Liver	B cell (Plasmocyte)_IGHG_IGK high(AdultLiver13)	ENSG00000196792.11	0.0442448	0.0150666	0.0266797	0.889829
Balding_Pattern_4_UKB	Liver	B cell (Plasmocyte)_IGHG_IGK high(AdultLiver13)	ENSG00000226261.1	0.0144496	0.0007769	0.0465131	0.938024
Balding_Pattern_4_UKB	Lung	Proliferating cell(AdultLung19)	ENSG00000118518.15	0.0189915	1.01068e-23	0.0383663	0.942642
Balding_Pattern_4_UKB	Lung	AT2 cell(AdultLung2)	ENSG00000134824.13	0.0483592	8.81688e-05	0.0627502	0.888735
Balding_Pattern_4_UKB	Lung	Macrophage_M2(AdultLung9)	ENSG00000154743.17	0.0108387	3.23115e-05	0.0420478	0.947073
Balding_Pattern_4_UKB	Lung	Ciliated cell(AdultLung23)	ENSG00000167705.11	0.0163793	1.26993e-07	0.0989106	0.88471
Balding_Pattern_4_UKB	Lung	Fibroblast_A2M high(AdultLung8)	ENSG00000167720.12	0.00631054	8.28959e-08	0.0642135	0.929476
Balding_Pattern_4_UKB	Lung	Fibroblast(AdultLung11)	ENSG00000221955.10	0.0295978	1.83611e-14	0.0617319	0.90867
Balding_Pattern_4_UKB	Lung	AT2 cell(AdultLung2)	ENSG00000262500.1	2.49907e-07	1.17406e-54	0.0419623	0.958037
Balding_Pattern_4_UKB	Lung	Mast cell(AdultLung13)	ENSG00000275910.1	0.0569584	2.04027e-17	0.0478809	0.895161
Balding_Pattern_4_UKB	Muscle - Skeletal	Proliferating cell(AdultMuscle12)	ENSG00000011009.10	0.0123954	1.40419e-06	0.0364305	0.951172
Balding_Pattern_4_UKB	Muscle - Skeletal	Conventional dendritic cell_IL8 high(AdultMuscle6)	ENSG00000141753.6	0.0140061	0.0359485	0.0440291	0.894809
Balding_Pattern_4_UKB	Muscle - Skeletal	Muscle progenitor cell(AdultMuscle0)	ENSG00000159708.17	0.0113364	2.37168e-11	0.100887	0.887777
Balding_Pattern_4_UKB	Muscle - Skeletal	Muscle progenitor cell(AdultMuscle0)	ENSG00000174705.12	0.00147662	2.31275e-08	0.131713	0.866811
Balding_Pattern_4_UKB	Muscle - Skeletal	Smooth muscle cell_ACTA2 high(AdultMuscle3)	ENSG00000238287.1	0.00465138	1.31445e-13	0.00688083	0.988468
Balding_Pattern_4_UKB	Muscle - Skeletal	Proliferating cell(AdultMuscle12)	ENSG00000260257.2	0.000156775	0.00076959	0.0489203	0.950151
Balding_Pattern_4_UKB	Pancreas	Ductal cell(AdultPancreas5)	ENSG00000125459.14	0.000986325	0.108669	0.0157869	0.868122
Balding_Pattern_4_UKB	Pancreas	Endothelial cell(AdultPancreas9)	ENSG00000180957.17	0.044233	4.82207e-09	0.105497	0.85027
Balding_Pattern_4_UKB	Pancreas	Exocrine cell(AdultPancreas1)	ENSG00000185475.10	0.0163568	0.000172485	0.056202	0.927219
Balding_Pattern_4_UKB	Pancreas	Endothelial cell(AdultPancreas9)	ENSG00000261349.1	0.00278228	1.49821e-40	0.0115239	0.985694
Balding_Pattern_4_UKB	Prostate	Luminal cell(AdultProstate4)	ENSG00000113391.18	0.00233961	3.67639e-07	0.030724	0.966936
Balding_Pattern_4_UKB	Small Intestine	Enterocyte(AdultIleum0)	ENSG00000088826.17	0.00511658	0.0645523	0.0204456	0.894408
Balding_Pattern_4_UKB	Small Intestine	B cell (Plasmocyte)_IGHG/HA high(AdultIleum6)	ENSG00000157193.15	0.0580048	1.19075e-06	0.0256064	0.916385
Balding_Pattern_4_UKB	Spleen	B cell (centrocyte)(AdultSpleenParenchyma10)	ENSG00000131153.8	0.0484536	4.64445e-09	0.0657353	0.885811
Balding_Pattern_4_UKB	Spleen	Erythroid cell(AdultSpleenParenchyma14)	ENSG00000132383.11	0.0090781	8.86125e-08	0.0687126	0.922209
Balding_Pattern_4_UKB	Spleen	M2 macrophage_CXCL8 high(AdultSpleenParenchyma7)	ENSG00000160410.14	0.0121833	2.04962e-09	0.0891253	0.898691
Balding_Pattern_4_UKB	Stomach	Chromaffin cell(AdultStomach6)	ENSG00000137273.3	0.0280737	2.31616e-36	0.0245822	0.947344
Balding_Pattern_4_UKB	Stomach	D cell/ X/A cell(AdultStomach14)	ENSG00000147655.10	0.0335987	6.29684e-21	0.0790681	0.887333
Balding_Pattern_4_UKB	Stomach	Stromal cell_APOD high(AdultStomach1)	ENSG00000151131.10	0.0255362	0.00656297	0.0261708	0.935547
Balding_Pattern_4_UKB	Stomach	Parietal cell(AdultStomach15)	ENSG00000177191.2	0.00338118	2.19383e-09	0.0954566	0.901162
Balding_Pattern_4_UKB	Stomach	Granulocyte(AdultStomach13)	ENSG00000272799.1	0.0208878	1.709e-15	0.0613871	0.917725
Balding_Pattern_4_UKB	Stomach	CD8 T cell(AdultStomach12)	ENSG00000278985.1	0.00304193	0.000219914	0.0758267	0.920903
Balding_Pattern_4_UKB	Thyroid	Thyroid follicular cell(AdultThyroid1)	ENSG00000114166.7	5.4287e-09	0.00367282	0.0391485	0.957179
Balding_Pattern_4_UKB	Thyroid	Endothelial cell(AdultThyroid10)	ENSG00000131470.14	0.0179492	0.0562296	0.0416832	0.860415
Balding_Pattern_4_UKB	Thyroid	Plasmacytoid dendritic cell(AdultThyroid14)	ENSG00000158022.6	0.0137693	3.26926e-40	0.0263376	0.959893
Balding_Pattern_4_UKB	Thyroid	Neutrophil(AdultThyroid17)	ENSG00000163082.9	0.000318784	3.93825e-05	0.0200505	0.979591
Balding_Pattern_4_UKB	Thyroid	Thyroid follicular cell(AdultThyroid0)	ENSG00000183508.4	0.0160216	4.04573e-28	0.0415191	0.942459
Balding_Pattern_4_UKB	Thyroid	Endothelial cell(AdultThyroid10)	ENSG00000183579.15	0.0024685	2.43257e-09	0.0666568	0.930875
Balding_Pattern_4_UKB	Thyroid	Thyroid follicular cell(AdultThyroid13)	ENSG00000235151.1	0.0131925	0.00328578	0.121267	0.8619
Balding_Pattern_4_UKB	Uterus	Mast cell(AdultUterus13)	ENSG00000229356.1	0.0350093	0.000535854	0.0389141	0.92507
Balding_Pattern_4_UKB	Whole Blood	Dendritic cell_FCER1A high(AdultPeripheralBlood4)	ENSG00000071909.18	0.0131777	6.26602e-06	0.0225776	0.964235
Balding_Pattern_4_UKB	Whole Blood	Erythroid cell(AdultPeripheralBlood15)	ENSG00000074416.13	0.0193698	0.0526479	0.0598242	0.851351
Balding_Pattern_4_UKB	Whole Blood	Monocyte_S100A12 high(AdultPeripheralBlood0)	ENSG00000101000.5	0.00989141	0.000932234	0.0850187	0.90405
Balding_Pattern_4_UKB	Whole Blood	Monocyte_ISG15 high(AdultPeripheralBlood11)	ENSG00000105374.9	0.00124271	0.112769	0.00603872	0.859634
Balding_Pattern_4_UKB	Whole Blood	Macrophage(AdultPeripheralBlood5)	ENSG00000136929.12	7.94078e-07	0.0109338	0.0442266	0.944839
Balding_Pattern_4_UKB	Whole Blood	Neutrophil_DEFA3 high(AdultPeripheralBlood7)	ENSG00000137265.14	0.00887958	7.35392e-37	0.00712174	0.983999
Balding_Pattern_4_UKB	Whole Blood	Neutrophil_DEFA3 high(AdultPeripheralBlood7)	ENSG00000138111.14	0.00238894	0.0028853	0.0183224	0.976046
Balding_Pattern_4_UKB	Whole Blood	Monocyte_ISG15 high(AdultPeripheralBlood11)	ENSG00000138777.19	0.0179674	0.000593616	0.0341144	0.94702
Balding_Pattern_4_UKB	Whole Blood	Dendritic cell_FCER1A high(AdultPeripheralBlood4)	ENSG00000142599.17	1.07442e-13	0.000916348	0.145688	0.853395
Balding_Pattern_4_UKB	Whole Blood	NK cell(AdultPeripheralBlood13)	ENSG00000149485.18	0.0244991	0.000128356	0.0917622	0.883576
Balding_Pattern_4_UKB	Whole Blood	Monocyte_ISG15 high(AdultPeripheralBlood11)	ENSG00000151208.16	0.000775435	2.55995e-07	0.134179	0.865045
Balding_Pattern_4_UKB	Whole Blood	Erythroid cell(AdultPeripheralBlood15)	ENSG00000159720.11	1.85384e-05	4.69549e-11	0.0680695	0.931912
Balding_Pattern_4_UKB	Whole Blood	Myeloid progenitor cell(AdultPeripheralBlood14)	ENSG00000167720.12	0.00198194	5.84417e-08	0.0449728	0.953045
Balding_Pattern_4_UKB	Whole Blood	Monocyte_S100A12 high(AdultPeripheralBlood0)	ENSG00000168036.16	0.0134163	8.48943e-05	0.0865882	0.899898
Balding_Pattern_4_UKB	Whole Blood	Monocyte_ISG15 high(AdultPeripheralBlood11)	ENSG00000172785.18	0.00319449	0.0102888	0.0727165	0.913354
Balding_Pattern_4_UKB	Whole Blood	Dendritic cell_FCER1A high(AdultPeripheralBlood4)	ENSG00000177311.11	0.00691888	4.48644e-15	0.0232725	0.969809
Balding_Pattern_4_UKB	Whole Blood	Monocyte_ISG15 high(AdultPeripheralBlood11)	ENSG00000197006.13	5.39532e-05	0.00286514	0.00997229	0.987095
Balding_Pattern_4_UKB	Whole Blood	Monocyte(AdultPeripheralBlood1)	ENSG00000241511.1	0.0315589	5.32843e-05	0.0795775	0.888789
Balding_Pattern_4_UKB	Whole Blood	Monocyte_ISG15 high(AdultPeripheralBlood11)	ENSG00000241560.5	0.0209921	0.0059144	0.0332937	0.936173
Balding_Pattern_4_UKB	Whole Blood	T cell(AdultPeripheralBlood6)	ENSG00000243716.10	0.0123362	0.00485272	0.0180814	0.961586
Balding_Pattern_4_UKB	Whole Blood	Dendritic cell_FCER1A high(AdultPeripheralBlood4)	ENSG00000250156.3	0.0113557	0.00153785	0.0823539	0.904543
Balding_Pattern_4_UKB	Whole Blood	Macrophage(AdultPeripheralBlood5)	ENSG00000261596.2	0.000356069	0.00418279	0.0151347	0.980234
Balding_Pattern_4_UKB	Whole Blood	Dendritic cell_FCER1A high(AdultPeripheralBlood4)	ENSG00000266074.8	0.0630089	0.000963815	0.0608864	0.874158
Balding_Pattern_4_UKB	Whole Blood	Monocyte_S100A12 high(AdultPeripheralBlood0)	ENSG00000271828.1	1.21254e-05	0.0671726	0.080237	0.852568
Birth_Length	Colon - Sigmoid	Smooth muscle cell(AdultSigmoidColon11)	ENSG00000143368.9	0.0103462	0.0139275	0.00204125	0.925108
Birth_Length	Esophagus	Endothelial cell_ACKR1 high(AdultEsophagus6)	ENSG00000100418.7	0.000241033	0.0263756	0.00713537	0.965463
Birth_Length	Esophagus	Smooth muscle cell(AdultEsophagus19)	ENSG00000160685.13	0.00710197	0.011688	0.111645	0.868827
Birth_Length	Heart	Smooth muscle cell(AdultHeart8)	ENSG00000132676.15	0.0150144	0.00101176	0.00817876	0.974135
Birth_Length	Heart	Smooth muscle cell(AdultHeart8)	ENSG00000217648.1	0.0202553	0.00454005	0.104343	0.869988
Birth_Length	Whole Blood	Erythroid cell(AdultPeripheralBlood15)	ENSG00000035862.12	0.000112107	0.0778423	0.0338601	0.887934
Birth_Length	Whole Blood	B cell_IGLC2 high(AdultPeripheralBlood9)	ENSG00000118785.13	0.00486078	0.0535881	0.0349538	0.899332
Birth_Length	Whole Blood	Macrophage(AdultPeripheralBlood5)	ENSG00000146826.16	0.00730019	0.0458014	0.0120351	0.909032
Birth_Weight	Adipose - Visceral (Omentum)	Mesothelial cell(AdultOmentum4)	ENSG00000122986.13	0.010678	0.0258478	0.0252563	0.927677
Birth_Weight	Adipose - Visceral (Omentum)	Stromal cell_MFAP5 high(AdultOmentum11)	ENSG00000176909.11	0.0148266	0.00279851	0.0452856	0.936192
Birth_Weight	Adipose - Visceral (Omentum)	Mast cell(AdultOmentum15)	ENSG00000177989.13	0.0100063	0.0115133	0.0320855	0.942907
Birth_Weight	Adipose - Visceral (Omentum)	T cell(AdultOmentum8)	ENSG00000181885.18	0.0136493	1.10379e-10	0.0700704	0.91628
Birth_Weight	Adrenal Gland	Stromal cell_APOD high(AdultAdrenalGland17)	ENSG00000070018.8	0.0253892	0.00583875	0.0435881	0.921853
Birth_Weight	Adrenal Gland	Intra-adrenal chromoblast(AdultAdrenalGland0)	ENSG00000140968.10	0.0115478	0.036494	0.0213432	0.911679
Birth_Weight	Adrenal Gland	Zona fasciculata cell_GSTA1 high(AdultAdrenalGland7)	ENSG00000183426.16	0.0625373	0.009714	0.0652378	0.853319
Birth_Weight	Adrenal Gland	Stromal cell_APOD high(AdultAdrenalGland17)	ENSG00000196821.9	0.0242168	9.00813e-05	0.0745586	0.901106
Birth_Weight	Adrenal Gland	B cell (Plasmocyte)(AdultAdrenalGland15)	ENSG00000226752.9	0.0181327	0.000142472	0.0167076	0.964871
Birth_Weight	Adrenal Gland	Endothelial cell(AdultAdrenalGland13)	ENSG00000260805.2	0.0112829	0.00450305	0.0646422	0.918797
Birth_Weight	Adrenal Gland	CD8 T cell(AdultAdrenalGland10)	ENSG00000276384.1	0.0184399	2.89672e-11	0.0179947	0.963565
Birth_Weight	Blood Vessel	Basal cell(AdultArtery16)	ENSG00000104635.13	0.00462617	0.0373755	0.0528541	0.901928
Birth_Weight	Blood Vessel	Myofibroblast_POSTN high(AdultArtery9)	ENSG00000164162.12	0.0186976	1.00397e-07	0.0188748	0.962427
Birth_Weight	Blood Vessel	Endothelial cell_SELE high(AdultArtery2)	ENSG00000178977.3	0.0539651	1.42902e-10	0.0902574	0.855778
Birth_Weight	Blood Vessel	Endothelial cell_SELE high(AdultArtery2)	ENSG00000227533.5	0.0234255	0.00257842	0.100136	0.873262
Birth_Weight	Blood Vessel	Endothelial cell_VWF high(AdultArtery6)	ENSG00000229921.6	0.0036297	0.0943809	0.0293959	0.861271
Birth_Weight	Blood Vessel	Smooth muscle cell(AdultArtery8)	ENSG00000244556.1	0.00227215	0.0180292	0.0274054	0.950849
Birth_Weight	Blood Vessel	Fibroblast_ CXCL12 high(AdultArtery1)	ENSG00000257790.1	0.000335344	0.0115821	0.0293469	0.958607
Birth_Weight	Blood Vessel	Fibroblast_APOD high(AdultArtery14)	ENSG00000284600.1	2.42916e-05	0.118629	0.0181236	0.863072
Birth_Weight	Colon - Sigmoid	Stromal cell_DCN high(AdultSigmoidColon4)	ENSG00000076984.17	0.00406254	0.000523804	0.0292889	0.966054
Birth_Weight	Colon - Sigmoid	B cell (Plasmocyte)(AdultSigmoidColon6)	ENSG00000236409.1	0.024983	0.000172052	0.0415985	0.933145
Birth_Weight	Colon - Transverse	B cell(Plasmocyte)_IGKC high(AdultTransverseColon0)	ENSG00000048162.20	0.0165219	0.0443601	0.0547779	0.87117
Birth_Weight	Colon - Transverse	Goblet cell_PIGR high(AdultTransverseColon4)	ENSG00000100243.20	0.0566387	3.02819e-07	0.0245915	0.918769
Birth_Weight	Colon - Transverse	B cell(Plasmocyte)_IGKC high(AdultTransverseColon0)	ENSG00000105197.10	0.00536755	0.033807	0.0865083	0.87224
Birth_Weight	Colon - Transverse	Fibroblast(AdultTransverseColon14)	ENSG00000110841.13	0.0290608	0.000492068	0.091553	0.878739
Birth_Weight	Colon - Transverse	Macrophage(AdultTransverseColon9)	ENSG00000123338.12	0.0328438	0.0187354	0.031819	0.897794
Birth_Weight	Colon - Transverse	T cell(AdultTransverseColon12)	ENSG00000129244.8	0.0612753	1.03341e-10	0.0671767	0.871548
Birth_Weight	Colon - Transverse	Enterocyte_CA1 high(AdultTransverseColon7)	ENSG00000138119.16	0.0163076	1.27981e-09	0.0726068	0.911086
Birth_Weight	Colon - Transverse	Endothelial cell(AdultTransverseColon16)	ENSG00000170889.13	0.00367508	0.0418915	0.0470099	0.90421
Birth_Weight	Colon - Transverse	Endothelial cell(AdultTransverseColon16)	ENSG00000176920.11	0.000385593	0.00146828	0.0227483	0.975374
Birth_Weight	Colon - Transverse	Enterocyte_CA1 high(AdultTransverseColon7)	ENSG00000181856.14	0.00280263	1.78154e-11	0.0104142	0.986783
Birth_Weight	Colon - Transverse	Smooth muscle cell(AdultTransverseColon17)	ENSG00000198945.7	0.0231908	0.000471609	0.0957301	0.880494
Birth_Weight	Esophagus	B cell(AdultEsophagus9)	ENSG00000009950.15	0.0148691	2.07217e-07	0.0673497	0.917781
Birth_Weight	Esophagus	B cell(AdultEsophagus9)	ENSG00000011454.16	5.74951e-06	1.25095e-06	0.0967586	0.903234
Birth_Weight	Esophagus	Smooth muscle cell(AdultEsophagus19)	ENSG00000069764.9	0.00932245	0.00497243	0.035527	0.948907
Birth_Weight	Esophagus	B cell_JCHAIN high(AdultEsophagus15)	ENSG00000070731.10	0.00111506	0.0961767	0.0214184	0.87648
Birth_Weight	Esophagus	Endothelial cell_IGFBP3 high(AdultEsophagus18)	ENSG00000072778.19	0.00433465	2.39484e-11	0.0145071	0.981158
Birth_Weight	Esophagus	Stromal cell_PLA2G2A high(AdultEsophagus0)	ENSG00000095261.13	0.000249093	0.000510789	0.0632087	0.936029
Birth_Weight	Esophagus	Endothelial cell_ACKR1 high(AdultEsophagus6)	ENSG00000100418.7	0.00326743	1.31934e-06	0.108927	0.887805
Birth_Weight	Esophagus	Mucosal aquamous Epithelial cell(AdultEsophagus10)	ENSG00000103540.16	0.0237689	0.00180385	0.0962814	0.877705
Birth_Weight	Esophagus	Antigen-presenting cell(AdultEsophagus12)	ENSG00000109046.14	0.000255828	0.0156679	0.0547224	0.929282
Birth_Weight	Esophagus	Stromal cell(AdultEsophagus8)	ENSG00000111328.6	8.93028e-08	0.00490955	0.059625	0.935465
Birth_Weight	Esophagus	Stromal cell_PLA2G2A high(AdultEsophagus0)	ENSG00000116132.11	1.14191e-08	0.00526654	0.0131692	0.981564
Birth_Weight	Esophagus	Endothelial cell_IGFBP3 high(AdultEsophagus18)	ENSG00000123104.11	0.00348483	0.000653628	0.121219	0.874623
Birth_Weight	Esophagus	B cell_JCHAIN high(AdultEsophagus15)	ENSG00000131620.17	0.0038573	0.00136744	0.00781739	0.986359
Birth_Weight	Esophagus	Stromal cell(AdultEsophagus8)	ENSG00000140564.11	0.000265923	0.000243607	0.0301748	0.969314
Birth_Weight	Esophagus	Kerationcyte(AdultEsophagus11)	ENSG00000144401.14	0.00405388	0.00598553	0.084126	0.905549
Birth_Weight	Esophagus	Kerationcyte(AdultEsophagus11)	ENSG00000146535.13	0.000135272	0.000202896	0.0801905	0.919471
Birth_Weight	Esophagus	Stromal cell(AdultEsophagus8)	ENSG00000147650.11	0.00132806	0.00386226	0.0569036	0.937817
Birth_Weight	Esophagus	Macrophage_RGS1 high(AdultEsophagus4)	ENSG00000153107.11	0.0273929	0.0257275	0.0612466	0.874288
Birth_Weight	Esophagus	Antigen-presenting cell(AdultEsophagus12)	ENSG00000158023.9	2.19328e-08	0.0143989	0.0216877	0.963913
Birth_Weight	Esophagus	Epithelial cell_KRT14 high(AdultEsophagus5)	ENSG00000160613.12	2.19154e-06	0.00705751	0.0204218	0.972518
Birth_Weight	Esophagus	Antigen-presenting cell(AdultEsophagus12)	ENSG00000160685.13	0.00987623	2.23203e-07	0.0256495	0.964474
Birth_Weight	Esophagus	Macrophage_RGS1 high(AdultEsophagus4)	ENSG00000163468.14	0.0267449	0.00325337	0.0459741	0.922172
Birth_Weight	Esophagus	B cell(AdultEsophagus9)	ENSG00000165868.13	5.15411e-06	0.104855	0.0445472	0.850581
Birth_Weight	Esophagus	Stromal cell(AdultEsophagus8)	ENSG00000170889.13	6.28257e-09	0.0434059	0.0469043	0.90969
Birth_Weight	Esophagus	Kerationcyte(AdultEsophagus11)	ENSG00000176920.11	1.24483e-36	0.0011506	0.0177614	0.981088
Birth_Weight	Esophagus	B cell(AdultEsophagus9)	ENSG00000179889.18	0.0121622	0.0124846	0.0834788	0.890075
Birth_Weight	Esophagus	B cell_JCHAIN high(AdultEsophagus15)	ENSG00000181885.18	2.9527e-10	5.31786e-11	0.0329422	0.967058
Birth_Weight	Esophagus	Stromal cell_PLA2G2A high(AdultEsophagus0)	ENSG00000182858.13	0.0106198	0.00703745	0.0192613	0.959385
Birth_Weight	Esophagus	Stromal cell_PTGDS high(AdultEsophagus1)	ENSG00000183571.10	0.0490817	0.000168701	0.0787985	0.871847
Birth_Weight	Esophagus	Epithelial cell_KRT17 high(AdultEsophagus16)	ENSG00000197157.10	0.000291963	0.0237337	0.0829398	0.892952
Birth_Weight	Esophagus	Macrophage_RGS1 high(AdultEsophagus4)	ENSG00000203880.11	1.73252e-05	0.0055634	0.024558	0.969857
Birth_Weight	Esophagus	Mast cell(AdultEsophagus14)	ENSG00000228630.5	0.0103103	0.0124719	0.0270756	0.945553
Birth_Weight	Esophagus	Endothelial cell_ACKR1 high(AdultEsophagus6)	ENSG00000229921.6	7.66005e-05	0.10614	0.0335331	0.860014
Birth_Weight	Esophagus	Kerationcyte(AdultEsophagus11)	ENSG00000234936.1	0.0130182	0.0270043	0.083726	0.872096
Birth_Weight	Esophagus	Neutrophil _S100A8 high(AdultEsophagus20)	ENSG00000235423.8	0.00772083	0.0069163	0.0844945	0.900243
Birth_Weight	Esophagus	Goblet cell(AdultEsophagus13)	ENSG00000269973.1	0.00850821	0.00909192	0.0268968	0.952725
Birth_Weight	Esophagus	B cell_JCHAIN high(AdultEsophagus15)	ENSG00000284526.1	0.00303783	0.0461744	0.00976265	0.927904
Birth_Weight	Heart	T cell(AdultHeart7)	ENSG00000105373.18	0.0331792	0.00541566	0.0866874	0.872666
Birth_Weight	Heart	Smooth muscle cell(AdultHeart8)	ENSG00000132676.15	0.0121311	6.14507e-08	0.00641373	0.981455
Birth_Weight	Heart	Endothelial cell(AdultHeart4)	ENSG00000170291.14	0.00480621	1.15166e-10	0.0742	0.920994
Birth_Weight	Heart	Smooth muscle cell(AdultHeart8)	ENSG00000170889.13	0.00231408	0.0360845	0.0388797	0.920624
Birth_Weight	Heart	T cell(AdultHeart7)	ENSG00000177943.13	0.00578521	0.00765965	0.017027	0.967065
Birth_Weight	Heart	M1 Macrophage(AdultHeart9)	ENSG00000183762.12	0.00194512	0.000221235	0.0408667	0.956957
Birth_Weight	Heart	T cell(AdultHeart7)	ENSG00000198954.7	0.0149512	0.0146076	0.0568145	0.909843
Birth_Weight	Heart	Endothelial cell(AdultHeart4)	ENSG00000260874.5	0.00354766	0.0413942	0.0151428	0.930779
Birth_Weight	Liver	B cell (Plasmocyte)_IGHG_IGK high(AdultLiver13)	ENSG00000104826.12	0.00994914	0.00391121	0.0621284	0.923394
Birth_Weight	Lung	Mast cell(AdultLung13)	ENSG00000167965.17	0.0157878	0.0440415	0.0356058	0.885511
Birth_Weight	Lung	Lymphatic endothelial cell(AdultLung21)	ENSG00000197157.10	0.0293737	0.00905436	0.0312009	0.922092
Birth_Weight	Muscle - Skeletal	Proliferating cell(AdultMuscle12)	ENSG00000108602.17	0.0444075	0.0216794	0.0219228	0.869752
Birth_Weight	Muscle - Skeletal	Muscle progenitor cell(AdultMuscle0)	ENSG00000128891.15	2.59009e-12	0.0252618	0.0480364	0.926702
Birth_Weight	Muscle - Skeletal	Fibroblast_PENK high(AdultMuscle13)	ENSG00000151694.12	0.00390871	0.0195534	0.0565727	0.918636
Birth_Weight	Muscle - Skeletal	M2 Macrophage(AdultMuscle10)	ENSG00000196419.12	0.0163033	7.2995e-08	0.00639561	0.977301
Birth_Weight	Muscle - Skeletal	Proliferating cell(AdultMuscle12)	ENSG00000205531.12	0.0143993	8.58009e-06	0.0573488	0.928241
Birth_Weight	Muscle - Skeletal	Fast skeletal muscle cell(AdultMuscle8)	ENSG00000260460.1	0.0217457	0.006541	0.0926668	0.877526
Birth_Weight	Pancreas	Exocrine cell(AdultPancreas3)	ENSG00000082482.13	0.0179052	0.00134703	0.0232907	0.956462
Birth_Weight	Pancreas	Exocrine cell(AdultPancreas3)	ENSG00000114850.6	0.01794	6.33525e-37	0.0212418	0.960818
Birth_Weight	Prostate	Smooth muscle cell(AdultProstate7)	ENSG00000176390.11	0.0372481	0.000938984	0.0316595	0.92908
Birth_Weight	Small Intestine	B cell (Plasmocyte)_IGHG/HA high(AdultIleum6)	ENSG00000176978.13	0.022416	0.0127999	0.029658	0.925745
Birth_Weight	Spleen	Endothelial cell(AdultSpleenParenchyma3)	ENSG00000100263.13	0.0284236	0.000227283	0.0421157	0.929083
Birth_Weight	Spleen	B cell (Plasmocyte)_IGHG_IGK high(AdultSpleenParenchyma0)	ENSG00000224138.1	0.0184315	0.0236712	0.0827552	0.869925
Birth_Weight	Stomach	Endothelial cell_SELE high(AdultStomach16)	ENSG00000025708.13	0.03968	0.0198219	0.0552758	0.871214
Birth_Weight	Stomach	Pit cell_MUC6 high(AdultStomach4)	ENSG00000064225.12	1.21865e-05	0.108126	0.0133328	0.878436
Birth_Weight	Stomach	B cell (Plasmocyte)_IGHA/HG high(AdultStomach11)	ENSG00000069667.15	0.0150712	0.0369523	0.0334054	0.898336
Birth_Weight	Stomach	Chromaffin cell(AdultStomach6)	ENSG00000157045.8	0.000977018	0.00298707	0.0193323	0.97656
Birth_Weight	Stomach	Pit cell_TFF2 high(AdultStomach5)	ENSG00000176920.11	0.017061	0.00239968	0.0384809	0.94102
Birth_Weight	Stomach	Smooth muscle cell(AdultStomach22)	ENSG00000183955.12	0.000688098	0.00937558	0.115926	0.873955
Birth_Weight	Stomach	Parietal cell(AdultStomach15)	ENSG00000198945.7	0.00627488	0.000242032	0.0494756	0.943977
Birth_Weight	Stomach	B cell (Plasmocyte)_IGHA/HG high(AdultStomach11)	ENSG00000218996.1	0.0363931	5.35448e-15	0.0811872	0.88242
Birth_Weight	Thyroid	Endothelial cell_VWF high(AdultThyroid16)	ENSG00000078579.8	0.0253113	0.0260454	0.0454212	0.888987
Birth_Weight	Thyroid	Endothelial cell_VWF high(AdultThyroid16)	ENSG00000158022.6	0.00682263	0.000458539	0.12195	0.870744
Birth_Weight	Thyroid	Smooth muscle cell(AdultThyroid15)	ENSG00000182511.11	0.00150432	0.000260167	0.0327628	0.965461
Birth_Weight	Thyroid	Fibroblast(AdultThyroid12)	ENSG00000183762.12	0.0153416	0.00026825	0.0497009	0.934608
Birth_Weight	Whole Blood	Dendritic cell_FCER1A high(AdultPeripheralBlood4)	ENSG00000006282.20	0.000707296	0.0283344	0.0435747	0.926933
Birth_Weight	Whole Blood	Plasmacytoid dendritic cell(AdultPeripheralBlood10)	ENSG00000067064.10	0.0100523	0.00722196	0.0382099	0.942662
Birth_Weight	Whole Blood	Macrophage(AdultPeripheralBlood5)	ENSG00000106462.10	0.00549031	0.0096085	0.0428245	0.940871
Birth_Weight	Whole Blood	T cell(AdultPeripheralBlood6)	ENSG00000107937.18	0.00317394	0.0147533	0.0822255	0.899284
Birth_Weight	Whole Blood	Dendritic cell_FCER1A high(AdultPeripheralBlood4)	ENSG00000112893.9	8.97324e-06	0.108094	0.0277905	0.864073
Birth_Weight	Whole Blood	NK cell(AdultPeripheralBlood13)	ENSG00000117597.17	0.0047627	0.0547408	0.0296119	0.902341
Birth_Weight	Whole Blood	Proliferating cell(AdultPeripheralBlood8)	ENSG00000123095.5	0.00955521	0.000604594	0.115477	0.874313
Birth_Weight	Whole Blood	Macrophage(AdultPeripheralBlood5)	ENSG00000129226.13	0.00626777	2.68019e-11	0.0164531	0.977279
Birth_Weight	Whole Blood	Macrophage(AdultPeripheralBlood5)	ENSG00000133321.10	3.1862e-05	0.0329735	0.0055164	0.961316
Birth_Weight	Whole Blood	Proliferating cell(AdultPeripheralBlood8)	ENSG00000136689.18	0.00529875	0.0540779	0.0838422	0.853398
Birth_Weight	Whole Blood	CD8+ T cell(AdultPeripheralBlood2)	ENSG00000156502.13	0.0236724	0.021146	0.0824372	0.866735
Birth_Weight	Whole Blood	B cell(Centrocyte)(AdultPeripheralBlood12)	ENSG00000156510.12	0.000946622	0.0277188	0.120107	0.851011
Birth_Weight	Whole Blood	Myeloid progenitor cell(AdultPeripheralBlood14)	ENSG00000158022.6	0.00312951	0.000412794	0.109758	0.886688
Birth_Weight	Whole Blood	Monocyte_ISG15 high(AdultPeripheralBlood11)	ENSG00000169228.13	2.28623e-17	0.0417017	0.0507871	0.907511
Birth_Weight	Whole Blood	Erythroid cell(AdultPeripheralBlood15)	ENSG00000169641.13	0.0019969	4.99453e-05	0.0113015	0.986644
Birth_Weight	Whole Blood	Proliferating cell(AdultPeripheralBlood8)	ENSG00000170889.13	0.00309185	0.0423856	0.0459801	0.905747
Birth_Weight	Whole Blood	Myeloid progenitor cell(AdultPeripheralBlood14)	ENSG00000175164.13	0.00272826	0.0654359	0.0356779	0.891276
Birth_Weight	Whole Blood	B cell(Centrocyte)(AdultPeripheralBlood12)	ENSG00000182511.11	0.0300896	0.000699283	0.0891947	0.879783
Birth_Weight	Whole Blood	T cell(AdultPeripheralBlood6)	ENSG00000183762.12	0.00119386	0.000582281	0.109718	0.888499
Birth_Weight	Whole Blood	CD8+ T cell(AdultPeripheralBlood2)	ENSG00000197114.11	0.0034444	0.0150316	0.0671455	0.913618
Birth_Weight	Whole Blood	Myeloid progenitor cell(AdultPeripheralBlood14)	ENSG00000198121.13	2.29951e-06	0.000150813	0.0161636	0.983683
Birth_Weight	Whole Blood	CD8+ T cell(AdultPeripheralBlood2)	ENSG00000227201.2	0.000928307	0.000106043	0.0192735	0.979687
Birth_Weight	Whole Blood	T cell(AdultPeripheralBlood6)	ENSG00000258725.1	0.0394839	0.00041151	0.0520464	0.907751
Birth_Weight	Whole Blood	Dendritic cell_FCER1A high(AdultPeripheralBlood4)	ENSG00000267361.1	0.0023256	0.000370745	0.00499902	0.992161
Birth_Weight_UKB	Adipose - Visceral (Omentum)	Mesothelial cell(AdultOmentum4)	ENSG00000122986.13	0.0111128	1.71161e-16	0.0262874	0.9626
Birth_Weight_UKB	Adipose - Visceral (Omentum)	Microvascular endothelial cell(AdultOmentum14)	ENSG00000127920.5	0.0324673	0.000656768	0.103296	0.863376
Birth_Weight_UKB	Adipose - Visceral (Omentum)	B cell (Plasmocyte)(AdultOmentum16)	ENSG00000152700.13	0.0164822	7.98961e-06	0.0376118	0.945895
Birth_Weight_UKB	Adipose - Visceral (Omentum)	Stromal cell(AdultOmentum0)	ENSG00000154127.9	0.0640525	0.00910708	0.0629224	0.854772
Birth_Weight_UKB	Adipose - Visceral (Omentum)	Mast cell(AdultOmentum15)	ENSG00000177989.13	0.00216072	1.07551e-05	0.00614033	0.991685
Birth_Weight_UKB	Adipose - Visceral (Omentum)	T cell(AdultOmentum8)	ENSG00000181885.18	0.0098813	1.47718e-22	0.0612941	0.928825
Birth_Weight_UKB	Adipose - Visceral (Omentum)	Neutrophil_S100P high(AdultOmentum6)	ENSG00000253875.1	0.0534003	0.00121876	0.0642549	0.880127
Birth_Weight_UKB	Adrenal Gland	Stromal cell_APOD high(AdultAdrenalGland17)	ENSG00000083520.14	0.0582878	0.000705118	0.0434645	0.896616
Birth_Weight_UKB	Adrenal Gland	Zona fasciculata cell_HSD3B2 high(AdultAdrenalGland3)	ENSG00000121057.12	0.031922	0.0130697	0.030597	0.91117
Birth_Weight_UKB	Adrenal Gland	Intra-adrenal chromoblast(AdultAdrenalGland6)	ENSG00000122741.15	0.0147534	0.00320502	0.0893679	0.89215
Birth_Weight_UKB	Adrenal Gland	NK cell(AdultAdrenalGland8)	ENSG00000158796.16	0.0155366	0.00425445	0.0459826	0.932817
Birth_Weight_UKB	Adrenal Gland	B cell (Plasmocyte)(AdultAdrenalGland15)	ENSG00000226752.9	0.0185646	4.62982e-05	0.0171291	0.964213
Birth_Weight_UKB	Blood Vessel	Endothelial cell_VWF high(AdultArtery6)	ENSG00000103811.15	0.00791901	0.0871688	0.0333075	0.851397
Birth_Weight_UKB	Blood Vessel	M1 Macrophage(AdultArtery5)	ENSG00000112139.14	0.0167002	0.00443967	0.0424055	0.934744
Birth_Weight_UKB	Blood Vessel	Myofibroblast_POSTN high(AdultArtery9)	ENSG00000119185.12	0.00165648	5.96396e-14	0.113233	0.88511
Birth_Weight_UKB	Blood Vessel	Macrophage(AdultArtery4)	ENSG00000139514.12	0.00083156	0.0739407	0.00547432	0.910123
Birth_Weight_UKB	Blood Vessel	Endothelial cell_SELE high(AdultArtery2)	ENSG00000141570.10	7.27207e-05	0.0591664	0.013312	0.927147
Birth_Weight_UKB	Blood Vessel	Myofibroblast_POSTN high(AdultArtery9)	ENSG00000143382.14	0.0126105	0.0170524	0.0272021	0.935493
Birth_Weight_UKB	Blood Vessel	M1 Macrophage(AdultArtery5)	ENSG00000158869.10	0.00411911	0.000548956	0.00509315	0.989867
Birth_Weight_UKB	Blood Vessel	Macrophage(AdultArtery11)	ENSG00000162877.12	0.0074473	0.0050292	0.054476	0.932372
Birth_Weight_UKB	Blood Vessel	Smooth muscle cell(AdultArtery8)	ENSG00000163933.9	0.000381925	0.000168096	0.0325614	0.966887
Birth_Weight_UKB	Blood Vessel	Myofibroblast_POSTN high(AdultArtery9)	ENSG00000170291.14	4.39532e-05	9.43476e-23	0.0387806	0.961175
Birth_Weight_UKB	Blood Vessel	Smooth muscle cell(AdultArtery8)	ENSG00000173442.12	0.023241	0.000239567	0.0180549	0.958172
Birth_Weight_UKB	Blood Vessel	Fibroblast_ CXCL12 high(AdultArtery3)	ENSG00000185924.6	0.000960657	0.00163086	0.0281199	0.969235
Birth_Weight_UKB	Blood Vessel	Endothelial cell_SELE high(AdultArtery2)	ENSG00000227533.5	0.0179986	0.00336926	0.0767072	0.901144
Birth_Weight_UKB	Blood Vessel	Smooth muscle cell(AdultArtery8)	ENSG00000244556.1	0.00226875	1.25134e-05	0.0273435	0.970374
Birth_Weight_UKB	Blood Vessel	Smooth muscle cell(AdultArtery8)	ENSG00000254363.6	0.0134452	0.0392419	0.0798208	0.860953
Birth_Weight_UKB	Brain - Cerebellum	Oligodendrocyte progenitor cell(AdultCerebellum7)	ENSG00000119185.12	0.0574285	2.82268e-14	0.0531214	0.88945
Birth_Weight_UKB	Brain - Cerebellum	Macrophage(AdultCerebellum22)	ENSG00000164039.14	0.0202077	0.00489768	0.0806094	0.893071
Birth_Weight_UKB	Brain - Cerebellum	Neutrophil_DEFA3 high(AdultCerebellum25)	ENSG00000183873.15	0.0105308	0.0324729	0.103351	0.850363
Birth_Weight_UKB	Colon - Sigmoid	Mast cell(AdultSigmoidColon9)	ENSG00000043143.20	0.000651078	2.90879e-06	0.0130514	0.986294
Birth_Weight_UKB	Colon - Sigmoid	Stromal cell_DCN high(AdultSigmoidColon4)	ENSG00000076984.17	0.00319071	0.00184372	0.0227902	0.971928
Birth_Weight_UKB	Colon - Sigmoid	Enterocyte(AdultSigmoidColon0)	ENSG00000147419.17	0.028738	0.00177608	0.094044	0.874904
Birth_Weight_UKB	Colon - Sigmoid	Smooth muscle cell(AdultSigmoidColon11)	ENSG00000163933.9	0.000987252	0.000160742	0.0310931	0.967754
Birth_Weight_UKB	Colon - Sigmoid	B cell (Plasmocyte)(AdultSigmoidColon6)	ENSG00000198945.7	0.0295825	0.00114295	0.102415	0.866532
Birth_Weight_UKB	Colon - Transverse	Goblet cell_PIGR high(AdultTransverseColon4)	ENSG00000100243.20	0.0634427	1.0342e-05	0.027666	0.908858
Birth_Weight_UKB	Colon - Transverse	Fibroblast(AdultTransverseColon14)	ENSG00000110841.13	0.0352016	7.18043e-07	0.11111	0.853688
Birth_Weight_UKB	Colon - Transverse	Goblet cell_PIGR high(AdultTransverseColon4)	ENSG00000122223.12	0.01101	0.00092901	0.00926829	0.977794
Birth_Weight_UKB	Colon - Transverse	B cell(Plasmocyte)(AdultTransverseColon11)	ENSG00000127663.14	0.035425	0.000417478	0.0372274	0.926543
Birth_Weight_UKB	Colon - Transverse	Mast cell(AdultTransverseColon13)	ENSG00000149600.11	0.000427393	3.33225e-11	0.0776668	0.921906
Birth_Weight_UKB	Colon - Transverse	B cell(Plasmocyte)_IGLC3 high(AdultTransverseColon1)	ENSG00000155465.18	0.000666322	0.0465547	0.00780406	0.941428
Birth_Weight_UKB	Colon - Transverse	Endothelial cell(AdultTransverseColon16)	ENSG00000163703.17	1.61501e-10	0.0208467	0.00152243	0.977631
Birth_Weight_UKB	Colon - Transverse	Enterocyte_CA1 high(AdultTransverseColon7)	ENSG00000168078.9	0.0048388	0.000269741	0.0134251	0.981376
Birth_Weight_UKB	Colon - Transverse	Smooth muscle cell(AdultTransverseColon17)	ENSG00000170291.14	0.0143703	2.03968e-22	0.0850161	0.900614
Birth_Weight_UKB	Colon - Transverse	Goblet cell_PIGR high(AdultTransverseColon4)	ENSG00000171119.2	0.0403291	0.000712622	0.0584299	0.900044
Birth_Weight_UKB	Colon - Transverse	B cell(Plasmocyte)_IGLC3 high(AdultTransverseColon1)	ENSG00000171700.13	0.057574	0.00697608	0.0500373	0.877524
Birth_Weight_UKB	Colon - Transverse	Enterocyte_CA1 high(AdultTransverseColon7)	ENSG00000172247.3	0.000123477	0.00677911	0.0884449	0.904643
Birth_Weight_UKB	Colon - Transverse	Endothelial cell(AdultTransverseColon16)	ENSG00000176920.11	0.000577774	0.0425489	0.0346262	0.921556
Birth_Weight_UKB	Colon - Transverse	Goblet cell_FCGBP high(AdultTransverseColon2)	ENSG00000181856.14	0.0277184	1.47558e-22	0.0612444	0.911037
Birth_Weight_UKB	Colon - Transverse	Enterocyte_BEST4 high(AdultTransverseColon10)	ENSG00000196611.4	0.0171039	9.69362e-05	0.0786614	0.904117
Birth_Weight_UKB	Colon - Transverse	Enterocyte_CA1 high(AdultTransverseColon7)	ENSG00000197157.10	0.00722771	1.50595e-05	0.120016	0.872741
Birth_Weight_UKB	Colon - Transverse	Smooth muscle cell(AdultTransverseColon17)	ENSG00000198945.7	0.023599	0.00108529	0.0971881	0.877866
Birth_Weight_UKB	Colon - Transverse	Endothelial cell(AdultTransverseColon16)	ENSG00000226752.9	0.0590181	0.000173202	0.0668151	0.873843
Birth_Weight_UKB	Colon - Transverse	B cell(Plasmocyte)_IGLC3 high(AdultTransverseColon1)	ENSG00000282951.1	0.0103387	0.0437738	0.0619634	0.876722
Birth_Weight_UKB	Esophagus	B cell(AdultEsophagus9)	ENSG00000009950.15	0.00814977	2.08606e-06	0.036462	0.955386
Birth_Weight_UKB	Esophagus	Endothelial cell_ACKR1 high(AdultEsophagus6)	ENSG00000011454.16	2.71537e-06	2.28792e-08	0.121714	0.878283
Birth_Weight_UKB	Esophagus	Endothelial cell_ACKR1 high(AdultEsophagus6)	ENSG00000043143.20	9.32192e-05	2.67654e-06	0.011929	0.987975
Birth_Weight_UKB	Esophagus	Stromal cell(AdultEsophagus8)	ENSG00000064999.13	0.000543753	4.16424e-11	0.00148771	0.997969
Birth_Weight_UKB	Esophagus	Endothelial cell_IGFBP3 high(AdultEsophagus18)	ENSG00000072778.19	0.00600055	5.79698e-23	0.0234479	0.970552
Birth_Weight_UKB	Esophagus	Stromal cell_PLA2G2A high(AdultEsophagus0)	ENSG00000095261.13	0.00010001	6.58972e-05	0.0247789	0.975055
Birth_Weight_UKB	Esophagus	Macrophage_RGS1 high(AdultEsophagus4)	ENSG00000099956.18	0.00743716	0.0493664	0.0130441	0.90383
Birth_Weight_UKB	Esophagus	Neutrophil _S100A8 high(AdultEsophagus20)	ENSG00000109046.14	0.000379807	8.74499e-08	0.0510761	0.948544
Birth_Weight_UKB	Esophagus	Epithelial cell_KRT17 high(AdultEsophagus16)	ENSG00000114739.13	0.019885	0.0200724	0.0636146	0.89024
Birth_Weight_UKB	Esophagus	Antigen-presenting cell(AdultEsophagus12)	ENSG00000117280.12	0.000373828	0.00104014	0.0104754	0.988077
Birth_Weight_UKB	Esophagus	Epithelial cell_KRT7 high(AdultEsophagus7)	ENSG00000124302.12	0.00188921	0.00212657	0.00780815	0.987719
Birth_Weight_UKB	Esophagus	Stromal cell(AdultEsophagus8)	ENSG00000130675.14	0.00374766	0.0578944	0.0492216	0.884806
Birth_Weight_UKB	Esophagus	Goblet cell(AdultEsophagus13)	ENSG00000133056.13	0.000124825	0.102085	0.0100925	0.886537
Birth_Weight_UKB	Esophagus	Endothelial cell_CCL21 high(AdultEsophagus17)	ENSG00000136636.12	0.00125491	0.0104741	0.0324681	0.95541
Birth_Weight_UKB	Esophagus	B cell_JCHAIN high(AdultEsophagus15)	ENSG00000139531.12	0.000369704	0.0641715	0.0114015	0.922132
Birth_Weight_UKB	Esophagus	Epithelial cell_KRT17 high(AdultEsophagus16)	ENSG00000140564.11	0.000449148	0.000266344	0.0158318	0.983446
Birth_Weight_UKB	Esophagus	Stromal cell(AdultEsophagus8)	ENSG00000141570.10	0.0013367	0.0649474	0.0147345	0.913433
Birth_Weight_UKB	Esophagus	B cell_JCHAIN high(AdultEsophagus15)	ENSG00000143412.9	0.0113915	0.0218413	0.0352756	0.924619
Birth_Weight_UKB	Esophagus	Antigen-presenting cell(AdultEsophagus12)	ENSG00000149679.11	0.000105934	0.0272556	0.0329886	0.939565
Birth_Weight_UKB	Esophagus	Stromal cell_PLA2G2A high(AdultEsophagus0)	ENSG00000154127.9	1.25061e-05	0.00395215	0.0266787	0.969355
Birth_Weight_UKB	Esophagus	Endothelial cell_IGFBP3 high(AdultEsophagus18)	ENSG00000156671.12	0.0100408	0.0360291	0.0450008	0.901048
Birth_Weight_UKB	Esophagus	Smooth muscle cell(AdultEsophagus19)	ENSG00000160685.13	0.00475611	6.2933e-09	0.0744288	0.920815
Birth_Weight_UKB	Esophagus	Goblet cell(AdultEsophagus13)	ENSG00000161692.17	0.000561375	0.0708148	0.0423375	0.885367
Birth_Weight_UKB	Esophagus	Macrophage_RGS1 high(AdultEsophagus4)	ENSG00000163468.14	0.0181553	0.00128261	0.0308858	0.948945
Birth_Weight_UKB	Esophagus	Goblet cell(AdultEsophagus13)	ENSG00000163703.17	0.00214129	0.0253539	0.00211189	0.952677
Birth_Weight_UKB	Esophagus	Antigen-presenting cell(AdultEsophagus12)	ENSG00000163933.9	7.12321e-10	0.00015545	0.0300362	0.969808
Birth_Weight_UKB	Esophagus	Epithelial cell_KRT17 high(AdultEsophagus16)	ENSG00000164597.13	9.70722e-06	0.00498674	0.0716482	0.923355
Birth_Weight_UKB	Esophagus	Smooth muscle cell(AdultEsophagus19)	ENSG00000166170.9	0.0036292	0.0337917	0.0219242	0.93529
Birth_Weight_UKB	Esophagus	Stromal cell(AdultEsophagus8)	ENSG00000166477.12	0.00361111	0.000945567	0.0114147	0.983753
Birth_Weight_UKB	Esophagus	Antigen-presenting cell(AdultEsophagus12)	ENSG00000167720.12	0.000433409	0.00430374	0.0758285	0.91941
Birth_Weight_UKB	Esophagus	Stromal cell(AdultEsophagus8)	ENSG00000169641.13	0.0190535	0.00335301	0.044822	0.931375
Birth_Weight_UKB	Esophagus	Stromal cell(AdultEsophagus8)	ENSG00000171703.16	0.00868436	0.0123107	0.0889784	0.888837
Birth_Weight_UKB	Esophagus	Epithelial cell_KRT7 high(AdultEsophagus7)	ENSG00000172247.3	5.60241e-05	0.00377816	0.0488482	0.947313
Birth_Weight_UKB	Esophagus	Kerationcyte(AdultEsophagus11)	ENSG00000176920.11	1.96056e-36	0.0353041	0.0285827	0.936113
Birth_Weight_UKB	Esophagus	Stromal cell(AdultEsophagus8)	ENSG00000177156.10	0.00368565	0.0277423	0.0582401	0.908603
Birth_Weight_UKB	Esophagus	B cell(AdultEsophagus9)	ENSG00000181135.15	1.08271e-06	0.00936368	0.00871526	0.981919
Birth_Weight_UKB	Esophagus	Kerationcyte(AdultEsophagus11)	ENSG00000181885.18	8.09144e-21	3.79016e-23	0.0149801	0.98502
Birth_Weight_UKB	Esophagus	Stromal cell_PLA2G2A high(AdultEsophagus0)	ENSG00000182858.13	0.0168945	4.91058e-05	0.0316112	0.95142
Birth_Weight_UKB	Esophagus	Stromal cell_PTGDS high(AdultEsophagus1)	ENSG00000183571.10	0.043862	2.47809e-08	0.069064	0.887074
Birth_Weight_UKB	Esophagus	Epithelial cell_KRT14 high(AdultEsophagus5)	ENSG00000185022.11	2.53303e-05	0.0801855	0.0565379	0.863216
Birth_Weight_UKB	Esophagus	Stromal cell(AdultEsophagus8)	ENSG00000186577.12	0.000335444	5.67538e-10	0.0257948	0.97387
Birth_Weight_UKB	Esophagus	Epithelial cell_KRT17 high(AdultEsophagus16)	ENSG00000197157.10	0.000294222	1.05242e-05	0.0835654	0.91613
Birth_Weight_UKB	Esophagus	Endothelial cell_IGFBP3 high(AdultEsophagus18)	ENSG00000197498.12	0.00118507	0.0185409	0.115241	0.864844
Birth_Weight_UKB	Esophagus	Endothelial cell_ACKR1 high(AdultEsophagus6)	ENSG00000197632.8	0.00915792	0.0202262	0.0358746	0.929708
Birth_Weight_UKB	Esophagus	Epithelial cell_KRT7 high(AdultEsophagus7)	ENSG00000198160.14	0.000909414	0.00060113	0.099369	0.899115
Birth_Weight_UKB	Esophagus	Kerationcyte(AdultEsophagus11)	ENSG00000198276.15	5.45007e-10	0.00227159	0.0156039	0.982125
Birth_Weight_UKB	Esophagus	Stromal cell_PTGDS high(AdultEsophagus1)	ENSG00000198945.7	0.0422599	0.000633586	0.0563541	0.900285
Birth_Weight_UKB	Esophagus	Neutrophil _S100A8 high(AdultEsophagus20)	ENSG00000226332.2	3.76529e-09	0.0411253	0.0502415	0.908633
Birth_Weight_UKB	Esophagus	B cell_JCHAIN high(AdultEsophagus15)	ENSG00000228903.7	6.84981e-05	0.00525513	0.126104	0.86857
Birth_Weight_UKB	Esophagus	Kerationcyte(AdultEsophagus11)	ENSG00000243802.2	0.0155206	0.00505186	0.0698497	0.90847
Birth_Weight_UKB	Esophagus	Endothelial cell_CCL21 high(AdultEsophagus17)	ENSG00000259762.1	0.00464098	0.0014858	0.0183459	0.97517
Birth_Weight_UKB	Esophagus	Epithelial cell_KRT17 high(AdultEsophagus16)	ENSG00000259775.1	0.0109334	0.0340871	0.0218515	0.916759
Birth_Weight_UKB	Esophagus	B cell(AdultEsophagus9)	ENSG00000260244.1	0.00857862	0.0326848	0.0285016	0.920705
Birth_Weight_UKB	Esophagus	Epithelial cell_KRT7 high(AdultEsophagus7)	ENSG00000262333.1	0.00861428	0.00438126	0.0772185	0.909303
Birth_Weight_UKB	Esophagus	Endothelial cell_CCL21 high(AdultEsophagus17)	ENSG00000279641.1	0.000774501	9.38329e-23	0.0385643	0.960661
Birth_Weight_UKB	Esophagus	Epithelial cell_KRT17 high(AdultEsophagus16)	ENSG00000283928.1	0.00288792	0.00108931	0.0422096	0.95374
Birth_Weight_UKB	Heart	Smooth muscle cell(AdultHeart8)	ENSG00000130600.17	0.0179763	9.20274e-09	0.0187741	0.96325
Birth_Weight_UKB	Heart	Smooth muscle cell(AdultHeart8)	ENSG00000132676.15	0.0315269	1.6052e-09	0.0182688	0.950204
Birth_Weight_UKB	Heart	Macrophage(AdultHeart2)	ENSG00000136146.14	0.0112817	0.0206263	0.0990361	0.866727
Birth_Weight_UKB	Heart	Neutrophil(AdultHeart6)	ENSG00000163376.11	0.00148315	0.0011367	0.00230989	0.99456
Birth_Weight_UKB	Heart	Smooth muscle cell(AdultHeart1)	ENSG00000165863.16	0.00750394	0.0367873	0.0204247	0.922353
Birth_Weight_UKB	Heart	Smooth muscle cell(AdultHeart1)	ENSG00000170291.14	3.45978e-06	6.75603e-23	0.0274857	0.972511
Birth_Weight_UKB	Heart	T cell(AdultHeart7)	ENSG00000177943.13	0.0115187	6.07261e-12	0.0348736	0.953608
Birth_Weight_UKB	Heart	Smooth muscle cell(AdultHeart1)	ENSG00000182240.15	0.00261672	0.107708	0.0138934	0.856674
Birth_Weight_UKB	Heart	Fibroblast(AdultHeart0)	ENSG00000183762.12	8.77129e-11	3.12087e-05	0.0358984	0.96407
Birth_Weight_UKB	Heart	T cell(AdultHeart7)	ENSG00000198954.7	0.00468864	3.84738e-14	0.0171239	0.978187
Birth_Weight_UKB	Heart	Smooth muscle cell(AdultHeart8)	ENSG00000217648.1	0.00926453	1.40314e-07	0.0471794	0.943556
Birth_Weight_UKB	Heart	Smooth muscle cell(AdultHeart8)	ENSG00000242142.1	0.000205302	0.000303313	0.0595587	0.939932
Birth_Weight_UKB	Heart	Ventricle cardiomyocyte(AdultHeart5)	ENSG00000251400.1	0.0222485	0.0329464	0.0512348	0.879505
Birth_Weight_UKB	Heart	Smooth muscle cell(AdultHeart8)	ENSG00000259877.2	0.00760141	0.0194345	0.0478339	0.9221
Birth_Weight_UKB	Heart	T cell(AdultHeart7)	ENSG00000261971.6	0.0190954	0.00503788	0.111463	0.863547
Birth_Weight_UKB	Liver	Smooth muscle cell(AdultLiver19)	ENSG00000088280.18	0.0357783	0.00742074	0.100037	0.854132
Birth_Weight_UKB	Liver	Conventional dendritic cell(AdultLiver4)	ENSG00000104472.9	0.0858575	0.000142866	0.0533536	0.86042
Birth_Weight_UKB	Liver	B cell (Plasmocyte)_IGHG_IGK high(AdultLiver13)	ENSG00000104826.12	0.00846964	0.0651445	0.0528123	0.863294
Birth_Weight_UKB	Liver	Neutrophil_CD177 high(AdultLiver17)	ENSG00000138593.8	0.0240662	0.000755417	0.101266	0.873735
Birth_Weight_UKB	Liver	Neutrophil_CD177 high(AdultLiver17)	ENSG00000158458.19	0.0268249	0.0199263	0.0400577	0.900141
Birth_Weight_UKB	Liver	Neutrophil_CD177 high(AdultLiver17)	ENSG00000161847.13	0.0413349	0.0189924	0.0317655	0.883862
Birth_Weight_UKB	Lung	T cell(AdultLung7)	ENSG00000111358.13	0.0470253	0.00428453	0.0600366	0.885346
Birth_Weight_UKB	Lung	Fibroblast_A2M high(AdultLung8)	ENSG00000167720.12	0.0101196	0.00585839	0.103584	0.879871
Birth_Weight_UKB	Lung	Neutrophil(AdultLung6)	ENSG00000174791.10	0.0137398	0.000615554	0.0478964	0.937575
Birth_Weight_UKB	Lung	Lymphatic endothelial cell(AdultLung21)	ENSG00000197157.10	0.0387384	5.27743e-06	0.0414443	0.919807
Birth_Weight_UKB	Lung	AT2 cell(AdultLung2)	ENSG00000197728.9	3.25906e-05	0.059441	0.0104783	0.929878
Birth_Weight_UKB	Lung	Smooth muscle cell(AdultLung14)	ENSG00000236078.1	0.0156442	0.000948376	0.0176957	0.964917
Birth_Weight_UKB	Lung	Club cell(AdultLung15)	ENSG00000280213.1	0.0259092	0.00724921	0.0520199	0.911273
Birth_Weight_UKB	Muscle - Skeletal	Fibroblast_PENK high(AdultMuscle13)	ENSG00000062194.15	0.0420915	3.30714e-08	0.034375	0.923533
Birth_Weight_UKB	Muscle - Skeletal	Conventional dendritic cell_IL8 high(AdultMuscle6)	ENSG00000109919.9	0.00385738	0.00590519	0.0769192	0.913026
Birth_Weight_UKB	Muscle - Skeletal	Fibroblast_PENK high(AdultMuscle13)	ENSG00000146535.13	0.0361699	3.19142e-09	0.0933184	0.870512
Birth_Weight_UKB	Muscle - Skeletal	Conventional dendritic cell_IL8 high(AdultMuscle6)	ENSG00000166546.13	0.00773642	0.0111034	0.0942202	0.886037
Birth_Weight_UKB	Muscle - Skeletal	M2 Macrophage(AdultMuscle10)	ENSG00000196419.12	0.0323693	5.29784e-06	0.0136846	0.953929
Birth_Weight_UKB	Muscle - Skeletal	Smooth muscle cell_ACTA2 high(AdultMuscle3)	ENSG00000225746.9	0.00638962	3.16473e-06	0.00399262	0.989611
Birth_Weight_UKB	Muscle - Skeletal	Fast skeletal muscle cell(AdultMuscle8)	ENSG00000241990.5	0.000654088	2.81128e-07	0.00766957	0.991676
Birth_Weight_UKB	Muscle - Skeletal	Muscle progenitor cell(AdultMuscle0)	ENSG00000259031.1	0.00700806	6.12926e-06	0.00866497	0.984316
Birth_Weight_UKB	Muscle - Skeletal	Fast skeletal muscle cell(AdultMuscle8)	ENSG00000260460.1	0.024656	0.00427399	0.105198	0.864878
Birth_Weight_UKB	Pancreas	Endothelial cell(AdultPancreas9)	ENSG00000001629.9	0.0371258	0.0187865	0.0495217	0.880728
Birth_Weight_UKB	Pancreas	Acinar cell_REG1B high(AdultPancreas2)	ENSG00000107651.12	0.00986946	0.0613678	0.0138171	0.873718
Birth_Weight_UKB	Pancreas	Exocrine cell(AdultPancreas3)	ENSG00000114850.6	0.018044	1.25693e-41	0.0213708	0.960585
Birth_Weight_UKB	Pancreas	Alpha cell(AdultPancreas10)	ENSG00000249721.1	0.0292959	0.00222909	0.0690964	0.898446
Birth_Weight_UKB	Pancreas	Acinar cell_REG1B high(AdultPancreas0)	ENSG00000267119.1	0.0188584	0.0331783	0.0549176	0.881833
Birth_Weight_UKB	Prostate	Smooth muscle cell(AdultProstate7)	ENSG00000176390.11	0.0357905	2.79775e-05	0.0303796	0.93377
Birth_Weight_UKB	Prostate	Neuroendocrine cell_ACPP high(AdultProstate2)	ENSG00000198945.7	0.0522784	0.000939458	0.0840311	0.862172
Birth_Weight_UKB	Small Intestine	B cell (Plasmocyte)_IGHG/HA high(AdultIleum6)	ENSG00000176978.13	0.00413504	9.56259e-13	0.00465052	0.991214
Birth_Weight_UKB	Spleen	Endothelial cell(AdultSpleenParenchyma3)	ENSG00000100263.13	0.0396773	5.00746e-05	0.0591863	0.901053
Birth_Weight_UKB	Spleen	B cell (Plasmocyte)_IGHG_IGK high(AdultSpleenParenchyma1)	ENSG00000129355.6	0.0506191	0.0215525	0.0361906	0.862194
Birth_Weight_UKB	Spleen	B cell (Plasmocyte)_IGHG_IGK high(AdultSpleenParenchyma0)	ENSG00000224138.1	0.0217613	1.22995e-05	0.0978522	0.880371
Birth_Weight_UKB	Stomach	Endothelial cell_SELE high(AdultStomach16)	ENSG00000025708.13	0.0508105	0.000108429	0.0710185	0.877986
Birth_Weight_UKB	Stomach	B cell (Plasmocyte)_IGHA/HG high(AdultStomach11)	ENSG00000069667.15	0.0207486	0.000868047	0.0462944	0.931708
Birth_Weight_UKB	Stomach	Pit cell_MUC6 high(AdultStomach4)	ENSG00000146535.13	0.00529243	3.03035e-09	0.0885291	0.906178
Birth_Weight_UKB	Stomach	Endothelial cell_CCL21 high(AdultStomach20)	ENSG00000198945.7	0.00410876	0.000142157	0.011862	0.983842
Birth_Weight_UKB	Stomach	B cell (Plasmocyte)_IGHA/HG high(AdultStomach11)	ENSG00000218996.1	0.0368753	1.58361e-11	0.0822762	0.880848
Birth_Weight_UKB	Stomach	Pit cell_TFF2 high(AdultStomach5)	ENSG00000253595.5	0.00264964	0.000224623	0.0843292	0.91279
Birth_Weight_UKB	Thyroid	Endothelial cell_VWF high(AdultThyroid16)	ENSG00000106077.18	0.0269275	5.08852e-06	0.0863284	0.886737
Birth_Weight_UKB	Thyroid	Fibroblast(AdultThyroid12)	ENSG00000149798.4	0.0455233	0.000334269	0.0255997	0.927969
Birth_Weight_UKB	Thyroid	Thyroid follicular cell(AdultThyroid13)	ENSG00000181885.18	0.00267095	1.2335e-22	0.0510121	0.946317
Birth_Weight_UKB	Thyroid	Endothelial cell(AdultThyroid10)	ENSG00000182511.11	0.00974466	0.000944799	0.0587184	0.930438
Birth_Weight_UKB	Thyroid	Fibroblast(AdultThyroid12)	ENSG00000197157.10	0.0144997	1.50801e-05	0.120189	0.865294
Birth_Weight_UKB	Thyroid	Conventional dendritic cell(AdultThyroid8)	ENSG00000274677.1	0.00538255	0.075922	0.0300445	0.875434
Birth_Weight_UKB	Uterus	Smooth muscle cell(AdultUterus6)	ENSG00000100325.14	0.0567503	6.50126e-05	0.0771462	0.865991
Birth_Weight_UKB	Uterus	Stromal cell(AdultUterus7)	ENSG00000186517.13	0.0454401	0.0024191	0.0257562	0.922264
Birth_Weight_UKB	Whole Blood	Dendritic cell_FCER1A high(AdultPeripheralBlood4)	ENSG00000072778.19	5.77294e-11	5.61614e-23	0.0226794	0.977321
Birth_Weight_UKB	Whole Blood	B cell(Centrocyte)(AdultPeripheralBlood12)	ENSG00000101000.5	0.000344719	0.0100594	0.116806	0.872761
Birth_Weight_UKB	Whole Blood	Dendritic cell_FCER1A high(AdultPeripheralBlood4)	ENSG00000117280.12	0.00115436	0.00641443	0.0698052	0.922521
Birth_Weight_UKB	Whole Blood	Monocyte_S100A12 high(AdultPeripheralBlood0)	ENSG00000119725.18	0.010614	0.0384869	0.0549952	0.888594
Birth_Weight_UKB	Whole Blood	Proliferating cell(AdultPeripheralBlood8)	ENSG00000123095.5	0.00878721	6.8621e-07	0.106115	0.885097
Birth_Weight_UKB	Whole Blood	Macrophage(AdultPeripheralBlood5)	ENSG00000129226.13	0.0293032	2.44242e-22	0.102012	0.868684
Birth_Weight_UKB	Whole Blood	Monocyte_S100A12 high(AdultPeripheralBlood0)	ENSG00000130590.13	0.0251674	0.0101659	0.0733346	0.887885
Birth_Weight_UKB	Whole Blood	T cell(AdultPeripheralBlood6)	ENSG00000130612.14	0.00136029	0.0371585	0.0522818	0.908249
Birth_Weight_UKB	Whole Blood	Monocyte(AdultPeripheralBlood1)	ENSG00000136381.12	0.000312833	0.0767151	0.0344287	0.887864
Birth_Weight_UKB	Whole Blood	Monocyte(AdultPeripheralBlood1)	ENSG00000138180.15	0.020624	1.35962e-08	0.0888301	0.890546
Birth_Weight_UKB	Whole Blood	Monocyte_ISG15 high(AdultPeripheralBlood11)	ENSG00000138190.16	0.00888675	6.74012e-09	0.0434049	0.947708
Birth_Weight_UKB	Whole Blood	Monocyte_ISG15 high(AdultPeripheralBlood11)	ENSG00000148842.17	7.08394e-10	9.50107e-12	0.00327194	0.996728
Birth_Weight_UKB	Whole Blood	CD8+ T cell(AdultPeripheralBlood2)	ENSG00000156502.13	0.00694565	5.19483e-14	0.0234723	0.969582
Birth_Weight_UKB	Whole Blood	B cell(Centrocyte)(AdultPeripheralBlood12)	ENSG00000156510.12	0.000264318	7.17829e-14	0.0328073	0.966928
Birth_Weight_UKB	Whole Blood	Neutrophil_DEFA3 high(AdultPeripheralBlood7)	ENSG00000161692.17	3.31067e-11	0.0835319	0.0500964	0.866372
Birth_Weight_UKB	Whole Blood	Dendritic cell_FCER1A high(AdultPeripheralBlood4)	ENSG00000162747.9	7.15048e-05	0.00146781	0.0152784	0.983176
Birth_Weight_UKB	Whole Blood	NK cell(AdultPeripheralBlood13)	ENSG00000164597.13	7.46683e-20	0.00466337	0.0669356	0.928401
Birth_Weight_UKB	Whole Blood	Myeloid progenitor cell(AdultPeripheralBlood14)	ENSG00000167720.12	0.00281237	0.00365461	0.0642395	0.929136
Birth_Weight_UKB	Whole Blood	T cell(AdultPeripheralBlood6)	ENSG00000168056.15	9.12337e-05	0.000665112	0.0518345	0.947408
Birth_Weight_UKB	Whole Blood	T cell(AdultPeripheralBlood6)	ENSG00000170291.14	1.01786e-13	5.6843e-23	0.0229668	0.977033
Birth_Weight_UKB	Whole Blood	T cell(AdultPeripheralBlood6)	ENSG00000183762.12	0.00158417	0.000124258	0.145916	0.852374
Birth_Weight_UKB	Whole Blood	Monocyte_S100A12 high(AdultPeripheralBlood0)	ENSG00000198121.13	4.1744e-06	0.0171187	0.0207599	0.962114
Birth_Weight_UKB	Whole Blood	Macrophage(AdultPeripheralBlood5)	ENSG00000225217.1	0.011307	0.00899802	0.0988362	0.879838
Birth_Weight_UKB	Whole Blood	CD8+ T cell(AdultPeripheralBlood2)	ENSG00000227201.2	0.00336142	6.11163e-05	0.0724131	0.924162
Birth_Weight_UKB	Whole Blood	Myeloid progenitor cell(AdultPeripheralBlood14)	ENSG00000236493.2	0.0139605	1.33819e-08	0.0871592	0.89888
Birth_Weight_UKB	Whole Blood	Monocyte_ISG15 high(AdultPeripheralBlood11)	ENSG00000239839.6	0.00114438	3.10817e-05	0.00906014	0.989761
Birth_Weight_UKB	Whole Blood	Monocyte_ISG15 high(AdultPeripheralBlood11)	ENSG00000242142.1	2.78131e-06	0.000138599	0.0266717	0.973187
Birth_Weight_UKB	Whole Blood	T cell(AdultPeripheralBlood6)	ENSG00000258725.1	0.0413394	0.000875948	0.0543985	0.902731
Birth_Weight_UKB	Whole Blood	Dendritic cell_FCER1A high(AdultPeripheralBlood4)	ENSG00000271303.1	0.0122279	0.00612461	0.0232682	0.955288
BMI_Active_Inds	Adipose - Visceral (Omentum)	Mesothelial cell(AdultOmentum4)	ENSG00000246465.1	0.0291013	1.75312e-08	0.0849736	0.885925
BMI_Active_Inds	Blood Vessel	Fibroblast_ CXCL12 high(AdultArtery3)	ENSG00000127957.17	0.000426982	0.0141995	0.0268681	0.958287
BMI_Active_Inds	Blood Vessel	Fibroblast_ CXCL12 high(AdultArtery3)	ENSG00000129007.14	0.0193694	1.03271e-06	0.125992	0.854637
BMI_Active_Inds	Blood Vessel	Endothelial cell_SELE high(AdultArtery2)	ENSG00000139675.11	0.00248557	0.0353983	0.00771689	0.944241
BMI_Active_Inds	Blood Vessel	Smooth muscle cell(AdultArtery8)	ENSG00000273611.4	0.0105072	0.0294529	0.0777368	0.878367
BMI_Active_Inds	Blood Vessel	Endothelial cell_VWF high(AdultArtery6)	ENSG00000276023.4	0.000334192	0.0241703	0.0578783	0.91748
BMI_Active_Inds	Blood Vessel	Basal cell(AdultArtery16)	ENSG00000279161.1	0.0367822	0.000169842	0.0498531	0.913072
BMI_Active_Inds	Colon - Sigmoid	T cell(AdultSigmoidColon2)	ENSG00000114446.4	0.013936	0.0311721	0.081417	0.868196
BMI_Active_Inds	Colon - Sigmoid	Mast cell(AdultSigmoidColon9)	ENSG00000127957.17	0.0183102	0.0249395	0.048675	0.898864
BMI_Active_Inds	Colon - Transverse	Smooth muscle cell(AdultTransverseColon17)	ENSG00000114446.4	7.02911e-05	0.00967981	0.0241909	0.966032
BMI_Active_Inds	Colon - Transverse	Smooth muscle cell(AdultTransverseColon17)	ENSG00000259982.1	0.00489443	2.27571e-08	0.143399	0.851707
BMI_Active_Inds	Colon - Transverse	Enterocyte progenitor(AdultTransverseColon8)	ENSG00000261089.1	0.010499	2.39809e-08	0.119702	0.869799
BMI_Active_Inds	Colon - Transverse	Enterocyte_CA1 high(AdultTransverseColon7)	ENSG00000273611.4	0.000322582	0.0292856	0.0897985	0.880489
BMI_Active_Inds	Esophagus	Mast cell(AdultEsophagus14)	ENSG00000112530.11	9.62329e-09	0.0163482	0.0327686	0.950883
BMI_Active_Inds	Esophagus	B cell_JCHAIN high(AdultEsophagus15)	ENSG00000127957.17	0.000529319	0.0105341	0.0194262	0.969237
BMI_Active_Inds	Esophagus	Epithelial cell_KRT17 high(AdultEsophagus16)	ENSG00000137764.19	0.0040792	1.28193e-06	0.124638	0.871282
BMI_Active_Inds	Esophagus	Stromal cell(AdultEsophagus8)	ENSG00000141452.9	0.00299922	0.00992545	0.0345601	0.951677
BMI_Active_Inds	Esophagus	Epithelial cell_KRT7 high(AdultEsophagus7)	ENSG00000151292.17	0.00543961	0.000531115	0.101558	0.892443
BMI_Active_Inds	Esophagus	Smooth muscle cell(AdultEsophagus19)	ENSG00000152359.14	0.000126438	0.000263601	0.014278	0.98533
BMI_Active_Inds	Esophagus	Neutrophil _S100A8 high(AdultEsophagus20)	ENSG00000156110.13	0.000115926	0.0215224	0.0365197	0.941775
BMI_Active_Inds	Esophagus	B cell_JCHAIN high(AdultEsophagus15)	ENSG00000168944.15	0.0079417	0.000560202	0.10455	0.886905
BMI_Active_Inds	Esophagus	Mast cell(AdultEsophagus14)	ENSG00000178952.10	0.000116259	1.31515e-09	0.00681852	0.993065
BMI_Active_Inds	Esophagus	Endothelial cell_ACKR1 high(AdultEsophagus6)	ENSG00000179889.18	0.00218361	0.0681279	0.00584279	0.901789
BMI_Active_Inds	Esophagus	Stromal cell_PLA2G2A high(AdultEsophagus0)	ENSG00000213619.9	0.00990125	0.000298902	0.127138	0.862638
BMI_Active_Inds	Esophagus	Stromal cell(AdultEsophagus8)	ENSG00000214439.3	0.00883481	0.0147042	0.0827609	0.892147
BMI_Active_Inds	Esophagus	Kerationcyte(AdultEsophagus11)	ENSG00000224165.5	0.00984722	9.04844e-10	0.0761353	0.914017
BMI_Active_Inds	Esophagus	Stromal cell_PTGDS high(AdultEsophagus1)	ENSG00000273611.4	2.55015e-11	0.0223581	0.055766	0.921876
BMI_Active_Inds	Esophagus	Endothelial cell_ACKR1 high(AdultEsophagus6)	ENSG00000277383.1	0.0236516	0.0108405	0.0906083	0.872097
BMI_Active_Inds	Heart	Neutrophil(AdultHeart6)	ENSG00000134321.11	0.00759517	0.0360477	0.0623936	0.889637
BMI_Active_Inds	Heart	Fibroblast(AdultHeart0)	ENSG00000145194.17	1.11347e-05	0.00784613	0.0082879	0.983845
BMI_Active_Inds	Heart	Ventricle cardiomyocyte(AdultHeart5)	ENSG00000169155.9	0.00768289	0.0046488	0.00807001	0.97565
BMI_Active_Inds	Liver	Activated T cell(AdultLiver7)	ENSG00000178188.14	0.00307075	1.71417e-08	0.0868282	0.910101
BMI_Active_Inds	Lung	Endothelial cell_VWF high(AdultLung10)	ENSG00000120341.18	0.0258605	3.30591e-16	0.0475401	0.926599
BMI_Active_Inds	Lung	Smooth muscle cell(AdultLung14)	ENSG00000167588.12	0.0173403	8.51979e-06	0.0347821	0.947865
BMI_Active_Inds	Lung	Fibroblast_A2M high(AdultLung8)	ENSG00000178952.10	0.00132712	1.8926e-08	0.0999933	0.89868
BMI_Active_Inds	Lung	AT2 cell(AdultLung1)	ENSG00000189045.13	0.013339	0.00116623	0.0694183	0.915855
BMI_Active_Inds	Muscle - Skeletal	Fast skeletal muscle cell(AdultMuscle8)	ENSG00000081248.10	0.00197036	0.000641425	0.0748965	0.922475
BMI_Active_Inds	Muscle - Skeletal	Conventional dendritic cell_IL8 high(AdultMuscle6)	ENSG00000141564.13	5.45937e-05	0.00552555	0.0852908	0.909126
BMI_Active_Inds	Muscle - Skeletal	B cell (Plasmocyte)(AdultMuscle15)	ENSG00000198700.9	0.0198522	0.000608242	0.0729868	0.906389
BMI_Active_Inds	Pancreas	Acinar cell_REG1B high(AdultPancreas2)	ENSG00000125755.18	0.0657381	0.000201547	0.0523581	0.881453
BMI_Active_Inds	Small Intestine	B cell (Plasmocyte)_IGHG/HA high(AdultIleum6)	ENSG00000149932.16	0.0322549	0.0109478	0.0218438	0.919441
BMI_Active_Inds	Small Intestine	Neuron(AdultIleum17)	ENSG00000172247.3	0.0489213	0.000189454	0.099608	0.851189
BMI_Active_Inds	Stomach	Stromal cell_CLEC3B high(AdultStomach10)	ENSG00000134830.5	0.0252591	0.0116601	0.0908977	0.868974
BMI_Active_Inds	Stomach	Inflammatory cell(AdultStomach17)	ENSG00000143858.11	0.0169909	0.000862827	0.104682	0.877326
BMI_Active_Inds	Stomach	Endothelial cell_SELE high(AdultStomach16)	ENSG00000178952.10	0.00182574	8.1179e-09	0.0402419	0.957932
BMI_Active_Inds	Stomach	Chromaffin cell(AdultStomach6)	ENSG00000187068.2	0.0269513	2.62059e-08	0.0437488	0.9293
BMI_Active_Inds	Stomach	CD8 T cell(AdultStomach12)	ENSG00000278311.4	0.0226323	0.0251206	0.0674828	0.876447
BMI_Active_Inds	Thyroid	Endothelial cell_VWF high(AdultThyroid16)	ENSG00000006327.13	0.00912481	1.33485e-05	0.0132311	0.977622
BMI_Active_Inds	Thyroid	Fibroblast(AdultThyroid12)	ENSG00000184185.9	0.027737	0.0309814	0.0200148	0.880141
BMI_Active_Inds	Thyroid	Endothelial cell(AdultThyroid10)	ENSG00000274173.1	0.0258902	0.0445129	0.0274962	0.861461
BMI_Active_Inds	Whole Blood	B cell(Centrocyte)(AdultPeripheralBlood12)	ENSG00000036549.12	0.0180443	0.00273739	0.059726	0.918678
BMI_Active_Inds	Whole Blood	NK cell(AdultPeripheralBlood13)	ENSG00000124701.5	0.000473159	0.000802494	0.0197336	0.978972
BMI_Active_Inds	Whole Blood	T cell(AdultPeripheralBlood6)	ENSG00000134815.18	0.0112877	0.00966214	0.07618	0.901455
BMI_Active_Inds	Whole Blood	Plasmacytoid dendritic cell(AdultPeripheralBlood10)	ENSG00000141458.12	0.00240162	0.0106484	0.0311632	0.954991
BMI_Active_Inds	Whole Blood	NK cell(AdultPeripheralBlood13)	ENSG00000159723.4	0.0123871	0.0337095	0.0734529	0.874833
BMI_Active_Inds	Whole Blood	Monocyte_S100A12 high(AdultPeripheralBlood0)	ENSG00000168488.18	0.0120046	1.89446e-08	0.103106	0.884889
BMI_Active_Inds	Whole Blood	Myeloid progenitor cell(AdultPeripheralBlood14)	ENSG00000178952.10	1.96301e-25	1.64451e-09	0.00744424	0.992556
BMI_Active_Inds	Whole Blood	Macrophage(AdultPeripheralBlood5)	ENSG00000198373.12	0.00391623	0.0643986	0.0454667	0.880777
BMI_Active_Inds	Whole Blood	Monocyte(AdultPeripheralBlood1)	ENSG00000230069.3	0.0309998	0.00012971	0.059495	0.909309
BMI_Active_Inds	Whole Blood	Erythroid cell(AdultPeripheralBlood15)	ENSG00000232233.1	0.00973161	1.66211e-08	0.0266564	0.963612
BMI_Active_Inds	Whole Blood	Erythroid cell(AdultPeripheralBlood15)	ENSG00000242193.10	0.0347237	5.74921e-16	0.0845927	0.880684
BMI_Active_Inds	Whole Blood	B cell_IGLC2 high(AdultPeripheralBlood9)	ENSG00000273611.4	0.0063261	0.0301785	0.0806688	0.880486
BMI_Active_Inds	Whole Blood	Neutrophil_DEFA3 high(AdultPeripheralBlood7)	ENSG00000277013.1	0.0300473	0.000262502	0.0458881	0.923634
BMI_Childhood	Adrenal Gland	Neuron(AdultAdrenalGland20)	ENSG00000263786.1	0.0147836	0.0429738	0.0555065	0.875468
BMI_Childhood	Blood Vessel	Endothelial cell_SELE high(AdultArtery2)	ENSG00000139675.11	0.00216452	9.61638e-08	0.00655112	0.991284
BMI_Childhood	Brain - Cerebellum	T cell(AdultCerebellum18)	ENSG00000172260.14	0.0520625	7.78533e-05	0.0545624	0.893224
BMI_Childhood	Esophagus	Antigen-presenting cell(AdultEsophagus12)	ENSG00000104228.12	0.00285186	1.74146e-05	0.0223846	0.974744
BMI_Childhood	Esophagus	Endothelial cell_IGFBP3 high(AdultEsophagus18)	ENSG00000119661.14	0.00103832	0.065815	0.00535211	0.916894
BMI_Childhood	Esophagus	Macrophage_RGS1 high(AdultEsophagus4)	ENSG00000160299.16	0.00766734	0.046931	0.00894774	0.899914
BMI_Childhood	Esophagus	Smooth muscle cell(AdultEsophagus19)	ENSG00000167881.14	0.00393263	0.0356265	0.045659	0.911773
BMI_Childhood	Esophagus	Endothelial cell_IGFBP3 high(AdultEsophagus18)	ENSG00000168811.6	0.00198521	0.0741242	0.0576447	0.863731
BMI_Childhood	Esophagus	Neutrophil _S100A8 high(AdultEsophagus20)	ENSG00000178952.10	1.05272e-07	0.0704863	0.0621758	0.867338
BMI_Childhood	Esophagus	Kerationcyte(AdultEsophagus11)	ENSG00000224165.5	0.0125238	2.00178e-17	0.0971018	0.890374
BMI_Childhood	Esophagus	Kerationcyte(AdultEsophagus11)	ENSG00000261286.1	1.61074e-05	0.0754961	0.0485196	0.875944
BMI_Childhood	Esophagus	Epithelial cell_KRT14 high(AdultEsophagus5)	ENSG00000279382.1	0.00303158	0.0306482	0.0382848	0.925666
BMI_Childhood	Heart	Smooth muscle cell(AdultHeart1)	ENSG00000169570.9	0.00898231	0.0472569	0.0818077	0.856818
BMI_Childhood	Lung	Mast cell(AdultLung13)	ENSG00000103550.13	0.000151297	1.16372e-06	0.0167777	0.98307
BMI_Childhood	Lung	Endothelial cell_VWF high(AdultLung10)	ENSG00000120341.18	0.0388583	2.86996e-12	0.0719374	0.889204
BMI_Childhood	Lung	Smooth muscle cell(AdultLung14)	ENSG00000167588.12	0.00329779	6.37446e-15	0.00580425	0.990898
BMI_Childhood	Lung	Basal/Epithelial cell(AdultLung18)	ENSG00000239415.1	0.0033319	0.0980435	0.0201337	0.862933
BMI_Childhood	Stomach	B cell (Plasmocyte)_IGHA/HG high(AdultStomach11)	ENSG00000178952.10	0.000111967	0.0650113	0.0575793	0.877173
BMI_Childhood	Whole Blood	Plasmacytoid dendritic cell(AdultPeripheralBlood10)	ENSG00000161526.14	0.00381378	0.0214403	0.0263032	0.945442
BMI_Childhood	Whole Blood	Proliferating cell(AdultPeripheralBlood8)	ENSG00000163219.11	0.000114829	0.0270098	0.0520365	0.92078
BMI_Childhood	Whole Blood	Myeloid progenitor cell(AdultPeripheralBlood14)	ENSG00000170190.15	0.00106655	0.0441615	0.0574273	0.896537
BMI_Childhood	Whole Blood	Plasmacytoid dendritic cell(AdultPeripheralBlood10)	ENSG00000178952.10	5.98733e-14	0.0469533	0.0408798	0.912167
BMI_Childhood	Whole Blood	Monocyte(AdultPeripheralBlood1)	ENSG00000230069.3	0.0209805	0.000273231	0.0399458	0.93866
BMI_Childhood	Whole Blood	Dendritic cell_FCER1A high(AdultPeripheralBlood4)	ENSG00000254986.7	6.05108e-08	0.0949466	0.0380421	0.867011
BMI_EUR	Adipose - Visceral (Omentum)	Mesothelial cell(AdultOmentum4)	ENSG00000108654.13	0.033177	0.012762	0.0918734	0.857622
BMI_EUR	Adrenal Gland	Neutrophil(AdultAdrenalGland9)	ENSG00000183255.11	0.0151247	0.0260112	0.0242507	0.918983
BMI_EUR	Adrenal Gland	Zona fasciculata cell_GSTA1 high(AdultAdrenalGland7)	ENSG00000188051.6	0.018477	0.00123935	0.0138831	0.964858
BMI_EUR	Blood Vessel	Epithelial cell(AdultArtery15)	ENSG00000023041.11	0.0127844	2.13192e-06	0.0644139	0.922799
BMI_EUR	Blood Vessel	Fibroblast_ CXCL12 high(AdultArtery1)	ENSG00000122033.14	0.0173671	1.24423e-05	0.092991	0.889627
BMI_EUR	Blood Vessel	Fibroblast_ CXCL12 high(AdultArtery3)	ENSG00000127957.17	0.000306806	4.88816e-05	0.0190139	0.98063
BMI_EUR	Blood Vessel	Endothelial cell_SELE high(AdultArtery2)	ENSG00000139675.11	0.0016989	1.59552e-08	0.00492654	0.993375
BMI_EUR	Blood Vessel	Fibroblast_ CXCL12 high(AdultArtery1)	ENSG00000167103.11	0.0149794	0.00549576	0.0164815	0.958323
BMI_EUR	Blood Vessel	T cell(AdultArtery10)	ENSG00000170734.11	0.0188739	0.0403115	0.0162889	0.880212
BMI_EUR	Blood Vessel	Smooth muscle cell(AdultArtery8)	ENSG00000182240.15	1.12197e-17	0.0457136	0.00145203	0.952834
BMI_EUR	Blood Vessel	Macrophage(AdultArtery11)	ENSG00000213999.15	0.0289223	0.0042946	0.0781853	0.887027
BMI_EUR	Blood Vessel	Smooth muscle cell(AdultArtery8)	ENSG00000273611.4	0.0112482	0.0120242	0.0832675	0.891853
BMI_EUR	Blood Vessel	Endothelial cell_VWF high(AdultArtery6)	ENSG00000276023.4	0.000444191	0.0120518	0.0772382	0.910197
BMI_EUR	Blood Vessel	Basal cell(AdultArtery16)	ENSG00000279161.1	0.057221	9.87694e-13	0.0781182	0.864661
BMI_EUR	Brain - Cerebellum	Oligodendrocyte(AdultCerebellum10)	ENSG00000127920.5	0.0144611	0.0148439	0.107201	0.861507
BMI_EUR	Brain - Cerebellum	Oligodendrocyte(AdultCerebellum10)	ENSG00000206177.6	0.0260111	0.00757456	0.0180091	0.938007
BMI_EUR	Brain - Cerebellum	Interneuron(AdultCerebellum16)	ENSG00000271833.1	0.0152868	0.000513601	0.00958981	0.973867
BMI_EUR	Colon - Sigmoid	Mast cell(AdultSigmoidColon9)	ENSG00000127957.17	0.012657	8.37791e-05	0.0333151	0.953913
BMI_EUR	Colon - Sigmoid	Enterocyte(AdultSigmoidColon1)	ENSG00000198945.7	0.00641405	0.0523407	0.00947044	0.899401
BMI_EUR	Colon - Sigmoid	Enterocyte_CA7 high(AdultSigmoidColon10)	ENSG00000232587.1	0.0198699	5.94362e-06	0.0439098	0.936212
BMI_EUR	Colon - Sigmoid	Enterocyte(AdultSigmoidColon1)	ENSG00000283375.1	0.00168402	0.000393232	0.00491294	0.992898
BMI_EUR	Colon - Transverse	B cell(Plasmocyte)_IGLC3 high(AdultTransverseColon1)	ENSG00000107882.11	0.0347688	4.1587e-05	0.05038	0.914781
BMI_EUR	Colon - Transverse	Smooth muscle cell(AdultTransverseColon17)	ENSG00000108559.11	0.00229019	0.00137017	0.0398727	0.95639
BMI_EUR	Colon - Transverse	Macrophage(AdultTransverseColon9)	ENSG00000130270.16	0.0226892	0.00479094	0.0544909	0.916067
BMI_EUR	Colon - Transverse	Mast cell(AdultTransverseColon13)	ENSG00000141543.9	0.00708054	0.000140284	0.023467	0.969272
BMI_EUR	Colon - Transverse	Stromal cell(AdultTransverseColon15)	ENSG00000170734.11	0.0124931	0.0264354	0.0103378	0.921401
BMI_EUR	Colon - Transverse	Enterocyte_SLC26A3 high(AdultTransverseColon6)	ENSG00000240793.1	0.00613395	0.00131886	0.0212511	0.970932
BMI_EUR	Colon - Transverse	Enterocyte progenitor(AdultTransverseColon5)	ENSG00000259982.1	1.61953e-05	3.61997e-18	0.0748834	0.9251
BMI_EUR	Colon - Transverse	Enterocyte progenitor(AdultTransverseColon5)	ENSG00000261089.1	0.00507002	5.87337e-18	0.122126	0.872804
BMI_EUR	Colon - Transverse	Goblet cell_PIGR high(AdultTransverseColon4)	ENSG00000273611.4	0.00113607	0.0161673	0.112283	0.870251
BMI_EUR	Esophagus	Stromal cell(AdultEsophagus8)	ENSG00000006704.10	0.00186596	0.00978047	0.0239225	0.963698
BMI_EUR	Esophagus	Stromal cell(AdultEsophagus8)	ENSG00000017427.15	0.00462749	0.0374694	0.044667	0.909432
BMI_EUR	Esophagus	Kerationcyte(AdultEsophagus11)	ENSG00000103507.13	1.32865e-06	1.59957e-05	0.0316752	0.968308
BMI_EUR	Esophagus	Mast cell(AdultEsophagus14)	ENSG00000112530.11	1.05257e-08	0.000723053	0.0359182	0.963359
BMI_EUR	Esophagus	B cell(AdultEsophagus9)	ENSG00000115556.13	0.00250177	0.016601	0.123719	0.856845
BMI_EUR	Esophagus	Endothelial cell_CCL21 high(AdultEsophagus17)	ENSG00000122033.14	0.0536283	1.24613e-05	0.0931701	0.853182
BMI_EUR	Esophagus	B cell_JCHAIN high(AdultEsophagus15)	ENSG00000127957.17	0.00035101	3.30652e-05	0.0125379	0.987077
BMI_EUR	Esophagus	Endothelial cell_CCL21 high(AdultEsophagus17)	ENSG00000135929.8	2.02205e-07	0.0157515	0.117328	0.86692
BMI_EUR	Esophagus	Epithelial cell_KRT17 high(AdultEsophagus16)	ENSG00000137764.19	0.00117641	1.1075e-12	0.0352323	0.963591
BMI_EUR	Esophagus	Neutrophil _S100A8 high(AdultEsophagus20)	ENSG00000141452.9	0.00123493	0.000441893	0.0711471	0.927169
BMI_EUR	Esophagus	Goblet cell(AdultEsophagus13)	ENSG00000143126.7	0.0076632	0.0474041	0.0169245	0.907637
BMI_EUR	Esophagus	Endothelial cell_ACKR1 high(AdultEsophagus6)	ENSG00000143443.9	0.00424563	0.0416606	0.0157805	0.927727
BMI_EUR	Esophagus	Smooth muscle cell(AdultEsophagus19)	ENSG00000152359.14	0.000112777	4.79458e-12	0.0126269	0.98726
BMI_EUR	Esophagus	Goblet cell(AdultEsophagus13)	ENSG00000162517.12	0.00232953	0.0564883	0.0188856	0.915651
BMI_EUR	Esophagus	Macrophage_RGS1 high(AdultEsophagus4)	ENSG00000163636.10	0.00458807	0.00953871	0.0125276	0.970103
BMI_EUR	Esophagus	B cell(AdultEsophagus9)	ENSG00000167112.9	0.000933467	0.0099455	0.0302807	0.958543
BMI_EUR	Esophagus	Neutrophil _S100A8 high(AdultEsophagus20)	ENSG00000175854.11	0.0133438	0.0073496	0.0211446	0.953724
BMI_EUR	Esophagus	B cell(AdultEsophagus9)	ENSG00000176046.8	7.54841e-06	6.99919e-18	0.145721	0.854272
BMI_EUR	Esophagus	B cell(AdultEsophagus9)	ENSG00000179889.18	0.00138465	0.0650942	0.00868985	0.915448
BMI_EUR	Esophagus	Endothelial cell_CCL21 high(AdultEsophagus17)	ENSG00000180787.5	0.00534069	0.00428325	0.12678	0.863417
BMI_EUR	Esophagus	Endothelial cell_IGFBP3 high(AdultEsophagus18)	ENSG00000196993.8	0.00824616	4.78332e-18	0.0992786	0.892475
BMI_EUR	Esophagus	Epithelial cell_KRT7 high(AdultEsophagus7)	ENSG00000207051.1	0.0191061	5.98131e-06	0.0441938	0.936692
BMI_EUR	Esophagus	Stromal cell_PLA2G2A high(AdultEsophagus0)	ENSG00000213619.9	0.00566315	1.46733e-11	0.0722898	0.922047
BMI_EUR	Esophagus	Endothelial cell_ACKR1 high(AdultEsophagus6)	ENSG00000214176.9	0.00361376	0.0578517	0.047385	0.886819
BMI_EUR	Esophagus	Stromal cell(AdultEsophagus8)	ENSG00000214439.3	0.0135	0.000613222	0.126968	0.858854
BMI_EUR	Esophagus	Kerationcyte(AdultEsophagus11)	ENSG00000224165.5	0.0090346	3.96282e-18	0.0697698	0.921196
BMI_EUR	Esophagus	Endothelial cell_ACKR1 high(AdultEsophagus6)	ENSG00000225093.1	0.00298544	0.0013393	0.0295712	0.965973
BMI_EUR	Esophagus	Neutrophil _S100A8 high(AdultEsophagus20)	ENSG00000251417.2	1.68199e-05	4.02892e-18	0.0834562	0.916527
BMI_EUR	Esophagus	Stromal cell(AdultEsophagus8)	ENSG00000256167.1	0.00901191	0.00761485	0.107665	0.875076
BMI_EUR	Esophagus	Stromal cell_PTGDS high(AdultEsophagus1)	ENSG00000273611.4	3.76159e-11	0.0119463	0.082712	0.905342
BMI_EUR	Esophagus	Endothelial cell_ACKR1 high(AdultEsophagus6)	ENSG00000277383.1	0.0203681	2.20006e-09	0.0778796	0.901752
BMI_EUR	Esophagus	Smooth muscle cell(AdultEsophagus19)	ENSG00000278259.4	0.00646998	0.0144728	0.100425	0.877708
BMI_EUR	Esophagus	B cell(AdultEsophagus9)	ENSG00000283375.1	0.0160324	0.00722494	0.107657	0.868018
BMI_EUR	Heart	Ventricle cardiomyocyte(AdultHeart5)	ENSG00000114331.13	0.0153848	0.0167317	0.0638962	0.900015
BMI_EUR	Heart	Neutrophil(AdultHeart6)	ENSG00000148337.20	0.00909773	0.0309712	0.0965953	0.860444
BMI_EUR	Heart	Fibroblast(AdultHeart0)	ENSG00000182240.15	1.1034e-20	0.0457132	0.00146142	0.952825
BMI_EUR	Heart	Neutrophil(AdultHeart6)	ENSG00000259717.1	0.0183325	0.0170116	0.103762	0.857913
BMI_EUR	Liver	Activated T cell(AdultLiver7)	ENSG00000102870.5	0.0266874	2.60049e-05	0.052247	0.921027
BMI_EUR	Lung	Endothelial cell_VWF high(AdultLung10)	ENSG00000120341.18	0.0348325	1.33151e-29	0.0643808	0.900787
BMI_EUR	Lung	Smooth muscle cell(AdultLung14)	ENSG00000167588.12	0.0179632	2.33037e-18	0.0360675	0.945969
BMI_EUR	Lung	Lymphatic endothelial cell(AdultLung21)	ENSG00000268030.1	0.0323065	0.00209032	0.0372597	0.926575
BMI_EUR	Muscle - Skeletal	Conventional dendritic cell_IL8 high(AdultMuscle6)	ENSG00000141458.12	0.00239791	0.000463021	0.0745999	0.922524
BMI_EUR	Muscle - Skeletal	Fast skeletal muscle cell(AdultMuscle8)	ENSG00000141564.13	0.000193111	0.000775834	0.134229	0.864801
BMI_EUR	Muscle - Skeletal	T cell(AdultMuscle5)	ENSG00000169047.5	0.00620249	0.00383253	0.0538909	0.93564
BMI_EUR	Muscle - Skeletal	Fast skeletal muscle cell(AdultMuscle8)	ENSG00000234337.4	0.0233722	0.0212626	0.027147	0.910506
BMI_EUR	Muscle - Skeletal	Fast skeletal muscle cell(AdultMuscle8)	ENSG00000248489.1	0.00616552	0.0105094	0.00816813	0.968065
BMI_EUR	Pancreas	Acinar cell_REG1B high(AdultPancreas2)	ENSG00000125755.18	0.0375328	3.8046e-13	0.0294776	0.93299
BMI_EUR	Prostate	Neuroendocrine cell_ACPP high(AdultProstate2)	ENSG00000273599.1	0.0233635	0.0534581	0.0277654	0.851769
BMI_EUR	Small Intestine	Goblet cell(AdultIleum10)	ENSG00000151006.7	0.0001437	4.84124e-05	0.0978984	0.901909
BMI_EUR	Small Intestine	Goblet cell(AdultIleum10)	ENSG00000167397.14	8.73252e-06	3.85589e-05	0.0777689	0.922184
BMI_EUR	Small Intestine	Neuron(AdultIleum17)	ENSG00000172247.3	0.0369509	1.52077e-11	0.0749901	0.888059
BMI_EUR	Small Intestine	Neuron(AdultIleum17)	ENSG00000183801.7	0.067021	0.0003786	0.0683111	0.863922
BMI_EUR	Small Intestine	T cell(AdultIleum8)	ENSG00000213996.12	0.0702595	0.00195242	0.0350164	0.888951
BMI_EUR	Small Intestine	Goblet cell(AdultIleum10)	ENSG00000279196.1	0.0182325	1.75006e-05	0.0348048	0.946936
BMI_EUR	Stomach	Smooth muscle cell(AdultStomach22)	ENSG00000103148.15	0.0203757	0.0118352	0.0286679	0.930974
BMI_EUR	Stomach	Stromal cell_CLEC3B high(AdultStomach10)	ENSG00000134830.5	0.0205514	2.08512e-09	0.0737596	0.905689
BMI_EUR	Stomach	Chromaffin cell(AdultStomach6)	ENSG00000187068.2	0.0266547	1.79561e-17	0.0432635	0.930082
BMI_EUR	Stomach	Parietal cell(AdultStomach15)	ENSG00000198945.7	0.00205433	0.0838753	0.0156189	0.888013
BMI_EUR	Stomach	CD8 T cell(AdultStomach12)	ENSG00000278311.4	0.0257226	0.0111007	0.0768107	0.882691
BMI_EUR	Thyroid	Endothelial cell_VWF high(AdultThyroid16)	ENSG00000006327.13	0.018946	3.26744e-05	0.0286723	0.952328
BMI_EUR	Thyroid	T cell(AdultThyroid2)	ENSG00000089022.13	0.0448559	0.0222298	0.0439351	0.866722
BMI_EUR	Thyroid	B cell (Plasmocyte)(AdultThyroid9)	ENSG00000129933.20	0.0244665	0.00210357	0.0377942	0.934307
BMI_EUR	Thyroid	Thyroid follicular cell(AdultThyroid7)	ENSG00000254901.7	0.0337494	0.00517555	0.0943375	0.864903
BMI_EUR	Whole Blood	Monocyte_S100A12 high(AdultPeripheralBlood0)	ENSG00000004534.14	1.58943e-10	0.0115781	0.0119773	0.976445
BMI_EUR	Whole Blood	B cell(Centrocyte)(AdultPeripheralBlood12)	ENSG00000036549.12	0.0136866	7.59241e-06	0.0450647	0.941239
BMI_EUR	Whole Blood	Erythroid cell(AdultPeripheralBlood15)	ENSG00000075413.17	0.00375852	0.0154609	0.0942151	0.885954
BMI_EUR	Whole Blood	Monocyte_S100A12 high(AdultPeripheralBlood0)	ENSG00000076003.4	2.29354e-09	0.0482772	0.0635065	0.888216
BMI_EUR	Whole Blood	B cell(Centrocyte)(AdultPeripheralBlood12)	ENSG00000099365.10	0.0220473	3.04715e-05	0.0613103	0.916601
BMI_EUR	Whole Blood	B cell(Centrocyte)(AdultPeripheralBlood12)	ENSG00000103510.19	5.04875e-05	3.33656e-05	0.0671584	0.932758
BMI_EUR	Whole Blood	Myeloid progenitor cell(AdultPeripheralBlood14)	ENSG00000112282.17	0.0027291	0.0437902	0.00589011	0.930068
BMI_EUR	Whole Blood	Dendritic cell_FCER1A high(AdultPeripheralBlood4)	ENSG00000118520.14	1.23166e-10	0.0434484	0.00579564	0.950756
BMI_EUR	Whole Blood	NK cell(AdultPeripheralBlood13)	ENSG00000124701.5	0.000367111	0.000811643	0.0150866	0.983716
BMI_EUR	Whole Blood	B cell(Centrocyte)(AdultPeripheralBlood12)	ENSG00000132170.19	0.00274916	0.00131039	0.0291827	0.966638
BMI_EUR	Whole Blood	Macrophage(AdultPeripheralBlood5)	ENSG00000139116.18	0.0130435	0.0134057	0.0855224	0.886005
BMI_EUR	Whole Blood	Neutrophil_DEFA3 high(AdultPeripheralBlood7)	ENSG00000141452.9	0.00292079	0.000462222	0.0744681	0.922131
BMI_EUR	Whole Blood	Plasmacytoid dendritic cell(AdultPeripheralBlood10)	ENSG00000141458.12	0.00509306	0.000417592	0.0671853	0.927273
BMI_EUR	Whole Blood	Proliferating cell(AdultPeripheralBlood8)	ENSG00000163155.11	6.23344e-06	0.0361268	0.0135462	0.950305
BMI_EUR	Whole Blood	Dendritic cell_FCER1A high(AdultPeripheralBlood4)	ENSG00000168488.18	0.0230034	6.00841e-18	0.124975	0.852022
BMI_EUR	Whole Blood	Neutrophil_DEFA3 high(AdultPeripheralBlood7)	ENSG00000178952.10	3.48955e-14	4.46558e-18	0.0926096	0.90739
BMI_EUR	Whole Blood	Monocyte(AdultPeripheralBlood1)	ENSG00000230069.3	0.0394826	4.94125e-07	0.076055	0.884462
BMI_EUR	Whole Blood	Erythroid cell(AdultPeripheralBlood15)	ENSG00000232233.1	0.0104075	1.20018e-17	0.0285779	0.961015
BMI_EUR	Whole Blood	Erythroid cell(AdultPeripheralBlood15)	ENSG00000267774.2	0.0448175	1.81074e-47	0.0775834	0.877599
BMI_EUR	Whole Blood	B cell_IGLC2 high(AdultPeripheralBlood9)	ENSG00000273611.4	0.00516408	0.009511	0.0656509	0.918936
BMI_UKB	Adipose - Visceral (Omentum)	Dendritic cell(AdultOmentum10)	ENSG00000010327.10	0.0275669	2.61609e-05	0.119354	0.853047
BMI_UKB	Adipose - Visceral (Omentum)	Neutrophil_S100P high(AdultOmentum6)	ENSG00000072756.16	0.0229734	0.0136405	0.0484716	0.908568
BMI_UKB	Adipose - Visceral (Omentum)	Mesothelial cell(AdultOmentum4)	ENSG00000113211.5	0.00903882	0.000240304	0.00726228	0.983195
BMI_UKB	Adipose - Visceral (Omentum)	Mast cell(AdultOmentum15)	ENSG00000117115.12	0.0113512	0.0163077	0.0426961	0.925401
BMI_UKB	Adipose - Visceral (Omentum)	Microvascular endothelial cell(AdultOmentum14)	ENSG00000135775.13	0.0102935	0.0589862	0.0414347	0.874935
BMI_UKB	Adipose - Visceral (Omentum)	Mesothelial cell(AdultOmentum4)	ENSG00000138594.13	0.00165468	0.000330864	0.0873797	0.910629
BMI_UKB	Adipose - Visceral (Omentum)	Mesothelial cell(AdultOmentum2)	ENSG00000151640.12	0.0302019	2.13424e-07	0.0542267	0.915571
BMI_UKB	Adipose - Visceral (Omentum)	Stromal cell(AdultOmentum0)	ENSG00000179071.4	0.0300421	0.000143172	0.109262	0.860514
BMI_UKB	Adipose - Visceral (Omentum)	Mesothelial cell(AdultOmentum4)	ENSG00000187758.7	0.000638543	0.00187102	0.00703321	0.990308
BMI_UKB	Adipose - Visceral (Omentum)	M2 Macrophage(AdultOmentum7)	ENSG00000227615.1	0.0132037	0.0432124	0.0143305	0.891771
BMI_UKB	Adipose - Visceral (Omentum)	Dendritic cell(AdultOmentum10)	ENSG00000234043.3	0.00748089	2.96849e-05	0.0243438	0.968137
BMI_UKB	Adipose - Visceral (Omentum)	Stromal cell_GPX3 high(AdultOmentum13)	ENSG00000242142.1	0.023838	2.28743e-05	0.100048	0.876085
BMI_UKB	Adipose - Visceral (Omentum)	M2 Macrophage(AdultOmentum7)	ENSG00000275611.1	0.00677896	1.19339e-07	0.0042821	0.988939
BMI_UKB	Adrenal Gland	Intra-adrenal chromoblast(AdultAdrenalGland0)	ENSG00000120071.13	0.00102536	0.0010444	0.0067843	0.991008
BMI_UKB	Adrenal Gland	CD8 T cell(AdultAdrenalGland10)	ENSG00000121621.6	0.0514492	8.95358e-34	0.0590337	0.889517
BMI_UKB	Adrenal Gland	Stromal cell_APOD high(AdultAdrenalGland17)	ENSG00000137474.19	0.041252	0.00565428	0.0630223	0.886422
BMI_UKB	Adrenal Gland	Macrophage(AdultAdrenalGland12)	ENSG00000168894.9	0.0100443	9.29352e-07	0.0470349	0.94292
BMI_UKB	Adrenal Gland	T cell(AdultAdrenalGland19)	ENSG00000173531.15	0.00703909	2.58996e-34	0.09988	0.893081
BMI_UKB	Adrenal Gland	Neutrophil(AdultAdrenalGland9)	ENSG00000183255.11	0.0550183	1.46565e-08	0.0907038	0.854278
BMI_UKB	Adrenal Gland	CD8 T cell(AdultAdrenalGland10)	ENSG00000202533.1	0.0264699	0.00520175	0.0099672	0.945744
BMI_UKB	Adrenal Gland	Zona fasciculata cell_HSD3B2 high(AdultAdrenalGland2)	ENSG00000213676.10	0.0263758	6.91004e-14	0.109043	0.864582
BMI_UKB	Adrenal Gland	Neuron(AdultAdrenalGland20)	ENSG00000231680.1	0.0421398	0.000302551	0.0362636	0.920951
BMI_UKB	Adrenal Gland	Zona fasciculata cell_GSTA1 high(AdultAdrenalGland4)	ENSG00000267092.2	0.0184569	2.77338e-09	0.0766752	0.904868
BMI_UKB	Adrenal Gland	Lymphocyte(AdultAdrenalGland18)	ENSG00000270112.3	0.0148807	0.00714536	0.0507993	0.925119
BMI_UKB	Adrenal Gland	CD8 T cell(AdultAdrenalGland10)	ENSG00000276384.1	0.0546828	0.00110871	0.0606935	0.88253
BMI_UKB	Adrenal Gland	Neutrophil(AdultAdrenalGland9)	ENSG00000283209.1	0.0675565	0.0058048	0.0612965	0.859033
BMI_UKB	Blood Vessel	M1 Macrophage(AdultArtery5)	ENSG00000008405.11	0.0100483	1.5791e-06	0.122731	0.867219
BMI_UKB	Blood Vessel	Endothelial cell_SELE high(AdultArtery2)	ENSG00000028277.21	0.0134875	0.00656568	0.0215516	0.95446
BMI_UKB	Blood Vessel	Smooth muscle cell(AdultArtery8)	ENSG00000035403.17	0.000373883	2.20132e-05	0.0202946	0.979309
BMI_UKB	Blood Vessel	Myofibroblast_POSTN high(AdultArtery9)	ENSG00000100583.4	0.0381693	0.0263595	0.0596978	0.859159
BMI_UKB	Blood Vessel	Basal cell(AdultArtery16)	ENSG00000106009.15	0.00966703	2.48436e-10	0.0455976	0.944735
BMI_UKB	Blood Vessel	Fibroblast_ CXCL12 high(AdultArtery1)	ENSG00000119139.17	0.041975	0.000510717	0.0890571	0.868219
BMI_UKB	Blood Vessel	Macrophage(AdultArtery11)	ENSG00000120071.13	0.0138465	0.00315936	0.0225568	0.958577
BMI_UKB	Blood Vessel	T cell(AdultArtery10)	ENSG00000127957.17	0.00965176	5.06061e-19	0.0431383	0.94721
BMI_UKB	Blood Vessel	Fibroblast_ CXCL12 high(AdultArtery3)	ENSG00000129007.14	0.010979	4.96212e-19	0.070984	0.918037
BMI_UKB	Blood Vessel	Fibroblast_ CXCL12 high(AdultArtery3)	ENSG00000134318.13	0.00206538	0.0027174	0.00530774	0.989018
BMI_UKB	Blood Vessel	Smooth muscle cell(AdultArtery8)	ENSG00000137871.19	0.00602479	0.00710066	0.0384103	0.947377
BMI_UKB	Blood Vessel	Endothelial cell_SELE high(AdultArtery2)	ENSG00000139675.11	0.0015731	3.44547e-09	0.00448761	0.993939
BMI_UKB	Blood Vessel	T cell(AdultArtery10)	ENSG00000142599.17	0.0113853	0.00170286	0.11544	0.871305
BMI_UKB	Blood Vessel	T cell(AdultArtery10)	ENSG00000148680.15	0.0459781	0.000101829	0.0858833	0.867983
BMI_UKB	Blood Vessel	Endothelial cell_SELE high(AdultArtery2)	ENSG00000152409.8	0.000357554	0.0326587	0.0188786	0.947516
BMI_UKB	Blood Vessel	Macrophage(AdultArtery4)	ENSG00000154511.11	0.00801405	0.000658656	0.110851	0.88043
BMI_UKB	Blood Vessel	Fibroblast_ CXCL12 high(AdultArtery3)	ENSG00000161533.11	0.00167213	0.0104877	0.0435667	0.943879
BMI_UKB	Blood Vessel	Endothelial cell_VWF high(AdultArtery6)	ENSG00000162413.16	0.00359485	0.00140731	0.0310087	0.963831
BMI_UKB	Blood Vessel	Epithelial cell(AdultArtery15)	ENSG00000163378.13	0.00865642	0.00151381	0.0153488	0.973678
BMI_UKB	Blood Vessel	Myofibroblast_POSTN high(AdultArtery9)	ENSG00000163935.13	0.0122141	2.44992e-05	0.107224	0.880535
BMI_UKB	Blood Vessel	Smooth muscle cell(AdultArtery8)	ENSG00000164120.13	0.00560733	0.0170292	0.0327702	0.941761
BMI_UKB	Blood Vessel	Fibroblast_APOD high(AdultArtery14)	ENSG00000171617.13	0.00433626	1.30502e-24	0.0319204	0.963743
BMI_UKB	Blood Vessel	Endothelial cell_VWF high(AdultArtery6)	ENSG00000173950.15	0.0413676	0.00208751	0.0774608	0.877982
BMI_UKB	Blood Vessel	Endothelial cell_VWF high(AdultArtery6)	ENSG00000177685.16	0.000620157	4.08578e-05	0.0348858	0.964452
BMI_UKB	Blood Vessel	Endothelial cell_SELE high(AdultArtery2)	ENSG00000177885.13	0.0103349	0.0153466	0.0638715	0.907999
BMI_UKB	Blood Vessel	Mast cell(AdultArtery13)	ENSG00000180573.9	0.0244147	2.77564e-07	0.0779972	0.897588
BMI_UKB	Blood Vessel	B cell (Plasmocyte)_IGHG high(AdultArtery12)	ENSG00000183527.11	0.00641457	3.9631e-05	0.0333607	0.960178
BMI_UKB	Blood Vessel	Endothelial cell_SELE high(AdultArtery2)	ENSG00000213533.11	0.00197294	3.29236e-05	0.144955	0.853039
BMI_UKB	Blood Vessel	Macrophage(AdultArtery11)	ENSG00000213999.15	0.0153835	5.85561e-12	0.0411144	0.943502
BMI_UKB	Blood Vessel	B cell (Plasmocyte)_IGHG high(AdultArtery12)	ENSG00000214941.7	0.00056773	0.00176589	0.139586	0.858073
BMI_UKB	Blood Vessel	Fibroblast_ CXCL12 high(AdultArtery1)	ENSG00000225931.3	0.0508216	1.1929e-09	0.0476608	0.901518
BMI_UKB	Blood Vessel	Smooth muscle cell(AdultArtery8)	ENSG00000229447.2	0.027467	3.2817e-06	0.0492205	0.923307
BMI_UKB	Blood Vessel	Endothelial cell_VWF high(AdultArtery6)	ENSG00000230630.4	0.0025216	0.00469852	0.0438079	0.948707
BMI_UKB	Blood Vessel	Smooth muscle cell(AdultArtery8)	ENSG00000237742.6	2.92865e-08	0.00246849	0.0372089	0.960323
BMI_UKB	Blood Vessel	Fibroblast_ CXCL12 high(AdultArtery1)	ENSG00000272462.2	0.0361339	3.59609e-07	0.101352	0.862513
BMI_UKB	Blood Vessel	Smooth muscle cell(AdultArtery8)	ENSG00000273611.4	0.0104731	1.13611e-11	0.0774477	0.912079
BMI_UKB	Blood Vessel	Endothelial cell_VWF high(AdultArtery6)	ENSG00000276023.4	0.000297684	7.93098e-12	0.0514245	0.948278
BMI_UKB	Brain - Cerebellum	Endothelial cell(AdultCerebellum13)	ENSG00000075415.12	0.0334537	5.06629e-07	0.0719439	0.894602
BMI_UKB	Brain - Cerebellum	Pericyte(AdultCerebellum14)	ENSG00000128590.4	0.0253619	0.000213415	0.0412942	0.933002
BMI_UKB	Brain - Cerebellum	B cell(AdultCerebellum23)	ENSG00000132510.10	0.00651477	0.000186466	0.00936879	0.983813
BMI_UKB	Brain - Cerebellum	T cell(AdultCerebellum18)	ENSG00000135587.8	0.013391	5.21836e-08	0.0169133	0.969696
BMI_UKB	Brain - Cerebellum	T cell(AdultCerebellum18)	ENSG00000172260.14	0.0416722	4.46905e-20	0.0434733	0.914854
BMI_UKB	Brain - Cerebellum	Macrophage(AdultCerebellum24)	ENSG00000182134.15	0.0457717	1.58386e-05	0.0816625	0.872541
BMI_UKB	Brain - Cerebellum	Neutrophil_DEFA3 high(AdultCerebellum25)	ENSG00000185201.16	0.0188591	8.63665e-05	0.0748571	0.906176
BMI_UKB	Brain - Cerebellum	Astrocyte(Bergmann glia)(AdultCerebellum4)	ENSG00000242173.8	0.0187726	3.23427e-07	0.0401234	0.941104
BMI_UKB	Brain - Cerebellum	Interneuron(AdultCerebellum16)	ENSG00000253326.2	0.073822	7.47749e-05	0.0643106	0.861708
BMI_UKB	Brain - Cerebellum	Interneuron(AdultCerebellum16)	ENSG00000271833.1	0.0621219	0.000437996	0.0420336	0.894773
BMI_UKB	Colon - Sigmoid	Stromal cell_DCN high(AdultSigmoidColon4)	ENSG00000063761.15	0.0183593	0.00834842	0.01812	0.947134
BMI_UKB	Colon - Sigmoid	Enterocyte(AdultSigmoidColon0)	ENSG00000106244.12	0.0500082	1.13591e-08	0.0967091	0.853283
BMI_UKB	Colon - Sigmoid	B cell (Plasmocyte)(AdultSigmoidColon6)	ENSG00000106701.11	0.0423459	0.000244935	0.0724317	0.884836
BMI_UKB	Colon - Sigmoid	Stromal cell_CXCL14 high(AdultSigmoidColon12)	ENSG00000123213.22	0.0496449	0.00025117	0.0658036	0.884113
BMI_UKB	Colon - Sigmoid	Enteric nerval cell(AdultSigmoidColon8)	ENSG00000125482.12	0.0208356	0.00165406	0.0647697	0.912216
BMI_UKB	Colon - Sigmoid	Mast cell(AdultSigmoidColon9)	ENSG00000127957.17	0.020001	6.21628e-19	0.0532264	0.926773
BMI_UKB	Colon - Sigmoid	Stromal cell_CXCL14 high(AdultSigmoidColon12)	ENSG00000162542.13	0.024106	0.000199293	0.0590572	0.916557
BMI_UKB	Colon - Sigmoid	Enteric nerval cell(AdultSigmoidColon8)	ENSG00000248049.6	0.0209141	7.11412e-07	0.0770243	0.902061
BMI_UKB	Colon - Transverse	Goblet cell_FCGBP high(AdultTransverseColon2)	ENSG00000047578.12	0.0127689	1.17307e-22	0.0412846	0.945947
BMI_UKB	Colon - Transverse	Enterocyte_SLC26A3 high(AdultTransverseColon6)	ENSG00000085721.12	7.57997e-09	0.0360394	0.0293656	0.934595
BMI_UKB	Colon - Transverse	Enterocyte_BEST4 high(AdultTransverseColon10)	ENSG00000102934.9	0.0374122	0.00109676	0.090775	0.870268
BMI_UKB	Colon - Transverse	Enterocyte progenitor(AdultTransverseColon8)	ENSG00000105642.15	0.0221685	6.78324e-12	0.0481445	0.929687
BMI_UKB	Colon - Transverse	B cell(Plasmocyte)_IGLC3 high(AdultTransverseColon1)	ENSG00000107882.11	0.0308593	0.000126734	0.0446027	0.924325
BMI_UKB	Colon - Transverse	Enterocyte_CA1 high(AdultTransverseColon7)	ENSG00000115221.10	0.0138399	5.02046e-05	0.0477734	0.938322
BMI_UKB	Colon - Transverse	B cell(Plasmocyte)_IGKC high(AdultTransverseColon3)	ENSG00000115468.11	0.0301229	0.0209137	0.0899375	0.852087
BMI_UKB	Colon - Transverse	T cell(AdultTransverseColon12)	ENSG00000129244.8	0.0248966	0.000573257	0.0308859	0.943196
BMI_UKB	Colon - Transverse	Endothelial cell(AdultTransverseColon16)	ENSG00000145191.12	0.00651565	0.000188734	0.115705	0.87758
BMI_UKB	Colon - Transverse	T cell(AdultTransverseColon12)	ENSG00000149761.8	0.0504906	0.000275258	0.0352563	0.913594
BMI_UKB	Colon - Transverse	B cell(Plasmocyte)_IGKC high(AdultTransverseColon3)	ENSG00000149782.11	0.00424497	0.000679444	0.0882434	0.9068
BMI_UKB	Colon - Transverse	B cell(Plasmocyte)_IGKC high(AdultTransverseColon0)	ENSG00000154914.16	0.0144839	0.0429583	0.0307327	0.892151
BMI_UKB	Colon - Transverse	Enterocyte_SLC26A3 high(AdultTransverseColon6)	ENSG00000156052.10	0.0165152	0.023997	0.0965439	0.858875
BMI_UKB	Colon - Transverse	Goblet cell_FCGBP high(AdultTransverseColon2)	ENSG00000156968.8	0.000171647	0.00564176	0.00338338	0.990582
BMI_UKB	Colon - Transverse	Stromal cell(AdultTransverseColon15)	ENSG00000157851.16	0.0300825	2.09871e-07	0.115605	0.854312
BMI_UKB	Colon - Transverse	B cell(Plasmocyte)_IGKC high(AdultTransverseColon0)	ENSG00000162521.18	0.00293015	4.25152e-07	0.00643399	0.990635
BMI_UKB	Colon - Transverse	Enterocyte_BEST4 high(AdultTransverseColon10)	ENSG00000163959.9	0.00094775	0.00317685	0.0565501	0.939273
BMI_UKB	Colon - Transverse	Enterocyte_BEST4 high(AdultTransverseColon10)	ENSG00000176915.14	0.000699765	0.000590612	0.0604669	0.938236
BMI_UKB	Colon - Transverse	Enterocyte progenitor(AdultTransverseColon5)	ENSG00000182199.10	0.0209438	0.00105257	0.00686069	0.968327
BMI_UKB	Colon - Transverse	Smooth muscle cell(AdultTransverseColon17)	ENSG00000197165.10	0.00757348	2.8974e-23	0.0749851	0.917441
BMI_UKB	Colon - Transverse	B cell(Plasmocyte)(AdultTransverseColon11)	ENSG00000198060.9	0.0233576	7.43926e-05	0.0282732	0.948235
BMI_UKB	Colon - Transverse	Enterocyte_BEST4 high(AdultTransverseColon10)	ENSG00000198890.7	1.80726e-05	0.000176664	0.097406	0.902399
BMI_UKB	Colon - Transverse	Enterocyte progenitor(AdultTransverseColon5)	ENSG00000217801.9	0.0439138	8.58001e-10	0.0340034	0.922083
BMI_UKB	Colon - Transverse	Goblet cell_FCGBP high(AdultTransverseColon2)	ENSG00000225302.2	1.50966e-08	5.79184e-07	0.0153965	0.984603
BMI_UKB	Colon - Transverse	Stromal cell(AdultTransverseColon15)	ENSG00000255585.3	0.0192579	0.00685121	0.0160116	0.950101
BMI_UKB	Colon - Transverse	Goblet cell_FCGBP high(AdultTransverseColon2)	ENSG00000259982.1	7.38706e-05	4.72661e-23	0.122945	0.876981
BMI_UKB	Colon - Transverse	Goblet cell_PIGR high(AdultTransverseColon4)	ENSG00000271983.1	0.00813113	4.4464e-07	0.0071673	0.984701
BMI_UKB	Colon - Transverse	Goblet cell_PIGR high(AdultTransverseColon4)	ENSG00000273611.4	0.00112229	1.62066e-11	0.110892	0.887985
BMI_UKB	Esophagus	Endothelial cell_IGFBP3 high(AdultEsophagus18)	ENSG00000006468.13	0.00126609	0.00542893	0.0124893	0.980305
BMI_UKB	Esophagus	Stromal cell(AdultEsophagus8)	ENSG00000006704.10	0.00126193	5.78631e-19	0.0158473	0.982891
BMI_UKB	Esophagus	Endothelial cell_ACKR1 high(AdultEsophagus6)	ENSG00000011007.12	0.00119393	0.0033926	0.0998661	0.895507
BMI_UKB	Esophagus	Stromal cell_PTGDS high(AdultEsophagus1)	ENSG00000015475.18	0.00621776	0.00206825	0.0425378	0.94888
BMI_UKB	Esophagus	Epithelial cell_KRT14 high(AdultEsophagus5)	ENSG00000052126.14	0.00876673	0.0228082	0.089866	0.876356
BMI_UKB	Esophagus	Mast cell(AdultEsophagus14)	ENSG00000064961.18	0.0232608	2.14482e-10	0.0487052	0.928034
BMI_UKB	Esophagus	Goblet cell(AdultEsophagus13)	ENSG00000065060.16	0.00290023	8.36967e-26	0.0761306	0.920969
BMI_UKB	Esophagus	Epithelial cell_KRT7 high(AdultEsophagus7)	ENSG00000076003.4	1.7105e-05	0.000654724	0.131561	0.867767
BMI_UKB	Esophagus	Stromal cell_PLA2G2A high(AdultEsophagus0)	ENSG00000078142.12	0.009461	6.85224e-07	0.0562747	0.934263
BMI_UKB	Esophagus	Smooth muscle cell(AdultEsophagus19)	ENSG00000085719.12	7.52078e-07	0.000184666	0.117899	0.881916
BMI_UKB	Esophagus	Endothelial cell_CCL21 high(AdultEsophagus17)	ENSG00000085721.12	2.09669e-10	0.00564225	0.00386899	0.990489
BMI_UKB	Esophagus	Stromal cell_PLA2G2A high(AdultEsophagus0)	ENSG00000102967.11	0.000645897	1.34559e-05	0.0214647	0.977876
BMI_UKB	Esophagus	Goblet cell(AdultEsophagus13)	ENSG00000105173.13	3.22673e-08	9.07651e-12	0.0307402	0.96926
BMI_UKB	Esophagus	Goblet cell(AdultEsophagus13)	ENSG00000109736.14	0.00504951	6.25456e-08	0.0082918	0.986659
BMI_UKB	Esophagus	Epithelial cell_KRT4 high(AdultEsophagus2)	ENSG00000112530.11	0.00606555	4.62879e-05	0.110347	0.883538
BMI_UKB	Esophagus	Macrophage_RGS1 high(AdultEsophagus4)	ENSG00000114354.13	0.00686359	0.0532328	0.0224911	0.901794
BMI_UKB	Esophagus	Epithelial cell_KRT14 high(AdultEsophagus5)	ENSG00000114450.9	0.00723757	0.0377995	0.0371134	0.910655
BMI_UKB	Esophagus	Antigen-presenting cell(AdultEsophagus12)	ENSG00000114735.9	0.00959319	2.93883e-34	0.11347	0.876936
BMI_UKB	Esophagus	Stromal cell_PTGDS high(AdultEsophagus1)	ENSG00000115073.7	7.30709e-05	0.0315499	0.0143398	0.953886
BMI_UKB	Esophagus	B cell_JCHAIN high(AdultEsophagus15)	ENSG00000115170.13	0.00679838	1.40152e-06	0.0113237	0.981876
BMI_UKB	Esophagus	Endothelial cell_CCL21 high(AdultEsophagus17)	ENSG00000115221.10	8.40151e-14	9.36258e-05	0.089932	0.909974
BMI_UKB	Esophagus	Epithelial cell_KRT17 high(AdultEsophagus16)	ENSG00000117122.13	2.5309e-05	0.0103972	0.0269316	0.962636
BMI_UKB	Esophagus	Epithelial cell_KRT17 high(AdultEsophagus16)	ENSG00000119707.13	0.00920812	3.42893e-05	0.0236471	0.967098
BMI_UKB	Esophagus	Endothelial cell_ACKR1 high(AdultEsophagus6)	ENSG00000120071.13	0.0141418	0.00960821	0.0706299	0.903721
BMI_UKB	Esophagus	Stromal cell_PLA2G2A high(AdultEsophagus0)	ENSG00000122970.15	0.00159003	0.000800455	0.0725926	0.925
BMI_UKB	Esophagus	Stromal cell(AdultEsophagus8)	ENSG00000125970.11	0.0115105	4.62545e-06	0.0979553	0.890529
BMI_UKB	Esophagus	B cell(AdultEsophagus9)	ENSG00000127957.17	0.000184666	3.23498e-19	0.027209	0.972606
BMI_UKB	Esophagus	B cell_JCHAIN high(AdultEsophagus15)	ENSG00000131620.17	0.0309435	0.00050186	0.0697256	0.898609
BMI_UKB	Esophagus	Endothelial cell_IGFBP3 high(AdultEsophagus18)	ENSG00000132481.6	5.84104e-06	0.00832536	0.0343642	0.957303
BMI_UKB	Esophagus	Mast cell(AdultEsophagus14)	ENSG00000135547.8	0.000303058	0.00221272	0.0332388	0.964226
BMI_UKB	Esophagus	B cell_JCHAIN high(AdultEsophagus15)	ENSG00000136238.17	0.015875	0.00261486	0.0863171	0.894717
BMI_UKB	Esophagus	Epithelial cell_KRT7 high(AdultEsophagus7)	ENSG00000136874.10	0.00916375	1.50431e-06	0.0919667	0.898868
BMI_UKB	Esophagus	Stromal cell(AdultEsophagus8)	ENSG00000137331.11	0.00652587	6.62862e-14	0.104541	0.888933
BMI_UKB	Esophagus	Endothelial cell_ACKR1 high(AdultEsophagus6)	ENSG00000137700.17	0.00282938	1.32938e-06	0.0672656	0.929904
BMI_UKB	Esophagus	Epithelial cell_KRT7 high(AdultEsophagus7)	ENSG00000142599.17	3.4793e-07	0.00195053	0.132362	0.865687
BMI_UKB	Esophagus	B cell_JCHAIN high(AdultEsophagus15)	ENSG00000143387.12	0.0134504	1.99417e-05	0.103046	0.883481
BMI_UKB	Esophagus	Endothelial cell_ACKR1 high(AdultEsophagus6)	ENSG00000143443.9	0.00343359	8.1307e-06	0.0414138	0.955144
BMI_UKB	Esophagus	Endothelial cell_CCL21 high(AdultEsophagus17)	ENSG00000149782.11	0.000101527	0.000443732	0.057365	0.942089
BMI_UKB	Esophagus	Kerationcyte(AdultEsophagus11)	ENSG00000151292.17	0.00306519	4.14902e-05	0.0514364	0.945455
BMI_UKB	Esophagus	Antigen-presenting cell(AdultEsophagus12)	ENSG00000151502.10	0.00151539	1.52103e-08	0.0110235	0.987461
BMI_UKB	Esophagus	Stromal cell_PTGDS high(AdultEsophagus1)	ENSG00000151640.12	1.11168e-14	6.73996e-08	0.0164304	0.98357
BMI_UKB	Esophagus	Endothelial cell_IGFBP3 high(AdultEsophagus18)	ENSG00000152229.18	0.00055084	0.000872657	0.0155851	0.982962
BMI_UKB	Esophagus	Epithelial cell_KRT14 high(AdultEsophagus5)	ENSG00000152359.14	0.0014141	3.3299e-27	0.00799712	0.990589
BMI_UKB	Esophagus	Epithelial cell_KRT7 high(AdultEsophagus7)	ENSG00000154127.9	1.90658e-05	0.000207754	0.133031	0.866742
BMI_UKB	Esophagus	Neutrophil _S100A8 high(AdultEsophagus20)	ENSG00000156968.8	0.00968945	0.0426521	0.0326785	0.902673
BMI_UKB	Esophagus	Smooth muscle cell(AdultEsophagus19)	ENSG00000161217.11	2.808e-06	0.00352464	0.0632522	0.93322
BMI_UKB	Esophagus	Goblet cell(AdultEsophagus13)	ENSG00000161243.8	7.61459e-39	0.0393474	0.044737	0.915916
BMI_UKB	Esophagus	Antigen-presenting cell(AdultEsophagus12)	ENSG00000162408.10	0.0326009	0.00243664	0.0544391	0.909088
BMI_UKB	Esophagus	Stromal cell_PTGDS high(AdultEsophagus1)	ENSG00000163959.9	0.00104658	0.00113644	0.0195904	0.978169
BMI_UKB	Esophagus	Stromal cell_PLA2G2A high(AdultEsophagus0)	ENSG00000164068.15	0.00145928	3.77125e-34	0.145884	0.852657
BMI_UKB	Esophagus	Endothelial cell_CCL21 high(AdultEsophagus17)	ENSG00000166763.7	0.00032128	0.018308	0.104948	0.876367
BMI_UKB	Esophagus	Stromal cell_PTGDS high(AdultEsophagus1)	ENSG00000167962.13	0.00494794	0.00116438	0.012983	0.980492
BMI_UKB	Esophagus	Epithelial cell_KRT17 high(AdultEsophagus16)	ENSG00000169032.9	3.03449e-05	0.000735683	0.116179	0.883055
BMI_UKB	Esophagus	B cell_JCHAIN high(AdultEsophagus15)	ENSG00000169228.13	2.1427e-06	0.0472091	0.0112398	0.941541
BMI_UKB	Esophagus	Neutrophil _S100A8 high(AdultEsophagus20)	ENSG00000175550.7	0.000575915	2.8174e-11	0.0970441	0.90238
BMI_UKB	Esophagus	Stromal cell(AdultEsophagus8)	ENSG00000176046.8	0.00349296	1.42609e-23	0.0363988	0.960108
BMI_UKB	Esophagus	Mast cell(AdultEsophagus14)	ENSG00000176915.14	0.00529124	0.000706288	0.0724367	0.921515
BMI_UKB	Esophagus	Endothelial cell_CCL21 high(AdultEsophagus17)	ENSG00000178297.12	0.0198263	3.67404e-09	0.101896	0.878278
BMI_UKB	Esophagus	Stromal cell_PTGDS high(AdultEsophagus1)	ENSG00000178662.15	0.0158964	4.68272e-05	0.131941	0.85211
BMI_UKB	Esophagus	Epithelial cell_KRT17 high(AdultEsophagus16)	ENSG00000178951.8	0.0100948	5.66574e-10	0.130251	0.859654
BMI_UKB	Esophagus	Stromal cell_PLA2G2A high(AdultEsophagus0)	ENSG00000178952.10	0.00401337	1.44068e-23	0.0367819	0.959205
BMI_UKB	Esophagus	Epithelial cell_KRT7 high(AdultEsophagus7)	ENSG00000180787.5	0.000610823	3.15073e-06	0.00410776	0.995278
BMI_UKB	Esophagus	B cell_JCHAIN high(AdultEsophagus15)	ENSG00000181885.18	7.73036e-10	0.00173952	0.0956927	0.902568
BMI_UKB	Esophagus	Stromal cell_PTGDS high(AdultEsophagus1)	ENSG00000182179.12	1.3903e-05	1.30314e-34	0.0497539	0.950232
BMI_UKB	Esophagus	Antigen-presenting cell(AdultEsophagus12)	ENSG00000182704.7	0.036303	0.00555001	0.0619899	0.892953
BMI_UKB	Esophagus	Goblet cell(AdultEsophagus13)	ENSG00000183604.14	0.0201002	1.0127e-28	0.0386843	0.941215
BMI_UKB	Esophagus	Epithelial cell_KRT4 high(AdultEsophagus2)	ENSG00000185614.4	3.80271e-05	1.77631e-34	0.068183	0.931779
BMI_UKB	Esophagus	Kerationcyte(AdultEsophagus11)	ENSG00000187123.14	0.0114948	0.0125793	0.104478	0.870076
BMI_UKB	Esophagus	Stromal cell_PLA2G2A high(AdultEsophagus0)	ENSG00000187609.15	0.000127765	0.00720228	0.016786	0.975832
BMI_UKB	Esophagus	Stromal cell_PLA2G2A high(AdultEsophagus0)	ENSG00000198431.15	0.00873884	3.58409e-10	0.0510096	0.940252
BMI_UKB	Esophagus	Epithelial cell_KRT17 high(AdultEsophagus16)	ENSG00000198535.5	0.0258615	0.0504578	0.036798	0.852224
BMI_UKB	Esophagus	Stromal cell(AdultEsophagus8)	ENSG00000198890.7	1.80051e-19	0.00015572	0.0857422	0.914102
BMI_UKB	Esophagus	Stromal cell_PLA2G2A high(AdultEsophagus0)	ENSG00000213619.9	0.00796111	1.10253e-22	0.102029	0.89001
BMI_UKB	Esophagus	Endothelial cell_ACKR1 high(AdultEsophagus6)	ENSG00000214176.9	0.00306474	0.0947554	0.0400831	0.855003
BMI_UKB	Esophagus	Stromal cell_PLA2G2A high(AdultEsophagus0)	ENSG00000214941.7	0.0012752	0.00175339	0.138592	0.858364
BMI_UKB	Esophagus	Stromal cell_PLA2G2A high(AdultEsophagus0)	ENSG00000216316.1	0.00696313	3.57537e-05	0.0164893	0.976498
BMI_UKB	Esophagus	Epithelial cell_KRT7 high(AdultEsophagus7)	ENSG00000223572.9	3.60944e-06	0.0216102	0.123971	0.854414
BMI_UKB	Esophagus	Epithelial cell_KRT14 high(AdultEsophagus5)	ENSG00000226833.5	0.00250052	0.0157391	0.122433	0.859008
BMI_UKB	Esophagus	Smooth muscle cell(AdultEsophagus19)	ENSG00000237624.1	0.0183242	2.67927e-06	0.129775	0.851898
BMI_UKB	Esophagus	Epithelial cell_KRT14 high(AdultEsophagus5)	ENSG00000244515.1	0.0008097	8.4667e-05	0.111814	0.887291
BMI_UKB	Esophagus	Kerationcyte(AdultEsophagus11)	ENSG00000247077.6	0.0289968	0.00101782	0.104855	0.864851
BMI_UKB	Esophagus	Stromal cell_PTGDS high(AdultEsophagus1)	ENSG00000253981.5	1.28785e-05	1.20639e-11	0.0368844	0.963103
BMI_UKB	Esophagus	Stromal cell_PLA2G2A high(AdultEsophagus0)	ENSG00000255100.1	7.36034e-08	0.00411579	0.0456899	0.950194
BMI_UKB	Esophagus	B cell(AdultEsophagus9)	ENSG00000259370.2	0.00138038	0.00011566	0.0225805	0.975917
BMI_UKB	Esophagus	Smooth muscle cell(AdultEsophagus19)	ENSG00000267366.1	0.0058607	2.23083e-05	0.0580078	0.936107
BMI_UKB	Esophagus	Endothelial cell_ACKR1 high(AdultEsophagus6)	ENSG00000272462.2	2.35048e-07	1.28104e-07	0.0354478	0.964552
BMI_UKB	Esophagus	Neutrophil _S100A8 high(AdultEsophagus20)	ENSG00000272620.1	2.66211e-05	0.0425036	0.0815573	0.875899
BMI_UKB	Esophagus	Epithelial cell_KRT7 high(AdultEsophagus7)	ENSG00000272720.1	0.0133267	0.0262331	0.0314527	0.918188
BMI_UKB	Esophagus	Epithelial cell_KRT4 high(AdultEsophagus2)	ENSG00000273611.4	3.96434e-05	1.41632e-11	0.0967833	0.903177
BMI_UKB	Esophagus	Smooth muscle cell(AdultEsophagus19)	ENSG00000276952.1	0.0169398	5.66908e-05	0.104046	0.878948
BMI_UKB	Esophagus	Endothelial cell_ACKR1 high(AdultEsophagus6)	ENSG00000277383.1	0.0200505	4.15726e-25	0.0766496	0.9033
BMI_UKB	Esophagus	B cell(AdultEsophagus9)	ENSG00000283375.1	0.0078741	1.1212e-16	0.052361	0.939765
BMI_UKB	Heart	Neutrophil(AdultHeart6)	ENSG00000081803.15	0.0281497	0.00223101	0.0696591	0.89907
BMI_UKB	Heart	Fibroblast(AdultHeart0)	ENSG00000085721.12	0.0197737	0.0539376	0.0450055	0.858028
BMI_UKB	Heart	M1 Macrophage(AdultHeart9)	ENSG00000100399.15	0.0020527	5.05088e-08	0.0229784	0.974969
BMI_UKB	Heart	Fibroblast(AdultHeart0)	ENSG00000102967.11	0.000220021	6.13935e-05	0.0937303	0.905988
BMI_UKB	Heart	M2 Macrophage(AdultHeart3)	ENSG00000106546.12	0.000458753	0.0392635	0.0164738	0.94277
BMI_UKB	Heart	Ventricle cardiomyocyte(AdultHeart5)	ENSG00000109787.12	0.040757	0.00118938	0.0445401	0.912447
BMI_UKB	Heart	Ventricle cardiomyocyte(AdultHeart5)	ENSG00000114450.9	1.95107e-05	0.0607549	0.0601128	0.879093
BMI_UKB	Heart	Fibroblast(AdultHeart0)	ENSG00000120071.13	0.00714343	0.00718999	0.0525981	0.932109
BMI_UKB	Heart	M1 Macrophage(AdultHeart9)	ENSG00000124299.13	0.027125	3.89531e-06	0.0802682	0.892602
BMI_UKB	Heart	Macrophage(AdultHeart2)	ENSG00000136463.7	0.0021976	0.000127661	0.00409544	0.993524
BMI_UKB	Heart	Fibroblast(AdultHeart0)	ENSG00000151640.12	3.84064e-06	9.25127e-08	0.0229254	0.977071
BMI_UKB	Heart	Smooth muscle cell(AdultHeart8)	ENSG00000151694.12	0.0171511	0.00648318	0.0216985	0.949758
BMI_UKB	Heart	Smooth muscle cell(AdultHeart8)	ENSG00000160695.14	0.00274074	1.04472e-06	0.052648	0.94461
BMI_UKB	Heart	Endothelial cell(AdultHeart4)	ENSG00000164076.16	0.00463953	3.00812e-34	0.116164	0.879196
BMI_UKB	Heart	M2 Macrophage(AdultHeart3)	ENSG00000167005.13	0.0198465	0.000582906	0.04775	0.931583
BMI_UKB	Heart	Ventricle cardiomyocyte(AdultHeart5)	ENSG00000167863.11	0.0182008	0.0186191	0.0776113	0.881251
BMI_UKB	Heart	Smooth muscle cell(AdultHeart1)	ENSG00000175309.14	0.00561941	0.021346	0.00356407	0.942856
BMI_UKB	Heart	Macrophage(AdultHeart2)	ENSG00000188338.14	0.00114051	2.05575e-34	0.079068	0.919792
BMI_UKB	Heart	Smooth muscle cell(AdultHeart8)	ENSG00000197386.10	0.028031	1.45763e-07	0.0206722	0.951296
BMI_UKB	Heart	Ventricle cardiomyocyte(AdultHeart5)	ENSG00000213923.11	0.0250089	0.0148421	0.0219009	0.921984
BMI_UKB	Heart	Ventricle cardiomyocyte(AdultHeart5)	ENSG00000242142.1	0.00386116	2.67505e-05	0.117151	0.87896
BMI_UKB	Heart	T cell(AdultHeart7)	ENSG00000251226.1	0.0268789	4.25531e-08	0.0326617	0.940459
BMI_UKB	Heart	Neutrophil(AdultHeart6)	ENSG00000260977.1	0.00164467	1.70152e-06	0.0464417	0.951912
BMI_UKB	Heart	Neutrophil(AdultHeart6)	ENSG00000273403.1	0.0468623	0.000157415	0.0946945	0.858209
BMI_UKB	Kidney	Principle cell(AdultKidney16)	ENSG00000243056.1	0.0859248	1.49128e-08	0.0281226	0.885952
BMI_UKB	Liver	Neutrophil_CD177 high(AdultLiver17)	ENSG00000021461.16	0.0410752	1.12934e-08	0.0961356	0.862789
BMI_UKB	Liver	Smooth muscle cell(AdultLiver19)	ENSG00000135378.3	0.00822062	0.0454838	0.0288346	0.904888
BMI_UKB	Liver	Epithelial cell_TM4SF4 high(AdultLiver8)	ENSG00000172543.7	0.00438736	3.12896e-11	0.10789	0.887722
BMI_UKB	Liver	Activated T cell(AdultLiver7)	ENSG00000178188.14	0.00378709	4.13052e-23	0.107317	0.888895
BMI_UKB	Liver	Sinusoidal endothelial cell(AdultLiver10)	ENSG00000186301.8	0.0402533	0.019482	0.0514735	0.87381
BMI_UKB	Liver	Epithelial cell_TM4SF4 high(AdultLiver8)	ENSG00000214941.7	0.00137044	0.0016889	0.133457	0.863466
BMI_UKB	Liver	Activated T cell(AdultLiver1)	ENSG00000267882.2	0.0164125	0.00677123	0.011178	0.95648
BMI_UKB	Lung	AT1 cell (AdultLung12)	ENSG00000013503.9	0.00268813	0.000685731	0.00307129	0.993101
BMI_UKB	Lung	Mast cell(AdultLung13)	ENSG00000103550.13	0.00057285	8.82949e-11	0.0663137	0.933113
BMI_UKB	Lung	Fibroblast(AdultLung11)	ENSG00000112414.14	0.0373051	0.00708115	0.0447798	0.905052
BMI_UKB	Lung	Endothelial cell_VWF high(AdultLung10)	ENSG00000120341.18	0.0339074	1.92284e-52	0.0626444	0.903448
BMI_UKB	Lung	AT2 cell(AdultLung1)	ENSG00000123965.13	0.0602301	8.91605e-19	0.0768093	0.862961
BMI_UKB	Lung	M2 macrophage (AdultLung0)	ENSG00000127124.14	0.0308544	0.000196557	0.104126	0.864765
BMI_UKB	Lung	B cell(AdultLung16)	ENSG00000143882.10	0.0456256	0.0205796	0.0547174	0.862184
BMI_UKB	Lung	Ciliated cell(AdultLung23)	ENSG00000146469.12	0.0179633	4.02505e-05	0.100754	0.881236
BMI_UKB	Lung	Epithelial cell_PLA2G2A high(AdultLung22)	ENSG00000152229.18	0.0175638	0.00373915	0.0700793	0.907693
BMI_UKB	Lung	Smooth muscle cell(AdultLung14)	ENSG00000167588.12	0.00364065	3.98006e-26	0.00651175	0.989848
BMI_UKB	Lung	M2 macrophage (AdultLung0)	ENSG00000185842.15	0.00407829	0.024168	0.0467626	0.922924
BMI_UKB	Lung	AT2 cell(AdultLung1)	ENSG00000189045.13	0.00802123	1.56703e-26	0.041345	0.950634
BMI_UKB	Lung	Club cell(AdultLung15)	ENSG00000189227.5	0.0155051	5.07584e-19	0.0726379	0.911857
BMI_UKB	Lung	AT2 cell(AdultLung2)	ENSG00000198502.5	9.2069e-05	1.41177e-15	0.00124699	0.998661
BMI_UKB	Lung	AT1 cell (AdultLung12)	ENSG00000198890.7	0.0035571	0.000258578	0.14304	0.853138
BMI_UKB	Lung	Endothelial cell_TMEM100 high(AdultLung4)	ENSG00000204301.6	0.0028174	5.94729e-15	0.00847071	0.988712
BMI_UKB	Lung	AT2 cell(AdultLung2)	ENSG00000214941.7	1.84021e-05	0.00167163	0.132081	0.866229
BMI_UKB	Lung	Endothelial cell_TMEM100 high(AdultLung4)	ENSG00000227512.1	0.0112016	0.00861101	0.0208449	0.954918
BMI_UKB	Lung	Macrophage_M2(AdultLung9)	ENSG00000259366.1	0.0378747	0.0305498	0.0291682	0.86388
BMI_UKB	Lung	T cell(AdultLung7)	ENSG00000267673.6	0.0382022	0.000882941	0.027267	0.932452
BMI_UKB	Lung	Endothelial cell_VWF high(AdultLung10)	ENSG00000272842.1	0.00174264	0.00778208	0.035987	0.954121
BMI_UKB	Muscle - Skeletal	M2 Macrophage(AdultMuscle10)	ENSG00000064393.15	0.0112105	0.00540241	0.0449079	0.937158
BMI_UKB	Muscle - Skeletal	Fast skeletal muscle cell(AdultMuscle8)	ENSG00000081248.10	0.00173177	1.08589e-23	0.065706	0.932562
BMI_UKB	Muscle - Skeletal	M2 Macrophage(AdultMuscle10)	ENSG00000085721.12	0.00357019	0.015651	0.0123153	0.964256
BMI_UKB	Muscle - Skeletal	Fast skeletal muscle cell(AdultMuscle8)	ENSG00000122970.15	0.00513336	0.00104637	0.0951123	0.898652
BMI_UKB	Muscle - Skeletal	Mast cell(AdultMuscle11)	ENSG00000134333.13	0.00644715	0.0556907	0.0368567	0.891494
BMI_UKB	Muscle - Skeletal	Proliferating cell(AdultMuscle12)	ENSG00000135482.6	0.00144187	4.54176e-10	0.00115955	0.997399
BMI_UKB	Muscle - Skeletal	Conventional dendritic cell_IL8 high(AdultMuscle6)	ENSG00000141458.12	0.00148409	4.63709e-10	0.0457889	0.952727
BMI_UKB	Muscle - Skeletal	Conventional dendritic cell_IL8 high(AdultMuscle6)	ENSG00000141564.13	3.60881e-05	1.19945e-10	0.0560369	0.943927
BMI_UKB	Muscle - Skeletal	Proliferating cell(AdultMuscle12)	ENSG00000148408.12	0.00212711	0.0056624	0.0130531	0.978299
BMI_UKB	Muscle - Skeletal	Fibroblast_PENK high(AdultMuscle13)	ENSG00000170425.3	0.00156918	0.00162063	0.128029	0.868761
BMI_UKB	Muscle - Skeletal	Proliferating cell(AdultMuscle12)	ENSG00000170471.14	0.0287797	0.0446752	0.0342972	0.855672
BMI_UKB	Muscle - Skeletal	Mast cell(AdultMuscle11)	ENSG00000173295.7	0.00191084	1.3908e-11	0.0426717	0.955417
BMI_UKB	Muscle - Skeletal	Fibroblast_PENK high(AdultMuscle13)	ENSG00000177697.17	0.000350595	4.53385e-05	0.0388223	0.960781
BMI_UKB	Muscle - Skeletal	B cell (Plasmocyte)(AdultMuscle15)	ENSG00000198700.9	0.0228996	1.389e-23	0.0843472	0.892753
BMI_UKB	Muscle - Skeletal	T cell(AdultMuscle5)	ENSG00000227057.9	0.0141001	2.85125e-10	0.0336715	0.952228
BMI_UKB	Muscle - Skeletal	Smooth muscle cell_ACTA2 high(AdultMuscle3)	ENSG00000233929.1	0.0197658	0.0268622	0.0732813	0.872931
BMI_UKB	Muscle - Skeletal	M2 Macrophage(AdultMuscle10)	ENSG00000267119.1	0.00454102	0.000735914	0.013556	0.980937
BMI_UKB	Muscle - Skeletal	Fast skeletal muscle cell(AdultMuscle8)	ENSG00000267801.1	0.00187055	0.00987718	0.0409466	0.946865
BMI_UKB	Muscle - Skeletal	Proliferating cell(AdultMuscle12)	ENSG00000273328.5	0.0249717	0.000417226	0.0528418	0.921575
BMI_UKB	Pancreas	Exocrine cell(AdultPancreas1)	ENSG00000104442.9	0.027586	1.06454e-06	0.0378566	0.934556
BMI_UKB	Pancreas	Ductal cell(AdultPancreas5)	ENSG00000146707.14	0.0371685	5.26597e-11	0.0629969	0.899835
BMI_UKB	Pancreas	Beta cell(AdultPancreas11)	ENSG00000160695.14	0.0472688	1.25887e-06	0.0636895	0.889039
BMI_UKB	Pancreas	Acinar cell_REG1B high(AdultPancreas2)	ENSG00000196782.12	0.00733738	2.75577e-05	0.0331123	0.959517
BMI_UKB	Pancreas	Acinar cell_REG1B high(AdultPancreas2)	ENSG00000248333.8	0.0480779	7.17254e-10	0.0282735	0.923649
BMI_UKB	Pancreas	Fibroblast(AdultPancreas12)	ENSG00000272033.1	0.0451719	0.00204587	0.0607208	0.890561
BMI_UKB	Pancreas	Acinar cell_REG1B high(AdultPancreas2)	ENSG00000272054.1	0.0143394	0.00217988	0.0814188	0.901682
BMI_UKB	Prostate	Luminal cell(AdultProstate4)	ENSG00000089012.14	0.0239417	0.00195566	0.05649	0.916797
BMI_UKB	Prostate	Luminal cell(AdultProstate4)	ENSG00000177469.12	0.019235	2.43481e-05	0.0320081	0.948718
BMI_UKB	Prostate	Smooth muscle cell(AdultProstate7)	ENSG00000269985.1	0.000748791	0.0290785	0.0289112	0.940532
BMI_UKB	Prostate	Endothelial cell(AdultProstate6)	ENSG00000272264.1	0.0363383	0.00179526	0.0612146	0.899602
BMI_UKB	Prostate	Endothelial cell(AdultProstate6)	ENSG00000273248.1	0.0530483	0.000258358	0.0598889	0.886579
BMI_UKB	Small Intestine	Macrophage(AdultIleum15)	ENSG00000081760.16	0.0188895	0.040713	0.040001	0.881585
BMI_UKB	Small Intestine	Smooth muscle cell(AdultIleum16)	ENSG00000127081.13	0.072895	1.07454e-10	0.0562628	0.870842
BMI_UKB	Small Intestine	Smooth muscle cell(AdultIleum16)	ENSG00000172247.3	0.0402733	8.83809e-23	0.081624	0.878103
BMI_UKB	Small Intestine	Paneth cell(AdultIleum14)	ENSG00000173327.7	0.00917668	1.56781e-11	0.0535675	0.937256
BMI_UKB	Small Intestine	Paneth cell(AdultIleum14)	ENSG00000182771.18	0.0629587	0.000265161	0.066485	0.870043
BMI_UKB	Small Intestine	Mast cell(AdultIleum11)	ENSG00000197409.7	0.0253638	2.54766e-07	0.0715045	0.903131
BMI_UKB	Small Intestine	T cell(AdultIleum8)	ENSG00000214941.7	8.03713e-06	0.00156514	0.1236	0.874827
BMI_UKB	Small Intestine	Enterocyte progenitor_REG1A high(AdultIleum13)	ENSG00000261502.3	0.0343959	0.00106004	0.0961457	0.868023
BMI_UKB	Small Intestine	Macrophage(AdultIleum15)	ENSG00000270469.1	0.0419354	1.97475e-05	0.0512667	0.906762
BMI_UKB	Spleen	B cell (Plasmocyte)_IGHG_IGK high(AdultSpleenParenchyma4)	ENSG00000188779.10	0.0311732	6.62379e-19	0.0951062	0.873721
BMI_UKB	Spleen	Endothelial cell(AdultSpleenParenchyma3)	ENSG00000206527.9	0.0168585	0.013354	0.0654873	0.900909
BMI_UKB	Spleen	Neutrophil_OLFM4 high(AdultSpleenParenchyma11)	ENSG00000254461.1	0.020958	3.0876e-12	0.00976472	0.969277
BMI_UKB	Stomach	B cell (Plasmocyte)_IGHA/HG high(AdultStomach11)	ENSG00000069667.15	0.0224197	0.0204973	0.0501318	0.897946
BMI_UKB	Stomach	Pit cell_TFF2 high(AdultStomach5)	ENSG00000072849.10	0.0326697	2.56639e-05	0.0406378	0.926647
BMI_UKB	Stomach	B cell (Plasmocyte)_IGHA/HG high(AdultStomach11)	ENSG00000111199.10	0.0267627	0.000840798	0.0761891	0.895915
BMI_UKB	Stomach	Endothelial cell_CCL21 high(AdultStomach20)	ENSG00000130517.13	0.0383938	6.85582e-12	0.0486864	0.91292
BMI_UKB	Stomach	Stromal cell_APOD high(AdultStomach1)	ENSG00000134571.10	0.0113253	6.40539e-23	0.0588635	0.929811
BMI_UKB	Stomach	Stromal cell_CLEC3B high(AdultStomach10)	ENSG00000134830.5	0.01975	3.84639e-25	0.0708443	0.909406
BMI_UKB	Stomach	Gastric chief cell_CHIA high(AdultStomach9)	ENSG00000135930.13	0.0285128	0.0213559	0.0928799	0.850755
BMI_UKB	Stomach	Endothelial cell_SELE high(AdultStomach16)	ENSG00000137700.17	0.00288521	9.0211e-07	0.0453252	0.951789
BMI_UKB	Stomach	Inflammatory cell(AdultStomach17)	ENSG00000143858.11	0.00883471	8.94414e-24	0.0539509	0.937214
BMI_UKB	Stomach	Endothelial cell_SELE high(AdultStomach16)	ENSG00000145685.13	0.00912901	0.000896954	0.0998907	0.890002
BMI_UKB	Stomach	Pit cell_TFF2 high(AdultStomach5)	ENSG00000150907.7	0.00476975	0.00336357	0.0208444	0.970287
BMI_UKB	Stomach	Gastric chief cell_CHIA high(AdultStomach9)	ENSG00000158435.7	0.0317978	1.02905e-06	0.0372997	0.930901
BMI_UKB	Stomach	Endothelial cell_CCL21 high(AdultStomach20)	ENSG00000161547.16	0.0200748	0.0111542	0.0469013	0.917187
BMI_UKB	Stomach	Mast(AdultStomach18)	ENSG00000163517.14	0.00607788	0.00290657	0.0189798	0.97115
BMI_UKB	Stomach	Stromal cell_CLEC3B high(AdultStomach10)	ENSG00000163814.7	0.05981	0.000297728	0.054679	0.884893
BMI_UKB	Stomach	Pit cell_MUC6 high(AdultStomach4)	ENSG00000163933.9	0.00127031	1.75882e-05	0.0766781	0.922034
BMI_UKB	Stomach	Epithelial cell(AdultStomach8)	ENSG00000164182.10	0.0262465	0.00584112	0.0129569	0.943927
BMI_UKB	Stomach	Granulocyte(AdultStomach13)	ENSG00000164347.17	0.0106033	3.26063e-26	0.0871053	0.902291
BMI_UKB	Stomach	Gastric chief cell(AdultStomach3)	ENSG00000171132.13	0.0667863	0.00171792	0.0665901	0.863205
BMI_UKB	Stomach	Pit cell_TFF2 high(AdultStomach5)	ENSG00000178952.10	0.00771138	4.82697e-23	0.125584	0.866704
BMI_UKB	Stomach	Gastric chief cell_CHIA high(AdultStomach9)	ENSG00000182150.15	0.0201189	0.0107281	0.0121761	0.940522
BMI_UKB	Stomach	Granulocyte(AdultStomach13)	ENSG00000184925.11	0.0198649	0.0122248	0.0298234	0.930191
BMI_UKB	Stomach	Smooth muscle cell(AdultStomach22)	ENSG00000185697.16	0.0422498	2.20536e-06	0.0797095	0.878037
BMI_UKB	Stomach	Epithelial cell_HP high(AdultStomach2)	ENSG00000198417.6	0.0112437	0.000789611	0.0650279	0.922804
BMI_UKB	Stomach	Parietal cell(AdultStomach15)	ENSG00000234350.4	0.000157208	0.000422284	0.0705531	0.928867
BMI_UKB	Stomach	CD8 T cell(AdultStomach12)	ENSG00000278311.4	0.0213415	9.3459e-12	0.0635454	0.915113
BMI_UKB	Thyroid	T cell(AdultThyroid2)	ENSG00000005102.12	0.0226527	1.78548e-05	0.0160311	0.961275
BMI_UKB	Thyroid	Endothelial cell_VWF high(AdultThyroid16)	ENSG00000006327.13	0.00938865	4.07748e-20	0.0137035	0.976908
BMI_UKB	Thyroid	B cell (Plasmocyte)(AdultThyroid9)	ENSG00000105607.12	0.00972066	0.0255954	0.0351834	0.92261
BMI_UKB	Thyroid	Smooth muscle cell(AdultThyroid15)	ENSG00000110921.13	0.0117778	0.000314424	0.02518	0.962586
BMI_UKB	Thyroid	Thyroid follicular cell(AdultThyroid13)	ENSG00000112981.4	0.0317487	0.00399666	0.0302031	0.929976
BMI_UKB	Thyroid	Endothelial cell(AdultThyroid10)	ENSG00000120820.12	0.0152057	3.89257e-10	0.0554919	0.929302
BMI_UKB	Thyroid	Fibroblast(AdultThyroid12)	ENSG00000143294.14	0.0486797	7.51746e-10	0.037955	0.913365
BMI_UKB	Thyroid	Endothelial cell_VWF high(AdultThyroid16)	ENSG00000152953.12	0.035905	0.0235343	0.0578009	0.868357
BMI_UKB	Thyroid	Smooth muscle cell(AdultThyroid15)	ENSG00000164815.10	0.0419588	3.25878e-09	0.105628	0.852414
BMI_UKB	Thyroid	Neutrophil(AdultThyroid17)	ENSG00000166224.16	0.0135849	0.0170991	0.0578807	0.907484
BMI_UKB	Thyroid	Plasmacytoid dendritic cell(AdultThyroid14)	ENSG00000198842.9	0.0204454	0.0016832	0.0497659	0.927427
BMI_UKB	Thyroid	Smooth muscle cell(AdultThyroid15)	ENSG00000238198.1	0.00530913	0.0785945	0.0136715	0.873737
BMI_UKB	Thyroid	Thyroid follicular cell(AdultThyroid7)	ENSG00000254901.7	0.0129546	5.08781e-12	0.0355917	0.951454
BMI_UKB	Thyroid	Neutrophil(AdultThyroid17)	ENSG00000282860.1	0.029949	0.00251474	0.00845642	0.951074
BMI_UKB	Uterus	Smooth muscle cell(AdultUterus6)	ENSG00000036672.15	0.0203852	9.2672e-07	0.0466108	0.933003
BMI_UKB	Uterus	M1 Macrophage(AdultUterus11)	ENSG00000111581.9	0.0759347	0.00344827	0.0661518	0.850557
BMI_UKB	Uterus	Endothelial cell_SOCS3 high(AdultUterus4)	ENSG00000169021.5	0.0663615	1.89402e-11	0.065298	0.86834
BMI_UKB	Whole Blood	Plasmacytoid dendritic cell(AdultPeripheralBlood10)	ENSG00000004534.14	0.0105541	2.62587e-34	0.101282	0.888164
BMI_UKB	Whole Blood	NK cell(AdultPeripheralBlood13)	ENSG00000011295.15	1.40025e-07	0.00161152	0.127296	0.871093
BMI_UKB	Whole Blood	Proliferating cell(AdultPeripheralBlood8)	ENSG00000012660.13	0.0045909	0.00532635	0.0637365	0.925968
BMI_UKB	Whole Blood	Monocyte_ISG15 high(AdultPeripheralBlood11)	ENSG00000065060.16	1.25372e-09	1.34505e-25	0.122949	0.877051
BMI_UKB	Whole Blood	B cell_IGLC2 high(AdultPeripheralBlood9)	ENSG00000067208.14	0.00168184	0.000827698	0.139553	0.857928
BMI_UKB	Whole Blood	B cell(Centrocyte)(AdultPeripheralBlood12)	ENSG00000067221.13	0.0244473	1.1484e-05	0.0896971	0.885841
BMI_UKB	Whole Blood	Plasmacytoid dendritic cell(AdultPeripheralBlood10)	ENSG00000076003.4	5.99686e-06	0.000219776	0.0433854	0.956389
BMI_UKB	Whole Blood	Dendritic cell_FCER1A high(AdultPeripheralBlood4)	ENSG00000101104.12	0.000283741	0.0272347	0.0489311	0.923395
BMI_UKB	Whole Blood	Myeloid progenitor cell(AdultPeripheralBlood14)	ENSG00000112282.17	0.0170583	0.000655725	0.0416894	0.940334
BMI_UKB	Whole Blood	Erythroid cell(AdultPeripheralBlood15)	ENSG00000115073.7	0.000854399	0.0349255	0.016043	0.946421
BMI_UKB	Whole Blood	Myeloid progenitor cell(AdultPeripheralBlood14)	ENSG00000116273.5	0.0127242	0.00566387	0.127824	0.853228
BMI_UKB	Whole Blood	Macrophage(AdultPeripheralBlood5)	ENSG00000116406.18	0.000454108	0.000290308	0.0311103	0.968141
BMI_UKB	Whole Blood	Monocyte_ISG15 high(AdultPeripheralBlood11)	ENSG00000118520.14	7.66742e-09	0.000419794	0.0263184	0.973262
BMI_UKB	Whole Blood	Monocyte(AdultPeripheralBlood1)	ENSG00000124701.5	0.000311676	3.03754e-20	0.0117064	0.987982
BMI_UKB	Whole Blood	NK cell(AdultPeripheralBlood13)	ENSG00000126432.13	3.87357e-06	0.000331313	0.0425752	0.95709
BMI_UKB	Whole Blood	B cell(Centrocyte)(AdultPeripheralBlood12)	ENSG00000127957.17	0.000916297	3.84704e-19	0.032547	0.966537
BMI_UKB	Whole Blood	Erythroid cell(AdultPeripheralBlood15)	ENSG00000132481.6	7.05288e-05	0.0127486	0.0531104	0.934054
BMI_UKB	Whole Blood	Monocyte_ISG15 high(AdultPeripheralBlood11)	ENSG00000132842.13	0.0101662	0.00115569	0.129078	0.859509
BMI_UKB	Whole Blood	Monocyte_S100A12 high(AdultPeripheralBlood0)	ENSG00000133794.17	1.84377e-10	1.71069e-07	0.0403328	0.959667
BMI_UKB	Whole Blood	Monocyte_ISG15 high(AdultPeripheralBlood11)	ENSG00000140455.16	6.41741e-05	8.69604e-05	0.0167274	0.983121
BMI_UKB	Whole Blood	T cell(AdultPeripheralBlood6)	ENSG00000140995.16	0.00128115	0.0685769	0.0438825	0.884297
BMI_UKB	Whole Blood	Neutrophil_DEFA3 high(AdultPeripheralBlood7)	ENSG00000141452.9	0.00200189	5.12623e-10	0.0507248	0.947273
BMI_UKB	Whole Blood	Proliferating cell(AdultPeripheralBlood8)	ENSG00000142599.17	0.000354684	0.00214274	0.145504	0.851993
BMI_UKB	Whole Blood	Monocyte(AdultPeripheralBlood1)	ENSG00000143847.15	0.0632948	0.00162619	0.0664204	0.867129
BMI_UKB	Whole Blood	Macrophage(AdultPeripheralBlood5)	ENSG00000151164.18	0.0132018	0.00108572	0.098632	0.886936
BMI_UKB	Whole Blood	Monocyte_S100A12 high(AdultPeripheralBlood0)	ENSG00000151640.12	0.00953264	1.89477e-07	0.0480126	0.942455
BMI_UKB	Whole Blood	Dendritic cell_FCER1A high(AdultPeripheralBlood4)	ENSG00000151893.14	0.00776576	0.00537709	0.0737332	0.912565
BMI_UKB	Whole Blood	Monocyte_S100A12 high(AdultPeripheralBlood0)	ENSG00000152767.16	0.00119578	0.00289432	0.140481	0.855404
BMI_UKB	Whole Blood	Monocyte_ISG15 high(AdultPeripheralBlood11)	ENSG00000156973.13	1.47966e-06	0.0147295	0.0638838	0.921385
BMI_UKB	Whole Blood	Neutrophil_DEFA3 high(AdultPeripheralBlood7)	ENSG00000160563.13	3.6933e-09	0.00124208	0.0484473	0.950311
BMI_UKB	Whole Blood	Dendritic cell_FCER1A high(AdultPeripheralBlood4)	ENSG00000160695.14	0.00135724	1.23037e-06	0.0621798	0.936462
BMI_UKB	Whole Blood	Monocyte(AdultPeripheralBlood1)	ENSG00000160808.9	0.0124111	3.16275e-08	0.0921794	0.89541
BMI_UKB	Whole Blood	Erythroid cell(AdultPeripheralBlood15)	ENSG00000163374.19	0.0332005	8.89762e-10	0.0450847	0.921715
BMI_UKB	Whole Blood	Monocyte_S100A12 high(AdultPeripheralBlood0)	ENSG00000163660.11	0.000650868	9.84072e-05	0.12999	0.86926
BMI_UKB	Whole Blood	Erythroid cell(AdultPeripheralBlood15)	ENSG00000163823.3	0.0151334	0.00129562	0.103562	0.879821
BMI_UKB	Whole Blood	Monocyte_S100A12 high(AdultPeripheralBlood0)	ENSG00000166105.15	0.0110629	4.46758e-08	0.0343242	0.954613
BMI_UKB	Whole Blood	Monocyte_S100A12 high(AdultPeripheralBlood0)	ENSG00000168081.8	0.0150221	0.0183378	0.0203661	0.933341
BMI_UKB	Whole Blood	B cell(Centrocyte)(AdultPeripheralBlood12)	ENSG00000168546.10	0.0748719	0.00110042	0.0648188	0.857954
BMI_UKB	Whole Blood	NK cell(AdultPeripheralBlood13)	ENSG00000169371.13	0.000824354	0.000189477	0.0363537	0.962628
BMI_UKB	Whole Blood	Dendritic cell_FCER1A high(AdultPeripheralBlood4)	ENSG00000176915.14	0.00669154	0.000968302	0.0996795	0.892596
BMI_UKB	Whole Blood	Macrophage(AdultPeripheralBlood5)	ENSG00000178952.10	8.59581e-09	3.80627e-23	0.0988108	0.901189
BMI_UKB	Whole Blood	Neutrophil_DEFA3 high(AdultPeripheralBlood7)	ENSG00000182179.12	0.00968343	2.49998e-34	0.0963782	0.893938
BMI_UKB	Whole Blood	Monocyte(AdultPeripheralBlood1)	ENSG00000185829.17	0.0019179	0.00078565	0.00485638	0.992182
BMI_UKB	Whole Blood	Dendritic cell_FCER1A high(AdultPeripheralBlood4)	ENSG00000187164.19	5.75013e-09	1.55564e-06	0.0430414	0.956957
BMI_UKB	Whole Blood	Monocyte_ISG15 high(AdultPeripheralBlood11)	ENSG00000188603.18	0.00511387	5.12458e-23	0.133386	0.8615
BMI_UKB	Whole Blood	Proliferating cell(AdultPeripheralBlood8)	ENSG00000196358.10	0.00506831	0.0020427	0.0802203	0.912541
BMI_UKB	Whole Blood	Dendritic cell_FCER1A high(AdultPeripheralBlood4)	ENSG00000196458.10	0.0220293	0.00108925	0.111846	0.864823
BMI_UKB	Whole Blood	B cell_IGLC2 high(AdultPeripheralBlood9)	ENSG00000197165.10	3.12067e-06	7.68927e-24	0.0191626	0.980834
BMI_UKB	Whole Blood	Monocyte_ISG15 high(AdultPeripheralBlood11)	ENSG00000197530.12	0.00423602	1.3507e-09	0.0540409	0.941723
BMI_UKB	Whole Blood	Proliferating cell(AdultPeripheralBlood8)	ENSG00000198053.11	0.0107905	0.0033998	0.0989918	0.886451
BMI_UKB	Whole Blood	Monocyte_S100A12 high(AdultPeripheralBlood0)	ENSG00000198890.7	7.18757e-11	0.000172934	0.0953306	0.904496
BMI_UKB	Whole Blood	CD8+ T cell(AdultPeripheralBlood2)	ENSG00000204472.12	0.00386295	5.32345e-14	0.0837595	0.912378
BMI_UKB	Whole Blood	B cell(Centrocyte)(AdultPeripheralBlood12)	ENSG00000205221.12	0.0192512	0.00115201	0.0425616	0.936525
BMI_UKB	Whole Blood	Monocyte_ISG15 high(AdultPeripheralBlood11)	ENSG00000214837.8	0.000887468	1.80948e-05	0.0147866	0.984307
BMI_UKB	Whole Blood	B cell(Centrocyte)(AdultPeripheralBlood12)	ENSG00000227775.3	0.00329204	2.38181e-09	0.0960554	0.900653
BMI_UKB	Whole Blood	T cell(AdultPeripheralBlood6)	ENSG00000228696.8	0.000238147	0.00168483	0.0115543	0.986491
BMI_UKB	Whole Blood	Monocyte(AdultPeripheralBlood1)	ENSG00000230069.3	0.0218592	2.87151e-25	0.0416604	0.93648
BMI_UKB	Whole Blood	Monocyte_ISG15 high(AdultPeripheralBlood11)	ENSG00000233081.1	0.00759007	2.06398e-06	0.0111523	0.981254
BMI_UKB	Whole Blood	Erythroid cell(AdultPeripheralBlood15)	ENSG00000236675.1	0.0334501	1.85471e-09	0.095028	0.871522
BMI_UKB	Whole Blood	Erythroid cell(AdultPeripheralBlood15)	ENSG00000240509.1	0.00272943	1.08078e-07	0.0266421	0.970628
BMI_UKB	Whole Blood	Plasmacytoid dendritic cell(AdultPeripheralBlood10)	ENSG00000248333.8	8.12676e-05	9.32024e-10	0.0369768	0.962942
BMI_UKB	Whole Blood	Erythroid cell(AdultPeripheralBlood15)	ENSG00000261609.5	0.00479359	0.000894991	0.00600528	0.987693
BMI_UKB	Whole Blood	Macrophage(AdultPeripheralBlood5)	ENSG00000267198.1	3.62546e-06	0.000498717	0.00224867	0.997248
BMI_UKB	Whole Blood	NK cell(AdultPeripheralBlood13)	ENSG00000272186.1	0.0208284	1.13609e-06	0.057358	0.921812
BMI_UKB	Whole Blood	B cell_IGLC2 high(AdultPeripheralBlood9)	ENSG00000273611.4	0.00438566	8.19684e-12	0.0555952	0.940019
BMI_UKB	Whole Blood	Plasmacytoid dendritic cell(AdultPeripheralBlood10)	ENSG00000278035.1	0.00746019	0.083231	0.045739	0.850242
BMI_UKB	Whole Blood	NK cell(AdultPeripheralBlood13)	ENSG00000279214.1	0.00322437	4.36193e-11	0.0600011	0.936774
Body_Fat_Percentage_UKB	Adipose - Visceral (Omentum)	B cell (Plasmocyte)(AdultOmentum16)	ENSG00000062370.16	0.0227874	3.37067e-08	0.0141065	0.963106
Body_Fat_Percentage_UKB	Adipose - Visceral (Omentum)	Stromal cell_GPX3 high(AdultOmentum13)	ENSG00000100060.17	0.0288277	1.37784e-13	0.0268522	0.94432
Body_Fat_Percentage_UKB	Adipose - Visceral (Omentum)	Mesothelial cell(AdultOmentum4)	ENSG00000105926.15	0.016816	0.000677822	0.0676654	0.914675
Body_Fat_Percentage_UKB	Adipose - Visceral (Omentum)	T cell(AdultOmentum8)	ENSG00000131381.12	0.0123932	0.000127587	0.0223918	0.96502
Body_Fat_Percentage_UKB	Adipose - Visceral (Omentum)	Microvascular endothelial cell(AdultOmentum14)	ENSG00000135775.13	0.00785412	0.00830069	0.0313326	0.950493
Body_Fat_Percentage_UKB	Adipose - Visceral (Omentum)	T cell(AdultOmentum8)	ENSG00000136875.12	0.000589791	0.00210059	0.0334384	0.963835
Body_Fat_Percentage_UKB	Adipose - Visceral (Omentum)	Microvascular endothelial cell(AdultOmentum14)	ENSG00000138668.18	0.0785114	7.97997e-05	0.0711637	0.850158
Body_Fat_Percentage_UKB	Adipose - Visceral (Omentum)	T cell(AdultOmentum8)	ENSG00000149541.9	0.00389664	0.0139018	0.0556238	0.92562
Body_Fat_Percentage_UKB	Adipose - Visceral (Omentum)	Mesothelial cell(AdultOmentum2)	ENSG00000151640.12	0.0284295	7.01196e-07	0.0509855	0.920584
Body_Fat_Percentage_UKB	Adipose - Visceral (Omentum)	Stromal cell(AdultOmentum0)	ENSG00000175634.14	0.00746108	0.00127519	0.0502741	0.940804
Body_Fat_Percentage_UKB	Adipose - Visceral (Omentum)	T cell(AdultOmentum8)	ENSG00000179195.15	0.00187439	9.56784e-17	0.0971587	0.900967
Body_Fat_Percentage_UKB	Adipose - Visceral (Omentum)	Stromal cell(AdultOmentum0)	ENSG00000233609.3	0.0167362	0.000163596	0.0500753	0.932971
Body_Fat_Percentage_UKB	Adipose - Visceral (Omentum)	Mast cell(AdultOmentum15)	ENSG00000256894.1	0.0154227	0.0115829	0.0141647	0.947008
Body_Fat_Percentage_UKB	Adipose - Visceral (Omentum)	Mast cell(AdultOmentum15)	ENSG00000264522.5	0.0721602	1.65683e-14	0.0158062	0.912034
Body_Fat_Percentage_UKB	Adipose - Visceral (Omentum)	M2 Macrophage(AdultOmentum7)	ENSG00000275611.1	0.00468682	1.41787e-08	0.00265161	0.992662
Body_Fat_Percentage_UKB	Adrenal Gland	CD8 T cell(AdultAdrenalGland10)	ENSG00000049245.12	0.0312377	5.8199e-06	0.0282568	0.940493
Body_Fat_Percentage_UKB	Adrenal Gland	Stromal cell_APOD high(AdultAdrenalGland17)	ENSG00000100625.8	0.012715	0.0355537	0.0630386	0.88162
Body_Fat_Percentage_UKB	Adrenal Gland	T cell(AdultAdrenalGland19)	ENSG00000103202.12	0.0170027	3.83595e-05	0.0930116	0.88994
Body_Fat_Percentage_UKB	Adrenal Gland	Neuron(AdultAdrenalGland20)	ENSG00000136875.12	0.000267718	0.00208411	0.0331725	0.964459
Body_Fat_Percentage_UKB	Adrenal Gland	Macrophage(AdultAdrenalGland12)	ENSG00000168894.9	0.0123516	0.0202986	0.0580939	0.905006
Body_Fat_Percentage_UKB	Adrenal Gland	T cell(AdultAdrenalGland19)	ENSG00000173531.15	0.0071251	2.48305e-17	0.101113	0.891762
Body_Fat_Percentage_UKB	Adrenal Gland	Neutrophil(AdultAdrenalGland9)	ENSG00000183255.11	0.049439	6.40579e-07	0.0814043	0.869156
Body_Fat_Percentage_UKB	Adrenal Gland	Neuron(AdultAdrenalGland20)	ENSG00000230337.1	0.0381923	0.00233486	0.028869	0.927611
Body_Fat_Percentage_UKB	Adrenal Gland	Zona fasciculata cell_GSTA1 high(AdultAdrenalGland4)	ENSG00000267092.2	0.0133493	0.00200483	0.0551823	0.928987
Body_Fat_Percentage_UKB	Blood Vessel	Basal cell(AdultArtery16)	ENSG00000014216.15	0.0077549	1.08548e-08	0.036908	0.955337
Body_Fat_Percentage_UKB	Blood Vessel	Epithelial cell(AdultArtery15)	ENSG00000023041.11	0.0160258	0.0018891	0.0810016	0.900714
Body_Fat_Percentage_UKB	Blood Vessel	Smooth muscle cell(AdultArtery8)	ENSG00000035403.17	0.000348734	0.00192475	0.0188641	0.978829
Body_Fat_Percentage_UKB	Blood Vessel	Myofibroblast_POSTN high(AdultArtery9)	ENSG00000100583.4	0.0357092	0.0313696	0.0557965	0.857352
Body_Fat_Percentage_UKB	Blood Vessel	Macrophage(AdultArtery4)	ENSG00000105928.13	0.00676265	0.000755202	0.0755328	0.916883
Body_Fat_Percentage_UKB	Blood Vessel	Basal cell(AdultArtery16)	ENSG00000106009.15	0.00364465	6.01761e-07	0.0165676	0.979787
Body_Fat_Percentage_UKB	Blood Vessel	M1 Macrophage(AdultArtery5)	ENSG00000106682.14	0.046112	2.03749e-05	0.0586806	0.895171
Body_Fat_Percentage_UKB	Blood Vessel	Basal cell(AdultArtery16)	ENSG00000117713.18	0.00421018	0.0222117	0.0256191	0.944439
Body_Fat_Percentage_UKB	Blood Vessel	Fibroblast_ CXCL12 high(AdultArtery1)	ENSG00000119139.17	0.0445878	0.00580911	0.0946707	0.852221
Body_Fat_Percentage_UKB	Blood Vessel	Fibroblast_ CXCL12 high(AdultArtery3)	ENSG00000127957.17	0.000699332	4.30128e-09	0.0446208	0.95468
Body_Fat_Percentage_UKB	Blood Vessel	Fibroblast_ CXCL12 high(AdultArtery3)	ENSG00000129007.14	0.00880624	1.96968e-14	0.0567382	0.934456
Body_Fat_Percentage_UKB	Blood Vessel	Fibroblast_APOD high(AdultArtery14)	ENSG00000136643.11	1.24699e-08	0.00148461	0.0742175	0.924298
Body_Fat_Percentage_UKB	Blood Vessel	Macrophage(AdultArtery4)	ENSG00000136875.12	0.00206019	0.0033078	0.0532431	0.941263
Body_Fat_Percentage_UKB	Blood Vessel	Smooth muscle cell(AdultArtery8)	ENSG00000138767.12	1.52093e-05	0.000109776	0.119031	0.880844
Body_Fat_Percentage_UKB	Blood Vessel	Endothelial cell_SELE high(AdultArtery2)	ENSG00000139675.11	0.00152179	1.04654e-05	0.0043086	0.994156
Body_Fat_Percentage_UKB	Blood Vessel	Fibroblast_APOD high(AdultArtery14)	ENSG00000158186.12	5.77478e-06	0.00334772	0.0177387	0.978907
Body_Fat_Percentage_UKB	Blood Vessel	Macrophage(AdultArtery11)	ENSG00000160097.16	0.0107226	0.00356647	0.0946614	0.890649
Body_Fat_Percentage_UKB	Blood Vessel	Basal cell(AdultArtery16)	ENSG00000160766.14	0.0177993	0.000576241	0.045398	0.936005
Body_Fat_Percentage_UKB	Blood Vessel	Fibroblast_ CXCL12 high(AdultArtery3)	ENSG00000161533.11	0.0028081	0.00110076	0.0738266	0.922223
Body_Fat_Percentage_UKB	Blood Vessel	Myofibroblast_POSTN high(AdultArtery9)	ENSG00000162881.6	0.000881404	0.00563676	0.0915043	0.901924
Body_Fat_Percentage_UKB	Blood Vessel	Myofibroblast_POSTN high(AdultArtery9)	ENSG00000162882.14	0.000640444	0.00535375	0.0868074	0.907159
Body_Fat_Percentage_UKB	Blood Vessel	Fibroblast_APOD high(AdultArtery14)	ENSG00000166012.16	0.0225243	0.0145105	0.0761414	0.88258
Body_Fat_Percentage_UKB	Blood Vessel	Fibroblast_ CXCL12 high(AdultArtery3)	ENSG00000166478.9	0.00619296	6.09517e-07	0.0544614	0.939345
Body_Fat_Percentage_UKB	Blood Vessel	Myofibroblast_POSTN high(AdultArtery9)	ENSG00000167685.14	0.0109044	0.00689913	0.0310505	0.948795
Body_Fat_Percentage_UKB	Blood Vessel	Epithelial cell(AdultArtery15)	ENSG00000169062.14	0.00234124	0.100004	0.0351979	0.855963
Body_Fat_Percentage_UKB	Blood Vessel	Fibroblast_APOD high(AdultArtery14)	ENSG00000171617.13	0.00452576	2.43249e-11	0.0333592	0.962115
Body_Fat_Percentage_UKB	Blood Vessel	T cell(AdultArtery10)	ENSG00000172733.11	0.0217798	1.23288e-06	0.0682839	0.909935
Body_Fat_Percentage_UKB	Blood Vessel	Endothelial cell_SELE high(AdultArtery2)	ENSG00000177885.13	0.0100565	0.000930245	0.0621079	0.926757
Body_Fat_Percentage_UKB	Blood Vessel	B cell (Plasmocyte)_IGHG high(AdultArtery12)	ENSG00000183527.11	0.0151136	0.00145085	0.0799616	0.903203
Body_Fat_Percentage_UKB	Blood Vessel	Smooth muscle cell(AdultArtery8)	ENSG00000187650.3	0.00155011	0.00911604	0.0656929	0.923429
Body_Fat_Percentage_UKB	Blood Vessel	Basal cell(AdultArtery16)	ENSG00000188573.7	0.0572357	0.000994811	0.034014	0.906125
Body_Fat_Percentage_UKB	Blood Vessel	Fibroblast_ CXCL12 high(AdultArtery1)	ENSG00000197275.13	0.0327996	0.0204398	0.0301632	0.895012
Body_Fat_Percentage_UKB	Blood Vessel	Smooth muscle cell(AdultArtery8)	ENSG00000204622.11	0.0190426	2.0277e-05	0.0782112	0.902721
Body_Fat_Percentage_UKB	Blood Vessel	Macrophage(AdultArtery4)	ENSG00000206561.12	0.000290399	0.0007157	0.13174	0.867253
Body_Fat_Percentage_UKB	Blood Vessel	Fibroblast_ CXCL12 high(AdultArtery1)	ENSG00000225931.3	0.0699209	1.27839e-05	0.0659485	0.864104
Body_Fat_Percentage_UKB	Blood Vessel	Mast cell(AdultArtery13)	ENSG00000243509.4	0.00797595	3.21951e-07	0.060227	0.931797
Body_Fat_Percentage_UKB	Blood Vessel	M1 Macrophage(AdultArtery5)	ENSG00000243772.7	0.0102097	0.00494727	0.0221596	0.960499
Body_Fat_Percentage_UKB	Blood Vessel	M1 Macrophage(AdultArtery5)	ENSG00000268895.5	0.00805073	0.044801	0.0518429	0.888465
Body_Fat_Percentage_UKB	Blood Vessel	Smooth muscle cell(AdultArtery8)	ENSG00000273611.4	0.0104329	2.95644e-07	0.0771471	0.91242
Body_Fat_Percentage_UKB	Blood Vessel	Endothelial cell_VWF high(AdultArtery6)	ENSG00000276023.4	0.000284095	2.0004e-07	0.0490314	0.950684
Body_Fat_Percentage_UKB	Blood Vessel	Basal cell(AdultArtery16)	ENSG00000279161.1	0.0193756	4.02621e-17	0.0257896	0.954835
Body_Fat_Percentage_UKB	Blood Vessel	Myofibroblast_POSTN high(AdultArtery9)	ENSG00000279459.1	0.0211551	0.0215994	0.0484211	0.89956
Body_Fat_Percentage_UKB	Brain - Cerebellum	Pericyte(AdultCerebellum14)	ENSG00000128590.4	0.0219987	0.0492623	0.0357642	0.863388
Body_Fat_Percentage_UKB	Brain - Cerebellum	B cell(AdultCerebellum23)	ENSG00000132510.10	0.0117875	0.000305414	0.0177616	0.969953
Body_Fat_Percentage_UKB	Brain - Cerebellum	T cell(AdultCerebellum18)	ENSG00000135587.8	0.0238536	4.60803e-05	0.0309102	0.945156
Body_Fat_Percentage_UKB	Brain - Cerebellum	Astrocyte(AdultCerebellum17)	ENSG00000169629.11	0.0189869	0.000344638	0.0112608	0.968873
Body_Fat_Percentage_UKB	Brain - Cerebellum	T cell(AdultCerebellum18)	ENSG00000172260.14	0.0398444	3.99347e-14	0.0415226	0.918633
Body_Fat_Percentage_UKB	Brain - Cerebellum	Smooth muscle cell(AdultCerebellum19)	ENSG00000188783.5	0.00176088	6.37361e-05	0.0104494	0.987716
Body_Fat_Percentage_UKB	Brain - Cerebellum	Astrocyte(Bergmann glia)(AdultCerebellum4)	ENSG00000229944.3	0.032891	2.00732e-07	0.0552984	0.91181
Body_Fat_Percentage_UKB	Brain - Cerebellum	Astrocyte(Bergmann glia)(AdultCerebellum4)	ENSG00000242173.8	0.0320893	2.86787e-05	0.069296	0.898573
Body_Fat_Percentage_UKB	Brain - Cerebellum	Interneuron(AdultCerebellum16)	ENSG00000253326.2	0.0746857	1.07623e-05	0.0650746	0.860217
Body_Fat_Percentage_UKB	Brain - Cerebellum	Oligodendrocyte progenitor cell(AdultCerebellum7)	ENSG00000260267.1	0.0568897	7.59138e-13	0.0554483	0.887662
Body_Fat_Percentage_UKB	Colon - Sigmoid	Smooth muscle cell(AdultSigmoidColon11)	ENSG00000034713.7	0.0137152	0.0181258	0.0683163	0.896251
Body_Fat_Percentage_UKB	Colon - Sigmoid	Stromal cell_CXCL14 high(AdultSigmoidColon12)	ENSG00000063046.17	0.0184687	0.00711593	0.0413476	0.929959
Body_Fat_Percentage_UKB	Colon - Sigmoid	Stromal cell_DCN high(AdultSigmoidColon4)	ENSG00000063761.15	0.0194674	0.0113535	0.019279	0.938968
Body_Fat_Percentage_UKB	Colon - Sigmoid	Mast cell(AdultSigmoidColon9)	ENSG00000127957.17	0.019665	5.02494e-09	0.0523152	0.92802
Body_Fat_Percentage_UKB	Colon - Sigmoid	Enterocyte(AdultSigmoidColon3)	ENSG00000136546.13	0.0237464	0.0156233	0.0753522	0.880411
Body_Fat_Percentage_UKB	Colon - Sigmoid	Smooth muscle cell(AdultSigmoidColon11)	ENSG00000138646.8	0.0130027	3.48192e-08	0.132372	0.854625
Body_Fat_Percentage_UKB	Colon - Sigmoid	Smooth muscle cell(AdultSigmoidColon11)	ENSG00000143368.9	0.0108913	4.41521e-15	0.00346951	0.985639
Body_Fat_Percentage_UKB	Colon - Sigmoid	Enterocyte(AdultSigmoidColon3)	ENSG00000144711.13	0.0383284	4.66973e-21	0.057029	0.904643
Body_Fat_Percentage_UKB	Colon - Sigmoid	B cell (Plasmocyte)(AdultSigmoidColon6)	ENSG00000163833.7	0.0225556	0.032338	0.0219648	0.891229
Body_Fat_Percentage_UKB	Colon - Sigmoid	Enterocyte(AdultSigmoidColon3)	ENSG00000179041.3	0.0383958	7.93203e-05	0.0933005	0.868192
Body_Fat_Percentage_UKB	Colon - Sigmoid	T cell(AdultSigmoidColon2)	ENSG00000226051.6	9.8161e-05	1.63835e-05	0.0333997	0.966486
Body_Fat_Percentage_UKB	Colon - Sigmoid	Stromal cell_DCN high(AdultSigmoidColon4)	ENSG00000233597.3	0.0248999	1.69451e-06	0.0351493	0.939948
Body_Fat_Percentage_UKB	Colon - Sigmoid	Enteric nerval cell(AdultSigmoidColon8)	ENSG00000248049.6	0.0214556	3.53876e-05	0.0790446	0.899455
Body_Fat_Percentage_UKB	Colon - Sigmoid	Stromal cell_DCN high(AdultSigmoidColon4)	ENSG00000266208.1	0.0292271	0.00892268	0.0316843	0.922168
Body_Fat_Percentage_UKB	Colon - Transverse	Enterocyte_SLC26A3 high(AdultTransverseColon6)	ENSG00000105926.15	0.00624507	0.00132551	0.133249	0.859119
Body_Fat_Percentage_UKB	Colon - Transverse	Stromal cell(AdultTransverseColon15)	ENSG00000114455.13	0.0539854	0.0012006	0.0914512	0.852661
Body_Fat_Percentage_UKB	Colon - Transverse	T cell(AdultTransverseColon12)	ENSG00000115221.10	0.0056458	5.00093e-05	0.0252352	0.969058
Body_Fat_Percentage_UKB	Colon - Transverse	Enterocyte progenitor(AdultTransverseColon5)	ENSG00000120802.13	0.012591	4.81106e-05	0.0218533	0.965481
Body_Fat_Percentage_UKB	Colon - Transverse	Macrophage(AdultTransverseColon9)	ENSG00000122592.7	0.0127172	1.04539e-06	0.0577199	0.929562
Body_Fat_Percentage_UKB	Colon - Transverse	Stromal cell(AdultTransverseColon15)	ENSG00000125398.5	0.00863128	0.00242564	0.107048	0.881701
Body_Fat_Percentage_UKB	Colon - Transverse	T cell(AdultTransverseColon12)	ENSG00000129244.8	0.041864	0.000872862	0.0526171	0.903963
Body_Fat_Percentage_UKB	Colon - Transverse	Fibroblast(AdultTransverseColon14)	ENSG00000132334.16	0.021493	0.0292208	0.0168697	0.897067
Body_Fat_Percentage_UKB	Colon - Transverse	Goblet cell_FCGBP high(AdultTransverseColon2)	ENSG00000132744.7	0.040199	0.00234674	0.0900254	0.866391
Body_Fat_Percentage_UKB	Colon - Transverse	Mast cell(AdultTransverseColon13)	ENSG00000141543.9	0.0295824	2.98041e-05	0.101225	0.869154
Body_Fat_Percentage_UKB	Colon - Transverse	Endothelial cell(AdultTransverseColon16)	ENSG00000145191.12	0.00593911	9.00611e-05	0.105378	0.888587
Body_Fat_Percentage_UKB	Colon - Transverse	B cell(Plasmocyte)_IGLC3 high(AdultTransverseColon1)	ENSG00000149782.11	0.0701853	0.00087993	0.0659691	0.862042
Body_Fat_Percentage_UKB	Colon - Transverse	Enterocyte progenitor(AdultTransverseColon5)	ENSG00000161955.16	0.00567619	0.00150033	0.0911162	0.901615
Body_Fat_Percentage_UKB	Colon - Transverse	Enterocyte progenitor(AdultTransverseColon5)	ENSG00000163069.12	0.00331244	0.00613243	0.11058	0.879793
Body_Fat_Percentage_UKB	Colon - Transverse	T cell(AdultTransverseColon12)	ENSG00000168036.16	0.0122251	0.0165483	0.107658	0.861704
Body_Fat_Percentage_UKB	Colon - Transverse	Stromal cell(AdultTransverseColon15)	ENSG00000171202.6	0.00185785	0.00129737	0.0704757	0.926335
Body_Fat_Percentage_UKB	Colon - Transverse	Enterocyte_BEST4 high(AdultTransverseColon10)	ENSG00000176623.11	0.0257089	0.000962292	0.0821142	0.890917
Body_Fat_Percentage_UKB	Colon - Transverse	Enterocyte_BEST4 high(AdultTransverseColon10)	ENSG00000176915.14	0.00073566	0.0143534	0.0636339	0.921114
Body_Fat_Percentage_UKB	Colon - Transverse	Stromal cell(AdultTransverseColon15)	ENSG00000198380.12	0.0116977	1.38904e-05	0.0928314	0.895455
Body_Fat_Percentage_UKB	Colon - Transverse	Enterocyte progenitor(AdultTransverseColon5)	ENSG00000198890.7	0.000618109	8.8411e-05	0.0271927	0.972099
Body_Fat_Percentage_UKB	Colon - Transverse	Fibroblast(AdultTransverseColon14)	ENSG00000204991.10	0.00605746	1.49953e-05	0.0175513	0.976371
Body_Fat_Percentage_UKB	Colon - Transverse	Goblet cell_FCGBP high(AdultTransverseColon2)	ENSG00000225302.2	8.94666e-09	1.71893e-06	0.00871661	0.991282
Body_Fat_Percentage_UKB	Colon - Transverse	Enterocyte_SLC26A3 high(AdultTransverseColon6)	ENSG00000259982.1	1.28571e-05	5.61079e-31	0.0694179	0.930569
Body_Fat_Percentage_UKB	Colon - Transverse	Enterocyte progenitor(AdultTransverseColon5)	ENSG00000261089.1	0.0050333	9.73898e-31	0.121234	0.873732
Body_Fat_Percentage_UKB	Colon - Transverse	Goblet cell_PIGR high(AdultTransverseColon4)	ENSG00000271983.1	0.00841046	4.66962e-07	0.00744791	0.984141
Body_Fat_Percentage_UKB	Colon - Transverse	Goblet cell_PIGR high(AdultTransverseColon4)	ENSG00000273611.4	0.000967368	3.6492e-07	0.0954468	0.903585
Body_Fat_Percentage_UKB	Esophagus	Stromal cell_PLA2G2A high(AdultEsophagus0)	ENSG00000002726.20	4.41107e-09	0.000159401	0.00148138	0.998359
Body_Fat_Percentage_UKB	Esophagus	Stromal cell(AdultEsophagus8)	ENSG00000006704.10	0.00100195	2.93665e-09	0.0123763	0.986622
Body_Fat_Percentage_UKB	Esophagus	B cell(AdultEsophagus9)	ENSG00000007312.12	0.000509791	0.000277376	0.0965914	0.90262
Body_Fat_Percentage_UKB	Esophagus	Endothelial cell_ACKR1 high(AdultEsophagus6)	ENSG00000011007.12	0.00130353	0.00385432	0.109125	0.885671
Body_Fat_Percentage_UKB	Esophagus	Stromal cell_PTGDS high(AdultEsophagus1)	ENSG00000015475.18	0.00550972	0.00142314	0.0375794	0.955284
Body_Fat_Percentage_UKB	Esophagus	Goblet cell(AdultEsophagus13)	ENSG00000020922.12	0.00068392	0.0207265	0.104384	0.874071
Body_Fat_Percentage_UKB	Esophagus	Goblet cell(AdultEsophagus13)	ENSG00000058668.14	9.85961e-05	0.000224395	0.0393184	0.960358
Body_Fat_Percentage_UKB	Esophagus	Mast cell(AdultEsophagus14)	ENSG00000064961.18	0.0270836	1.20716e-09	0.0568743	0.916042
Body_Fat_Percentage_UKB	Esophagus	Goblet cell(AdultEsophagus13)	ENSG00000065060.16	0.00212833	9.71167e-21	0.0556021	0.94227
Body_Fat_Percentage_UKB	Esophagus	Epithelial cell_KRT4 high(AdultEsophagus2)	ENSG00000065154.11	0.0381451	0.000107801	0.0781479	0.883547
Body_Fat_Percentage_UKB	Esophagus	Endothelial cell_CCL21 high(AdultEsophagus17)	ENSG00000070495.14	0.00264348	0.000743081	0.0497289	0.946846
Body_Fat_Percentage_UKB	Esophagus	B cell_JCHAIN high(AdultEsophagus15)	ENSG00000076003.4	0.000798133	7.29398e-06	0.0915042	0.90769
Body_Fat_Percentage_UKB	Esophagus	Stromal cell_PLA2G2A high(AdultEsophagus0)	ENSG00000078142.12	0.0125136	0.000279394	0.074755	0.912406
Body_Fat_Percentage_UKB	Esophagus	Stromal cell_PLA2G2A high(AdultEsophagus0)	ENSG00000081148.11	8.9089e-05	0.000943309	0.0927335	0.906233
Body_Fat_Percentage_UKB	Esophagus	Neutrophil _S100A8 high(AdultEsophagus20)	ENSG00000084207.15	0.000107967	0.00248508	0.0992086	0.898196
Body_Fat_Percentage_UKB	Esophagus	Smooth muscle cell(AdultEsophagus19)	ENSG00000085719.12	2.02242e-07	0.000370301	0.0309728	0.968657
Body_Fat_Percentage_UKB	Esophagus	Endothelial cell_CCL21 high(AdultEsophagus17)	ENSG00000085721.12	1.96034e-09	0.0891644	0.0445683	0.866267
Body_Fat_Percentage_UKB	Esophagus	Endothelial cell_IGFBP3 high(AdultEsophagus18)	ENSG00000087274.16	0.00532753	0.000103981	0.0327294	0.961823
Body_Fat_Percentage_UKB	Esophagus	Endothelial cell_ACKR1 high(AdultEsophagus6)	ENSG00000103507.13	1.04712e-05	5.28196e-13	0.038236	0.961754
Body_Fat_Percentage_UKB	Esophagus	Stromal cell(AdultEsophagus8)	ENSG00000104368.17	0.027905	0.013455	0.0904457	0.864082
Body_Fat_Percentage_UKB	Esophagus	Goblet cell(AdultEsophagus13)	ENSG00000105173.13	3.13016e-08	1.44176e-09	0.0297902	0.97021
Body_Fat_Percentage_UKB	Esophagus	Smooth muscle cell(AdultEsophagus19)	ENSG00000108604.15	0.0215428	0.000314148	0.109562	0.86852
Body_Fat_Percentage_UKB	Esophagus	Antigen-presenting cell(AdultEsophagus12)	ENSG00000114735.9	0.00905729	2.62801e-17	0.107076	0.883867
Body_Fat_Percentage_UKB	Esophagus	B cell_JCHAIN high(AdultEsophagus15)	ENSG00000115170.13	0.0227171	0.000149459	0.0401829	0.936868
Body_Fat_Percentage_UKB	Esophagus	Endothelial cell_CCL21 high(AdultEsophagus17)	ENSG00000115221.10	1.18147e-14	2.43799e-05	0.0117865	0.988189
Body_Fat_Percentage_UKB	Esophagus	Mast cell(AdultEsophagus14)	ENSG00000117640.17	0.00735186	0.029538	0.0322145	0.924343
Body_Fat_Percentage_UKB	Esophagus	Smooth muscle cell(AdultEsophagus19)	ENSG00000119242.8	0.00346896	1.03874e-16	0.105568	0.890963
Body_Fat_Percentage_UKB	Esophagus	Endothelial cell_ACKR1 high(AdultEsophagus6)	ENSG00000119682.16	0.000219509	0.000312751	0.0364472	0.963019
Body_Fat_Percentage_UKB	Esophagus	Epithelial cell_KRT7 high(AdultEsophagus7)	ENSG00000122085.16	0.0215987	0.0376028	0.0741989	0.855779
Body_Fat_Percentage_UKB	Esophagus	Stromal cell_PLA2G2A high(AdultEsophagus0)	ENSG00000122970.15	0.00088532	0.00161066	0.0399768	0.957492
Body_Fat_Percentage_UKB	Esophagus	Epithelial cell_KRT7 high(AdultEsophagus7)	ENSG00000124302.12	0.0139735	1.02588e-14	0.0641364	0.92189
Body_Fat_Percentage_UKB	Esophagus	Stromal cell_PTGDS high(AdultEsophagus1)	ENSG00000124535.15	0.00972728	0.00543037	0.0865399	0.897698
Body_Fat_Percentage_UKB	Esophagus	Smooth muscle cell(AdultEsophagus19)	ENSG00000127527.13	0.0133597	0.0443584	0.0631023	0.869916
Body_Fat_Percentage_UKB	Esophagus	B cell(AdultEsophagus9)	ENSG00000127957.17	0.000195383	2.81405e-09	0.0288461	0.970959
Body_Fat_Percentage_UKB	Esophagus	Antigen-presenting cell(AdultEsophagus12)	ENSG00000129911.8	0.0017838	0.002713	0.0753924	0.920047
Body_Fat_Percentage_UKB	Esophagus	Endothelial cell_IGFBP3 high(AdultEsophagus18)	ENSG00000132481.6	1.03897e-05	0.00092522	0.0618908	0.937173
Body_Fat_Percentage_UKB	Esophagus	Epithelial cell_KRT14 high(AdultEsophagus5)	ENSG00000135272.10	0.000643773	0.00498612	0.0305058	0.963762
Body_Fat_Percentage_UKB	Esophagus	B cell(AdultEsophagus9)	ENSG00000136875.12	3.55901e-08	0.00159849	0.025212	0.97319
Body_Fat_Percentage_UKB	Esophagus	Endothelial cell_ACKR1 high(AdultEsophagus6)	ENSG00000137700.17	0.00435144	2.66512e-05	0.103989	0.891631
Body_Fat_Percentage_UKB	Esophagus	Stromal cell(AdultEsophagus8)	ENSG00000137764.19	0.0024244	2.70732e-14	0.0783529	0.919223
Body_Fat_Percentage_UKB	Esophagus	Endothelial cell_IGFBP3 high(AdultEsophagus18)	ENSG00000138767.12	0.00229473	0.000107385	0.116425	0.881171
Body_Fat_Percentage_UKB	Esophagus	B cell_JCHAIN high(AdultEsophagus15)	ENSG00000142599.17	4.87865e-09	2.36143e-06	0.0107092	0.989288
Body_Fat_Percentage_UKB	Esophagus	B cell_JCHAIN high(AdultEsophagus15)	ENSG00000144161.12	0.00187514	0.00186571	0.0653312	0.930875
Body_Fat_Percentage_UKB	Esophagus	B cell(AdultEsophagus9)	ENSG00000144283.21	0.000350665	0.000528763	0.144705	0.854414
Body_Fat_Percentage_UKB	Esophagus	Stromal cell_PLA2G2A high(AdultEsophagus0)	ENSG00000149743.13	3.67703e-09	0.00149206	0.112426	0.886082
Body_Fat_Percentage_UKB	Esophagus	Endothelial cell_CCL21 high(AdultEsophagus17)	ENSG00000149782.11	5.12382e-05	0.000387478	0.0284551	0.971106
Body_Fat_Percentage_UKB	Esophagus	Antigen-presenting cell(AdultEsophagus12)	ENSG00000151502.10	0.00214237	1.70675e-09	0.0159986	0.981859
Body_Fat_Percentage_UKB	Esophagus	Kerationcyte(AdultEsophagus11)	ENSG00000151640.12	1.40619e-17	2.6705e-07	0.0187872	0.981213
Body_Fat_Percentage_UKB	Esophagus	Kerationcyte(AdultEsophagus11)	ENSG00000152219.4	5.06275e-05	0.0115595	0.0944734	0.89391
Body_Fat_Percentage_UKB	Esophagus	Smooth muscle cell(AdultEsophagus19)	ENSG00000152359.14	0.000180647	1.59827e-14	0.0208284	0.978991
Body_Fat_Percentage_UKB	Esophagus	Epithelial cell_KRT14 high(AdultEsophagus5)	ENSG00000158220.13	0.00665546	0.00389886	0.0195658	0.968616
Body_Fat_Percentage_UKB	Esophagus	Stromal cell_PTGDS high(AdultEsophagus1)	ENSG00000158863.21	0.000893892	4.48672e-06	0.00502415	0.994077
Body_Fat_Percentage_UKB	Esophagus	Kerationcyte(AdultEsophagus11)	ENSG00000160190.13	0.0267751	0.020871	0.0550108	0.887346
Body_Fat_Percentage_UKB	Esophagus	Smooth muscle cell(AdultEsophagus19)	ENSG00000163017.13	1.01271e-05	0.0140181	0.0103622	0.975597
Body_Fat_Percentage_UKB	Esophagus	Macrophage_RGS1 high(AdultEsophagus4)	ENSG00000163636.10	0.00528501	2.34054e-06	0.0145679	0.980144
Body_Fat_Percentage_UKB	Esophagus	Stromal cell_PLA2G2A high(AdultEsophagus0)	ENSG00000166128.12	0.0157887	0.019697	0.0290604	0.925083
Body_Fat_Percentage_UKB	Esophagus	B cell_JCHAIN high(AdultEsophagus15)	ENSG00000167962.13	0.00260259	0.00161851	0.0987859	0.896951
Body_Fat_Percentage_UKB	Esophagus	Antigen-presenting cell(AdultEsophagus12)	ENSG00000168411.13	1.65825e-05	0.0074518	0.0394433	0.953085
Body_Fat_Percentage_UKB	Esophagus	Endothelial cell_ACKR1 high(AdultEsophagus6)	ENSG00000173950.15	0.000718694	0.000706434	0.132538	0.866033
Body_Fat_Percentage_UKB	Esophagus	Stromal cell(AdultEsophagus8)	ENSG00000174282.11	0.00927071	0.00199092	0.121241	0.867346
Body_Fat_Percentage_UKB	Esophagus	Antigen-presenting cell(AdultEsophagus12)	ENSG00000174437.16	0.00187888	0.00480539	0.121232	0.87201
Body_Fat_Percentage_UKB	Esophagus	Stromal cell_PTGDS high(AdultEsophagus1)	ENSG00000174744.13	0.00221306	1.16861e-09	0.00739656	0.99039
Body_Fat_Percentage_UKB	Esophagus	Endothelial cell_IGFBP3 high(AdultEsophagus18)	ENSG00000175634.14	0.000735967	0.00224869	0.0908725	0.906125
Body_Fat_Percentage_UKB	Esophagus	Smooth muscle cell(AdultEsophagus19)	ENSG00000176046.8	0.00692158	9.15497e-31	0.113906	0.879172
Body_Fat_Percentage_UKB	Esophagus	Stromal cell_PTGDS high(AdultEsophagus1)	ENSG00000176681.14	2.18032e-05	0.000908331	0.0832004	0.915869
Body_Fat_Percentage_UKB	Esophagus	Mast cell(AdultEsophagus14)	ENSG00000176915.14	0.00560746	0.0173079	0.0768433	0.898993
Body_Fat_Percentage_UKB	Esophagus	Smooth muscle cell(AdultEsophagus19)	ENSG00000177082.12	0.00831086	4.45052e-18	0.130099	0.86159
Body_Fat_Percentage_UKB	Esophagus	B cell_JCHAIN high(AdultEsophagus15)	ENSG00000178950.16	4.34075e-12	1.27004e-05	0.010243	0.989744
Body_Fat_Percentage_UKB	Esophagus	Epithelial cell_KRT7 high(AdultEsophagus7)	ENSG00000178952.10	9.29535e-05	1.117e-30	0.13919	0.860717
Body_Fat_Percentage_UKB	Esophagus	Smooth muscle cell(AdultEsophagus19)	ENSG00000179292.4	0.00278757	1.57038e-09	0.0102835	0.986929
Body_Fat_Percentage_UKB	Esophagus	Epithelial cell_KRT7 high(AdultEsophagus7)	ENSG00000180787.5	0.00280871	0.000271656	0.0224906	0.974397
Body_Fat_Percentage_UKB	Esophagus	Stromal cell_PTGDS high(AdultEsophagus1)	ENSG00000182179.12	2.39156e-05	2.12316e-17	0.0863065	0.91367
Body_Fat_Percentage_UKB	Esophagus	Epithelial cell_KRT14 high(AdultEsophagus5)	ENSG00000185022.11	6.58387e-06	7.39551e-14	0.0139337	0.98606
Body_Fat_Percentage_UKB	Esophagus	Epithelial cell_KRT4 high(AdultEsophagus2)	ENSG00000185614.4	3.86452e-05	1.70977e-17	0.0693074	0.930654
Body_Fat_Percentage_UKB	Esophagus	Epithelial cell_KRT17 high(AdultEsophagus16)	ENSG00000185829.17	3.44508e-07	0.00082616	0.0755793	0.923594
Body_Fat_Percentage_UKB	Esophagus	Endothelial cell_CCL21 high(AdultEsophagus17)	ENSG00000187049.9	5.1579e-07	0.0128821	0.0411625	0.945955
Body_Fat_Percentage_UKB	Esophagus	B cell(AdultEsophagus9)	ENSG00000188641.12	0.00520872	8.71224e-06	0.0674133	0.927369
Body_Fat_Percentage_UKB	Esophagus	B cell(AdultEsophagus9)	ENSG00000196363.9	0.039679	0.0196487	0.0771601	0.853519
Body_Fat_Percentage_UKB	Esophagus	Endothelial cell_IGFBP3 high(AdultEsophagus18)	ENSG00000196993.8	0.00785867	7.61393e-31	0.0945664	0.897575
Body_Fat_Percentage_UKB	Esophagus	Epithelial cell_KRT17 high(AdultEsophagus16)	ENSG00000198380.12	0.00924798	1.38337e-05	0.0924454	0.898291
Body_Fat_Percentage_UKB	Esophagus	Stromal cell_PLA2G2A high(AdultEsophagus0)	ENSG00000198431.15	0.0165686	0.00147957	0.0976113	0.884092
Body_Fat_Percentage_UKB	Esophagus	Mucosal aquamous Epithelial cell(AdultEsophagus10)	ENSG00000198492.15	0.00861481	0.00432365	0.0642365	0.922253
Body_Fat_Percentage_UKB	Esophagus	B cell(AdultEsophagus9)	ENSG00000198890.7	3.46268e-18	6.63139e-05	0.020146	0.979788
Body_Fat_Percentage_UKB	Esophagus	Kerationcyte(AdultEsophagus11)	ENSG00000203791.14	0.00928118	6.10563e-05	0.04379	0.946855
Body_Fat_Percentage_UKB	Esophagus	Epithelial cell_KRT14 high(AdultEsophagus5)	ENSG00000203896.9	0.000319696	7.6355e-08	0.0135185	0.986162
Body_Fat_Percentage_UKB	Esophagus	Mast cell(AdultEsophagus14)	ENSG00000204435.13	0.0206044	4.27261e-13	0.0859284	0.893467
Body_Fat_Percentage_UKB	Esophagus	Neutrophil _S100A8 high(AdultEsophagus20)	ENSG00000204622.11	1.59352e-06	1.00782e-05	0.0381221	0.961866
Body_Fat_Percentage_UKB	Esophagus	Kerationcyte(AdultEsophagus11)	ENSG00000206503.12	2.28808e-17	3.67421e-05	0.141733	0.858231
Body_Fat_Percentage_UKB	Esophagus	Stromal cell_PLA2G2A high(AdultEsophagus0)	ENSG00000213619.9	0.00799161	2.88409e-30	0.102424	0.889584
Body_Fat_Percentage_UKB	Esophagus	Stromal cell_PLA2G2A high(AdultEsophagus0)	ENSG00000216316.1	0.0236886	0.0269222	0.0585386	0.880117
Body_Fat_Percentage_UKB	Esophagus	Neutrophil _S100A8 high(AdultEsophagus20)	ENSG00000224043.7	0.0034002	8.96726e-06	0.131029	0.865562
Body_Fat_Percentage_UKB	Esophagus	B cell(AdultEsophagus9)	ENSG00000226913.1	0.00277481	3.54137e-17	0.144628	0.852597
Body_Fat_Percentage_UKB	Esophagus	Smooth muscle cell(AdultEsophagus19)	ENSG00000235138.1	0.0189696	0.0153823	0.059003	0.901774
Body_Fat_Percentage_UKB	Esophagus	Smooth muscle cell(AdultEsophagus19)	ENSG00000237624.1	0.00655493	0.0377103	0.0458233	0.904621
Body_Fat_Percentage_UKB	Esophagus	Endothelial cell_CCL21 high(AdultEsophagus17)	ENSG00000244945.1	0.0170364	0.00234464	0.0235643	0.955426
Body_Fat_Percentage_UKB	Esophagus	Kerationcyte(AdultEsophagus11)	ENSG00000247077.6	0.0217334	0.0176269	0.0783606	0.877444
Body_Fat_Percentage_UKB	Esophagus	Stromal cell_PLA2G2A high(AdultEsophagus0)	ENSG00000248015.6	0.00652631	0.00387956	0.107866	0.881496
Body_Fat_Percentage_UKB	Esophagus	Smooth muscle cell(AdultEsophagus19)	ENSG00000250091.2	7.75203e-06	1.15255e-16	0.11724	0.882752
Body_Fat_Percentage_UKB	Esophagus	Neutrophil _S100A8 high(AdultEsophagus20)	ENSG00000251417.2	1.93704e-05	7.74972e-31	0.0962628	0.903718
Body_Fat_Percentage_UKB	Esophagus	Smooth muscle cell(AdultEsophagus19)	ENSG00000254554.1	0.0330951	3.44681e-06	0.0841195	0.882781
Body_Fat_Percentage_UKB	Esophagus	Goblet cell(AdultEsophagus13)	ENSG00000259933.6	0.0303997	0.00161559	0.0985084	0.868982
Body_Fat_Percentage_UKB	Esophagus	Epithelial cell_KRT17 high(AdultEsophagus16)	ENSG00000260128.6	0.0385908	0.00127205	0.0610472	0.898297
Body_Fat_Percentage_UKB	Esophagus	Stromal cell_PLA2G2A high(AdultEsophagus0)	ENSG00000266173.6	7.85695e-07	0.000205884	0.0717222	0.928071
Body_Fat_Percentage_UKB	Esophagus	Smooth muscle cell(AdultEsophagus19)	ENSG00000267366.1	0.00848322	0.000150383	0.0844129	0.906939
Body_Fat_Percentage_UKB	Esophagus	Epithelial cell_KRT7 high(AdultEsophagus7)	ENSG00000268182.5	0.00987938	0.00850654	0.0163506	0.960409
Body_Fat_Percentage_UKB	Esophagus	Endothelial cell_CCL21 high(AdultEsophagus17)	ENSG00000270028.1	0.00656309	1.1321e-16	0.115149	0.878288
Body_Fat_Percentage_UKB	Esophagus	Stromal cell_PTGDS high(AdultEsophagus1)	ENSG00000270720.1	0.0141338	1.57291e-08	0.0592566	0.92661
Body_Fat_Percentage_UKB	Esophagus	Epithelial cell_KRT4 high(AdultEsophagus2)	ENSG00000273611.4	3.11569e-05	2.90778e-07	0.0758506	0.924118
Body_Fat_Percentage_UKB	Esophagus	Stromal cell_PLA2G2A high(AdultEsophagus0)	ENSG00000273759.1	0.000653268	1.53425e-07	0.0281738	0.971173
Body_Fat_Percentage_UKB	Esophagus	Mast cell(AdultEsophagus14)	ENSG00000275074.1	1.60679e-05	1.36717e-05	0.0173557	0.982615
Body_Fat_Percentage_UKB	Esophagus	Endothelial cell_ACKR1 high(AdultEsophagus6)	ENSG00000277383.1	0.0167894	1.5453e-06	0.0640204	0.919188
Body_Fat_Percentage_UKB	Esophagus	Epithelial cell_KRT14 high(AdultEsophagus5)	ENSG00000279041.1	0.00381082	6.59192e-07	0.0360361	0.960152
Body_Fat_Percentage_UKB	Esophagus	B cell(AdultEsophagus9)	ENSG00000283375.1	0.00954741	2.49748e-13	0.0637009	0.926752
Body_Fat_Percentage_UKB	Heart	Smooth muscle cell(AdultHeart8)	ENSG00000008277.14	0.00247062	0.0526622	0.0541608	0.888343
Body_Fat_Percentage_UKB	Heart	T cell(AdultHeart7)	ENSG00000011347.9	0.0107806	0.0176512	0.0623005	0.906257
Body_Fat_Percentage_UKB	Heart	Neutrophil(AdultHeart6)	ENSG00000081803.15	0.0216248	0.00276542	0.053282	0.921224
Body_Fat_Percentage_UKB	Heart	Ventricle cardiomyocyte(AdultHeart5)	ENSG00000100116.16	0.0429928	4.1293e-13	0.08243	0.874577
Body_Fat_Percentage_UKB	Heart	Ventricle cardiomyocyte(AdultHeart5)	ENSG00000101216.10	0.00437805	4.82784e-07	0.0908062	0.904815
Body_Fat_Percentage_UKB	Heart	Ventricle cardiomyocyte(AdultHeart5)	ENSG00000105926.15	0.018209	0.00108573	0.10897	0.871556
Body_Fat_Percentage_UKB	Heart	M1 Macrophage(AdultHeart9)	ENSG00000124299.13	0.0134692	6.35493e-15	0.0393541	0.947177
Body_Fat_Percentage_UKB	Heart	Fibroblast(AdultHeart0)	ENSG00000136875.12	0.000390015	0.00216251	0.0344601	0.962964
Body_Fat_Percentage_UKB	Heart	T cell(AdultHeart7)	ENSG00000138347.15	0.0308039	0.00782695	0.0759452	0.882286
Body_Fat_Percentage_UKB	Heart	Fibroblast(AdultHeart0)	ENSG00000151640.12	5.35077e-06	4.49858e-07	0.0323332	0.967661
Body_Fat_Percentage_UKB	Heart	Macrophage(AdultHeart2)	ENSG00000159346.12	0.00555384	6.07986e-05	0.0100907	0.984264
Body_Fat_Percentage_UKB	Heart	Smooth muscle cell(AdultHeart8)	ENSG00000160695.14	0.00295182	1.46673e-05	0.0567798	0.940253
Body_Fat_Percentage_UKB	Heart	Ventricle cardiomyocyte(AdultHeart5)	ENSG00000162430.16	0.000116698	0.034726	0.0374188	0.927633
Body_Fat_Percentage_UKB	Heart	Ventricle cardiomyocyte(AdultHeart5)	ENSG00000162643.12	0.0249238	0.000182696	0.0671975	0.907629
Body_Fat_Percentage_UKB	Heart	T cell(AdultHeart7)	ENSG00000162998.4	0.00970957	0.0255963	0.0117387	0.933343
Body_Fat_Percentage_UKB	Heart	Endothelial cell(AdultHeart4)	ENSG00000164076.16	0.00413284	2.53798e-17	0.103369	0.892499
Body_Fat_Percentage_UKB	Heart	Ventricle cardiomyocyte(AdultHeart5)	ENSG00000167863.11	0.0222295	0.00141473	0.0949857	0.881042
Body_Fat_Percentage_UKB	Heart	Endothelial cell(AdultHeart4)	ENSG00000176563.9	0.00641855	8.10772e-06	0.00850645	0.985061
Body_Fat_Percentage_UKB	Heart	Macrophage(AdultHeart2)	ENSG00000188338.14	0.00152122	2.59707e-17	0.105796	0.892683
Body_Fat_Percentage_UKB	Heart	Neutrophil(AdultHeart6)	ENSG00000250091.2	0.00349059	4.86968e-17	0.0489612	0.947548
Body_Fat_Percentage_UKB	Heart	T cell(AdultHeart7)	ENSG00000251226.1	0.0330168	4.1487e-09	0.0403487	0.926635
Body_Fat_Percentage_UKB	Heart	Smooth muscle cell(AdultHeart8)	ENSG00000266050.2	0.0479178	1.71188e-05	0.0498892	0.90216
Body_Fat_Percentage_UKB	Kidney	Principle cell(AdultKidney16)	ENSG00000243056.1	0.0897744	0.000160776	0.0294281	0.88016
Body_Fat_Percentage_UKB	Liver	Activated T cell(AdultLiver7)	ENSG00000102870.5	0.027818	7.31671e-13	0.0545028	0.917679
Body_Fat_Percentage_UKB	Liver	Sinusoidal endothelial cell(AdultLiver10)	ENSG00000136875.12	0.0310648	0.00326644	0.0525901	0.911182
Body_Fat_Percentage_UKB	Liver	B cell (Plasmocyte)_IGHG_IGK high(AdultLiver13)	ENSG00000138614.14	0.0271568	0.000473098	0.0781633	0.894044
Body_Fat_Percentage_UKB	Liver	Vascular endothelial cell(AdultLiver9)	ENSG00000145217.13	0.0249427	1.76514e-05	0.0146503	0.960361
Body_Fat_Percentage_UKB	Liver	Neutrophil_CD177 high(AdultLiver17)	ENSG00000198890.7	0.0597791	0.000152699	0.0477529	0.892128
Body_Fat_Percentage_UKB	Liver	Activated T cell(AdultLiver7)	ENSG00000214376.5	0.0288591	0.0127313	0.0638447	0.888889
Body_Fat_Percentage_UKB	Lung	AT1 cell (AdultLung12)	ENSG00000013503.9	0.00973194	0.03107	0.0137896	0.924859
Body_Fat_Percentage_UKB	Lung	Monocyte(AdultLung20)	ENSG00000030582.17	0.0295802	1.9631e-11	0.0559216	0.914498
Body_Fat_Percentage_UKB	Lung	Endothelial cell_TMEM100 high(AdultLung4)	ENSG00000031823.14	0.0274533	0.0053038	0.0378043	0.925679
Body_Fat_Percentage_UKB	Lung	Proliferating cell(AdultLung19)	ENSG00000041988.15	0.0421644	0.000343469	0.0520865	0.905132
Body_Fat_Percentage_UKB	Lung	AT2 cell(AdultLung2)	ENSG00000100412.15	0.000808817	0.000506619	0.140344	0.858337
Body_Fat_Percentage_UKB	Lung	Endothelial cell_TMEM100 high(AdultLung4)	ENSG00000104899.7	0.0579718	0.00308112	0.0858471	0.85104
Body_Fat_Percentage_UKB	Lung	Fibroblast_A2M high(AdultLung8)	ENSG00000105926.15	3.83641e-05	0.000393914	0.03889	0.960677
Body_Fat_Percentage_UKB	Lung	Endothelial cell_VWF high(AdultLung10)	ENSG00000120341.18	0.0324923	1.20687e-27	0.0599882	0.90752
Body_Fat_Percentage_UKB	Lung	AT2 cell(AdultLung1)	ENSG00000123965.13	0.0645826	7.8602e-09	0.0824321	0.852985
Body_Fat_Percentage_UKB	Lung	M2 macrophage (AdultLung0)	ENSG00000127124.14	0.0239399	2.43538e-07	0.0805668	0.895493
Body_Fat_Percentage_UKB	Lung	Neutrophil(AdultLung6)	ENSG00000134215.15	0.0189616	0.000149711	0.0445401	0.936286
Body_Fat_Percentage_UKB	Lung	Smooth muscle cell(AdultLung14)	ENSG00000136875.12	7.54062e-05	0.00155171	0.0244432	0.973925
Body_Fat_Percentage_UKB	Lung	Lymphatic endothelial cell(AdultLung21)	ENSG00000142186.16	0.0272353	1.20147e-08	0.0853399	0.887425
Body_Fat_Percentage_UKB	Lung	Endothelial cell_TMEM100 high(AdultLung4)	ENSG00000144741.17	0.0361082	0.00974127	0.0768162	0.872807
Body_Fat_Percentage_UKB	Lung	Ciliated cell(AdultLung23)	ENSG00000146469.12	0.0177943	0.00111994	0.0997976	0.88109
Body_Fat_Percentage_UKB	Lung	Smooth muscle cell(AdultLung14)	ENSG00000167588.12	0.0104657	1.02703e-17	0.0205958	0.968939
Body_Fat_Percentage_UKB	Lung	AT2 cell(AdultLung2)	ENSG00000198502.5	0.00582656	6.99367e-13	0.141262	0.852911
Body_Fat_Percentage_UKB	Lung	AT1 cell (AdultLung12)	ENSG00000198890.7	0.00120657	0.000153211	0.047858	0.950778
Body_Fat_Percentage_UKB	Lung	Basal/Epithelial cell(AdultLung18)	ENSG00000228549.3	0.00620766	0.0278818	0.0910513	0.872976
Body_Fat_Percentage_UKB	Lung	AT1 cell (AdultLung12)	ENSG00000261094.2	0.0193	0.0176468	0.0717397	0.886624
Body_Fat_Percentage_UKB	Muscle - Skeletal	Conventional dendritic cell_IL8 high(AdultMuscle6)	ENSG00000037042.8	0.035493	6.56822e-05	0.0760044	0.888407
Body_Fat_Percentage_UKB	Muscle - Skeletal	Fast skeletal muscle cell(AdultMuscle8)	ENSG00000081248.10	0.00176665	1.32686e-11	0.0670495	0.931184
Body_Fat_Percentage_UKB	Muscle - Skeletal	T cell(AdultMuscle5)	ENSG00000117640.17	0.00392862	0.0346353	0.037981	0.919957
Body_Fat_Percentage_UKB	Muscle - Skeletal	Muscle progenitor cell(AdultMuscle0)	ENSG00000122970.15	0.000102675	0.00223289	0.0557631	0.941897
Body_Fat_Percentage_UKB	Muscle - Skeletal	Conventional dendritic cell_IL8 high(AdultMuscle6)	ENSG00000141458.12	0.00241367	1.68811e-11	0.0750961	0.92249
Body_Fat_Percentage_UKB	Muscle - Skeletal	Fibroblast_PENK high(AdultMuscle13)	ENSG00000141564.13	0.000146196	2.05503e-05	0.0694689	0.930364
Body_Fat_Percentage_UKB	Muscle - Skeletal	Conventional dendritic cell_IL8 high(AdultMuscle6)	ENSG00000149743.13	8.87565e-08	0.00183424	0.138444	0.859722
Body_Fat_Percentage_UKB	Muscle - Skeletal	M2 Macrophage(AdultMuscle10)	ENSG00000166272.16	0.00842042	0.0110416	0.039618	0.938627
Body_Fat_Percentage_UKB	Muscle - Skeletal	Fibroblast_APOD high(AdultMuscle4)	ENSG00000175334.7	0.00276081	1.13665e-09	0.00716749	0.990072
Body_Fat_Percentage_UKB	Muscle - Skeletal	B cell (Plasmocyte)(AdultMuscle15)	ENSG00000198700.9	0.0237299	1.72405e-11	0.0874417	0.888828
Body_Fat_Percentage_UKB	Muscle - Skeletal	Conventional dendritic cell_IL8 high(AdultMuscle6)	ENSG00000198890.7	0.00578494	0.00021846	0.0686702	0.925308
Body_Fat_Percentage_UKB	Muscle - Skeletal	Proliferating cell(AdultMuscle12)	ENSG00000219565.2	0.00183149	4.11356e-06	0.00184738	0.996314
Body_Fat_Percentage_UKB	Muscle - Skeletal	T cell(AdultMuscle5)	ENSG00000227057.9	0.00559572	2.03364e-07	0.012759	0.981645
Body_Fat_Percentage_UKB	Muscle - Skeletal	B cell (Plasmocyte)(AdultMuscle15)	ENSG00000264304.1	0.0371161	1.76252e-05	0.0675723	0.895284
Body_Fat_Percentage_UKB	Muscle - Skeletal	Muscle progenitor cell(AdultMuscle0)	ENSG00000267801.1	0.000519506	0.000879086	0.0587503	0.939843
Body_Fat_Percentage_UKB	Pancreas	Exocrine cell(AdultPancreas1)	ENSG00000127837.9	0.0160502	0.0552718	0.0160709	0.860211
Body_Fat_Percentage_UKB	Pancreas	Alpha cell(AdultPancreas10)	ENSG00000137764.19	0.0225951	3.87404e-14	0.11257	0.864835
Body_Fat_Percentage_UKB	Pancreas	Acinar cell_CPA1 high(AdultPancreas4)	ENSG00000139436.20	0.0390362	0.00357515	0.0899181	0.865933
Body_Fat_Percentage_UKB	Pancreas	Beta cell(AdultPancreas11)	ENSG00000160695.14	0.0457438	1.58809e-05	0.0616024	0.892626
Body_Fat_Percentage_UKB	Pancreas	Acinar cell_REG1B high(AdultPancreas2)	ENSG00000196782.12	0.00837275	2.20455e-07	0.037926	0.953701
Body_Fat_Percentage_UKB	Pancreas	Acinar cell_REG1B high(AdultPancreas2)	ENSG00000248333.8	0.0797751	9.2729e-06	0.0475739	0.872626
Body_Fat_Percentage_UKB	Prostate	M1 Macrophage(AdultProstate5)	ENSG00000134684.10	0.0428037	0.0026698	0.0327636	0.91837
Body_Fat_Percentage_UKB	Prostate	Neuroendocrine cell_ACPP high(AdultProstate2)	ENSG00000136875.12	0.00127447	0.00169799	0.0268323	0.970117
Body_Fat_Percentage_UKB	Small Intestine	Enterocyte(AdultIleum0)	ENSG00000136875.12	0.00823728	0.00269606	0.0432038	0.94536
Body_Fat_Percentage_UKB	Small Intestine	B cell (Plasmocyte)_IGHG/HA high(AdultIleum6)	ENSG00000149932.16	0.0297881	1.11092e-26	0.0200773	0.950135
Body_Fat_Percentage_UKB	Small Intestine	Enterocyte(AdultIleum0)	ENSG00000151006.7	1.34231e-06	3.99555e-13	0.0286798	0.971319
Body_Fat_Percentage_UKB	Small Intestine	Smooth muscle cell(AdultIleum16)	ENSG00000161653.10	0.0498016	2.8105e-11	0.0805004	0.869698
Body_Fat_Percentage_UKB	Small Intestine	Enterocyte(AdultIleum0)	ENSG00000167397.14	1.75444e-08	3.4113e-13	0.0243398	0.97566
Body_Fat_Percentage_UKB	Small Intestine	Smooth muscle cell(AdultIleum16)	ENSG00000172247.3	0.0373086	2.13358e-30	0.0755417	0.88715
Body_Fat_Percentage_UKB	Small Intestine	Smooth muscle cell(AdultIleum16)	ENSG00000180745.4	0.0145617	0.0407134	0.023744	0.896921
Body_Fat_Percentage_UKB	Small Intestine	Paneth cell(AdultIleum14)	ENSG00000237940.3	0.0404634	0.0237947	0.0451899	0.869648
Body_Fat_Percentage_UKB	Small Intestine	Paneth cell(AdultIleum14)	ENSG00000261713.6	0.0234349	2.00294e-05	0.0486772	0.927858
Body_Fat_Percentage_UKB	Small Intestine	Goblet cell(AdultIleum10)	ENSG00000279196.1	0.0369043	9.75124e-13	0.0714732	0.891623
Body_Fat_Percentage_UKB	Spleen	Neutrophil_OLFM4 high(AdultSpleenParenchyma11)	ENSG00000008853.16	0.0426317	1.89345e-05	0.0282148	0.929107
Body_Fat_Percentage_UKB	Spleen	B cell (centrocyte)(AdultSpleenParenchyma10)	ENSG00000119559.15	0.0484779	0.00345459	0.0958195	0.850516
Body_Fat_Percentage_UKB	Spleen	B cell (Plasmocyte)_IGHG_IGK high(AdultSpleenParenchyma4)	ENSG00000188779.10	0.0277433	2.91727e-14	0.084532	0.887725
Body_Fat_Percentage_UKB	Stomach	Epithelial cell_HP high(AdultStomach2)	ENSG00000001617.11	0.0116301	1.92254e-17	0.0780682	0.910302
Body_Fat_Percentage_UKB	Stomach	Stromal cell_CLEC3B high(AdultStomach10)	ENSG00000070610.14	0.00175936	0.0708378	0.0114031	0.905875
Body_Fat_Percentage_UKB	Stomach	Pit cell_TFF2 high(AdultStomach5)	ENSG00000072849.10	0.0357291	0.00221297	0.044541	0.915778
Body_Fat_Percentage_UKB	Stomach	Pit cell_MUC6 high(AdultStomach4)	ENSG00000075399.13	0.0611094	6.03553e-05	0.073725	0.865056
Body_Fat_Percentage_UKB	Stomach	B cell(plasmocyte)_IGHG3 high(AdultStomach19)	ENSG00000083457.11	0.0269199	0.000913987	0.102192	0.869735
Body_Fat_Percentage_UKB	Stomach	Mast(AdultStomach18)	ENSG00000120075.5	0.052856	1.13674e-07	0.0463927	0.900751
Body_Fat_Percentage_UKB	Stomach	Mast(AdultStomach18)	ENSG00000130584.10	0.0250502	1.87168e-07	0.0346087	0.940341
Body_Fat_Percentage_UKB	Stomach	CD8 T cell(AdultStomach12)	ENSG00000134532.15	0.0360222	0.0314563	0.0503603	0.860039
Body_Fat_Percentage_UKB	Stomach	Stromal cell_APOD high(AdultStomach1)	ENSG00000134571.10	0.0114846	1.69266e-30	0.0597055	0.92881
Body_Fat_Percentage_UKB	Stomach	Stromal cell_CLEC3B high(AdultStomach10)	ENSG00000134830.5	0.0120448	1.04131e-06	0.0428147	0.945139
Body_Fat_Percentage_UKB	Stomach	D cell/ X/A cell(AdultStomach14)	ENSG00000135127.11	0.0208022	0.000289647	0.0215422	0.957098
Body_Fat_Percentage_UKB	Stomach	Parietal cell(AdultStomach15)	ENSG00000136875.12	3.66392e-09	0.00150373	0.0236515	0.974845
Body_Fat_Percentage_UKB	Stomach	Endothelial cell_SELE high(AdultStomach16)	ENSG00000137700.17	0.00292926	1.1939e-05	0.0460325	0.951026
Body_Fat_Percentage_UKB	Stomach	Inflammatory cell(AdultStomach17)	ENSG00000143858.11	0.00905471	1.09799e-11	0.0553193	0.935626
Body_Fat_Percentage_UKB	Stomach	Endothelial cell_SELE high(AdultStomach16)	ENSG00000145685.13	0.00972861	0.00140706	0.106518	0.882219
Body_Fat_Percentage_UKB	Stomach	Pit cell_MUC6 high(AdultStomach4)	ENSG00000146674.14	0.0476304	0.0111453	0.0425347	0.886464
Body_Fat_Percentage_UKB	Stomach	Pit cell_TFF2 high(AdultStomach5)	ENSG00000150907.7	0.00260668	0.00648621	0.0109432	0.978546
Body_Fat_Percentage_UKB	Stomach	Endothelial cell_CCL21 high(AdultStomach20)	ENSG00000161547.16	0.026994	0.000942527	0.0633917	0.908276
Body_Fat_Percentage_UKB	Stomach	Mast(AdultStomach18)	ENSG00000163517.14	0.0183413	0.0141251	0.0593023	0.903928
Body_Fat_Percentage_UKB	Stomach	Granulocyte(AdultStomach13)	ENSG00000164347.17	0.00827342	5.03283e-14	0.0677457	0.923981
Body_Fat_Percentage_UKB	Stomach	Pit cell_MUC6 high(AdultStomach4)	ENSG00000167930.15	0.0303488	3.51167e-05	0.0850679	0.884536
Body_Fat_Percentage_UKB	Stomach	Gastric chief cell(AdultStomach3)	ENSG00000171132.13	0.0343563	0.000285186	0.0337681	0.931308
Body_Fat_Percentage_UKB	Stomach	Epithelial cell_HP high(AdultStomach2)	ENSG00000183688.4	0.0173848	0.000445851	0.0091329	0.972269
Body_Fat_Percentage_UKB	Stomach	Pit cell_MUC6 high(AdultStomach4)	ENSG00000184162.14	0.00579195	8.92066e-16	0.0382434	0.955965
Body_Fat_Percentage_UKB	Stomach	B cell (Plasmocyte)_IGHA/HG high(AdultStomach11)	ENSG00000184992.10	0.028737	1.83395e-16	0.0560644	0.915199
Body_Fat_Percentage_UKB	Stomach	Chromaffin cell(AdultStomach6)	ENSG00000187068.2	0.0261772	0.00442751	0.0424776	0.924247
Body_Fat_Percentage_UKB	Stomach	Parietal cell(AdultStomach15)	ENSG00000198721.12	0.0323656	0.0428509	0.0360367	0.851149
Body_Fat_Percentage_UKB	Stomach	Inflammatory cell(AdultStomach17)	ENSG00000225981.1	0.0411034	2.28739e-06	0.0621846	0.896708
Body_Fat_Percentage_UKB	Stomach	Parietal cell(AdultStomach15)	ENSG00000234350.4	0.000141285	0.000959134	0.0633062	0.935591
Body_Fat_Percentage_UKB	Stomach	Parietal cell(AdultStomach15)	ENSG00000242282.6	0.00399819	0.0388957	0.0282157	0.923554
Body_Fat_Percentage_UKB	Stomach	CD8 T cell(AdultStomach12)	ENSG00000278311.4	0.0203757	2.33091e-07	0.0606243	0.919
Body_Fat_Percentage_UKB	Stomach	D cell/ X/A cell(AdultStomach14)	ENSG00000279138.1	0.0260441	0.00220031	0.0700527	0.900895
Body_Fat_Percentage_UKB	Thyroid	Endothelial cell_VWF high(AdultThyroid16)	ENSG00000006327.13	0.00939374	4.89639e-13	0.0137115	0.976895
Body_Fat_Percentage_UKB	Thyroid	Conventional dendritic cell(AdultThyroid18)	ENSG00000125630.15	0.00916054	0.000380248	0.0125289	0.977672
Body_Fat_Percentage_UKB	Thyroid	B cell (Plasmocyte)(AdultThyroid9)	ENSG00000129933.20	0.0225371	4.85144e-08	0.0347318	0.942731
Body_Fat_Percentage_UKB	Thyroid	Thyroid follicular cell(AdultThyroid1)	ENSG00000136875.12	0.00223701	0.00215667	0.0343599	0.96111
Body_Fat_Percentage_UKB	Thyroid	Smooth muscle cell(AdultThyroid15)	ENSG00000164815.10	0.0147404	0.00400086	0.0364639	0.943218
Body_Fat_Percentage_UKB	Thyroid	Endothelial cell(AdultThyroid10)	ENSG00000171864.4	0.00382737	0.0250431	0.0324369	0.935821
Body_Fat_Percentage_UKB	Thyroid	Fibroblast(AdultThyroid12)	ENSG00000198890.7	0.0151566	0.000129392	0.0402757	0.944391
Body_Fat_Percentage_UKB	Thyroid	B cell(AdultThyroid6)	ENSG00000261744.1	0.0423659	3.78826e-05	0.023984	0.933548
Body_Fat_Percentage_UKB	Thyroid	Thyroid follicular cell(AdultThyroid1)	ENSG00000272783.1	0.0325493	5.20484e-05	0.0451831	0.922179
Body_Fat_Percentage_UKB	Thyroid	B cell(AdultThyroid6)	ENSG00000277075.2	0.0220252	1.76837e-25	0.11525	0.862725
Body_Fat_Percentage_UKB	Uterus	Smooth muscle cell(AdultUterus6)	ENSG00000036672.15	0.0192806	1.14245e-05	0.0440308	0.936672
Body_Fat_Percentage_UKB	Uterus	Endothelial cell_SOCS3 high(AdultUterus4)	ENSG00000169021.5	0.0667108	3.11759e-09	0.065647	0.867642
Body_Fat_Percentage_UKB	Whole Blood	Plasmacytoid dendritic cell(AdultPeripheralBlood10)	ENSG00000004534.14	0.0114799	2.70526e-17	0.110255	0.878266
Body_Fat_Percentage_UKB	Whole Blood	Plasmacytoid dendritic cell(AdultPeripheralBlood10)	ENSG00000076003.4	9.47746e-06	5.53121e-06	0.0691471	0.930838
Body_Fat_Percentage_UKB	Whole Blood	B cell_IGLC2 high(AdultPeripheralBlood9)	ENSG00000078043.15	0.00520946	0.0225716	0.0349187	0.93402
Body_Fat_Percentage_UKB	Whole Blood	Proliferating cell(AdultPeripheralBlood8)	ENSG00000079393.20	0.000218918	1.19866e-05	0.0241709	0.975598
Body_Fat_Percentage_UKB	Whole Blood	B cell(Centrocyte)(AdultPeripheralBlood12)	ENSG00000099365.10	0.0272054	1.03469e-12	0.075888	0.896907
Body_Fat_Percentage_UKB	Whole Blood	Dendritic cell_FCER1A high(AdultPeripheralBlood4)	ENSG00000101104.12	0.00021144	0.0117561	0.0361992	0.951766
Body_Fat_Percentage_UKB	Whole Blood	Erythroid cell(AdultPeripheralBlood15)	ENSG00000101246.19	0.000717191	1.34002e-07	0.0244805	0.974802
Body_Fat_Percentage_UKB	Whole Blood	Neutrophil_DEFA3 high(AdultPeripheralBlood7)	ENSG00000103510.19	4.03257e-06	4.03663e-13	0.028985	0.971011
Body_Fat_Percentage_UKB	Whole Blood	Myeloid progenitor cell(AdultPeripheralBlood14)	ENSG00000112282.17	0.00895429	0.00342831	0.0214124	0.964833
Body_Fat_Percentage_UKB	Whole Blood	T cell(AdultPeripheralBlood6)	ENSG00000115687.13	2.60302e-05	0.0152991	0.0295675	0.955094
Body_Fat_Percentage_UKB	Whole Blood	Macrophage(AdultPeripheralBlood5)	ENSG00000116406.18	0.000433552	5.60056e-05	0.0296565	0.969853
[truncated: 9,686 more rows]
