# Supplementary material for: An analytical framework for decoding cell type-specific genetic variation of gene regulation
Source: Nat Commun. 2023 Jun 30;14:3884. doi: 10.1038/s41467-023-39538-7 (PMC10313894; doi:10.1038/s41467-023-39538-7)
Supplement: Supplementary file 7 — Supplementary Data 5 [file 41467_2023_39538_MOESM7_ESM.xlsx]

## Sheet: readme
In the 'de novo predictions' page, the predicted cell-type-specific functional regulatory variants for each cell type are discribed
Columns:	Descriptions:
Cell_type	Cell type from the Human Cell Landscape(HCL)
Putative_functional_regulatory_variant(cell-type-specific)	Predicted cell-type-specific functional regulatory variants
In the 'associated gene regulation' page, the associations of predicted cell-type-specific functional regulatory variants with gene expression are discribed
Columns:	Descriptions:
Cell_type	Cell type from the Human Cell Landscape(HCL)
Putative_functional_regulatory_variant(cell-type-specific)	Predicted cell-type-specific functional regulatory variants
Prediction_model	HCL cell clusters used for training the variant prediction model
Predicted_variant_effect	Ab initio predictions of variant effects within the cellular contexts
Linked_eQTL_or_ieQTL(r2>0.8)	Standard eQTLs or cell cluster-ieQTLs (genome-wide FDR < 0.4) in LD with the inferred functional regulatory variants (r2 > 0.8)
Putative_regulated_gene(ensemble_id)	Putative genes (ensemble_id) regulated by the inferred functional regulatory variants according to standard eQTLs or cell cluster-ieQTLs
Putative_regulated_gene(symbol)	Putative genes (symbol) regulated by the inferred functional regulatory variants according to standard eQTLs or cell cluster-ieQTLs
eQTL_or_ieQTL_mapping_tissue	GTEx bulk tissues used for mapping standard eQTLs or cell cluster-ieQTLs
Association_type	The type of genetic associations linked to the inferred functional regulatory variants (r2 > 0.8)

## Sheet: de novo predictions
Cell_type	Putative_functional_regulatory_variant(cell-type-specific)
Acinar cell of pancrease	chr1_10433358_C_T_b38
Acinar cell of pancrease	chr1_109274623_C_T_b38
Acinar cell of pancrease	chr1_110216442_T_A_b38
Acinar cell of pancrease	chr1_110393761_A_C_b38
Acinar cell of pancrease	chr1_112722308_C_G_b38
Acinar cell of pancrease	chr1_115076801_C_T_b38
Acinar cell of pancrease	chr1_11787715_G_T_b38
Acinar cell of pancrease	chr1_119791554_C_T_b38
Acinar cell of pancrease	chr1_145711421_A_G_b38
Acinar cell of pancrease	chr1_150538184_C_T_b38
Acinar cell of pancrease	chr1_150875171_C_T_b38
Acinar cell of pancrease	chr1_151416455_T_C_b38
Acinar cell of pancrease	chr1_151495584_G_T_b38
Acinar cell of pancrease	chr1_151542127_G_A_b38
Acinar cell of pancrease	chr1_151542712_C_T_b38
Acinar cell of pancrease	chr1_151825819_G_A_b38
Acinar cell of pancrease	chr1_15260852_G_C_b38
Acinar cell of pancrease	chr1_154425113_T_C_b38
Acinar cell of pancrease	chr1_155043913_A_C_b38
Acinar cell of pancrease	chr1_155978647_C_G_b38
Acinar cell of pancrease	chr1_156130348_T_C_b38
Acinar cell of pancrease	chr1_159012687_G_T_b38
Acinar cell of pancrease	chr1_160406164_C_T_b38
Acinar cell of pancrease	chr1_16083629_C_G_b38
Acinar cell of pancrease	chr1_16083675_C_G_b38
Acinar cell of pancrease	chr1_16083683_G_C_b38
Acinar cell of pancrease	chr1_1614340_C_T_b38
Acinar cell of pancrease	chr1_16147019_A_G_b38
Acinar cell of pancrease	chr1_161736868_G_C_b38
Acinar cell of pancrease	chr1_162381664_A_G_b38
Acinar cell of pancrease	chr1_162381665_G_T_b38
Acinar cell of pancrease	chr1_166990653_T_C_b38
Acinar cell of pancrease	chr1_17212578_C_A_b38
Acinar cell of pancrease	chr1_175742078_G_A_b38
Acinar cell of pancrease	chr1_18480845_T_C_b38
Acinar cell of pancrease	chr1_18949885_C_T_b38
Acinar cell of pancrease	chr1_192827321_A_T_b38
Acinar cell of pancrease	chr1_201888432_G_A_b38
Acinar cell of pancrease	chr1_204349855_C_T_b38
Acinar cell of pancrease	chr1_209780361_C_T_b38
Acinar cell of pancrease	chr1_211675884_T_A_b38
Acinar cell of pancrease	chr1_212414864_C_G_b38
Acinar cell of pancrease	chr1_212699754_T_C_b38
Acinar cell of pancrease	chr1_212937214_T_G_b38
Acinar cell of pancrease	chr1_21518097_A_G_b38
Acinar cell of pancrease	chr1_21936011_G_A_b38
Acinar cell of pancrease	chr1_21957242_C_T_b38
Acinar cell of pancrease	chr1_220767531_C_T_b38
Acinar cell of pancrease	chr1_223665771_C_T_b38
Acinar cell of pancrease	chr1_223715310_A_G_b38
Acinar cell of pancrease	chr1_223721078_C_T_b38
Acinar cell of pancrease	chr1_226406600_C_T_b38
Acinar cell of pancrease	chr1_227316377_G_C_b38
Acinar cell of pancrease	chr1_228228975_T_C_b38
Acinar cell of pancrease	chr1_231626594_G_C_b38
Acinar cell of pancrease	chr1_23187753_G_A_b38
Acinar cell of pancrease	chr1_234528619_T_C_b38
Acinar cell of pancrease	chr1_234705703_G_T_b38
Acinar cell of pancrease	chr1_235158685_G_A_b38
Acinar cell of pancrease	chr1_236084286_G_C_b38
Acinar cell of pancrease	chr1_236509896_C_T_b38
Acinar cell of pancrease	chr1_244968613_G_A_b38
Acinar cell of pancrease	chr1_246503580_G_A_b38
Acinar cell of pancrease	chr1_248810964_T_C_b38
Acinar cell of pancrease	chr1_25425797_A_C_b38
Acinar cell of pancrease	chr1_26352039_G_T_b38
Acinar cell of pancrease	chr1_27928656_C_T_b38
Acinar cell of pancrease	chr1_28079536_G_T_b38
Acinar cell of pancrease	chr1_28263808_T_C_b38
Acinar cell of pancrease	chr1_35575330_A_G_b38
Acinar cell of pancrease	chr1_35809511_G_A_b38
Acinar cell of pancrease	chr1_37845114_G_A_b38
Acinar cell of pancrease	chr1_41500691_C_G_b38
Acinar cell of pancrease	chr1_43285638_T_A_b38
Acinar cell of pancrease	chr1_43937370_T_C_b38
Acinar cell of pancrease	chr1_43980962_A_G_b38
Acinar cell of pancrease	chr1_45490196_T_C_b38
Acinar cell of pancrease	chr1_45809976_A_G_b38
Acinar cell of pancrease	chr1_48222704_A_G_b38
Acinar cell of pancrease	chr1_54160009_T_C_b38
Acinar cell of pancrease	chr1_54641382_G_A_b38
Acinar cell of pancrease	chr1_54714358_A_G_b38
Acinar cell of pancrease	chr1_54888662_C_T_b38
Acinar cell of pancrease	chr1_58584808_A_G_b38
Acinar cell of pancrease	chr1_5978829_T_G_b38
Acinar cell of pancrease	chr1_6386148_G_C_b38
Acinar cell of pancrease	chr1_67816249_C_G_b38
Acinar cell of pancrease	chr1_89005749_G_C_b38
Acinar cell of pancrease	chr1_9110819_G_A_b38
Acinar cell of pancrease	chr1_9296006_C_T_b38
Acinar cell of pancrease	chr1_998741_G_A_b38
Acinar cell of pancrease	chr10_103503120_C_G_b38
Acinar cell of pancrease	chr10_104110157_A_G_b38
Acinar cell of pancrease	chr10_104329527_A_C_b38
Acinar cell of pancrease	chr10_110217431_G_C_b38
Acinar cell of pancrease	chr10_112969804_C_A_b38
Acinar cell of pancrease	chr10_133259484_A_T_b38
Acinar cell of pancrease	chr10_17138676_A_C_b38
Acinar cell of pancrease	chr10_3069493_G_A_b38
Acinar cell of pancrease	chr10_32344588_C_A_b38
Acinar cell of pancrease	chr10_43845417_G_A_b38
Acinar cell of pancrease	chr10_44911160_T_C_b38
Acinar cell of pancrease	chr10_44964437_A_G_b38
Acinar cell of pancrease	chr10_45376762_T_A_b38
Acinar cell of pancrease	chr10_49749468_G_A_b38
Acinar cell of pancrease	chr10_5009340_G_A_b38
Acinar cell of pancrease	chr10_52319294_G_A_b38
Acinar cell of pancrease	chr10_5488432_G_A_b38
Acinar cell of pancrease	chr10_6258103_A_G_b38
Acinar cell of pancrease	chr10_6258107_T_C_b38
Acinar cell of pancrease	chr10_69446801_C_T_b38
Acinar cell of pancrease	chr10_69452335_G_C_b38
Acinar cell of pancrease	chr10_71393023_T_G_b38
Acinar cell of pancrease	chr10_75251208_T_C_b38
Acinar cell of pancrease	chr10_89837189_G_C_b38
Acinar cell of pancrease	chr10_93465961_C_T_b38
Acinar cell of pancrease	chr10_95544975_C_A_b38
Acinar cell of pancrease	chr10_97336995_C_T_b38
Acinar cell of pancrease	chr10_98415303_C_T_b38
Acinar cell of pancrease	chr10_99667293_A_G_b38
Acinar cell of pancrease	chr11_1041813_C_A_b38
Acinar cell of pancrease	chr11_1061057_A_T_b38
Acinar cell of pancrease	chr11_107587774_A_G_b38
Acinar cell of pancrease	chr11_111985688_A_C_b38
Acinar cell of pancrease	chr11_112166661_A_G_b38
Acinar cell of pancrease	chr11_114678224_T_A_b38
Acinar cell of pancrease	chr11_117180449_A_G_b38
Acinar cell of pancrease	chr11_119318422_C_T_b38
Acinar cell of pancrease	chr11_120218107_C_T_b38
Acinar cell of pancrease	chr11_120241144_C_G_b38
Acinar cell of pancrease	chr11_12285537_G_C_b38
Acinar cell of pancrease	chr11_128946835_T_C_b38
Acinar cell of pancrease	chr11_12973584_G_C_b38
Acinar cell of pancrease	chr11_134742808_G_A_b38
Acinar cell of pancrease	chr11_17532080_C_T_b38
Acinar cell of pancrease	chr11_17542389_G_A_b38
Acinar cell of pancrease	chr11_18259448_C_T_b38
Acinar cell of pancrease	chr11_18383963_G_T_b38
Acinar cell of pancrease	chr11_1844782_C_T_b38
Acinar cell of pancrease	chr11_18707103_T_C_b38
Acinar cell of pancrease	chr11_308059_T_C_b38
Acinar cell of pancrease	chr11_32417207_C_T_b38
Acinar cell of pancrease	chr11_34345486_A_C_b38
Acinar cell of pancrease	chr11_3792774_A_G_b38
Acinar cell of pancrease	chr11_46729851_T_C_b38
Acinar cell of pancrease	chr11_47447017_A_G_b38
Acinar cell of pancrease	chr11_57335876_A_G_b38
Acinar cell of pancrease	chr11_57434787_A_T_b38
Acinar cell of pancrease	chr11_57663595_C_G_b38
Acinar cell of pancrease	chr11_57779528_T_C_b38
Acinar cell of pancrease	chr11_59174798_C_T_b38
Acinar cell of pancrease	chr11_59814588_A_G_b38
Acinar cell of pancrease	chr11_60841939_T_C_b38
Acinar cell of pancrease	chr11_61667135_C_T_b38
Acinar cell of pancrease	chr11_61747198_G_C_b38
Acinar cell of pancrease	chr11_61904763_T_C_b38
Acinar cell of pancrease	chr11_62432797_A_T_b38
Acinar cell of pancrease	chr11_64916099_C_T_b38
Acinar cell of pancrease	chr11_64916159_C_A_b38
Acinar cell of pancrease	chr11_65610557_C_T_b38
Acinar cell of pancrease	chr11_66718672_T_C_b38
Acinar cell of pancrease	chr11_66956900_A_C_b38
Acinar cell of pancrease	chr11_67303295_C_T_b38
Acinar cell of pancrease	chr11_67575109_G_A_b38
Acinar cell of pancrease	chr11_67650039_C_T_b38
Acinar cell of pancrease	chr11_68321636_C_T_b38
Acinar cell of pancrease	chr11_691240_T_C_b38
Acinar cell of pancrease	chr11_69278268_A_G_b38
Acinar cell of pancrease	chr11_71253353_C_G_b38
Acinar cell of pancrease	chr11_73869383_A_G_b38
Acinar cell of pancrease	chr11_73889306_T_C_b38
Acinar cell of pancrease	chr11_73958289_A_C_b38
Acinar cell of pancrease	chr11_73969731_C_T_b38
Acinar cell of pancrease	chr11_77300224_A_G_b38
Acinar cell of pancrease	chr11_78061573_G_A_b38
Acinar cell of pancrease	chr11_78179828_G_A_b38
Acinar cell of pancrease	chr11_83068694_C_T_b38
Acinar cell of pancrease	chr11_86314904_G_A_b38
Acinar cell of pancrease	chr12_101698664_C_G_b38
Acinar cell of pancrease	chr12_10176099_C_T_b38
Acinar cell of pancrease	chr12_103842001_C_T_b38
Acinar cell of pancrease	chr12_105110986_G_A_b38
Acinar cell of pancrease	chr12_10716698_C_T_b38
Acinar cell of pancrease	chr12_108325233_G_A_b38
Acinar cell of pancrease	chr12_113061259_C_A_b38
Acinar cell of pancrease	chr12_120571395_C_T_b38
Acinar cell of pancrease	chr12_121034128_C_T_b38
Acinar cell of pancrease	chr12_12351250_A_G_b38
Acinar cell of pancrease	chr12_123699935_G_C_b38
Acinar cell of pancrease	chr12_124878664_C_T_b38
Acinar cell of pancrease	chr12_12873120_G_A_b38
Acinar cell of pancrease	chr12_24948600_G_A_b38
Acinar cell of pancrease	chr12_31010252_T_G_b38
Acinar cell of pancrease	chr12_31733060_A_C_b38
Acinar cell of pancrease	chr12_47943846_C_T_b38
Acinar cell of pancrease	chr12_49910052_T_C_b38
Acinar cell of pancrease	chr12_52176144_A_G_b38
Acinar cell of pancrease	chr12_52203352_G_C_b38
Acinar cell of pancrease	chr12_54084834_A_G_b38
Acinar cell of pancrease	chr12_54353322_A_G_b38
Acinar cell of pancrease	chr12_57049333_G_T_b38
Acinar cell of pancrease	chr12_57096317_T_C_b38
Acinar cell of pancrease	chr12_59597711_G_C_b38
Acinar cell of pancrease	chr12_6377995_T_C_b38
Acinar cell of pancrease	chr12_69570091_C_A_b38
Acinar cell of pancrease	chr12_7493181_A_G_b38
Acinar cell of pancrease	chr12_85844108_A_G_b38
Acinar cell of pancrease	chr12_9128343_C_G_b38
Acinar cell of pancrease	chr12_9253597_T_G_b38
Acinar cell of pancrease	chr12_9649935_G_A_b38
Acinar cell of pancrease	chr12_98500221_G_A_b38
Acinar cell of pancrease	chr13_100098954_T_C_b38
Acinar cell of pancrease	chr13_109779279_G_A_b38
Acinar cell of pancrease	chr13_113150760_C_A_b38
Acinar cell of pancrease	chr13_114233584_G_C_b38
Acinar cell of pancrease	chr13_19845997_C_T_b38
Acinar cell of pancrease	chr13_20175028_T_C_b38
Acinar cell of pancrease	chr13_20176175_T_C_b38
Acinar cell of pancrease	chr13_27943203_G_A_b38
Acinar cell of pancrease	chr13_30109085_G_A_b38
Acinar cell of pancrease	chr13_31158413_G_C_b38
Acinar cell of pancrease	chr13_60399016_C_G_b38
Acinar cell of pancrease	chr13_79386700_G_C_b38
Acinar cell of pancrease	chr13_95289355_C_T_b38
Acinar cell of pancrease	chr13_98585589_G_A_b38
Acinar cell of pancrease	chr14_102527728_T_C_b38
Acinar cell of pancrease	chr14_102922602_C_G_b38
Acinar cell of pancrease	chr14_102922615_C_T_b38
Acinar cell of pancrease	chr14_103137158_G_A_b38
Acinar cell of pancrease	chr14_103137159_A_T_b38
Acinar cell of pancrease	chr14_104683253_C_T_b38
Acinar cell of pancrease	chr14_104863699_A_T_b38
Acinar cell of pancrease	chr14_22851060_C_T_b38
Acinar cell of pancrease	chr14_30855356_A_G_b38
Acinar cell of pancrease	chr14_35416579_C_T_b38
Acinar cell of pancrease	chr14_39447531_A_C_b38
Acinar cell of pancrease	chr14_50657809_T_C_b38
Acinar cell of pancrease	chr14_50658522_T_C_b38
Acinar cell of pancrease	chr14_61765485_G_A_b38
Acinar cell of pancrease	chr14_67419129_T_C_b38
Acinar cell of pancrease	chr14_67419135_G_C_b38
Acinar cell of pancrease	chr14_70367051_G_T_b38
Acinar cell of pancrease	chr14_73712097_C_T_b38
Acinar cell of pancrease	chr14_94387527_G_A_b38
Acinar cell of pancrease	chr14_95531658_G_A_b38
Acinar cell of pancrease	chr14_95532429_G_A_b38
Acinar cell of pancrease	chr14_95537056_G_A_b38
Acinar cell of pancrease	chr14_96604055_G_A_b38
Acinar cell of pancrease	chr15_100335809_A_G_b38
Acinar cell of pancrease	chr15_100843384_T_A_b38
Acinar cell of pancrease	chr15_25860614_A_G_b38
Acinar cell of pancrease	chr15_35557723_T_G_b38
Acinar cell of pancrease	chr15_42108380_G_C_b38
Acinar cell of pancrease	chr15_42722279_G_A_b38
Acinar cell of pancrease	chr15_52100519_G_A_b38
Acinar cell of pancrease	chr15_53759056_C_T_b38
Acinar cell of pancrease	chr15_57388685_T_C_b38
Acinar cell of pancrease	chr15_59591899_G_A_b38
Acinar cell of pancrease	chr15_60398696_T_C_b38
Acinar cell of pancrease	chr15_72782330_A_T_b38
Acinar cell of pancrease	chr15_73924418_T_C_b38
Acinar cell of pancrease	chr15_74800043_T_C_b38
Acinar cell of pancrease	chr15_78892045_G_A_b38
Acinar cell of pancrease	chr15_79919261_T_C_b38
Acinar cell of pancrease	chr15_88636300_G_A_b38
Acinar cell of pancrease	chr15_90114608_T_C_b38
Acinar cell of pancrease	chr15_90405385_G_A_b38
Acinar cell of pancrease	chr15_99123840_G_A_b38
Acinar cell of pancrease	chr15_99124102_A_G_b38
Acinar cell of pancrease	chr16_10577821_G_A_b38
Acinar cell of pancrease	chr16_11255747_G_A_b38
Acinar cell of pancrease	chr16_11259447_A_G_b38
Acinar cell of pancrease	chr16_15094055_G_C_b38
Acinar cell of pancrease	chr16_15887701_C_T_b38
Acinar cell of pancrease	chr16_15967137_C_T_b38
Acinar cell of pancrease	chr16_1829064_A_T_b38
Acinar cell of pancrease	chr16_1909618_T_C_b38
Acinar cell of pancrease	chr16_19517720_C_A_b38
Acinar cell of pancrease	chr16_24526465_C_T_b38
Acinar cell of pancrease	chr16_25238050_C_T_b38
Acinar cell of pancrease	chr16_28609990_T_C_b38
Acinar cell of pancrease	chr16_31085555_A_C_b38
Acinar cell of pancrease	chr16_50566089_C_T_b38
Acinar cell of pancrease	chr16_56189833_T_C_b38
Acinar cell of pancrease	chr16_57280223_G_A_b38
Acinar cell of pancrease	chr16_67446360_A_G_b38
Acinar cell of pancrease	chr16_67958261_A_G_b38
Acinar cell of pancrease	chr16_68734443_C_G_b38
Acinar cell of pancrease	chr16_75212987_T_G_b38
Acinar cell of pancrease	chr16_75234347_T_C_b38
Acinar cell of pancrease	chr16_75268076_G_T_b38
Acinar cell of pancrease	chr16_81446747_C_T_b38
Acinar cell of pancrease	chr16_82027889_T_C_b38
Acinar cell of pancrease	chr16_83945712_T_C_b38
Acinar cell of pancrease	chr16_84177143_T_C_b38
Acinar cell of pancrease	chr16_84603197_T_C_b38
Acinar cell of pancrease	chr16_85902191_T_C_b38
Acinar cell of pancrease	chr16_87966917_C_T_b38
Acinar cell of pancrease	chr16_88104631_C_G_b38
Acinar cell of pancrease	chr16_89502105_G_C_b38
Acinar cell of pancrease	chr17_13011218_C_A_b38
Acinar cell of pancrease	chr17_18679085_C_A_b38
Acinar cell of pancrease	chr17_19398416_T_A_b38
Acinar cell of pancrease	chr17_19958145_C_T_b38
Acinar cell of pancrease	chr17_349256_G_A_b38
Acinar cell of pancrease	chr17_3557863_C_T_b38
Acinar cell of pancrease	chr17_3641833_G_A_b38
Acinar cell of pancrease	chr17_3660020_C_T_b38
Acinar cell of pancrease	chr17_38844417_T_C_b38
Acinar cell of pancrease	chr17_38880301_G_A_b38
Acinar cell of pancrease	chr17_39662679_A_G_b38
Acinar cell of pancrease	chr17_43219938_C_T_b38
Acinar cell of pancrease	chr17_45130059_G_T_b38
Acinar cell of pancrease	chr17_45312360_T_A_b38
Acinar cell of pancrease	chr17_46985036_A_T_b38
Acinar cell of pancrease	chr17_4721671_C_T_b38
Acinar cell of pancrease	chr17_47655239_G_A_b38
Acinar cell of pancrease	chr17_48528860_C_T_b38
Acinar cell of pancrease	chr17_4999178_C_T_b38
Acinar cell of pancrease	chr17_50059460_C_T_b38
Acinar cell of pancrease	chr17_5466613_T_C_b38
Acinar cell of pancrease	chr17_55284477_T_G_b38
Acinar cell of pancrease	chr17_60534824_A_G_b38
Acinar cell of pancrease	chr17_68531661_T_G_b38
Acinar cell of pancrease	chr17_74863466_G_A_b38
Acinar cell of pancrease	chr17_75119776_G_C_b38
Acinar cell of pancrease	chr17_75526740_G_C_b38
Acinar cell of pancrease	chr17_75875830_G_A_b38
Acinar cell of pancrease	chr17_76484887_T_G_b38
Acinar cell of pancrease	chr17_76641799_A_G_b38
Acinar cell of pancrease	chr17_76710264_G_A_b38
Acinar cell of pancrease	chr17_76710267_A_T_b38
Acinar cell of pancrease	chr17_78151534_A_T_b38
Acinar cell of pancrease	chr17_78916341_T_C_b38
Acinar cell of pancrease	chr17_80109766_G_A_b38
Acinar cell of pancrease	chr17_81316894_T_C_b38
Acinar cell of pancrease	chr17_81713323_C_T_b38
Acinar cell of pancrease	chr17_83056797_G_A_b38
Acinar cell of pancrease	chr17_83091989_A_G_b38
Acinar cell of pancrease	chr18_11857635_A_G_b38
Acinar cell of pancrease	chr18_12660286_T_G_b38
Acinar cell of pancrease	chr18_12996262_A_G_b38
Acinar cell of pancrease	chr18_3252901_A_G_b38
Acinar cell of pancrease	chr18_47919936_T_C_b38
Acinar cell of pancrease	chr18_59882031_A_G_b38
Acinar cell of pancrease	chr18_61882833_T_A_b38
Acinar cell of pancrease	chr18_674012_T_G_b38
Acinar cell of pancrease	chr18_70293330_A_C_b38
Acinar cell of pancrease	chr18_74499889_C_G_b38
Acinar cell of pancrease	chr18_79960332_T_A_b38
Acinar cell of pancrease	chr18_9877142_T_A_b38
Acinar cell of pancrease	chr19_10336058_G_A_b38
Acinar cell of pancrease	chr19_11922593_A_T_b38
Acinar cell of pancrease	chr19_12033739_G_A_b38
Acinar cell of pancrease	chr19_12440221_A_C_b38
Acinar cell of pancrease	chr19_12510885_C_G_b38
Acinar cell of pancrease	chr19_15934939_G_A_b38
Acinar cell of pancrease	chr19_16057214_T_C_b38
Acinar cell of pancrease	chr19_16197389_G_A_b38
Acinar cell of pancrease	chr19_17292552_A_G_b38
Acinar cell of pancrease	chr19_18517143_A_G_b38
Acinar cell of pancrease	chr19_1907675_T_C_b38
Acinar cell of pancrease	chr19_2047689_A_C_b38
Acinar cell of pancrease	chr19_20791793_G_C_b38
Acinar cell of pancrease	chr19_21510326_G_T_b38
Acinar cell of pancrease	chr19_2161444_G_A_b38
Acinar cell of pancrease	chr19_2169068_G_A_b38
Acinar cell of pancrease	chr19_3136964_A_G_b38
Acinar cell of pancrease	chr19_33509112_C_T_b38
Acinar cell of pancrease	chr19_34748584_C_A_b38
Acinar cell of pancrease	chr19_348743_T_C_b38
Acinar cell of pancrease	chr19_35130913_T_G_b38
Acinar cell of pancrease	chr19_35670454_T_A_b38
Acinar cell of pancrease	chr19_38250937_T_G_b38
Acinar cell of pancrease	chr19_40085190_T_C_b38
Acinar cell of pancrease	chr19_40585915_C_G_b38
Acinar cell of pancrease	chr19_41218915_G_A_b38
Acinar cell of pancrease	chr19_41267892_G_A_b38
Acinar cell of pancrease	chr19_4338176_A_G_b38
Acinar cell of pancrease	chr19_43463540_T_C_b38
Acinar cell of pancrease	chr19_45099592_C_A_b38
Acinar cell of pancrease	chr19_4518598_T_C_b38
Acinar cell of pancrease	chr19_4547359_C_G_b38
Acinar cell of pancrease	chr19_48255916_T_C_b38
Acinar cell of pancrease	chr19_48875910_C_T_b38
Acinar cell of pancrease	chr19_53842453_A_C_b38
Acinar cell of pancrease	chr19_6745094_T_C_b38
Acinar cell of pancrease	chr19_752878_T_C_b38
Acinar cell of pancrease	chr19_7888876_G_A_b38
Acinar cell of pancrease	chr19_7901109_C_G_b38
Acinar cell of pancrease	chr19_859368_G_T_b38
Acinar cell of pancrease	chr2_10122793_T_G_b38
Acinar cell of pancrease	chr2_101999666_T_C_b38
Acinar cell of pancrease	chr2_102337157_G_T_b38
Acinar cell of pancrease	chr2_113283164_C_T_b38
Acinar cell of pancrease	chr2_11390110_A_G_b38
Acinar cell of pancrease	chr2_119217204_G_A_b38
Acinar cell of pancrease	chr2_119225674_G_A_b38
Acinar cell of pancrease	chr2_168458110_A_G_b38
Acinar cell of pancrease	chr2_172431524_G_A_b38
Acinar cell of pancrease	chr2_1730118_A_C_b38
Acinar cell of pancrease	chr2_181655382_C_T_b38
Acinar cell of pancrease	chr2_188294042_A_G_b38
Acinar cell of pancrease	chr2_191247926_A_G_b38
Acinar cell of pancrease	chr2_19855679_A_G_b38
Acinar cell of pancrease	chr2_201183400_C_T_b38
Acinar cell of pancrease	chr2_202039083_G_A_b38
Acinar cell of pancrease	chr2_20212974_T_C_b38
Acinar cell of pancrease	chr2_206084527_A_G_b38
Acinar cell of pancrease	chr2_219049422_G_A_b38
Acinar cell of pancrease	chr2_219071772_C_T_b38
Acinar cell of pancrease	chr2_219565956_T_C_b38
Acinar cell of pancrease	chr2_231791261_T_C_b38
Acinar cell of pancrease	chr2_237590676_T_C_b38
Acinar cell of pancrease	chr2_237603812_A_G_b38
Acinar cell of pancrease	chr2_240893705_C_T_b38
Acinar cell of pancrease	chr2_241082327_G_T_b38
Acinar cell of pancrease	chr2_24912751_G_A_b38
Acinar cell of pancrease	chr2_25362215_C_T_b38
Acinar cell of pancrease	chr2_264019_C_A_b38
Acinar cell of pancrease	chr2_26757615_C_G_b38
Acinar cell of pancrease	chr2_27209774_C_A_b38
Acinar cell of pancrease	chr2_28754378_T_C_b38
Acinar cell of pancrease	chr2_31238529_G_A_b38
Acinar cell of pancrease	chr2_36366668_G_A_b38
Acinar cell of pancrease	chr2_38515498_C_T_b38
Acinar cell of pancrease	chr2_42776111_A_G_b38
Acinar cell of pancrease	chr2_43042041_G_C_b38
Acinar cell of pancrease	chr2_55713064_G_C_b38
Acinar cell of pancrease	chr2_70964078_T_C_b38
Acinar cell of pancrease	chr2_73625930_C_T_b38
Acinar cell of pancrease	chr2_75571632_G_C_b38
Acinar cell of pancrease	chr2_8679682_G_T_b38
Acinar cell of pancrease	chr2_88620189_A_C_b38
Acinar cell of pancrease	chr2_96819373_T_C_b38
Acinar cell of pancrease	chr2_9765830_T_A_b38
Acinar cell of pancrease	chr2_99476174_C_A_b38
Acinar cell of pancrease	chr20_20002746_T_C_b38
Acinar cell of pancrease	chr20_23403850_T_G_b38
Acinar cell of pancrease	chr20_25039805_C_T_b38
Acinar cell of pancrease	chr20_32732034_A_G_b38
Acinar cell of pancrease	chr20_3391360_C_T_b38
Acinar cell of pancrease	chr20_34861888_C_T_b38
Acinar cell of pancrease	chr20_35136007_T_C_b38
Acinar cell of pancrease	chr20_3680279_T_C_b38
Acinar cell of pancrease	chr20_3680300_G_C_b38
Acinar cell of pancrease	chr20_38168210_C_T_b38
Acinar cell of pancrease	chr20_44350804_G_A_b38
Acinar cell of pancrease	chr20_44526349_T_G_b38
Acinar cell of pancrease	chr20_45469654_C_G_b38
Acinar cell of pancrease	chr20_4819391_C_T_b38
Acinar cell of pancrease	chr20_62371133_A_T_b38
Acinar cell of pancrease	chr20_62378381_C_T_b38
Acinar cell of pancrease	chr20_63522320_T_G_b38
Acinar cell of pancrease	chr20_9051732_G_T_b38
Acinar cell of pancrease	chr21_15732342_G_A_b38
Acinar cell of pancrease	chr21_15749176_C_T_b38
Acinar cell of pancrease	chr21_42213971_G_A_b38
Acinar cell of pancrease	chr21_42389309_C_G_b38
Acinar cell of pancrease	chr21_45292889_C_T_b38
Acinar cell of pancrease	chr21_46000952_C_T_b38
Acinar cell of pancrease	chr21_46081812_G_T_b38
Acinar cell of pancrease	chr21_46189763_A_G_b38
Acinar cell of pancrease	chr22_17085316_G_T_b38
Acinar cell of pancrease	chr22_17221615_G_A_b38
Acinar cell of pancrease	chr22_18064820_C_G_b38
Acinar cell of pancrease	chr22_21669861_C_T_b38
Acinar cell of pancrease	chr22_23182895_T_C_b38
Acinar cell of pancrease	chr22_23803622_T_C_b38
Acinar cell of pancrease	chr22_26471689_C_T_b38
Acinar cell of pancrease	chr22_28819715_G_A_b38
Acinar cell of pancrease	chr22_28865171_C_T_b38
Acinar cell of pancrease	chr22_29756533_G_C_b38
Acinar cell of pancrease	chr22_30607151_A_G_b38
Acinar cell of pancrease	chr22_36374873_C_A_b38
Acinar cell of pancrease	chr22_37024082_C_G_b38
Acinar cell of pancrease	chr22_37053568_T_C_b38
Acinar cell of pancrease	chr22_37413199_G_A_b38
Acinar cell of pancrease	chr22_37426013_A_C_b38
Acinar cell of pancrease	chr22_37607228_G_C_b38
Acinar cell of pancrease	chr22_39235542_T_C_b38
Acinar cell of pancrease	chr22_39444125_C_T_b38
Acinar cell of pancrease	chr22_40000024_C_T_b38
Acinar cell of pancrease	chr22_40827186_C_T_b38
Acinar cell of pancrease	chr22_40853518_A_G_b38
Acinar cell of pancrease	chr22_43859452_C_T_b38
Acinar cell of pancrease	chr22_45159948_G_A_b38
Acinar cell of pancrease	chr22_45517010_A_G_b38
Acinar cell of pancrease	chr22_46241079_G_A_b38
Acinar cell of pancrease	chr22_46586246_G_A_b38
Acinar cell of pancrease	chr22_46586825_G_A_b38
Acinar cell of pancrease	chr22_46590687_G_A_b38
Acinar cell of pancrease	chr22_50190567_G_A_b38
Acinar cell of pancrease	chr22_50584911_A_G_b38
Acinar cell of pancrease	chr3_105867112_C_T_b38
Acinar cell of pancrease	chr3_113228934_G_C_b38
Acinar cell of pancrease	chr3_122365682_A_G_b38
Acinar cell of pancrease	chr3_123587144_G_A_b38
Acinar cell of pancrease	chr3_123587182_A_G_b38
Acinar cell of pancrease	chr3_12559030_T_C_b38
Acinar cell of pancrease	chr3_129588050_C_T_b38
Acinar cell of pancrease	chr3_130733439_A_G_b38
Acinar cell of pancrease	chr3_133570323_T_A_b38
Acinar cell of pancrease	chr3_138929121_C_A_b38
Acinar cell of pancrease	chr3_139677916_G_A_b38
Acinar cell of pancrease	chr3_170356729_G_C_b38
Acinar cell of pancrease	chr3_171791957_A_G_b38
Acinar cell of pancrease	chr3_177448171_C_G_b38
Acinar cell of pancrease	chr3_177448172_T_C_b38
Acinar cell of pancrease	chr3_177680440_A_T_b38
Acinar cell of pancrease	chr3_196639828_C_T_b38
Acinar cell of pancrease	chr3_3164597_C_T_b38
Acinar cell of pancrease	chr3_37987184_A_C_b38
Acinar cell of pancrease	chr3_42262801_G_A_b38
Acinar cell of pancrease	chr3_42705282_G_C_b38
Acinar cell of pancrease	chr3_45160860_A_T_b38
Acinar cell of pancrease	chr3_45986564_G_C_b38
Acinar cell of pancrease	chr3_46577121_C_T_b38
Acinar cell of pancrease	chr3_46577748_T_A_b38
Acinar cell of pancrease	chr3_49345745_A_G_b38
Acinar cell of pancrease	chr3_50663554_A_G_b38
Acinar cell of pancrease	chr3_5110621_A_G_b38
Acinar cell of pancrease	chr3_52688546_T_C_b38
Acinar cell of pancrease	chr3_58238585_C_T_b38
Acinar cell of pancrease	chr3_58537904_T_C_b38
Acinar cell of pancrease	chr3_64027741_G_A_b38
Acinar cell of pancrease	chr3_9903253_G_T_b38
Acinar cell of pancrease	chr4_102780603_G_A_b38
Acinar cell of pancrease	chr4_102780620_T_C_b38
Acinar cell of pancrease	chr4_108610168_C_T_b38
Acinar cell of pancrease	chr4_152936309_T_G_b38
Acinar cell of pancrease	chr4_184732366_C_G_b38
Acinar cell of pancrease	chr4_2402254_G_A_b38
Acinar cell of pancrease	chr4_2621632_C_T_b38
Acinar cell of pancrease	chr4_38662242_T_C_b38
Acinar cell of pancrease	chr4_38802784_C_T_b38
Acinar cell of pancrease	chr4_39527526_T_C_b38
Acinar cell of pancrease	chr4_6695946_T_C_b38
Acinar cell of pancrease	chr4_68369470_G_A_b38
Acinar cell of pancrease	chr4_69095621_G_A_b38
Acinar cell of pancrease	chr4_75723265_C_G_b38
Acinar cell of pancrease	chr4_76146330_A_G_b38
Acinar cell of pancrease	chr4_77843717_T_C_b38
Acinar cell of pancrease	chr4_78553732_T_G_b38
Acinar cell of pancrease	chr4_82424139_T_C_b38
Acinar cell of pancrease	chr4_83548699_C_T_b38
Acinar cell of pancrease	chr5_102295639_G_A_b38
Acinar cell of pancrease	chr5_103569489_A_T_b38
Acinar cell of pancrease	chr5_10748119_C_T_b38
Acinar cell of pancrease	chr5_123415153_T_C_b38
Acinar cell of pancrease	chr5_123415173_G_C_b38
Acinar cell of pancrease	chr5_132831564_G_C_b38
Acinar cell of pancrease	chr5_141866241_A_G_b38
Acinar cell of pancrease	chr5_141921717_T_C_b38
Acinar cell of pancrease	chr5_14870497_T_G_b38
Acinar cell of pancrease	chr5_14870582_G_C_b38
Acinar cell of pancrease	chr5_150317380_C_T_b38
Acinar cell of pancrease	chr5_150499684_C_T_b38
Acinar cell of pancrease	chr5_154465433_C_T_b38
Acinar cell of pancrease	chr5_157273451_G_A_b38
Acinar cell of pancrease	chr5_160476127_G_A_b38
Acinar cell of pancrease	chr5_163509458_A_G_b38
Acinar cell of pancrease	chr5_16930652_A_C_b38
Acinar cell of pancrease	chr5_176354417_C_T_b38
Acinar cell of pancrease	chr5_176400636_C_T_b38
Acinar cell of pancrease	chr5_176466575_T_G_b38
Acinar cell of pancrease	chr5_178208180_G_T_b38
Acinar cell of pancrease	chr5_34673696_A_G_b38
Acinar cell of pancrease	chr5_36607999_T_C_b38
Acinar cell of pancrease	chr5_52788177_A_C_b38
Acinar cell of pancrease	chr5_52789569_T_C_b38
Acinar cell of pancrease	chr5_52988131_C_T_b38
Acinar cell of pancrease	chr5_55234608_C_T_b38
Acinar cell of pancrease	chr5_60844234_T_C_b38
Acinar cell of pancrease	chr5_6638412_A_G_b38
Acinar cell of pancrease	chr5_73624062_G_A_b38
Acinar cell of pancrease	chr5_80054903_T_C_b38
Acinar cell of pancrease	chr5_80652004_G_A_b38
Acinar cell of pancrease	chr5_96945717_A_G_b38
Acinar cell of pancrease	chr6_105384235_T_C_b38
Acinar cell of pancrease	chr6_109477807_T_C_b38
Acinar cell of pancrease	chr6_111593622_G_A_b38
Acinar cell of pancrease	chr6_111597905_T_C_b38
Acinar cell of pancrease	chr6_116060831_T_C_b38
Acinar cell of pancrease	chr6_116550927_C_T_b38
Acinar cell of pancrease	chr6_131958003_C_A_b38
Acinar cell of pancrease	chr6_132101170_A_G_b38
Acinar cell of pancrease	chr6_134047815_G_A_b38
Acinar cell of pancrease	chr6_137030757_T_C_b38
Acinar cell of pancrease	chr6_138106042_G_C_b38
Acinar cell of pancrease	chr6_139370178_G_A_b38
Acinar cell of pancrease	chr6_149886113_C_T_b38
Acinar cell of pancrease	chr6_155273503_C_T_b38
Acinar cell of pancrease	chr6_160349280_A_G_b38
Acinar cell of pancrease	chr6_166987720_T_C_b38
Acinar cell of pancrease	chr6_169800671_C_A_b38
Acinar cell of pancrease	chr6_169810271_C_G_b38
Acinar cell of pancrease	chr6_24631879_T_C_b38
Acinar cell of pancrease	chr6_26365118_G_C_b38
Acinar cell of pancrease	chr6_28443443_T_G_b38
Acinar cell of pancrease	chr6_29942563_A_G_b38
Acinar cell of pancrease	chr6_29953064_A_G_b38
Acinar cell of pancrease	chr6_29953358_A_G_b38
Acinar cell of pancrease	chr6_29964961_G_C_b38
Acinar cell of pancrease	chr6_29967595_C_T_b38
Acinar cell of pancrease	chr6_30113179_G_A_b38
Acinar cell of pancrease	chr6_30574075_G_A_b38
Acinar cell of pancrease	chr6_30749481_C_T_b38
Acinar cell of pancrease	chr6_30752534_C_T_b38
Acinar cell of pancrease	chr6_31203447_G_T_b38
Acinar cell of pancrease	chr6_31203480_A_C_b38
Acinar cell of pancrease	chr6_31209317_G_A_b38
Acinar cell of pancrease	chr6_36682788_G_C_b38
Acinar cell of pancrease	chr6_37258744_A_G_b38
Acinar cell of pancrease	chr6_41278735_T_C_b38
Acinar cell of pancrease	chr6_41723558_A_G_b38
Acinar cell of pancrease	chr6_43278646_T_C_b38
Acinar cell of pancrease	chr6_43436773_G_A_b38
Acinar cell of pancrease	chr6_43490712_A_G_b38
Acinar cell of pancrease	chr6_44112191_G_A_b38
Acinar cell of pancrease	chr6_44173869_C_T_b38
Acinar cell of pancrease	chr6_46958392_A_G_b38
Acinar cell of pancrease	chr6_47701466_A_C_b38
Acinar cell of pancrease	chr6_52976681_C_G_b38
Acinar cell of pancrease	chr6_53673609_C_T_b38
Acinar cell of pancrease	chr6_56955450_A_G_b38
Acinar cell of pancrease	chr6_73704629_T_C_b38
Acinar cell of pancrease	chr6_8108389_G_A_b38
Acinar cell of pancrease	chr6_85404419_C_T_b38
Acinar cell of pancrease	chr6_85405471_T_C_b38
Acinar cell of pancrease	chr7_100868819_G_A_b38
Acinar cell of pancrease	chr7_101161149_C_T_b38
Acinar cell of pancrease	chr7_102274047_C_T_b38
Acinar cell of pancrease	chr7_107803388_G_A_b38
Acinar cell of pancrease	chr7_128940626_G_T_b38
Acinar cell of pancrease	chr7_130373797_G_T_b38
Acinar cell of pancrease	chr7_135193892_T_C_b38
Acinar cell of pancrease	chr7_139479599_C_A_b38
Acinar cell of pancrease	chr7_148880518_C_G_b38
Acinar cell of pancrease	chr7_150974349_A_G_b38
Acinar cell of pancrease	chr7_151012483_G_T_b38
Acinar cell of pancrease	chr7_151091590_A_G_b38
Acinar cell of pancrease	chr7_155291183_T_G_b38
Acinar cell of pancrease	chr7_155803897_C_G_b38
Acinar cell of pancrease	chr7_155803943_G_T_b38
Acinar cell of pancrease	chr7_158590915_C_T_b38
Acinar cell of pancrease	chr7_22728289_C_G_b38
Acinar cell of pancrease	chr7_23467900_C_T_b38
Acinar cell of pancrease	chr7_23545083_C_T_b38
Acinar cell of pancrease	chr7_23709661_T_G_b38
Acinar cell of pancrease	chr7_2413026_T_G_b38
Acinar cell of pancrease	chr7_27210758_A_G_b38
Acinar cell of pancrease	chr7_44326264_C_T_b38
Acinar cell of pancrease	chr7_508163_G_C_b38
Acinar cell of pancrease	chr7_5995797_A_C_b38
Acinar cell of pancrease	chr7_65021169_G_A_b38
Acinar cell of pancrease	chr7_6628334_C_G_b38
Acinar cell of pancrease	chr7_73734972_G_A_b38
Acinar cell of pancrease	chr7_74280136_C_G_b38
Acinar cell of pancrease	chr7_74455527_C_G_b38
Acinar cell of pancrease	chr7_75732967_C_T_b38
Acinar cell of pancrease	chr7_79461911_G_C_b38
Acinar cell of pancrease	chr7_92446124_C_T_b38
Acinar cell of pancrease	chr7_93921103_G_C_b38
Acinar cell of pancrease	chr7_95441175_A_G_b38
Acinar cell of pancrease	chr8_101493865_C_T_b38
Acinar cell of pancrease	chr8_123182500_C_T_b38
Acinar cell of pancrease	chr8_141327635_G_A_b38
Acinar cell of pancrease	chr8_141376434_G_C_b38
Acinar cell of pancrease	chr8_143940564_C_T_b38
Acinar cell of pancrease	chr8_22060578_A_C_b38
Acinar cell of pancrease	chr8_22622475_C_G_b38
Acinar cell of pancrease	chr8_23106089_T_G_b38
Acinar cell of pancrease	chr8_25459945_G_A_b38
Acinar cell of pancrease	chr8_27608640_T_C_b38
Acinar cell of pancrease	chr8_27786374_C_T_b38
Acinar cell of pancrease	chr8_38973540_A_G_b38
Acinar cell of pancrease	chr8_43051014_T_G_b38
Acinar cell of pancrease	chr8_6417442_A_C_b38
Acinar cell of pancrease	chr8_6877877_C_T_b38
Acinar cell of pancrease	chr8_94206703_A_G_b38
Acinar cell of pancrease	chr8_98300725_G_A_b38
Acinar cell of pancrease	chr9_105681923_G_T_b38
Acinar cell of pancrease	chr9_110254605_T_C_b38
Acinar cell of pancrease	chr9_111039425_A_C_b38
Acinar cell of pancrease	chr9_114598449_T_C_b38
Acinar cell of pancrease	chr9_121367630_T_C_b38
Acinar cell of pancrease	chr9_127576289_C_G_b38
Acinar cell of pancrease	chr9_12765606_C_A_b38
Acinar cell of pancrease	chr9_127952314_G_A_b38
Acinar cell of pancrease	chr9_129321395_T_G_b38
Acinar cell of pancrease	chr9_131094791_T_C_b38
Acinar cell of pancrease	chr9_133133850_C_G_b38
Acinar cell of pancrease	chr9_133258323_A_G_b38
Acinar cell of pancrease	chr9_133528744_G_A_b38
Acinar cell of pancrease	chr9_133544298_A_G_b38
Acinar cell of pancrease	chr9_133592197_C_T_b38
Acinar cell of pancrease	chr9_136109833_C_T_b38
Acinar cell of pancrease	chr9_136725815_G_A_b38
Acinar cell of pancrease	chr9_136994246_C_T_b38
Acinar cell of pancrease	chr9_137080743_C_T_b38
Acinar cell of pancrease	chr9_137195039_C_T_b38
Acinar cell of pancrease	chr9_137423974_A_G_b38
Acinar cell of pancrease	chr9_19250575_A_G_b38
Acinar cell of pancrease	chr9_33453382_C_T_b38
Acinar cell of pancrease	chr9_34997572_C_G_b38
Acinar cell of pancrease	chr9_35757078_A_G_b38
Acinar cell of pancrease	chr9_35801439_C_T_b38
Acinar cell of pancrease	chr9_35841074_C_T_b38
Acinar cell of pancrease	chr9_37603049_G_A_b38
Acinar cell of pancrease	chr9_37611154_G_T_b38
Acinar cell of pancrease	chr9_73149649_A_C_b38
Acinar cell of pancrease	chr9_83630074_C_T_b38
Acinar cell of pancrease	chr9_90801710_G_C_b38
Acinar cell of pancrease	chr9_91178433_G_C_b38
Acinar cell of pancrease	chr9_93132679_G_C_b38
Acinar cell of pancrease	chr9_99234969_T_C_b38
Acinar cell of pancrease	chrX_101550648_T_G_b38
Acinar cell of pancrease	chrX_119699115_A_G_b38
Acinar cell of pancrease	chrX_129736814_C_A_b38
Acinar cell of pancrease	chrX_129846042_C_T_b38
Acinar cell of pancrease	chrX_130092367_A_G_b38
Acinar cell of pancrease	chrX_132023823_G_A_b38
Acinar cell of pancrease	chrX_13934005_G_C_b38
Acinar cell of pancrease	chrX_154012856_G_A_b38
Acinar cell of pancrease	chrX_19361030_G_A_b38
Acinar cell of pancrease	chrX_2964339_A_G_b38
Acinar cell of pancrease	chrX_65532272_A_C_b38
Acinar cell of pancrease	chrX_68828458_C_T_b38
Antigen-presenting Epithelial cell	chr1_10388203_T_G_b38
Antigen-presenting Epithelial cell	chr1_108561784_A_G_b38
Antigen-presenting Epithelial cell	chr1_109092066_T_G_b38
Antigen-presenting Epithelial cell	chr1_109389286_C_T_b38
Antigen-presenting Epithelial cell	chr1_109411733_C_G_b38
Antigen-presenting Epithelial cell	chr1_110216425_G_A_b38
Antigen-presenting Epithelial cell	chr1_11026275_A_G_b38
Antigen-presenting Epithelial cell	chr1_110880054_C_T_b38
Antigen-presenting Epithelial cell	chr1_112974587_T_A_b38
Antigen-presenting Epithelial cell	chr1_113760344_C_T_b38
Antigen-presenting Epithelial cell	chr1_113948013_G_A_b38
Antigen-presenting Epithelial cell	chr1_117051665_G_A_b38
Antigen-presenting Epithelial cell	chr1_117607526_A_C_b38
Antigen-presenting Epithelial cell	chr1_117614363_T_G_b38
Antigen-presenting Epithelial cell	chr1_11814936_G_C_b38
Antigen-presenting Epithelial cell	chr1_11952923_G_A_b38
Antigen-presenting Epithelial cell	chr1_11986032_G_A_b38
Antigen-presenting Epithelial cell	chr1_147222655_G_T_b38
Antigen-presenting Epithelial cell	chr1_149875751_C_T_b38
Antigen-presenting Epithelial cell	chr1_150575271_G_A_b38
Antigen-presenting Epithelial cell	chr1_15247454_A_C_b38
Antigen-presenting Epithelial cell	chr1_154238226_A_G_b38
Antigen-presenting Epithelial cell	chr1_155971157_T_G_b38
Antigen-presenting Epithelial cell	chr1_155981172_C_T_b38
Antigen-presenting Epithelial cell	chr1_156128829_A_G_b38
Antigen-presenting Epithelial cell	chr1_156490516_T_A_b38
Antigen-presenting Epithelial cell	chr1_156661854_G_C_b38
Antigen-presenting Epithelial cell	chr1_156727264_T_C_b38
Antigen-presenting Epithelial cell	chr1_15687633_C_T_b38
Antigen-presenting Epithelial cell	chr1_159850236_C_T_b38
Antigen-presenting Epithelial cell	chr1_160629220_A_G_b38
Antigen-presenting Epithelial cell	chr1_160862856_A_G_b38
Antigen-presenting Epithelial cell	chr1_161086424_G_C_b38
Antigen-presenting Epithelial cell	chr1_161207016_A_G_b38
Antigen-presenting Epithelial cell	chr1_161722132_T_C_b38
Antigen-presenting Epithelial cell	chr1_161730441_T_C_b38
Antigen-presenting Epithelial cell	chr1_161736868_G_C_b38
Antigen-presenting Epithelial cell	chr1_16439071_A_G_b38
Antigen-presenting Epithelial cell	chr1_168196841_G_A_b38
Antigen-presenting Epithelial cell	chr1_169109621_G_A_b38
Antigen-presenting Epithelial cell	chr1_16961144_C_T_b38
Antigen-presenting Epithelial cell	chr1_16981663_C_T_b38
Antigen-presenting Epithelial cell	chr1_169887397_T_C_b38
Antigen-presenting Epithelial cell	chr1_169891332_G_A_b38
Antigen-presenting Epithelial cell	chr1_1722360_C_T_b38
Antigen-presenting Epithelial cell	chr1_173052209_T_C_b38
Antigen-presenting Epithelial cell	chr1_179037327_G_A_b38
Antigen-presenting Epithelial cell	chr1_179129635_C_T_b38
Antigen-presenting Epithelial cell	chr1_179969663_A_G_b38
Antigen-presenting Epithelial cell	chr1_179970039_G_A_b38
Antigen-presenting Epithelial cell	chr1_182396860_G_C_b38
Antigen-presenting Epithelial cell	chr1_183198723_C_T_b38
Antigen-presenting Epithelial cell	chr1_183590706_G_A_b38
Antigen-presenting Epithelial cell	chr1_184036611_G_C_b38
Antigen-presenting Epithelial cell	chr1_184746283_A_G_b38
Antigen-presenting Epithelial cell	chr1_184747845_T_C_b38
Antigen-presenting Epithelial cell	chr1_192148472_C_T_b38
Antigen-presenting Epithelial cell	chr1_19648839_G_A_b38
Antigen-presenting Epithelial cell	chr1_200359989_G_C_b38
Antigen-presenting Epithelial cell	chr1_201277099_C_T_b38
Antigen-presenting Epithelial cell	chr1_201435762_G_A_b38
Antigen-presenting Epithelial cell	chr1_201505562_C_G_b38
Antigen-presenting Epithelial cell	chr1_201899205_C_T_b38
Antigen-presenting Epithelial cell	chr1_202953066_T_C_b38
Antigen-presenting Epithelial cell	chr1_203186952_T_C_b38
Antigen-presenting Epithelial cell	chr1_203769637_T_C_b38
Antigen-presenting Epithelial cell	chr1_204349855_C_T_b38
Antigen-presenting Epithelial cell	chr1_205085278_C_T_b38
Antigen-presenting Epithelial cell	chr1_205086034_T_C_b38
Antigen-presenting Epithelial cell	chr1_205313851_C_T_b38
Antigen-presenting Epithelial cell	chr1_205582704_C_G_b38
Antigen-presenting Epithelial cell	chr1_205677330_C_T_b38
Antigen-presenting Epithelial cell	chr1_20578279_C_T_b38
Antigen-presenting Epithelial cell	chr1_206035111_A_G_b38
Antigen-presenting Epithelial cell	chr1_206770623_C_A_b38
Antigen-presenting Epithelial cell	chr1_207321071_T_C_b38
Antigen-presenting Epithelial cell	chr1_209651362_A_T_b38
Antigen-presenting Epithelial cell	chr1_209766254_C_T_b38
Antigen-presenting Epithelial cell	chr1_212287827_A_G_b38
Antigen-presenting Epithelial cell	chr1_214294145_G_T_b38
Antigen-presenting Epithelial cell	chr1_21975934_C_G_b38
Antigen-presenting Epithelial cell	chr1_222817311_G_C_b38
Antigen-presenting Epithelial cell	chr1_225422790_C_T_b38
Antigen-presenting Epithelial cell	chr1_225880099_G_A_b38
Antigen-presenting Epithelial cell	chr1_226550144_A_G_b38
Antigen-presenting Epithelial cell	chr1_226733829_G_C_b38
Antigen-presenting Epithelial cell	chr1_227308863_G_T_b38
Antigen-presenting Epithelial cell	chr1_228096175_T_C_b38
Antigen-presenting Epithelial cell	chr1_230425643_C_A_b38
Antigen-presenting Epithelial cell	chr1_230850035_C_T_b38
Antigen-presenting Epithelial cell	chr1_230973280_C_T_b38
Antigen-presenting Epithelial cell	chr1_2311682_G_C_b38
Antigen-presenting Epithelial cell	chr1_232943657_C_T_b38
Antigen-presenting Epithelial cell	chr1_234475906_C_T_b38
Antigen-presenting Epithelial cell	chr1_23528435_C_T_b38
Antigen-presenting Epithelial cell	chr1_236534367_G_T_b38
Antigen-presenting Epithelial cell	chr1_236588889_C_T_b38
Antigen-presenting Epithelial cell	chr1_23865710_A_G_b38
Antigen-presenting Epithelial cell	chr1_243257086_A_G_b38
Antigen-presenting Epithelial cell	chr1_244341970_C_G_b38
Antigen-presenting Epithelial cell	chr1_246547720_A_G_b38
Antigen-presenting Epithelial cell	chr1_246550756_G_A_b38
Antigen-presenting Epithelial cell	chr1_248810964_T_C_b38
Antigen-presenting Epithelial cell	chr1_25425655_C_T_b38
Antigen-presenting Epithelial cell	chr1_26275079_A_G_b38
Antigen-presenting Epithelial cell	chr1_26275760_C_T_b38
Antigen-presenting Epithelial cell	chr1_26317908_C_T_b38
Antigen-presenting Epithelial cell	chr1_26353477_A_G_b38
Antigen-presenting Epithelial cell	chr1_27392588_A_T_b38
Antigen-presenting Epithelial cell	chr1_27887472_G_C_b38
Antigen-presenting Epithelial cell	chr1_27904649_C_T_b38
Antigen-presenting Epithelial cell	chr1_27928656_C_T_b38
Antigen-presenting Epithelial cell	chr1_29171308_C_T_b38
Antigen-presenting Epithelial cell	chr1_31287144_T_C_b38
Antigen-presenting Epithelial cell	chr1_31639846_G_C_b38
Antigen-presenting Epithelial cell	chr1_31714566_A_T_b38
Antigen-presenting Epithelial cell	chr1_31921891_T_G_b38
Antigen-presenting Epithelial cell	chr1_32637463_G_A_b38
Antigen-presenting Epithelial cell	chr1_32670694_T_C_b38
Antigen-presenting Epithelial cell	chr1_35181642_T_C_b38
Antigen-presenting Epithelial cell	chr1_36162432_G_A_b38
Antigen-presenting Epithelial cell	chr1_36218372_A_G_b38
Antigen-presenting Epithelial cell	chr1_36335070_T_A_b38
Antigen-presenting Epithelial cell	chr1_37845114_G_A_b38
Antigen-presenting Epithelial cell	chr1_3789421_A_G_b38
Antigen-presenting Epithelial cell	chr1_37945773_G_A_b38
Antigen-presenting Epithelial cell	chr1_39956146_C_G_b38
Antigen-presenting Epithelial cell	chr1_40080292_T_G_b38
Antigen-presenting Epithelial cell	chr1_40094564_C_G_b38
Antigen-presenting Epithelial cell	chr1_40094727_C_T_b38
Antigen-presenting Epithelial cell	chr1_40700204_A_G_b38
Antigen-presenting Epithelial cell	chr1_41007611_A_G_b38
Antigen-presenting Epithelial cell	chr1_41366625_T_G_b38
Antigen-presenting Epithelial cell	chr1_42389770_T_C_b38
Antigen-presenting Epithelial cell	chr1_43166589_C_T_b38
Antigen-presenting Epithelial cell	chr1_43285638_T_A_b38
Antigen-presenting Epithelial cell	chr1_43980962_A_G_b38
Antigen-presenting Epithelial cell	chr1_44044456_C_T_b38
Antigen-presenting Epithelial cell	chr1_44779020_T_C_b38
Antigen-presenting Epithelial cell	chr1_44809667_C_G_b38
Antigen-presenting Epithelial cell	chr1_45619570_G_C_b38
Antigen-presenting Epithelial cell	chr1_45683613_G_A_b38
Antigen-presenting Epithelial cell	chr1_46406074_G_A_b38
Antigen-presenting Epithelial cell	chr1_46714246_C_G_b38
Antigen-presenting Epithelial cell	chr1_51517787_T_C_b38
Antigen-presenting Epithelial cell	chr1_52633219_C_T_b38
Antigen-presenting Epithelial cell	chr1_52724144_A_G_b38
Antigen-presenting Epithelial cell	chr1_53890167_C_T_b38
Antigen-presenting Epithelial cell	chr1_55022113_A_G_b38
Antigen-presenting Epithelial cell	chr1_5975796_G_A_b38
Antigen-presenting Epithelial cell	chr1_6007580_C_G_b38
Antigen-presenting Epithelial cell	chr1_62782409_A_G_b38
Antigen-presenting Epithelial cell	chr1_62801139_G_A_b38
Antigen-presenting Epithelial cell	chr1_6471590_C_T_b38
Antigen-presenting Epithelial cell	chr1_6550093_G_A_b38
Antigen-presenting Epithelial cell	chr1_66732959_C_T_b38
Antigen-presenting Epithelial cell	chr1_6800975_G_A_b38
Antigen-presenting Epithelial cell	chr1_71045832_G_A_b38
Antigen-presenting Epithelial cell	chr1_77292672_C_T_b38
Antigen-presenting Epithelial cell	chr1_77972454_G_T_b38
Antigen-presenting Epithelial cell	chr1_79011403_T_C_b38
Antigen-presenting Epithelial cell	chr1_84501081_T_C_b38
Antigen-presenting Epithelial cell	chr1_84888880_G_A_b38
Antigen-presenting Epithelial cell	chr1_85257885_C_G_b38
Antigen-presenting Epithelial cell	chr1_85258081_T_C_b38
Antigen-presenting Epithelial cell	chr1_85694562_C_T_b38
Antigen-presenting Epithelial cell	chr1_86383513_T_C_b38
Antigen-presenting Epithelial cell	chr1_86451173_G_A_b38
Antigen-presenting Epithelial cell	chr1_86714719_A_G_b38
Antigen-presenting Epithelial cell	chr1_88907688_T_C_b38
Antigen-presenting Epithelial cell	chr1_9110819_G_A_b38
Antigen-presenting Epithelial cell	chr1_9275686_C_T_b38
Antigen-presenting Epithelial cell	chr1_976215_A_G_b38
Antigen-presenting Epithelial cell	chr10_100006504_T_C_b38
Antigen-presenting Epithelial cell	chr10_100008570_G_C_b38
Antigen-presenting Epithelial cell	chr10_100290485_C_A_b38
Antigen-presenting Epithelial cell	chr10_101015448_T_C_b38
Antigen-presenting Epithelial cell	chr10_102048060_A_G_b38
Antigen-presenting Epithelial cell	chr10_102476883_A_C_b38
Antigen-presenting Epithelial cell	chr10_102484565_T_G_b38
Antigen-presenting Epithelial cell	chr10_102650979_C_T_b38
Antigen-presenting Epithelial cell	chr10_103471557_G_A_b38
Antigen-presenting Epithelial cell	chr10_10805902_A_G_b38
Antigen-presenting Epithelial cell	chr10_110217431_G_C_b38
Antigen-presenting Epithelial cell	chr10_110503272_C_T_b38
Antigen-presenting Epithelial cell	chr10_110504241_A_G_b38
Antigen-presenting Epithelial cell	chr10_119090652_A_G_b38
Antigen-presenting Epithelial cell	chr10_119587150_C_T_b38
Antigen-presenting Epithelial cell	chr10_119616512_G_A_b38
Antigen-presenting Epithelial cell	chr10_119652620_A_G_b38
Antigen-presenting Epithelial cell	chr10_12128175_C_T_b38
Antigen-presenting Epithelial cell	chr10_124761556_C_A_b38
Antigen-presenting Epithelial cell	chr10_132105953_G_C_b38
Antigen-presenting Epithelial cell	chr10_133275237_C_T_b38
Antigen-presenting Epithelial cell	chr10_17199706_C_T_b38
Antigen-presenting Epithelial cell	chr10_17952237_A_G_b38
Antigen-presenting Epithelial cell	chr10_21538867_G_A_b38
Antigen-presenting Epithelial cell	chr10_26857762_C_T_b38
Antigen-presenting Epithelial cell	chr10_27253750_A_C_b38
Antigen-presenting Epithelial cell	chr10_28535154_T_C_b38
Antigen-presenting Epithelial cell	chr10_28536086_C_G_b38
Antigen-presenting Epithelial cell	chr10_28539597_T_C_b38
Antigen-presenting Epithelial cell	chr10_34809908_T_G_b38
Antigen-presenting Epithelial cell	chr10_38095087_T_G_b38
Antigen-presenting Epithelial cell	chr10_42482577_G_T_b38
Antigen-presenting Epithelial cell	chr10_43846516_A_G_b38
Antigen-presenting Epithelial cell	chr10_45387293_A_G_b38
Antigen-presenting Epithelial cell	chr10_45592719_G_C_b38
Antigen-presenting Epithelial cell	chr10_48917523_G_C_b38
Antigen-presenting Epithelial cell	chr10_61452339_T_C_b38
Antigen-presenting Epithelial cell	chr10_63262268_T_C_b38
Antigen-presenting Epithelial cell	chr10_6611789_G_C_b38
Antigen-presenting Epithelial cell	chr10_68913674_G_A_b38
Antigen-presenting Epithelial cell	chr10_69089015_C_T_b38
Antigen-presenting Epithelial cell	chr10_69090292_T_C_b38
Antigen-presenting Epithelial cell	chr10_69133378_C_A_b38
Antigen-presenting Epithelial cell	chr10_69222776_G_A_b38
Antigen-presenting Epithelial cell	chr10_69820812_A_C_b38
Antigen-presenting Epithelial cell	chr10_70150147_T_C_b38
Antigen-presenting Epithelial cell	chr10_70491431_A_G_b38
Antigen-presenting Epithelial cell	chr10_71393023_T_G_b38
Antigen-presenting Epithelial cell	chr10_72275539_C_T_b38
Antigen-presenting Epithelial cell	chr10_73229692_G_A_b38
Antigen-presenting Epithelial cell	chr10_73601545_T_C_b38
Antigen-presenting Epithelial cell	chr10_73879820_C_T_b38
Antigen-presenting Epithelial cell	chr10_73909255_T_C_b38
Antigen-presenting Epithelial cell	chr10_80058753_G_A_b38
Antigen-presenting Epithelial cell	chr10_80460841_C_T_b38
Antigen-presenting Epithelial cell	chr10_80522995_G_A_b38
Antigen-presenting Epithelial cell	chr10_84329817_G_A_b38
Antigen-presenting Epithelial cell	chr10_86366164_C_T_b38
Antigen-presenting Epithelial cell	chr10_86966982_G_A_b38
Antigen-presenting Epithelial cell	chr10_89703994_A_C_b38
Antigen-presenting Epithelial cell	chr10_93896519_G_A_b38
Antigen-presenting Epithelial cell	chr10_95272855_T_C_b38
Antigen-presenting Epithelial cell	chr10_95544975_C_A_b38
Antigen-presenting Epithelial cell	chr10_96581090_T_C_b38
Antigen-presenting Epithelial cell	chr10_96585299_C_T_b38
Antigen-presenting Epithelial cell	chr10_98415303_C_T_b38
Antigen-presenting Epithelial cell	chr11_100693612_A_G_b38
Antigen-presenting Epithelial cell	chr11_10276133_T_C_b38
Antigen-presenting Epithelial cell	chr11_102802517_A_T_b38
Antigen-presenting Epithelial cell	chr11_10805597_C_T_b38
Antigen-presenting Epithelial cell	chr11_108236770_T_G_b38
Antigen-presenting Epithelial cell	chr11_110095787_A_C_b38
Antigen-presenting Epithelial cell	chr11_110103719_A_T_b38
Antigen-presenting Epithelial cell	chr11_110432388_C_T_b38
Antigen-presenting Epithelial cell	chr11_110433276_G_T_b38
Antigen-presenting Epithelial cell	chr11_111979050_C_T_b38
Antigen-presenting Epithelial cell	chr11_113384852_A_T_b38
Antigen-presenting Epithelial cell	chr11_113391849_A_G_b38
Antigen-presenting Epithelial cell	chr11_116851835_G_T_b38
Antigen-presenting Epithelial cell	chr11_117083849_C_T_b38
Antigen-presenting Epithelial cell	chr11_117146281_C_T_b38
Antigen-presenting Epithelial cell	chr11_117929454_C_T_b38
Antigen-presenting Epithelial cell	chr11_118291176_G_A_b38
Antigen-presenting Epithelial cell	chr11_11843597_A_G_b38
Antigen-presenting Epithelial cell	chr11_11845996_T_A_b38
Antigen-presenting Epithelial cell	chr11_118690701_T_G_b38
Antigen-presenting Epithelial cell	chr11_118775294_C_T_b38
Antigen-presenting Epithelial cell	chr11_119218680_C_G_b38
Antigen-presenting Epithelial cell	chr11_120138437_A_G_b38
Antigen-presenting Epithelial cell	chr11_120209176_G_T_b38
Antigen-presenting Epithelial cell	chr11_125071413_A_G_b38
Antigen-presenting Epithelial cell	chr11_125487601_T_C_b38
Antigen-presenting Epithelial cell	chr11_125902081_T_C_b38
Antigen-presenting Epithelial cell	chr11_128918729_G_A_b38
Antigen-presenting Epithelial cell	chr11_130000137_G_A_b38
Antigen-presenting Epithelial cell	chr11_1488008_T_C_b38
Antigen-presenting Epithelial cell	chr11_17076148_G_T_b38
Antigen-presenting Epithelial cell	chr11_1837952_G_A_b38
Antigen-presenting Epithelial cell	chr11_18383944_C_T_b38
Antigen-presenting Epithelial cell	chr11_1853062_G_A_b38
Antigen-presenting Epithelial cell	chr11_20352079_G_C_b38
Antigen-presenting Epithelial cell	chr11_205113_T_C_b38
Antigen-presenting Epithelial cell	chr11_2301968_C_G_b38
Antigen-presenting Epithelial cell	chr11_2306371_C_G_b38
Antigen-presenting Epithelial cell	chr11_2915722_G_A_b38
Antigen-presenting Epithelial cell	chr11_2940778_C_T_b38
Antigen-presenting Epithelial cell	chr11_2978949_A_G_b38
Antigen-presenting Epithelial cell	chr11_2979165_C_T_b38
Antigen-presenting Epithelial cell	chr11_3049840_G_A_b38
Antigen-presenting Epithelial cell	chr11_308178_T_C_b38
Antigen-presenting Epithelial cell	chr11_3154455_C_T_b38
Antigen-presenting Epithelial cell	chr11_320836_C_T_b38
Antigen-presenting Epithelial cell	chr11_33155846_G_A_b38
Antigen-presenting Epithelial cell	chr11_34102267_A_G_b38
Antigen-presenting Epithelial cell	chr11_35144419_G_A_b38
Antigen-presenting Epithelial cell	chr11_3795359_T_C_b38
Antigen-presenting Epithelial cell	chr11_43936275_G_A_b38
Antigen-presenting Epithelial cell	chr11_43944423_C_T_b38
Antigen-presenting Epithelial cell	chr11_46115505_T_C_b38
Antigen-presenting Epithelial cell	chr11_46117734_A_G_b38
Antigen-presenting Epithelial cell	chr11_47253513_G_A_b38
Antigen-presenting Epithelial cell	chr11_47540689_C_T_b38
Antigen-presenting Epithelial cell	chr11_57779528_T_C_b38
Antigen-presenting Epithelial cell	chr11_62427872_T_C_b38
Antigen-presenting Epithelial cell	chr11_62853164_T_C_b38
Antigen-presenting Epithelial cell	chr11_6317830_A_C_b38
Antigen-presenting Epithelial cell	chr11_63599586_A_G_b38
Antigen-presenting Epithelial cell	chr11_63609847_G_C_b38
Antigen-presenting Epithelial cell	chr11_63666543_C_T_b38
Antigen-presenting Epithelial cell	chr11_63818332_C_A_b38
Antigen-presenting Epithelial cell	chr11_63952149_C_A_b38
Antigen-presenting Epithelial cell	chr11_64391234_G_A_b38
Antigen-presenting Epithelial cell	chr11_65355775_T_G_b38
Antigen-presenting Epithelial cell	chr11_65552280_G_A_b38
Antigen-presenting Epithelial cell	chr11_65791795_A_G_b38
Antigen-presenting Epithelial cell	chr11_6605367_C_G_b38
Antigen-presenting Epithelial cell	chr11_66078793_A_G_b38
Antigen-presenting Epithelial cell	chr11_66275491_G_A_b38
Antigen-presenting Epithelial cell	chr11_66339254_T_C_b38
Antigen-presenting Epithelial cell	chr11_67368375_A_G_b38
Antigen-presenting Epithelial cell	chr11_67488770_G_C_b38
Antigen-presenting Epithelial cell	chr11_67573229_G_A_b38
Antigen-presenting Epithelial cell	chr11_67575109_G_A_b38
Antigen-presenting Epithelial cell	chr11_691018_A_T_b38
Antigen-presenting Epithelial cell	chr11_693831_G_A_b38
Antigen-presenting Epithelial cell	chr11_70000435_C_G_b38
Antigen-presenting Epithelial cell	chr11_72042099_G_C_b38
Antigen-presenting Epithelial cell	chr11_7255007_G_A_b38
Antigen-presenting Epithelial cell	chr11_73327701_C_G_b38
Antigen-presenting Epithelial cell	chr11_7520370_C_T_b38
Antigen-presenting Epithelial cell	chr11_75813751_C_T_b38
Antigen-presenting Epithelial cell	chr11_78573688_A_G_b38
Antigen-presenting Epithelial cell	chr11_7996197_G_T_b38
Antigen-presenting Epithelial cell	chr11_8253457_C_T_b38
Antigen-presenting Epithelial cell	chr11_827602_C_T_b38
Antigen-presenting Epithelial cell	chr11_82899097_A_G_b38
Antigen-presenting Epithelial cell	chr11_83159114_A_G_b38
Antigen-presenting Epithelial cell	chr11_83170342_C_T_b38
Antigen-presenting Epithelial cell	chr11_85810189_C_A_b38
Antigen-presenting Epithelial cell	chr11_86063820_T_C_b38
Antigen-presenting Epithelial cell	chr11_86246274_A_G_b38
Antigen-presenting Epithelial cell	chr11_86246649_A_G_b38
Antigen-presenting Epithelial cell	chr11_86314904_G_A_b38
Antigen-presenting Epithelial cell	chr11_86382963_G_C_b38
Antigen-presenting Epithelial cell	chr11_88180157_T_C_b38
Antigen-presenting Epithelial cell	chr11_8917240_A_G_b38
Antigen-presenting Epithelial cell	chr11_9252550_G_C_b38
Antigen-presenting Epithelial cell	chr11_9331198_C_T_b38
Antigen-presenting Epithelial cell	chr11_93845547_G_A_b38
Antigen-presenting Epithelial cell	chr11_93864872_A_G_b38
Antigen-presenting Epithelial cell	chr11_95770472_T_C_b38
Antigen-presenting Epithelial cell	chr12_103842001_C_T_b38
Antigen-presenting Epithelial cell	chr12_103859184_G_A_b38
Antigen-presenting Epithelial cell	chr12_103859245_G_A_b38
Antigen-presenting Epithelial cell	chr12_103948094_G_A_b38
Antigen-presenting Epithelial cell	chr12_103972702_A_G_b38
Antigen-presenting Epithelial cell	chr12_107750324_T_C_b38
Antigen-presenting Epithelial cell	chr12_10812355_T_C_b38
Antigen-presenting Epithelial cell	chr12_108715144_A_G_b38
Antigen-presenting Epithelial cell	chr12_108721912_T_C_b38
Antigen-presenting Epithelial cell	chr12_108721979_G_A_b38
Antigen-presenting Epithelial cell	chr12_108728878_A_C_b38
Antigen-presenting Epithelial cell	chr12_109696904_G_C_b38
Antigen-presenting Epithelial cell	chr12_109864465_C_T_b38
Antigen-presenting Epithelial cell	chr12_109906482_C_A_b38
Antigen-presenting Epithelial cell	chr12_109907427_A_T_b38
Antigen-presenting Epithelial cell	chr12_111369695_G_A_b38
Antigen-presenting Epithelial cell	chr12_111394189_A_G_b38
Antigen-presenting Epithelial cell	chr12_113233083_G_A_b38
Antigen-presenting Epithelial cell	chr12_113233384_A_G_b38
Antigen-presenting Epithelial cell	chr12_119613464_A_G_b38
Antigen-presenting Epithelial cell	chr12_120097365_G_A_b38
Antigen-presenting Epithelial cell	chr12_120262686_C_T_b38
Antigen-presenting Epithelial cell	chr12_120358806_G_C_b38
Antigen-presenting Epithelial cell	chr12_120464476_T_C_b38
Antigen-presenting Epithelial cell	chr12_120902336_A_T_b38
Antigen-presenting Epithelial cell	chr12_121576094_G_C_b38
Antigen-presenting Epithelial cell	chr12_121714355_C_G_b38
Antigen-presenting Epithelial cell	chr12_122208411_C_T_b38
Antigen-presenting Epithelial cell	chr12_122510825_C_T_b38
Antigen-presenting Epithelial cell	chr12_122716992_C_G_b38
Antigen-presenting Epithelial cell	chr12_123446099_C_G_b38
Antigen-presenting Epithelial cell	chr12_12492325_C_T_b38
Antigen-presenting Epithelial cell	chr12_132719518_C_T_b38
Antigen-presenting Epithelial cell	chr12_132760766_G_A_b38
Antigen-presenting Epithelial cell	chr12_21516885_G_A_b38
Antigen-presenting Epithelial cell	chr12_22449862_A_G_b38
Antigen-presenting Epithelial cell	chr12_22532317_T_C_b38
Antigen-presenting Epithelial cell	chr12_25248028_G_C_b38
Antigen-presenting Epithelial cell	chr12_2905842_G_A_b38
Antigen-presenting Epithelial cell	chr12_29782463_C_A_b38
Antigen-presenting Epithelial cell	chr12_31961224_G_A_b38
Antigen-presenting Epithelial cell	chr12_32682166_C_T_b38
Antigen-presenting Epithelial cell	chr12_42238949_T_C_b38
Antigen-presenting Epithelial cell	chr12_45218816_A_G_b38
Antigen-presenting Epithelial cell	chr12_45219014_G_A_b38
Antigen-presenting Epithelial cell	chr12_45987423_C_T_b38
Antigen-presenting Epithelial cell	chr12_47755137_T_C_b38
Antigen-presenting Epithelial cell	chr12_47810673_T_C_b38
Antigen-presenting Epithelial cell	chr12_47811021_A_G_b38
Antigen-presenting Epithelial cell	chr12_49906536_A_G_b38
Antigen-presenting Epithelial cell	chr12_51202980_T_C_b38
Antigen-presenting Epithelial cell	chr12_51327491_C_T_b38
Antigen-presenting Epithelial cell	chr12_51590565_T_C_b38
Antigen-presenting Epithelial cell	chr12_52203352_G_C_b38
Antigen-presenting Epithelial cell	chr12_53184330_A_C_b38
Antigen-presenting Epithelial cell	chr12_53623891_G_A_b38
Antigen-presenting Epithelial cell	chr12_54372335_C_A_b38
Antigen-presenting Epithelial cell	chr12_55720985_G_C_b38
Antigen-presenting Epithelial cell	chr12_56985832_C_G_b38
Antigen-presenting Epithelial cell	chr12_57096317_T_C_b38
Antigen-presenting Epithelial cell	chr12_6196022_C_A_b38
Antigen-presenting Epithelial cell	chr12_6538662_A_G_b38
Antigen-presenting Epithelial cell	chr12_67271676_G_C_b38
Antigen-presenting Epithelial cell	chr12_67280124_G_A_b38
Antigen-presenting Epithelial cell	chr12_6972216_G_A_b38
Antigen-presenting Epithelial cell	chr12_71655642_G_A_b38
Antigen-presenting Epithelial cell	chr12_71695383_C_T_b38
Antigen-presenting Epithelial cell	chr12_7192206_A_G_b38
Antigen-presenting Epithelial cell	chr12_74540963_G_T_b38
Antigen-presenting Epithelial cell	chr12_756804_C_G_b38
Antigen-presenting Epithelial cell	chr12_76020898_G_T_b38
Antigen-presenting Epithelial cell	chr12_76067357_T_C_b38
Antigen-presenting Epithelial cell	chr12_7933487_C_A_b38
Antigen-presenting Epithelial cell	chr12_7955844_A_G_b38
Antigen-presenting Epithelial cell	chr12_79933563_C_T_b38
Antigen-presenting Epithelial cell	chr12_89349837_A_G_b38
Antigen-presenting Epithelial cell	chr12_9128343_C_G_b38
Antigen-presenting Epithelial cell	chr13_100069507_T_C_b38
Antigen-presenting Epithelial cell	chr13_100673796_C_T_b38
Antigen-presenting Epithelial cell	chr13_102604085_A_T_b38
Antigen-presenting Epithelial cell	chr13_106562006_T_C_b38
Antigen-presenting Epithelial cell	chr13_107854828_G_C_b38
Antigen-presenting Epithelial cell	chr13_113507995_A_G_b38
Antigen-presenting Epithelial cell	chr13_25285678_C_T_b38
Antigen-presenting Epithelial cell	chr13_26202862_A_G_b38
Antigen-presenting Epithelial cell	chr13_26265726_A_G_b38
Antigen-presenting Epithelial cell	chr13_39028497_T_C_b38
Antigen-presenting Epithelial cell	chr13_39029361_G_A_b38
Antigen-presenting Epithelial cell	chr13_41461220_G_C_b38
Antigen-presenting Epithelial cell	chr13_42274663_C_A_b38
Antigen-presenting Epithelial cell	chr13_43773458_T_C_b38
Antigen-presenting Epithelial cell	chr13_47992487_G_A_b38
Antigen-presenting Epithelial cell	chr13_48092625_C_G_b38
Antigen-presenting Epithelial cell	chr13_49806268_G_A_b38
Antigen-presenting Epithelial cell	chr13_51811989_C_T_b38
Antigen-presenting Epithelial cell	chr13_52638879_C_T_b38
Antigen-presenting Epithelial cell	chr13_52664708_A_G_b38
Antigen-presenting Epithelial cell	chr13_95678477_G_A_b38
Antigen-presenting Epithelial cell	chr13_98558557_C_T_b38
Antigen-presenting Epithelial cell	chr13_99240059_G_A_b38
Antigen-presenting Epithelial cell	chr13_99484316_G_T_b38
Antigen-presenting Epithelial cell	chr14_100525030_G_C_b38
Antigen-presenting Epithelial cell	chr14_100548081_G_C_b38
Antigen-presenting Epithelial cell	chr14_103315479_T_C_b38
Antigen-presenting Epithelial cell	chr14_103928437_T_C_b38
Antigen-presenting Epithelial cell	chr14_104690073_G_A_b38
Antigen-presenting Epithelial cell	chr14_105170250_G_A_b38
Antigen-presenting Epithelial cell	chr14_20477747_A_C_b38
Antigen-presenting Epithelial cell	chr14_21071903_C_T_b38
Antigen-presenting Epithelial cell	chr14_23006817_C_A_b38
Antigen-presenting Epithelial cell	chr14_31024824_C_G_b38
Antigen-presenting Epithelial cell	chr14_49581589_C_T_b38
Antigen-presenting Epithelial cell	chr14_54438608_T_C_b38
Antigen-presenting Epithelial cell	chr14_56120057_A_G_b38
Antigen-presenting Epithelial cell	chr14_58293044_G_A_b38
Antigen-presenting Epithelial cell	chr14_60250685_A_G_b38
Antigen-presenting Epithelial cell	chr14_64924384_C_G_b38
Antigen-presenting Epithelial cell	chr14_69769883_A_G_b38
Antigen-presenting Epithelial cell	chr14_71916159_C_T_b38
Antigen-presenting Epithelial cell	chr14_73710920_C_T_b38
Antigen-presenting Epithelial cell	chr14_73774985_T_G_b38
Antigen-presenting Epithelial cell	chr14_74492353_C_T_b38
Antigen-presenting Epithelial cell	chr14_74495530_G_A_b38
Antigen-presenting Epithelial cell	chr14_75125780_G_C_b38
Antigen-presenting Epithelial cell	chr14_76743195_T_A_b38
Antigen-presenting Epithelial cell	chr14_77040862_G_T_b38
Antigen-presenting Epithelial cell	chr14_80931230_G_T_b38
Antigen-presenting Epithelial cell	chr14_81530025_C_T_b38
Antigen-presenting Epithelial cell	chr14_87986637_C_T_b38
Antigen-presenting Epithelial cell	chr14_87989144_C_T_b38
Antigen-presenting Epithelial cell	chr14_91402747_G_A_b38
Antigen-presenting Epithelial cell	chr14_91413718_G_A_b38
Antigen-presenting Epithelial cell	chr14_92507316_C_T_b38
Antigen-presenting Epithelial cell	chr14_93318038_G_A_b38
Antigen-presenting Epithelial cell	chr14_95524870_T_C_b38
Antigen-presenting Epithelial cell	chr14_96519816_A_G_b38
Antigen-presenting Epithelial cell	chr15_101234161_C_T_b38
Antigen-presenting Epithelial cell	chr15_101234821_G_C_b38
Antigen-presenting Epithelial cell	chr15_101246528_T_C_b38
Antigen-presenting Epithelial cell	chr15_34109906_T_C_b38
Antigen-presenting Epithelial cell	chr15_34427734_C_G_b38
Antigen-presenting Epithelial cell	chr15_34993642_T_G_b38
Antigen-presenting Epithelial cell	chr15_35557723_T_G_b38
Antigen-presenting Epithelial cell	chr15_36587691_G_A_b38
Antigen-presenting Epithelial cell	chr15_38069246_C_T_b38
Antigen-presenting Epithelial cell	chr15_40045261_T_G_b38
Antigen-presenting Epithelial cell	chr15_40486518_C_T_b38
Antigen-presenting Epithelial cell	chr15_41232315_G_A_b38
Antigen-presenting Epithelial cell	chr15_41490486_A_C_b38
Antigen-presenting Epithelial cell	chr15_42530091_C_T_b38
Antigen-presenting Epithelial cell	chr15_43798600_T_C_b38
Antigen-presenting Epithelial cell	chr15_48641624_C_G_b38
Antigen-presenting Epithelial cell	chr15_52100666_G_A_b38
Antigen-presenting Epithelial cell	chr15_52519157_T_C_b38
Antigen-presenting Epithelial cell	chr15_53758146_T_C_b38
Antigen-presenting Epithelial cell	chr15_55758919_T_C_b38
Antigen-presenting Epithelial cell	chr15_56725690_A_G_b38
Antigen-presenting Epithelial cell	chr15_58735472_T_C_b38
Antigen-presenting Epithelial cell	chr15_58773115_G_A_b38
Antigen-presenting Epithelial cell	chr15_59365849_G_T_b38
Antigen-presenting Epithelial cell	chr15_60408218_C_T_b38
Antigen-presenting Epithelial cell	chr15_63156272_T_C_b38
Antigen-presenting Epithelial cell	chr15_65082734_C_T_b38
Antigen-presenting Epithelial cell	chr15_65533136_A_G_b38
Antigen-presenting Epithelial cell	chr15_66370282_A_T_b38
Antigen-presenting Epithelial cell	chr15_66501275_T_G_b38
Antigen-presenting Epithelial cell	chr15_66567114_A_G_b38
Antigen-presenting Epithelial cell	chr15_67067400_G_A_b38
Antigen-presenting Epithelial cell	chr15_67550695_G_A_b38
Antigen-presenting Epithelial cell	chr15_72476469_A_G_b38
Antigen-presenting Epithelial cell	chr15_74193421_G_T_b38
Antigen-presenting Epithelial cell	chr15_74379071_G_C_b38
Antigen-presenting Epithelial cell	chr15_74379119_C_A_b38
Antigen-presenting Epithelial cell	chr15_74379228_T_C_b38
Antigen-presenting Epithelial cell	chr15_74844353_T_C_b38
Antigen-presenting Epithelial cell	chr15_75023437_A_G_b38
Antigen-presenting Epithelial cell	chr15_75037754_G_T_b38
Antigen-presenting Epithelial cell	chr15_75037818_T_G_b38
Antigen-presenting Epithelial cell	chr15_75890608_C_T_b38
Antigen-presenting Epithelial cell	chr15_78061934_C_T_b38
Antigen-presenting Epithelial cell	chr15_78068349_G_A_b38
Antigen-presenting Epithelial cell	chr15_78542347_A_G_b38
Antigen-presenting Epithelial cell	chr15_83053307_A_G_b38
Antigen-presenting Epithelial cell	chr15_83063035_T_C_b38
Antigen-presenting Epithelial cell	chr15_84833597_C_T_b38
Antigen-presenting Epithelial cell	chr15_85382404_A_G_b38
Antigen-presenting Epithelial cell	chr15_88636324_G_C_b38
Antigen-presenting Epithelial cell	chr15_89809380_A_G_b38
Antigen-presenting Epithelial cell	chr15_90114608_T_C_b38
Antigen-presenting Epithelial cell	chr15_90191804_G_A_b38
Antigen-presenting Epithelial cell	chr15_90405385_G_A_b38
Antigen-presenting Epithelial cell	chr15_90987590_A_G_b38
Antigen-presenting Epithelial cell	chr15_99110966_C_T_b38
Antigen-presenting Epithelial cell	chr16_10871258_T_C_b38
Antigen-presenting Epithelial cell	chr16_11651991_A_G_b38
Antigen-presenting Epithelial cell	chr16_11666330_T_C_b38
Antigen-presenting Epithelial cell	chr16_11740965_T_C_b38
Antigen-presenting Epithelial cell	chr16_11793674_A_T_b38
Antigen-presenting Epithelial cell	chr16_11800198_A_T_b38
Antigen-presenting Epithelial cell	chr16_1245102_C_T_b38
Antigen-presenting Epithelial cell	chr16_12815527_G_A_b38
Antigen-presenting Epithelial cell	chr16_1343180_G_C_b38
Antigen-presenting Epithelial cell	chr16_1457987_C_T_b38
Antigen-presenting Epithelial cell	chr16_15038105_A_G_b38
Antigen-presenting Epithelial cell	chr16_15879771_A_G_b38
Antigen-presenting Epithelial cell	chr16_1822016_G_A_b38
Antigen-presenting Epithelial cell	chr16_1822030_A_G_b38
Antigen-presenting Epithelial cell	chr16_1824942_G_A_b38
Antigen-presenting Epithelial cell	chr16_1825078_G_C_b38
Antigen-presenting Epithelial cell	chr16_1961063_T_C_b38
Antigen-presenting Epithelial cell	chr16_19710433_C_T_b38
Antigen-presenting Epithelial cell	chr16_2008039_T_A_b38
Antigen-presenting Epithelial cell	chr16_20899015_C_T_b38
Antigen-presenting Epithelial cell	chr16_231300_G_A_b38
Antigen-presenting Epithelial cell	chr16_2422313_G_C_b38
Antigen-presenting Epithelial cell	chr16_24549809_G_A_b38
Antigen-presenting Epithelial cell	chr16_2866653_G_C_b38
Antigen-presenting Epithelial cell	chr16_29809974_C_T_b38
Antigen-presenting Epithelial cell	chr16_38974_A_G_b38
Antigen-presenting Epithelial cell	chr16_46890140_T_C_b38
Antigen-presenting Epithelial cell	chr16_48247491_T_C_b38
Antigen-presenting Epithelial cell	chr16_4830826_C_A_b38
Antigen-presenting Epithelial cell	chr16_4866875_T_G_b38
Antigen-presenting Epithelial cell	chr16_54293681_A_G_b38
Antigen-presenting Epithelial cell	chr16_56933846_G_A_b38
Antigen-presenting Epithelial cell	chr16_57084469_T_C_b38
Antigen-presenting Epithelial cell	chr16_57084503_G_A_b38
Antigen-presenting Epithelial cell	chr16_57727799_A_C_b38
Antigen-presenting Epithelial cell	chr16_58127070_A_G_b38
Antigen-presenting Epithelial cell	chr16_58183797_T_C_b38
Antigen-presenting Epithelial cell	chr16_58183895_C_T_b38
Antigen-presenting Epithelial cell	chr16_593098_C_T_b38
Antigen-presenting Epithelial cell	chr16_66369297_C_T_b38
Antigen-presenting Epithelial cell	chr16_68270489_C_A_b38
Antigen-presenting Epithelial cell	chr16_69179387_A_G_b38
Antigen-presenting Epithelial cell	chr16_70461213_G_A_b38
Antigen-presenting Epithelial cell	chr16_70704917_C_G_b38
Antigen-presenting Epithelial cell	chr16_71721375_C_G_b38
Antigen-presenting Epithelial cell	chr16_71725019_A_G_b38
Antigen-presenting Epithelial cell	chr16_71727085_C_A_b38
Antigen-presenting Epithelial cell	chr16_74760573_G_A_b38
Antigen-presenting Epithelial cell	chr16_77428427_A_G_b38
Antigen-presenting Epithelial cell	chr16_80992850_G_A_b38
Antigen-presenting Epithelial cell	chr16_81086470_T_C_b38
Antigen-presenting Epithelial cell	chr16_81463893_A_G_b38
Antigen-presenting Epithelial cell	chr16_84177082_A_G_b38
Antigen-presenting Epithelial cell	chr16_84180732_C_A_b38
Antigen-presenting Epithelial cell	chr16_84501263_G_C_b38
Antigen-presenting Epithelial cell	chr16_86520230_C_T_b38
Antigen-presenting Epithelial cell	chr16_8795295_C_G_b38
Antigen-presenting Epithelial cell	chr16_87966917_C_T_b38
Antigen-presenting Epithelial cell	chr16_8849595_T_G_b38
Antigen-presenting Epithelial cell	chr16_88701060_C_T_b38
Antigen-presenting Epithelial cell	chr16_89471289_C_T_b38
Antigen-presenting Epithelial cell	chr16_89565642_A_G_b38
Antigen-presenting Epithelial cell	chr16_89723889_C_T_b38
Antigen-presenting Epithelial cell	chr16_89803353_T_C_b38
Antigen-presenting Epithelial cell	chr16_90013161_G_C_b38
Antigen-presenting Epithelial cell	chr17_10698004_C_A_b38
Antigen-presenting Epithelial cell	chr17_1380621_A_C_b38
Antigen-presenting Epithelial cell	chr17_14294434_T_G_b38
Antigen-presenting Epithelial cell	chr17_1530464_A_G_b38
Antigen-presenting Epithelial cell	chr17_1776511_A_G_b38
Antigen-presenting Epithelial cell	chr17_17838561_A_G_b38
Antigen-presenting Epithelial cell	chr17_17958046_T_C_b38
Antigen-presenting Epithelial cell	chr17_18377593_G_A_b38
Antigen-presenting Epithelial cell	chr17_18860764_G_A_b38
Antigen-presenting Epithelial cell	chr17_18961868_A_G_b38
Antigen-presenting Epithelial cell	chr17_19043239_T_C_b38
Antigen-presenting Epithelial cell	chr17_19398416_T_A_b38
Antigen-presenting Epithelial cell	chr17_2008591_G_A_b38
Antigen-presenting Epithelial cell	chr17_21210841_A_G_b38
Antigen-presenting Epithelial cell	chr17_22522704_T_C_b38
Antigen-presenting Epithelial cell	chr17_2295598_T_C_b38
Antigen-presenting Epithelial cell	chr17_28747471_G_T_b38
Antigen-presenting Epithelial cell	chr17_28761418_C_T_b38
Antigen-presenting Epithelial cell	chr17_31319985_G_A_b38
Antigen-presenting Epithelial cell	chr17_32369277_G_A_b38
Antigen-presenting Epithelial cell	chr17_32495486_G_C_b38
Antigen-presenting Epithelial cell	chr17_349256_G_A_b38
Antigen-presenting Epithelial cell	chr17_3660045_C_T_b38
Antigen-presenting Epithelial cell	chr17_38852297_G_A_b38
Antigen-presenting Epithelial cell	chr17_39926554_T_C_b38
Antigen-presenting Epithelial cell	chr17_40096407_G_A_b38
Antigen-presenting Epithelial cell	chr17_40205918_T_C_b38
Antigen-presenting Epithelial cell	chr17_41800770_C_T_b38
Antigen-presenting Epithelial cell	chr17_42136260_T_C_b38
Antigen-presenting Epithelial cell	chr17_427811_T_C_b38
Antigen-presenting Epithelial cell	chr17_43021069_G_A_b38
Antigen-presenting Epithelial cell	chr17_43176078_A_G_b38
Antigen-presenting Epithelial cell	chr17_44032458_T_C_b38
Antigen-presenting Epithelial cell	chr17_44501597_T_C_b38
Antigen-presenting Epithelial cell	chr17_44826427_G_A_b38
Antigen-presenting Epithelial cell	chr17_44888172_T_C_b38
Antigen-presenting Epithelial cell	chr17_45256638_G_C_b38
Antigen-presenting Epithelial cell	chr17_46188924_G_C_b38
Antigen-presenting Epithelial cell	chr17_46188976_T_C_b38
Antigen-presenting Epithelial cell	chr17_4697469_G_A_b38
Antigen-presenting Epithelial cell	chr17_4706345_C_T_b38
Antigen-presenting Epithelial cell	chr17_47240051_T_A_b38
Antigen-presenting Epithelial cell	chr17_47648186_T_C_b38
Antigen-presenting Epithelial cell	chr17_48050997_G_C_b38
Antigen-presenting Epithelial cell	chr17_48097353_A_G_b38
Antigen-presenting Epithelial cell	chr17_48929131_T_C_b38
Antigen-presenting Epithelial cell	chr17_4986659_C_G_b38
Antigen-presenting Epithelial cell	chr17_50218825_A_C_b38
Antigen-presenting Epithelial cell	chr17_51262740_C_T_b38
Antigen-presenting Epithelial cell	chr17_54964159_T_G_b38
Antigen-presenting Epithelial cell	chr17_54966408_C_T_b38
Antigen-presenting Epithelial cell	chr17_56982704_G_T_b38
Antigen-presenting Epithelial cell	chr17_57090494_G_A_b38
Antigen-presenting Epithelial cell	chr17_58001377_C_T_b38
Antigen-presenting Epithelial cell	chr17_58317689_G_T_b38
Antigen-presenting Epithelial cell	chr17_63760899_G_A_b38
Antigen-presenting Epithelial cell	chr17_64001926_G_A_b38
Antigen-presenting Epithelial cell	chr17_65556888_C_G_b38
Antigen-presenting Epithelial cell	chr17_66304963_C_T_b38
Antigen-presenting Epithelial cell	chr17_6644848_T_C_b38
Antigen-presenting Epithelial cell	chr17_6657277_A_T_b38
Antigen-presenting Epithelial cell	chr17_67732678_G_A_b38
Antigen-presenting Epithelial cell	chr17_67837430_T_C_b38
Antigen-presenting Epithelial cell	chr17_70181624_C_A_b38
Antigen-presenting Epithelial cell	chr17_73164991_G_T_b38
Antigen-presenting Epithelial cell	chr17_73238613_G_A_b38
Antigen-presenting Epithelial cell	chr17_74463637_G_A_b38
Antigen-presenting Epithelial cell	chr17_74632798_G_T_b38
Antigen-presenting Epithelial cell	chr17_7477362_C_T_b38
Antigen-presenting Epithelial cell	chr17_74779201_C_G_b38
Antigen-presenting Epithelial cell	chr17_74867861_T_C_b38
Antigen-presenting Epithelial cell	chr17_75646201_C_T_b38
Antigen-presenting Epithelial cell	chr17_7598587_G_C_b38
Antigen-presenting Epithelial cell	chr17_76053946_G_A_b38
Antigen-presenting Epithelial cell	chr17_76643729_A_G_b38
Antigen-presenting Epithelial cell	chr17_76716228_A_G_b38
Antigen-presenting Epithelial cell	chr17_78361297_G_A_b38
Antigen-presenting Epithelial cell	chr17_7889147_G_C_b38
Antigen-presenting Epithelial cell	chr17_78916336_C_G_b38
Antigen-presenting Epithelial cell	chr17_80109766_G_A_b38
Antigen-presenting Epithelial cell	chr17_80422416_C_G_b38
Antigen-presenting Epithelial cell	chr17_81032233_G_A_b38
Antigen-presenting Epithelial cell	chr17_81727588_A_G_b38
Antigen-presenting Epithelial cell	chr17_81828846_G_C_b38
Antigen-presenting Epithelial cell	chr17_83048753_C_T_b38
Antigen-presenting Epithelial cell	chr17_83082971_T_C_b38
Antigen-presenting Epithelial cell	chr18_12374924_C_T_b38
Antigen-presenting Epithelial cell	chr18_12993544_A_G_b38
Antigen-presenting Epithelial cell	chr18_23423303_C_G_b38
Antigen-presenting Epithelial cell	chr18_23505893_G_A_b38
Antigen-presenting Epithelial cell	chr18_23585445_T_C_b38
Antigen-presenting Epithelial cell	chr18_26225429_T_C_b38
Antigen-presenting Epithelial cell	chr18_31666518_T_C_b38
Antigen-presenting Epithelial cell	chr18_3258992_C_T_b38
Antigen-presenting Epithelial cell	chr18_35497128_A_G_b38
Antigen-presenting Epithelial cell	chr18_35974812_A_G_b38
Antigen-presenting Epithelial cell	chr18_45951545_G_A_b38
Antigen-presenting Epithelial cell	chr18_45962598_C_T_b38
Antigen-presenting Epithelial cell	chr18_46090454_C_T_b38
Antigen-presenting Epithelial cell	chr18_51188576_C_T_b38
Antigen-presenting Epithelial cell	chr18_51211789_T_C_b38
Antigen-presenting Epithelial cell	chr18_54285186_C_A_b38
Antigen-presenting Epithelial cell	chr18_56622636_T_C_b38
Antigen-presenting Epithelial cell	chr18_57801377_C_T_b38
Antigen-presenting Epithelial cell	chr18_59352586_C_T_b38
Antigen-presenting Epithelial cell	chr18_62537243_G_A_b38
Antigen-presenting Epithelial cell	chr18_70202598_A_G_b38
Antigen-presenting Epithelial cell	chr18_70292371_G_A_b38
Antigen-presenting Epithelial cell	chr18_74291320_G_A_b38
Antigen-presenting Epithelial cell	chr18_79977397_C_T_b38
Antigen-presenting Epithelial cell	chr18_79982916_G_A_b38
Antigen-presenting Epithelial cell	chr18_809504_T_C_b38
Antigen-presenting Epithelial cell	chr18_9117564_C_T_b38
Antigen-presenting Epithelial cell	chr18_9597057_C_T_b38
Antigen-presenting Epithelial cell	chr18_9870049_C_G_b38
Antigen-presenting Epithelial cell	chr19_1065045_C_T_b38
Antigen-presenting Epithelial cell	chr19_10667971_A_G_b38
Antigen-presenting Epithelial cell	chr19_1095582_A_G_b38
Antigen-presenting Epithelial cell	chr19_11096426_T_C_b38
Antigen-presenting Epithelial cell	chr19_11137826_C_T_b38
Antigen-presenting Epithelial cell	chr19_11578074_A_T_b38
Antigen-presenting Epithelial cell	chr19_1168754_G_A_b38
Antigen-presenting Epithelial cell	chr19_12033739_G_A_b38
Antigen-presenting Epithelial cell	chr19_12289449_G_A_b38
Antigen-presenting Epithelial cell	chr19_14574455_G_A_b38
Antigen-presenting Epithelial cell	chr19_15323571_T_C_b38
Antigen-presenting Epithelial cell	chr19_16086567_C_T_b38
Antigen-presenting Epithelial cell	chr19_18316140_T_C_b38
Antigen-presenting Epithelial cell	chr19_18321323_C_G_b38
Antigen-presenting Epithelial cell	chr19_1847699_A_C_b38
Antigen-presenting Epithelial cell	chr19_18517143_A_G_b38
Antigen-presenting Epithelial cell	chr19_19809438_T_C_b38
Antigen-presenting Epithelial cell	chr19_2045301_A_G_b38
Antigen-presenting Epithelial cell	chr19_2048282_G_T_b38
Antigen-presenting Epithelial cell	chr19_21358819_C_A_b38
Antigen-presenting Epithelial cell	chr19_2171491_G_A_b38
Antigen-presenting Epithelial cell	chr19_22515531_G_A_b38
Antigen-presenting Epithelial cell	chr19_23701715_C_G_b38
Antigen-presenting Epithelial cell	chr19_2904275_C_G_b38
Antigen-presenting Epithelial cell	chr19_290898_G_A_b38
Antigen-presenting Epithelial cell	chr19_290947_C_A_b38
Antigen-presenting Epithelial cell	chr19_3065726_G_A_b38
Antigen-presenting Epithelial cell	chr19_3104158_G_C_b38
Antigen-presenting Epithelial cell	chr19_3142007_C_A_b38
Antigen-presenting Epithelial cell	chr19_32344739_C_T_b38
Antigen-presenting Epithelial cell	chr19_34351583_T_C_b38
Antigen-presenting Epithelial cell	chr19_34430256_A_G_b38
Antigen-presenting Epithelial cell	chr19_34747420_A_T_b38
Antigen-presenting Epithelial cell	chr19_35309759_G_T_b38
Antigen-presenting Epithelial cell	chr19_3618690_A_C_b38
Antigen-presenting Epithelial cell	chr19_36216162_A_G_b38
Antigen-presenting Epithelial cell	chr19_38733773_A_G_b38
Antigen-presenting Epithelial cell	chr19_38775598_T_G_b38
Antigen-presenting Epithelial cell	chr19_39533684_C_T_b38
Antigen-presenting Epithelial cell	chr19_39824762_G_A_b38
Antigen-presenting Epithelial cell	chr19_41176369_A_G_b38
Antigen-presenting Epithelial cell	chr19_41267892_G_A_b38
Antigen-presenting Epithelial cell	chr19_41323676_T_A_b38
Antigen-presenting Epithelial cell	chr19_41323701_G_A_b38
Antigen-presenting Epithelial cell	chr19_41802009_A_G_b38
Antigen-presenting Epithelial cell	chr19_41861875_A_G_b38
Antigen-presenting Epithelial cell	chr19_41888059_T_C_b38
Antigen-presenting Epithelial cell	chr19_42199681_A_G_b38
Antigen-presenting Epithelial cell	chr19_4540417_A_G_b38
Antigen-presenting Epithelial cell	chr19_45493042_T_G_b38
Antigen-presenting Epithelial cell	chr19_458829_G_A_b38
Antigen-presenting Epithelial cell	chr19_46289395_A_G_b38
Antigen-presenting Epithelial cell	chr19_47047841_G_A_b38
Antigen-presenting Epithelial cell	chr19_47364506_C_G_b38
Antigen-presenting Epithelial cell	chr19_48113401_C_A_b38
Antigen-presenting Epithelial cell	chr19_48255702_T_C_b38
Antigen-presenting Epithelial cell	chr19_48881996_C_G_b38
Antigen-presenting Epithelial cell	chr19_49097086_C_T_b38
Antigen-presenting Epithelial cell	chr19_49097989_C_G_b38
Antigen-presenting Epithelial cell	chr19_49490126_G_T_b38
Antigen-presenting Epithelial cell	chr19_49679440_T_C_b38
Antigen-presenting Epithelial cell	chr19_49805636_T_C_b38
Antigen-presenting Epithelial cell	chr19_49888042_C_T_b38
Antigen-presenting Epithelial cell	chr19_50860984_T_C_b38
Antigen-presenting Epithelial cell	chr19_51019947_T_C_b38
Antigen-presenting Epithelial cell	chr19_51742904_C_T_b38
Antigen-presenting Epithelial cell	chr19_51880316_A_C_b38
Antigen-presenting Epithelial cell	chr19_53348401_A_G_b38
Antigen-presenting Epithelial cell	chr19_54121445_A_G_b38
Antigen-presenting Epithelial cell	chr19_54486079_A_T_b38
Antigen-presenting Epithelial cell	chr19_54803494_T_C_b38
Antigen-presenting Epithelial cell	chr19_55071333_G_C_b38
Antigen-presenting Epithelial cell	chr19_55080702_G_A_b38
Antigen-presenting Epithelial cell	chr19_55251894_G_A_b38
Antigen-presenting Epithelial cell	chr19_55453097_T_C_b38
Antigen-presenting Epithelial cell	chr19_57639918_T_C_b38
Antigen-presenting Epithelial cell	chr19_57804479_A_T_b38
Antigen-presenting Epithelial cell	chr19_58001804_A_G_b38
Antigen-presenting Epithelial cell	chr19_58091571_G_A_b38
Antigen-presenting Epithelial cell	chr19_58325903_A_G_b38
Antigen-presenting Epithelial cell	chr19_7901109_C_G_b38
Antigen-presenting Epithelial cell	chr19_8306006_C_T_b38
Antigen-presenting Epithelial cell	chr19_8312293_A_C_b38
Antigen-presenting Epithelial cell	chr19_8463426_A_G_b38
Antigen-presenting Epithelial cell	chr19_8488746_C_T_b38
Antigen-presenting Epithelial cell	chr2_101473276_C_T_b38
Antigen-presenting Epithelial cell	chr2_106452571_C_T_b38
Antigen-presenting Epithelial cell	chr2_109630010_G_T_b38
Antigen-presenting Epithelial cell	chr2_110106331_G_A_b38
Antigen-presenting Epithelial cell	chr2_112429179_G_C_b38
Antigen-presenting Epithelial cell	chr2_112648276_C_A_b38
Antigen-presenting Epithelial cell	chr2_112662161_C_G_b38
Antigen-presenting Epithelial cell	chr2_112665894_G_A_b38
Antigen-presenting Epithelial cell	chr2_112706498_T_C_b38
Antigen-presenting Epithelial cell	chr2_113900676_A_G_b38
Antigen-presenting Epithelial cell	chr2_118102895_C_T_b38
Antigen-presenting Epithelial cell	chr2_121722629_G_A_b38
Antigen-presenting Epithelial cell	chr2_134713720_T_C_b38
Antigen-presenting Epithelial cell	chr2_148652621_C_T_b38
Antigen-presenting Epithelial cell	chr2_148656870_A_G_b38
Antigen-presenting Epithelial cell	chr2_159716207_A_G_b38
Antigen-presenting Epithelial cell	chr2_159719647_A_G_b38
Antigen-presenting Epithelial cell	chr2_160214520_G_A_b38
Antigen-presenting Epithelial cell	chr2_169586077_T_C_b38
Antigen-presenting Epithelial cell	chr2_171435752_A_G_b38
Antigen-presenting Epithelial cell	chr2_1730118_A_C_b38
Antigen-presenting Epithelial cell	chr2_1730169_C_T_b38
Antigen-presenting Epithelial cell	chr2_173959941_A_G_b38
Antigen-presenting Epithelial cell	chr2_174493706_A_T_b38
Antigen-presenting Epithelial cell	chr2_174752712_A_C_b38
Antigen-presenting Epithelial cell	chr2_175181927_A_G_b38
Antigen-presenting Epithelial cell	chr2_177223123_A_G_b38
Antigen-presenting Epithelial cell	chr2_189771685_C_G_b38
Antigen-presenting Epithelial cell	chr2_190317984_C_G_b38
Antigen-presenting Epithelial cell	chr2_197496334_C_T_b38
Antigen-presenting Epithelial cell	chr2_19874241_G_C_b38
Antigen-presenting Epithelial cell	chr2_19975141_A_G_b38
Antigen-presenting Epithelial cell	chr2_201183400_C_T_b38
Antigen-presenting Epithelial cell	chr2_202873047_A_G_b38
Antigen-presenting Epithelial cell	chr2_203017975_C_A_b38
Antigen-presenting Epithelial cell	chr2_207156217_G_A_b38
Antigen-presenting Epithelial cell	chr2_208009859_A_G_b38
Antigen-presenting Epithelial cell	chr2_208265568_A_G_b38
Antigen-presenting Epithelial cell	chr2_213150581_A_G_b38
Antigen-presenting Epithelial cell	chr2_214808109_A_G_b38
Antigen-presenting Epithelial cell	chr2_216388445_G_A_b38
Antigen-presenting Epithelial cell	chr2_218291184_A_T_b38
Antigen-presenting Epithelial cell	chr2_224026230_G_A_b38
Antigen-presenting Epithelial cell	chr2_230867417_G_C_b38
Antigen-presenting Epithelial cell	chr2_231058339_C_T_b38
Antigen-presenting Epithelial cell	chr2_231071204_C_T_b38
Antigen-presenting Epithelial cell	chr2_237474256_A_G_b38
Antigen-presenting Epithelial cell	chr2_238185697_G_C_b38
Antigen-presenting Epithelial cell	chr2_238195164_T_C_b38
Antigen-presenting Epithelial cell	chr2_238195259_C_A_b38
Antigen-presenting Epithelial cell	chr2_238429082_G_A_b38
Antigen-presenting Epithelial cell	chr2_240452660_A_G_b38
Antigen-presenting Epithelial cell	chr2_240690821_C_T_b38
Antigen-presenting Epithelial cell	chr2_24081816_T_C_b38
Antigen-presenting Epithelial cell	chr2_241318444_G_A_b38
Antigen-presenting Epithelial cell	chr2_241335583_C_G_b38
Antigen-presenting Epithelial cell	chr2_241817616_T_C_b38
Antigen-presenting Epithelial cell	chr2_24907582_A_G_b38
Antigen-presenting Epithelial cell	chr2_26242159_G_C_b38
Antigen-presenting Epithelial cell	chr2_26354469_C_T_b38
Antigen-presenting Epithelial cell	chr2_27368937_T_C_b38
Antigen-presenting Epithelial cell	chr2_27908376_A_G_b38
Antigen-presenting Epithelial cell	chr2_31213837_C_T_b38
Antigen-presenting Epithelial cell	chr2_3652327_C_G_b38
Antigen-presenting Epithelial cell	chr2_38592764_G_A_b38
Antigen-presenting Epithelial cell	chr2_39138166_A_G_b38
Antigen-presenting Epithelial cell	chr2_43240696_G_A_b38
Antigen-presenting Epithelial cell	chr2_47162919_T_C_b38
Antigen-presenting Epithelial cell	chr2_55233917_A_G_b38
Antigen-presenting Epithelial cell	chr2_55420655_A_G_b38
Antigen-presenting Epithelial cell	chr2_61464305_T_C_b38
Antigen-presenting Epithelial cell	chr2_61534639_A_G_b38
Antigen-presenting Epithelial cell	chr2_64526600_C_T_b38
Antigen-presenting Epithelial cell	chr2_65126738_A_G_b38
Antigen-presenting Epithelial cell	chr2_69817076_C_A_b38
Antigen-presenting Epithelial cell	chr2_69946898_T_C_b38
Antigen-presenting Epithelial cell	chr2_70115683_A_G_b38
Antigen-presenting Epithelial cell	chr2_70258749_G_C_b38
Antigen-presenting Epithelial cell	chr2_70291710_C_G_b38
Antigen-presenting Epithelial cell	chr2_73109679_T_G_b38
Antigen-presenting Epithelial cell	chr2_73214257_C_G_b38
Antigen-presenting Epithelial cell	chr2_75648191_A_G_b38
Antigen-presenting Epithelial cell	chr2_85705825_T_C_b38
Antigen-presenting Epithelial cell	chr2_85908078_G_A_b38
Antigen-presenting Epithelial cell	chr2_86116788_G_T_b38
Antigen-presenting Epithelial cell	chr2_86875369_G_T_b38
Antigen-presenting Epithelial cell	chr2_88167940_C_A_b38
Antigen-presenting Epithelial cell	chr2_96635096_T_A_b38
Antigen-presenting Epithelial cell	chr2_9753325_T_C_b38
Antigen-presenting Epithelial cell	chr2_97713589_C_A_b38
Antigen-presenting Epithelial cell	chr2_98453336_G_A_b38
Antigen-presenting Epithelial cell	chr2_9847396_A_T_b38
Antigen-presenting Epithelial cell	chr2_99481151_T_C_b38
Antigen-presenting Epithelial cell	chr2_99482291_T_G_b38
Antigen-presenting Epithelial cell	chr20_10022373_C_T_b38
Antigen-presenting Epithelial cell	chr20_10660312_C_T_b38
Antigen-presenting Epithelial cell	chr20_1130971_T_C_b38
Antigen-presenting Epithelial cell	chr20_13800478_A_G_b38
Antigen-presenting Epithelial cell	chr20_16566201_T_C_b38
Antigen-presenting Epithelial cell	chr20_17961094_C_T_b38
Antigen-presenting Epithelial cell	chr20_17964423_T_G_b38
Antigen-presenting Epithelial cell	chr20_17972928_C_T_b38
Antigen-presenting Epithelial cell	chr20_24989170_T_C_b38
Antigen-presenting Epithelial cell	chr20_25083855_C_A_b38
Antigen-presenting Epithelial cell	chr20_2874820_A_G_b38
Antigen-presenting Epithelial cell	chr20_31516233_G_C_b38
Antigen-presenting Epithelial cell	chr20_31523837_T_C_b38
Antigen-presenting Epithelial cell	chr20_31870809_C_T_b38
Antigen-presenting Epithelial cell	chr20_32008046_C_G_b38
Antigen-presenting Epithelial cell	chr20_32831982_T_C_b38
Antigen-presenting Epithelial cell	chr20_32855088_A_G_b38
Antigen-presenting Epithelial cell	chr20_32999790_G_A_b38
Antigen-presenting Epithelial cell	chr20_34523978_T_C_b38
Antigen-presenting Epithelial cell	chr20_35702359_A_G_b38
Antigen-presenting Epithelial cell	chr20_35706981_C_G_b38
Antigen-presenting Epithelial cell	chr20_35733216_T_C_b38
Antigen-presenting Epithelial cell	chr20_35735631_T_C_b38
Antigen-presenting Epithelial cell	chr20_37347695_G_A_b38
Antigen-presenting Epithelial cell	chr20_37349700_G_T_b38
Antigen-presenting Epithelial cell	chr20_38168210_C_T_b38
Antigen-presenting Epithelial cell	chr20_41147406_C_T_b38
Antigen-presenting Epithelial cell	chr20_44526349_T_G_b38
Antigen-presenting Epithelial cell	chr20_44536730_G_T_b38
Antigen-presenting Epithelial cell	chr20_45774047_C_T_b38
Antigen-presenting Epithelial cell	chr20_45859856_A_C_b38
Antigen-presenting Epithelial cell	chr20_49287289_T_G_b38
Antigen-presenting Epithelial cell	chr20_49288471_G_A_b38
Antigen-presenting Epithelial cell	chr20_49703128_G_T_b38
Antigen-presenting Epithelial cell	chr20_50186457_G_A_b38
Antigen-presenting Epithelial cell	chr20_50516532_A_G_b38
Antigen-presenting Epithelial cell	chr20_5117745_C_T_b38
Antigen-presenting Epithelial cell	chr20_56348928_C_T_b38
Antigen-presenting Epithelial cell	chr20_57399723_C_T_b38
Antigen-presenting Epithelial cell	chr20_58307441_T_C_b38
Antigen-presenting Epithelial cell	chr20_58691857_T_C_b38
Antigen-presenting Epithelial cell	chr20_62831150_G_C_b38
Antigen-presenting Epithelial cell	chr20_62832832_C_T_b38
Antigen-presenting Epithelial cell	chr20_62954354_C_T_b38
Antigen-presenting Epithelial cell	chr20_63641230_G_T_b38
Antigen-presenting Epithelial cell	chr20_63696914_C_T_b38
Antigen-presenting Epithelial cell	chr20_63699064_T_C_b38
Antigen-presenting Epithelial cell	chr21_29026978_G_A_b38
Antigen-presenting Epithelial cell	chr21_29033442_G_T_b38
Antigen-presenting Epithelial cell	chr21_29080900_T_C_b38
Antigen-presenting Epithelial cell	chr21_31667007_A_G_b38
Antigen-presenting Epithelial cell	chr21_33261740_C_G_b38
Antigen-presenting Epithelial cell	chr21_33911251_C_T_b38
Antigen-presenting Epithelial cell	chr21_36044883_C_T_b38
Antigen-presenting Epithelial cell	chr21_36977551_A_G_b38
Antigen-presenting Epithelial cell	chr21_37191424_G_A_b38
Antigen-presenting Epithelial cell	chr21_38808965_A_G_b38
Antigen-presenting Epithelial cell	chr21_39000739_C_T_b38
Antigen-presenting Epithelial cell	chr21_41716112_A_C_b38
Antigen-presenting Epithelial cell	chr21_41716113_C_T_b38
Antigen-presenting Epithelial cell	chr21_43733198_G_C_b38
Antigen-presenting Epithelial cell	chr21_43794981_A_G_b38
Antigen-presenting Epithelial cell	chr21_44285777_T_C_b38
Antigen-presenting Epithelial cell	chr21_44302865_T_C_b38
Antigen-presenting Epithelial cell	chr21_44870036_G_C_b38
Antigen-presenting Epithelial cell	chr21_45410489_G_A_b38
Antigen-presenting Epithelial cell	chr21_45592539_T_C_b38
Antigen-presenting Epithelial cell	chr21_46151295_T_C_b38
Antigen-presenting Epithelial cell	chr22_17038689_A_G_b38
Antigen-presenting Epithelial cell	chr22_17621853_C_T_b38
Antigen-presenting Epithelial cell	chr22_19272258_T_A_b38
Antigen-presenting Epithelial cell	chr22_20083433_C_A_b38
Antigen-presenting Epithelial cell	chr22_20101748_A_G_b38
Antigen-presenting Epithelial cell	chr22_20319470_C_T_b38
Antigen-presenting Epithelial cell	chr22_20979454_G_A_b38
Antigen-presenting Epithelial cell	chr22_22302334_G_A_b38
Antigen-presenting Epithelial cell	chr22_23141068_G_A_b38
Antigen-presenting Epithelial cell	chr22_24408113_G_T_b38
Antigen-presenting Epithelial cell	chr22_24482836_T_C_b38
Antigen-presenting Epithelial cell	chr22_26571408_A_G_b38
Antigen-presenting Epithelial cell	chr22_26838660_G_A_b38
Antigen-presenting Epithelial cell	chr22_28877978_G_A_b38
Antigen-presenting Epithelial cell	chr22_29377336_T_C_b38
Antigen-presenting Epithelial cell	chr22_29581240_G_A_b38
Antigen-presenting Epithelial cell	chr22_29756533_G_C_b38
Antigen-presenting Epithelial cell	chr22_30590578_A_G_b38
Antigen-presenting Epithelial cell	chr22_30634541_T_C_b38
Antigen-presenting Epithelial cell	chr22_31680969_A_C_b38
Antigen-presenting Epithelial cell	chr22_31946989_G_A_b38
Antigen-presenting Epithelial cell	chr22_32266397_A_C_b38
Antigen-presenting Epithelial cell	chr22_32389872_A_G_b38
Antigen-presenting Epithelial cell	chr22_36258966_A_G_b38
Antigen-presenting Epithelial cell	chr22_36874083_C_T_b38
Antigen-presenting Epithelial cell	chr22_36874106_G_A_b38
Antigen-presenting Epithelial cell	chr22_37504269_A_G_b38
Antigen-presenting Epithelial cell	chr22_38485449_A_C_b38
Antigen-presenting Epithelial cell	chr22_38502046_T_C_b38
Antigen-presenting Epithelial cell	chr22_38942136_A_C_b38
Antigen-presenting Epithelial cell	chr22_39097351_C_T_b38
Antigen-presenting Epithelial cell	chr22_39100407_G_C_b38
Antigen-presenting Epithelial cell	chr22_39155550_T_C_b38
Antigen-presenting Epithelial cell	chr22_39350798_C_A_b38
Antigen-presenting Epithelial cell	chr22_39351775_G_A_b38
Antigen-presenting Epithelial cell	chr22_39448345_T_G_b38
Antigen-presenting Epithelial cell	chr22_41908752_C_T_b38
Antigen-presenting Epithelial cell	chr22_41939407_C_T_b38
Antigen-presenting Epithelial cell	chr22_41940233_A_G_b38
Antigen-presenting Epithelial cell	chr22_42016929_A_G_b38
Antigen-presenting Epithelial cell	chr22_42623530_A_G_b38
Antigen-presenting Epithelial cell	chr22_42631350_G_A_b38
Antigen-presenting Epithelial cell	chr22_42644915_C_T_b38
Antigen-presenting Epithelial cell	chr22_43159915_G_A_b38
Antigen-presenting Epithelial cell	chr22_43182300_G_C_b38
Antigen-presenting Epithelial cell	chr22_43853898_G_C_b38
Antigen-presenting Epithelial cell	chr22_44684758_G_T_b38
Antigen-presenting Epithelial cell	chr22_45165511_A_G_b38
Antigen-presenting Epithelial cell	chr22_46058328_G_A_b38
Antigen-presenting Epithelial cell	chr22_46251532_G_T_b38
Antigen-presenting Epithelial cell	chr22_46580963_A_G_b38
Antigen-presenting Epithelial cell	chr22_46739375_G_A_b38
Antigen-presenting Epithelial cell	chr22_49667282_A_G_b38
Antigen-presenting Epithelial cell	chr22_50089826_C_G_b38
Antigen-presenting Epithelial cell	chr22_50112379_C_T_b38
Antigen-presenting Epithelial cell	chr22_50186737_T_G_b38
Antigen-presenting Epithelial cell	chr22_50190508_G_A_b38
Antigen-presenting Epithelial cell	chr22_50192544_G_A_b38
Antigen-presenting Epithelial cell	chr22_50269112_C_A_b38
Antigen-presenting Epithelial cell	chr22_50314905_G_A_b38
Antigen-presenting Epithelial cell	chr3_101767206_A_G_b38
Antigen-presenting Epithelial cell	chr3_10250101_G_C_b38
Antigen-presenting Epithelial cell	chr3_108302486_G_A_b38
Antigen-presenting Epithelial cell	chr3_108820804_T_C_b38
Antigen-presenting Epithelial cell	chr3_112544110_T_C_b38
Antigen-presenting Epithelial cell	chr3_113739101_G_A_b38
Antigen-presenting Epithelial cell	chr3_114221661_T_A_b38
Antigen-presenting Epithelial cell	chr3_119562789_G_C_b38
Antigen-presenting Epithelial cell	chr3_123065106_C_T_b38
Antigen-presenting Epithelial cell	chr3_124879179_A_T_b38
Antigen-presenting Epithelial cell	chr3_125052388_C_A_b38
Antigen-presenting Epithelial cell	chr3_125362577_C_T_b38
Antigen-presenting Epithelial cell	chr3_127678710_G_C_b38
Antigen-presenting Epithelial cell	chr3_129254820_T_C_b38
Antigen-presenting Epithelial cell	chr3_129432327_C_T_b38
Antigen-presenting Epithelial cell	chr3_130097830_C_A_b38
Antigen-presenting Epithelial cell	chr3_133577125_T_C_b38
Antigen-presenting Epithelial cell	chr3_134650578_G_A_b38
Antigen-presenting Epithelial cell	chr3_141894988_G_A_b38
Antigen-presenting Epithelial cell	chr3_142905018_G_A_b38
Antigen-presenting Epithelial cell	chr3_143978160_G_T_b38
Antigen-presenting Epithelial cell	chr3_148994468_A_G_b38
Antigen-presenting Epithelial cell	chr3_149967351_G_A_b38
Antigen-presenting Epithelial cell	chr3_151087121_T_G_b38
Antigen-presenting Epithelial cell	chr3_155872996_A_G_b38
Antigen-presenting Epithelial cell	chr3_156549608_T_C_b38
Antigen-presenting Epithelial cell	chr3_156553806_G_A_b38
Antigen-presenting Epithelial cell	chr3_156814877_C_T_b38
Antigen-presenting Epithelial cell	chr3_157104019_C_T_b38
Antigen-presenting Epithelial cell	chr3_157122349_G_A_b38
Antigen-presenting Epithelial cell	chr3_158647461_A_G_b38
Antigen-presenting Epithelial cell	chr3_158649768_A_G_b38
Antigen-presenting Epithelial cell	chr3_158668718_A_G_b38
Antigen-presenting Epithelial cell	chr3_158732291_T_C_b38
Antigen-presenting Epithelial cell	chr3_170360444_C_T_b38
Antigen-presenting Epithelial cell	chr3_170868268_C_T_b38
Antigen-presenting Epithelial cell	chr3_170905517_C_T_b38
Antigen-presenting Epithelial cell	chr3_170905550_C_T_b38
Antigen-presenting Epithelial cell	chr3_172517179_G_A_b38
Antigen-presenting Epithelial cell	chr3_179612811_G_A_b38
Antigen-presenting Epithelial cell	chr3_182970088_C_T_b38
Antigen-presenting Epithelial cell	chr3_183833335_C_T_b38
Antigen-presenting Epithelial cell	chr3_185286451_A_G_b38
Antigen-presenting Epithelial cell	chr3_187273526_T_A_b38
Antigen-presenting Epithelial cell	chr3_187292371_A_G_b38
Antigen-presenting Epithelial cell	chr3_191331063_C_T_b38
Antigen-presenting Epithelial cell	chr3_194654574_A_G_b38
Antigen-presenting Epithelial cell	chr3_195671602_G_A_b38
Antigen-presenting Epithelial cell	chr3_196512213_A_G_b38
Antigen-presenting Epithelial cell	chr3_19950940_G_T_b38
Antigen-presenting Epithelial cell	chr3_23209881_G_A_b38
Antigen-presenting Epithelial cell	chr3_27478391_G_A_b38
Antigen-presenting Epithelial cell	chr3_31537100_C_T_b38
Antigen-presenting Epithelial cell	chr3_36990879_T_C_b38
Antigen-presenting Epithelial cell	chr3_38366281_G_A_b38
Antigen-presenting Epithelial cell	chr3_39408574_C_T_b38
Antigen-presenting Epithelial cell	chr3_43707263_A_G_b38
Antigen-presenting Epithelial cell	chr3_4499876_G_A_b38
Antigen-presenting Epithelial cell	chr3_45600314_T_A_b38
Antigen-presenting Epithelial cell	chr3_47149859_G_A_b38
Antigen-presenting Epithelial cell	chr3_49781122_C_T_b38
Antigen-presenting Epithelial cell	chr3_52141767_C_T_b38
Antigen-presenting Epithelial cell	chr3_52244225_C_T_b38
Antigen-presenting Epithelial cell	chr3_52253452_G_T_b38
Antigen-presenting Epithelial cell	chr3_52539080_G_A_b38
Antigen-presenting Epithelial cell	chr3_52539085_G_A_b38
Antigen-presenting Epithelial cell	chr3_53063092_C_T_b38
Antigen-presenting Epithelial cell	chr3_56680395_A_C_b38
Antigen-presenting Epithelial cell	chr3_58206858_A_G_b38
Antigen-presenting Epithelial cell	chr3_63915504_A_G_b38
Antigen-presenting Epithelial cell	chr3_64013646_G_A_b38
Antigen-presenting Epithelial cell	chr3_69070923_T_C_b38
Antigen-presenting Epithelial cell	chr3_69086648_C_T_b38
Antigen-presenting Epithelial cell	chr3_72903249_A_G_b38
Antigen-presenting Epithelial cell	chr3_73007834_G_A_b38
Antigen-presenting Epithelial cell	chr3_73055135_C_G_b38
Antigen-presenting Epithelial cell	chr3_9746484_C_T_b38
Antigen-presenting Epithelial cell	chr3_9808746_G_A_b38
Antigen-presenting Epithelial cell	chr4_10122943_A_C_b38
Antigen-presenting Epithelial cell	chr4_102812443_T_C_b38
Antigen-presenting Epithelial cell	chr4_106315711_A_G_b38
Antigen-presenting Epithelial cell	chr4_107714506_C_T_b38
Antigen-presenting Epithelial cell	chr4_108652735_G_A_b38
Antigen-presenting Epithelial cell	chr4_119214746_A_G_b38
Antigen-presenting Epithelial cell	chr4_121062658_C_G_b38
Antigen-presenting Epithelial cell	chr4_122931029_A_C_b38
Antigen-presenting Epithelial cell	chr4_126451_T_C_b38
Antigen-presenting Epithelial cell	chr4_1294345_A_G_b38
Antigen-presenting Epithelial cell	chr4_1329485_G_C_b38
Antigen-presenting Epithelial cell	chr4_1331005_G_A_b38
Antigen-presenting Epithelial cell	chr4_139167913_C_G_b38
Antigen-presenting Epithelial cell	chr4_139189280_C_G_b38
Antigen-presenting Epithelial cell	chr4_139309221_A_G_b38
Antigen-presenting Epithelial cell	chr4_139666831_G_A_b38
Antigen-presenting Epithelial cell	chr4_141210466_T_C_b38
Antigen-presenting Epithelial cell	chr4_147481585_C_T_b38
Antigen-presenting Epithelial cell	chr4_154548028_C_G_b38
Antigen-presenting Epithelial cell	chr4_15963240_G_T_b38
Antigen-presenting Epithelial cell	chr4_1723062_C_T_b38
Antigen-presenting Epithelial cell	chr4_1729926_C_T_b38
Antigen-presenting Epithelial cell	chr4_174538147_G_C_b38
Antigen-presenting Epithelial cell	chr4_177440833_T_C_b38
Antigen-presenting Epithelial cell	chr4_17808632_G_A_b38
Antigen-presenting Epithelial cell	chr4_184347504_C_T_b38
Antigen-presenting Epithelial cell	chr4_184732366_C_G_b38
Antigen-presenting Epithelial cell	chr4_185199441_G_C_b38
Antigen-presenting Epithelial cell	chr4_185202643_C_G_b38
Antigen-presenting Epithelial cell	chr4_185398237_C_T_b38
Antigen-presenting Epithelial cell	chr4_20268977_G_A_b38
Antigen-presenting Epithelial cell	chr4_25673581_A_G_b38
Antigen-presenting Epithelial cell	chr4_2621632_C_T_b38
Antigen-presenting Epithelial cell	chr4_3258345_G_A_b38
Antigen-presenting Epithelial cell	chr4_3531339_C_T_b38
Antigen-presenting Epithelial cell	chr4_38804362_T_C_b38
Antigen-presenting Epithelial cell	chr4_40194980_T_C_b38
Antigen-presenting Epithelial cell	chr4_41216537_C_G_b38
Antigen-presenting Epithelial cell	chr4_41347166_A_C_b38
Antigen-presenting Epithelial cell	chr4_42159474_A_G_b38
Antigen-presenting Epithelial cell	chr4_4284517_C_T_b38
Antigen-presenting Epithelial cell	chr4_44680448_T_C_b38
Antigen-presenting Epithelial cell	chr4_47465169_G_T_b38
Antigen-presenting Epithelial cell	chr4_48349079_T_C_b38
Antigen-presenting Epithelial cell	chr4_5712183_G_A_b38
Antigen-presenting Epithelial cell	chr4_5886466_C_T_b38
Antigen-presenting Epithelial cell	chr4_6278722_G_A_b38
Antigen-presenting Epithelial cell	chr4_75953361_T_A_b38
Antigen-presenting Epithelial cell	chr4_76407883_C_T_b38
Antigen-presenting Epithelial cell	chr4_78552886_C_A_b38
Antigen-presenting Epithelial cell	chr4_80201841_G_A_b38
Antigen-presenting Epithelial cell	chr4_8199191_C_T_b38
Antigen-presenting Epithelial cell	chr4_82358240_G_A_b38
Antigen-presenting Epithelial cell	chr4_82423638_A_G_b38
Antigen-presenting Epithelial cell	chr4_82427825_T_C_b38
Antigen-presenting Epithelial cell	chr4_83316723_C_T_b38
Antigen-presenting Epithelial cell	chr4_83472322_C_T_b38
Antigen-presenting Epithelial cell	chr4_8599865_G_T_b38
Antigen-presenting Epithelial cell	chr4_88012473_A_G_b38
Antigen-presenting Epithelial cell	chr4_912859_A_G_b38
Antigen-presenting Epithelial cell	chr4_919501_T_A_b38
Antigen-presenting Epithelial cell	chr4_94208874_G_A_b38
Antigen-presenting Epithelial cell	chr4_98926089_C_G_b38
Antigen-presenting Epithelial cell	chr4_99144358_T_G_b38
Antigen-presenting Epithelial cell	chr4_99635827_A_G_b38
Antigen-presenting Epithelial cell	chr5_102283492_C_T_b38
Antigen-presenting Epithelial cell	chr5_10252007_G_A_b38
Antigen-presenting Epithelial cell	chr5_10267725_C_T_b38
Antigen-presenting Epithelial cell	chr5_10267803_T_C_b38
Antigen-presenting Epithelial cell	chr5_10448904_C_T_b38
Antigen-presenting Epithelial cell	chr5_107669964_C_G_b38
Antigen-presenting Epithelial cell	chr5_112992570_C_T_b38
Antigen-presenting Epithelial cell	chr5_123419527_A_G_b38
Antigen-presenting Epithelial cell	chr5_123430190_T_G_b38
Antigen-presenting Epithelial cell	chr5_123524476_G_A_b38
Antigen-presenting Epithelial cell	chr5_124741569_C_T_b38
Antigen-presenting Epithelial cell	chr5_131163642_C_T_b38
Antigen-presenting Epithelial cell	chr5_131790295_G_A_b38
Antigen-presenting Epithelial cell	chr5_132371737_G_A_b38
Antigen-presenting Epithelial cell	chr5_132863667_C_A_b38
Antigen-presenting Epithelial cell	chr5_134210618_T_C_b38
Antigen-presenting Epithelial cell	chr5_136137059_T_A_b38
Antigen-presenting Epithelial cell	chr5_137749544_T_C_b38
Antigen-presenting Epithelial cell	chr5_137750203_T_C_b38
Antigen-presenting Epithelial cell	chr5_139330067_G_A_b38
Antigen-presenting Epithelial cell	chr5_139345728_T_C_b38
Antigen-presenting Epithelial cell	chr5_139461879_T_C_b38
Antigen-presenting Epithelial cell	chr5_144190023_C_T_b38
Antigen-presenting Epithelial cell	chr5_146103796_G_A_b38
Antigen-presenting Epithelial cell	chr5_14648758_C_A_b38
Antigen-presenting Epithelial cell	chr5_150447535_G_A_b38
Antigen-presenting Epithelial cell	chr5_150488763_G_A_b38
Antigen-presenting Epithelial cell	chr5_151040401_T_C_b38
Antigen-presenting Epithelial cell	chr5_151078585_C_T_b38
Antigen-presenting Epithelial cell	chr5_151214264_C_T_b38
Antigen-presenting Epithelial cell	chr5_151775871_A_G_b38
Antigen-presenting Epithelial cell	chr5_154465433_C_T_b38
Antigen-presenting Epithelial cell	chr5_157050389_T_G_b38
Antigen-presenting Epithelial cell	chr5_157576841_G_T_b38
Antigen-presenting Epithelial cell	chr5_160111052_G_A_b38
Antigen-presenting Epithelial cell	chr5_163458032_A_G_b38
Antigen-presenting Epithelial cell	chr5_16456389_A_C_b38
Antigen-presenting Epithelial cell	chr5_172777626_C_T_b38
Antigen-presenting Epithelial cell	chr5_176541613_A_G_b38
Antigen-presenting Epithelial cell	chr5_177308186_G_T_b38
Antigen-presenting Epithelial cell	chr5_177495424_T_C_b38
Antigen-presenting Epithelial cell	chr5_177545619_C_T_b38
Antigen-presenting Epithelial cell	chr5_178151637_C_G_b38
Antigen-presenting Epithelial cell	chr5_178726687_T_C_b38
Antigen-presenting Epithelial cell	chr5_178866599_A_G_b38
Antigen-presenting Epithelial cell	chr5_178867197_C_G_b38
Antigen-presenting Epithelial cell	chr5_31530617_C_T_b38
Antigen-presenting Epithelial cell	chr5_33442277_G_A_b38
Antigen-presenting Epithelial cell	chr5_34022256_T_C_b38
Antigen-presenting Epithelial cell	chr5_34666591_C_T_b38
Antigen-presenting Epithelial cell	chr5_40682448_C_T_b38
Antigen-presenting Epithelial cell	chr5_429467_G_T_b38
Antigen-presenting Epithelial cell	chr5_43176837_A_G_b38
Antigen-presenting Epithelial cell	chr5_54307763_G_C_b38
Antigen-presenting Epithelial cell	chr5_54531658_G_A_b38
Antigen-presenting Epithelial cell	chr5_55152425_G_A_b38
Antigen-presenting Epithelial cell	chr5_56925501_A_G_b38
Antigen-presenting Epithelial cell	chr5_58450991_A_T_b38
Antigen-presenting Epithelial cell	chr5_58467086_G_T_b38
Antigen-presenting Epithelial cell	chr5_61164790_G_A_b38
Antigen-presenting Epithelial cell	chr5_65564099_T_A_b38
Antigen-presenting Epithelial cell	chr5_65724018_G_A_b38
Antigen-presenting Epithelial cell	chr5_6638412_A_G_b38
Antigen-presenting Epithelial cell	chr5_67207134_C_T_b38
Antigen-presenting Epithelial cell	chr5_69166129_T_C_b38
Antigen-presenting Epithelial cell	chr5_73626551_G_A_b38
Antigen-presenting Epithelial cell	chr5_73626552_C_A_b38
Antigen-presenting Epithelial cell	chr5_73638813_T_C_b38
Antigen-presenting Epithelial cell	chr5_75510279_C_T_b38
Antigen-presenting Epithelial cell	chr5_76716920_C_T_b38
Antigen-presenting Epithelial cell	chr5_78286485_C_T_b38
Antigen-presenting Epithelial cell	chr5_78311664_C_T_b38
Antigen-presenting Epithelial cell	chr5_7887343_C_T_b38
Antigen-presenting Epithelial cell	chr5_80054903_T_C_b38
Antigen-presenting Epithelial cell	chr5_81980268_T_C_b38
Antigen-presenting Epithelial cell	chr5_95817519_G_A_b38
Antigen-presenting Epithelial cell	chr5_96880683_A_G_b38
Antigen-presenting Epithelial cell	chr5_97079151_T_A_b38
Antigen-presenting Epithelial cell	chr6_100880886_G_A_b38
Antigen-presenting Epithelial cell	chr6_105384235_T_C_b38
Antigen-presenting Epithelial cell	chr6_106090405_G_T_b38
Antigen-presenting Epithelial cell	chr6_106322793_T_C_b38
Antigen-presenting Epithelial cell	chr6_10855505_G_A_b38
Antigen-presenting Epithelial cell	chr6_109446727_G_T_b38
Antigen-presenting Epithelial cell	chr6_109477807_T_C_b38
Antigen-presenting Epithelial cell	chr6_11058582_A_C_b38
Antigen-presenting Epithelial cell	chr6_110879552_C_T_b38
Antigen-presenting Epithelial cell	chr6_116059746_A_G_b38
Antigen-presenting Epithelial cell	chr6_119332122_T_C_b38
Antigen-presenting Epithelial cell	chr6_119338185_C_T_b38
Antigen-presenting Epithelial cell	chr6_122986571_C_T_b38
Antigen-presenting Epithelial cell	chr6_129717341_T_G_b38
Antigen-presenting Epithelial cell	chr6_131576138_C_T_b38
Antigen-presenting Epithelial cell	chr6_13484851_T_C_b38
Antigen-presenting Epithelial cell	chr6_134939165_T_C_b38
Antigen-presenting Epithelial cell	chr6_136550216_T_C_b38
Antigen-presenting Epithelial cell	chr6_149489059_G_A_b38
Antigen-presenting Epithelial cell	chr6_149716268_T_C_b38
Antigen-presenting Epithelial cell	chr6_149886059_C_T_b38
Antigen-presenting Epithelial cell	chr6_149886113_C_T_b38
Antigen-presenting Epithelial cell	chr6_15254412_A_T_b38
Antigen-presenting Epithelial cell	chr6_15256498_A_G_b38
Antigen-presenting Epithelial cell	chr6_159738875_A_G_b38
[truncated: 58,544 more rows]

## Sheet: associated gene regulation
Cell_type	Putative_functional_regulatory_variant(cell-type-specific)	Prediction_model	Predicted_variant_effect	Linked_eQTL_or_ieQTL(r2>0.8)	Putative_regulated_gene(ensemble_id)	Putative_regulated_gene(symbol)	eQTL_or_ieQTL_mapping_tissue	Association_type
Acinar cell of pancrease	chr1_150538184_C_T_b38	Acinar cell_REG1B high(AdultPancreas0)	2.34279	chr1_150541235_A_G_b38	ENSG00000237781.3	RP11-54A4.2	Pancreas	standard eQTL
Acinar cell of pancrease	chr1_18480845_T_C_b38	Acinar cell_CPA1 high(AdultPancreas4)	1.07446	chr1_18480845_T_C_b38	ENSG00000179023.8	KLHDC7A	Pancreas	standard eQTL
Acinar cell of pancrease	chr1_21936011_G_A_b38	Acinar cell_CPA1 high(AdultPancreas4)	-0.926621	chr1_21935732_G_A_b38	ENSG00000219073.7	CELA3B	Pancreas	standard eQTL
Acinar cell of pancrease	chr1_48222704_A_G_b38	Acinar cell_CPA1 high(AdultPancreas4)	-0.737463	chr1_48115870_T_C_b38	ENSG00000117834.12	SLC5A9	Pancreas	standard eQTL
Acinar cell of pancrease	chr1_58584808_A_G_b38	Acinar cell_CPA1 high(AdultPancreas4)	0.937926	chr1_58493683_T_A_b38	ENSG00000173406.15	DAB1	Pancreas	standard eQTL
Acinar cell of pancrease	chr11_120218107_C_T_b38	Acinar cell_CPA1 high(AdultPancreas4)	-0.719032	chr11_120218107_C_T_b38	ENSG00000137709.9	POU2F3	Pancreas	standard eQTL
Acinar cell of pancrease	chr11_47447017_A_G_b38	Acinar cell_CPA1 high(AdultPancreas4)	-0.583581	chr11_47435316_C_A_b38	ENSG00000149177.12	PTPRJ	Pancreas	standard eQTL
Acinar cell of pancrease	chr12_120571395_C_T_b38	Acinar cell_REG1B high(AdultPancreas0)	-0.698974	chr12_120507431_C_T_b38	ENSG00000110871.14	COQ5	Pancreas	standard eQTL
Acinar cell of pancrease	chr16_25238050_C_T_b38	Acinar cell_CPA1 high(AdultPancreas4)	0.644032	chr16_25250786_T_C_b38	ENSG00000103375.10	AQP8	Pancreas	standard eQTL and landscape-ieQTL
Acinar cell of pancrease	chr16_28609990_T_C_b38	Acinar cell_CPA1 high(AdultPancreas4)	-0.524502	chr16_28609990_T_C_b38	ENSG00000196502.11	SULT1A1	Pancreas	standard eQTL
Acinar cell of pancrease	chr17_43219938_C_T_b38	Acinar cell_CPA1 high(AdultPancreas4)	0.714404	chr17_43098906_T_C_b38	ENSG00000198496.10	NBR2	Pancreas	standard eQTL
Acinar cell of pancrease	chr19_21510326_G_T_b38	Acinar cell_CPA1 high(AdultPancreas4)	-0.614868	chr19_21510624_A_C_b38	ENSG00000196268.11	ZNF493	Pancreas	standard eQTL
Acinar cell of pancrease	chr22_37426013_A_C_b38	Acinar cell_REG1B high(AdultPancreas0)	0.527905	chr22_37422073_C_T_b38	ENSG00000166897.14	ELFN2	Pancreas	standard eQTL
Acinar cell of pancrease	chr3_130733439_A_G_b38	Acinar cell_CPA1 high(AdultPancreas4)	0.763467	chr3_130730378_A_G_b38	ENSG00000196455.7	PIK3R4	Pancreas	standard eQTL
Acinar cell of pancrease	chr3_49345745_A_G_b38	Acinar cell_REG1B high(AdultPancreas0)	-0.546484	chr3_49291400_A_C_b38	ENSG00000145029.13	NICN1	Pancreas	standard eQTL
Acinar cell of pancrease	chr3_49345745_A_G_b38	Acinar cell_REG1B high(AdultPancreas0)	-0.546484	chr3_49481118_A_G_b38	ENSG00000198218.10	QRICH1	Pancreas	standard eQTL
Acinar cell of pancrease	chr5_154465433_C_T_b38	Acinar cell_CPA1 high(AdultPancreas4)	-1.00688	chr5_154487720_G_A_b38	ENSG00000164576.11	SAP30L	Pancreas	standard eQTL
Acinar cell of pancrease	chr6_28443443_T_G_b38	Acinar cell_REG1B high(AdultPancreas0)	1.19069	chr6_28450262_T_C_b38	ENSG00000189298.13	ZKSCAN3	Pancreas	standard eQTL
Acinar cell of pancrease	chr6_29942563_A_G_b38	Acinar cell_CPA1 high(AdultPancreas4)	-1.15462	chr6_29904549_G_A_b38	ENSG00000204623.9	ZNRD1ASP	Pancreas	standard eQTL
Acinar cell of pancrease	chr6_29964961_G_C_b38	Acinar cell_CPA1 high(AdultPancreas4)	-0.564401	chr6_29953450_C_G_b38	ENSG00000181126.13	HLA-V	Pancreas	standard eQTL
Acinar cell of pancrease	chr7_107803388_G_A_b38	Acinar cell_CPA1 high(AdultPancreas4)	0.523136	chr7_107811232_T_C_b38	ENSG00000091137.11	SLC26A4	Pancreas	standard eQTL
Acinar cell of pancrease	chr7_65021169_G_A_b38	Acinar cell_CPA1 high(AdultPancreas4)	0.889297	chr7_64967585_CGGACG_C_b38	ENSG00000189316.3	RP11-797H7.5	Pancreas	standard eQTL
Acinar cell of pancrease	chr7_65021169_G_A_b38	Acinar cell_CPA1 high(AdultPancreas4)	0.889297	chr7_65206407_G_A_b38	ENSG00000213462.4	ERV3-1	Pancreas	standard eQTL
Antigen-presenting Epithelial cell	chr1_10388203_T_G_b38	Antigen-presenting cell(AdultEsophagus12)	1.0537	chr1_10398423_A_G_b38	ENSG00000142657.20	PGD	Esophagus	standard eQTL and landscape-ieQTL
Antigen-presenting Epithelial cell	chr1_109092066_T_G_b38	Antigen-presenting cell(AdultEsophagus12)	1.37236	chr1_109106827_G_A_b38	ENSG00000179902.12	C1orf194	Esophagus	landscape-ieQTL
Antigen-presenting Epithelial cell	chr1_109389286_C_T_b38	Antigen-presenting cell(AdultEsophagus12)	-0.633962	chr1_109325307_G_A_b38	ENSG00000134243.11	SORT1	Esophagus	landscape-ieQTL
Antigen-presenting Epithelial cell	chr1_109389286_C_T_b38	Antigen-presenting cell(AdultEsophagus12)	-0.633962	chr1_109325270_A_G_b38	ENSG00000143028.8	SYPL2	Esophagus	standard eQTL and landscape-ieQTL
Antigen-presenting Epithelial cell	chr1_109389286_C_T_b38	Antigen-presenting cell(AdultEsophagus12)	-0.633962	chr1_109353978_A_C_b38	ENSG00000143106.12	PSMA5	Esophagus	standard eQTL and landscape-ieQTL
Antigen-presenting Epithelial cell	chr1_109411733_C_G_b38	Antigen-presenting cell(AdultEsophagus12)	0.507482	chr1_109325307_G_A_b38	ENSG00000134243.11	SORT1	Esophagus	landscape-ieQTL
Antigen-presenting Epithelial cell	chr1_109411733_C_G_b38	Antigen-presenting cell(AdultEsophagus12)	0.507482	chr1_109325270_A_G_b38	ENSG00000143028.8	SYPL2	Esophagus	standard eQTL and landscape-ieQTL
Antigen-presenting Epithelial cell	chr1_109411733_C_G_b38	Antigen-presenting cell(AdultEsophagus12)	0.507482	chr1_109420020_G_C_b38	ENSG00000143106.12	PSMA5	Esophagus	standard eQTL and landscape-ieQTL
Antigen-presenting Epithelial cell	chr1_11026275_A_G_b38	Antigen-presenting cell(AdultEsophagus12)	-0.588674	chr1_11047382_G_T_b38	ENSG00000171824.13	EXOSC10	Esophagus	standard eQTL and landscape-ieQTL
Antigen-presenting Epithelial cell	chr1_11026275_A_G_b38	Antigen-presenting cell(AdultEsophagus12)	-0.588674	chr1_11015314_T_C_b38	ENSG00000230337.1	RP4-635E18.6	Esophagus	landscape-ieQTL
Antigen-presenting Epithelial cell	chr1_11814936_G_C_b38	Antigen-presenting cell(AdultEsophagus12)	0.683803	chr1_11810076_A_G_b38	ENSG00000011021.21	CLCN6	Esophagus	standard eQTL and landscape-ieQTL
Antigen-presenting Epithelial cell	chr1_147222655_G_T_b38	Antigen-presenting cell(AdultEsophagus12)	0.503383	chr1_147245716_A_G_b38	ENSG00000131778.18	CHD1L	Esophagus	landscape-ieQTL
Antigen-presenting Epithelial cell	chr1_147222655_G_T_b38	Antigen-presenting cell(AdultEsophagus12)	0.503383	chr1_147222979_A_G_b38	ENSG00000131791.7	PRKAB2	Esophagus	standard eQTL and landscape-ieQTL
Antigen-presenting Epithelial cell	chr1_147222655_G_T_b38	Antigen-presenting cell(AdultEsophagus12)	0.503383	chr1_147222655_G_T_b38	ENSG00000278811.4	LINC00624	Esophagus	standard eQTL
Antigen-presenting Epithelial cell	chr1_149875751_C_T_b38	Antigen-presenting cell(AdultEsophagus12)	-0.527603	chr1_149889648_T_C_b38	ENSG00000159164.9	SV2A	Esophagus	standard eQTL
Antigen-presenting Epithelial cell	chr1_150575271_G_A_b38	Antigen-presenting cell(AdultEsophagus12)	-0.537075	chr1_150597690_A_G_b38	ENSG00000143437.20	ARNT	Esophagus	standard eQTL and landscape-ieQTL
Antigen-presenting Epithelial cell	chr1_150575271_G_A_b38	Antigen-presenting cell(AdultEsophagus12)	-0.537075	chr1_150598509_T_G_b38	ENSG00000237781.3	RP11-54A4.2	Esophagus	standard eQTL
Antigen-presenting Epithelial cell	chr1_154238226_A_G_b38	Antigen-presenting cell(AdultEsophagus12)	0.639361	chr1_154188389_G_A_b38	ENSG00000143545.8	RAB13	Esophagus	landscape-ieQTL
Antigen-presenting Epithelial cell	chr1_155971157_T_G_b38	Antigen-presenting cell(AdultEsophagus12)	-1.21334	chr1_155974398_T_G_b38	ENSG00000116584.17	ARHGEF2	Esophagus	standard eQTL and landscape-ieQTL
Antigen-presenting Epithelial cell	chr1_155981172_C_T_b38	Antigen-presenting cell(AdultEsophagus12)	-1.3714	chr1_155963211_T_C_b38	ENSG00000198715.11	GLMP	Esophagus	landscape-ieQTL
Antigen-presenting Epithelial cell	chr1_156128829_A_G_b38	Antigen-presenting cell(AdultEsophagus12)	0.507525	chr1_156125675_T_C_b38	ENSG00000169242.11	EFNA1	Esophagus	landscape-ieQTL
Antigen-presenting Epithelial cell	chr1_156128829_A_G_b38	Antigen-presenting cell(AdultEsophagus12)	0.507525	chr1_156136578_G_A_b38	ENSG00000236947.5	RP11-98G7.1	Esophagus	landscape-ieQTL
Antigen-presenting Epithelial cell	chr1_156661854_G_C_b38	Antigen-presenting cell(AdultEsophagus12)	0.628229	chr1_156661774_C_CAT_b38	ENSG00000163479.13	SSR2	Esophagus	landscape-ieQTL
Antigen-presenting Epithelial cell	chr1_156661854_G_C_b38	Antigen-presenting cell(AdultEsophagus12)	0.628229	chr1_156661854_G_C_b38	ENSG00000229953.1	RP11-284F21.7	Esophagus	landscape-ieQTL
Antigen-presenting Epithelial cell	chr1_156661854_G_C_b38	Antigen-presenting cell(AdultEsophagus12)	0.628229	chr1_156661774_C_CAT_b38	ENSG00000272068.1	RP11-284F21.9	Esophagus	landscape-ieQTL
Antigen-presenting Epithelial cell	chr1_156661854_G_C_b38	Antigen-presenting cell(AdultEsophagus12)	0.628229	chr1_156661774_C_CAT_b38	ENSG00000272405.1	RP11-284F21.10	Esophagus	standard eQTL and landscape-ieQTL
Antigen-presenting Epithelial cell	chr1_156727264_T_C_b38	Antigen-presenting cell(AdultEsophagus12)	0.70167	chr1_156752866_T_C_b38	ENSG00000027869.11	SH2D2A	Esophagus	standard eQTL and landscape-ieQTL
Antigen-presenting Epithelial cell	chr1_15687633_C_T_b38	Antigen-presenting cell(AdultEsophagus12)	-0.853744	chr1_15710754_G_T_b38	ENSG00000116786.11	PLEKHM2	Esophagus	landscape-ieQTL
Antigen-presenting Epithelial cell	chr1_15687633_C_T_b38	Antigen-presenting cell(AdultEsophagus12)	-0.853744	chr1_15710754_G_T_b38	ENSG00000237938.5	RP11-288I21.1	Esophagus	landscape-ieQTL
Antigen-presenting Epithelial cell	chr1_161730441_T_C_b38	Antigen-presenting cell(AdultEsophagus12)	1.57624	chr1_161728404_A_G_b38	ENSG00000118217.5	ATF6	Esophagus	landscape-ieQTL
Antigen-presenting Epithelial cell	chr1_161736868_G_C_b38	Antigen-presenting cell(AdultEsophagus12)	-0.640052	chr1_161736868_G_C_b38	ENSG00000162746.14	FCRLB	Esophagus	landscape-ieQTL
Antigen-presenting Epithelial cell	chr1_16439071_A_G_b38	Antigen-presenting cell(AdultEsophagus12)	1.68638	chr1_16456197_A_G_b38	ENSG00000157191.19	NECAP2	Esophagus	standard eQTL and landscape-ieQTL
Antigen-presenting Epithelial cell	chr1_16439071_A_G_b38	Antigen-presenting cell(AdultEsophagus12)	1.68638	chr1_16463589_G_A_b38	ENSG00000224621.1	RP11-276H7.3	Esophagus	landscape-ieQTL
Antigen-presenting Epithelial cell	chr1_168196841_G_A_b38	Antigen-presenting cell(AdultEsophagus12)	-0.851486	chr1_168175297_G_A_b38	ENSG00000143147.14	GPR161	Esophagus	standard eQTL
Antigen-presenting Epithelial cell	chr1_16961144_C_T_b38	Antigen-presenting cell(AdultEsophagus12)	-0.634	chr1_16953744_C_T_b38	ENSG00000238142.1	RP11-108M9.4	Esophagus	standard eQTL and landscape-ieQTL
Antigen-presenting Epithelial cell	chr1_169887397_T_C_b38	Antigen-presenting cell(AdultEsophagus12)	0.602097	chr1_169821260_T_A_b38	ENSG00000171806.11	METTL18	Esophagus	standard eQTL and landscape-ieQTL
Antigen-presenting Epithelial cell	chr1_169891332_G_A_b38	Antigen-presenting cell(AdultEsophagus12)	-1.58632	chr1_169891332_G_A_b38	ENSG00000000460.16	C1orf112	Esophagus	standard eQTL and landscape-ieQTL
Antigen-presenting Epithelial cell	chr1_1722360_C_T_b38	Antigen-presenting cell(AdultEsophagus12)	-0.854476	chr1_1718761_A_C_b38	ENSG00000008130.15	NADK	Esophagus	landscape-ieQTL
Antigen-presenting Epithelial cell	chr1_1722360_C_T_b38	Antigen-presenting cell(AdultEsophagus12)	-0.854476	chr1_1717067_A_AT_b38	ENSG00000205090.8	TMEM240	Esophagus	landscape-ieQTL
Antigen-presenting Epithelial cell	chr1_1722360_C_T_b38	Antigen-presenting cell(AdultEsophagus12)	-0.854476	chr1_1708644_AAAAC_A_b38	ENSG00000215915.9	ATAD3C	Esophagus	landscape-ieQTL
Antigen-presenting Epithelial cell	chr1_1722360_C_T_b38	Antigen-presenting cell(AdultEsophagus12)	-0.854476	chr1_1707486_C_T_b38	ENSG00000248333.8	CDK11B	Esophagus	standard eQTL and landscape-ieQTL
Antigen-presenting Epithelial cell	chr1_179037327_G_A_b38	Antigen-presenting cell(AdultEsophagus12)	-1.23875	chr1_179076365_C_A_b38	ENSG00000186283.13	TOR3A	Esophagus	standard eQTL
Antigen-presenting Epithelial cell	chr1_179129635_C_T_b38	Antigen-presenting cell(AdultEsophagus12)	-0.51962	chr1_179275588_C_T_b38	ENSG00000186283.13	TOR3A	Esophagus	standard eQTL
Antigen-presenting Epithelial cell	chr1_183590706_G_A_b38	Antigen-presenting cell(AdultEsophagus12)	-0.900421	chr1_183590706_G_A_b38	ENSG00000116701.14	NCF2	Esophagus	standard eQTL and landscape-ieQTL
Antigen-presenting Epithelial cell	chr1_184746283_A_G_b38	Antigen-presenting cell(AdultEsophagus12)	-0.551421	chr1_184694764_C_T_b38	ENSG00000116406.18	EDEM3	Esophagus	standard eQTL and landscape-ieQTL
Antigen-presenting Epithelial cell	chr1_201505562_C_G_b38	Antigen-presenting cell(AdultEsophagus12)	-1.27686	chr1_201504260_C_T_b38	ENSG00000159176.13	CSRP1	Esophagus	landscape-ieQTL
Antigen-presenting Epithelial cell	chr1_201505562_C_G_b38	Antigen-presenting cell(AdultEsophagus12)	-1.27686	chr1_201504350_T_C_b38	ENSG00000223396.2	RP11-134G8.5	Esophagus	standard eQTL and landscape-ieQTL
Antigen-presenting Epithelial cell	chr1_201505562_C_G_b38	Antigen-presenting cell(AdultEsophagus12)	-1.27686	chr1_201505272_G_A_b38	ENSG00000224536.2	RP11-134G8.7	Esophagus	standard eQTL and landscape-ieQTL
Antigen-presenting Epithelial cell	chr1_202953066_T_C_b38	Antigen-presenting cell(AdultEsophagus12)	1.47679	chr1_202953066_T_C_b38	ENSG00000159346.12	ADIPOR1	Esophagus	landscape-ieQTL
Antigen-presenting Epithelial cell	chr1_203186952_T_C_b38	Antigen-presenting cell(AdultEsophagus12)	0.5405	chr1_203186952_T_C_b38	ENSG00000133048.12	CHI3L1	Esophagus	standard eQTL and landscape-ieQTL
Antigen-presenting Epithelial cell	chr1_204349855_C_T_b38	Antigen-presenting cell(AdultEsophagus12)	-1.24828	chr1_204334737_G_A_b38	ENSG00000174567.7	GOLT1A	Esophagus	landscape-ieQTL
Antigen-presenting Epithelial cell	chr1_205313851_C_T_b38	Antigen-presenting cell(AdultEsophagus12)	-2.35003	chr1_205313851_C_T_b38	ENSG00000163545.8	NUAK2	Esophagus	standard eQTL and landscape-ieQTL
Antigen-presenting Epithelial cell	chr1_205582704_C_G_b38	Antigen-presenting cell(AdultEsophagus12)	-0.507679	chr1_205587298_T_C_b38	ENSG00000174514.12	MFSD4A	Esophagus	landscape-ieQTL
Antigen-presenting Epithelial cell	chr1_205677330_C_T_b38	Antigen-presenting cell(AdultEsophagus12)	-0.519267	chr1_205677330_C_T_b38	ENSG00000158715.5	SLC45A3	Esophagus	landscape-ieQTL
Antigen-presenting Epithelial cell	chr1_207321071_T_C_b38	Antigen-presenting cell(AdultEsophagus12)	0.699429	chr1_207326020_A_ATAAT_b38	ENSG00000196352.14	CD55	Esophagus	standard eQTL and landscape-ieQTL
Antigen-presenting Epithelial cell	chr1_212287827_A_G_b38	Antigen-presenting cell(AdultEsophagus12)	0.791706	chr1_212320647_GCCTCCCTCCCGGATGGGGCGGCTGGCCGGGCGGGGGGCTGACCCCCCCA_G_b38	ENSG00000066027.11	PPP2R5A	Esophagus	landscape-ieQTL
Antigen-presenting Epithelial cell	chr1_225880099_G_A_b38	Antigen-presenting cell(AdultEsophagus12)	-0.974844	chr1_225875671_G_A_b38	ENSG00000196187.11	TMEM63A	Esophagus	landscape-ieQTL
Antigen-presenting Epithelial cell	chr1_230425643_C_A_b38	Antigen-presenting cell(AdultEsophagus12)	0.599021	chr1_230416689_G_A_b38	ENSG00000177614.10	PGBD5	Esophagus	landscape-ieQTL
Antigen-presenting Epithelial cell	chr1_230850035_C_T_b38	Antigen-presenting cell(AdultEsophagus12)	-0.982221	chr1_230863290_T_C_b38	ENSG00000119280.16	C1orf198	Esophagus	landscape-ieQTL
Antigen-presenting Epithelial cell	chr1_23528435_C_T_b38	Antigen-presenting cell(AdultEsophagus12)	-0.677791	chr1_23548511_C_T_b38	ENSG00000249087.6	ZNF436-AS1	Esophagus	standard eQTL
Antigen-presenting Epithelial cell	chr1_236534367_G_T_b38	Antigen-presenting cell(AdultEsophagus12)	-1.34691	chr1_236535170_G_A_b38	ENSG00000119285.10	HEATR1	Esophagus	standard eQTL and landscape-ieQTL
Antigen-presenting Epithelial cell	chr1_236534367_G_T_b38	Antigen-presenting cell(AdultEsophagus12)	-1.34691	chr1_236538159_C_G_b38	ENSG00000230325.1	RP11-385F5.4	Esophagus	standard eQTL and landscape-ieQTL
Antigen-presenting Epithelial cell	chr1_236588889_C_T_b38	Antigen-presenting cell(AdultEsophagus12)	-0.527306	chr1_236586133_A_C_b38	ENSG00000119285.10	HEATR1	Esophagus	standard eQTL and landscape-ieQTL
Antigen-presenting Epithelial cell	chr1_236588889_C_T_b38	Antigen-presenting cell(AdultEsophagus12)	-0.527306	chr1_236586048_C_T_b38	ENSG00000230325.1	RP11-385F5.4	Esophagus	standard eQTL and landscape-ieQTL
Antigen-presenting Epithelial cell	chr1_23865710_A_G_b38	Antigen-presenting cell(AdultEsophagus12)	-1.23764	chr1_23833746_C_T_b38	ENSG00000057757.9	PITHD1	Esophagus	standard eQTL
Antigen-presenting Epithelial cell	chr1_26275079_A_G_b38	Antigen-presenting cell(AdultEsophagus12)	-0.638909	chr1_26275079_A_G_b38	ENSG00000169442.8	CD52	Esophagus	standard eQTL and landscape-ieQTL
Antigen-presenting Epithelial cell	chr1_26317908_C_T_b38	Antigen-presenting cell(AdultEsophagus12)	-3.35483	chr1_26275079_A_G_b38	ENSG00000169442.8	CD52	Esophagus	standard eQTL and landscape-ieQTL
Antigen-presenting Epithelial cell	chr1_27392588_A_T_b38	Antigen-presenting cell(AdultEsophagus12)	-0.643947	chr1_27472684_A_AGG_b38	ENSG00000126705.13	AHDC1	Esophagus	landscape-ieQTL
Antigen-presenting Epithelial cell	chr1_27392588_A_T_b38	Antigen-presenting cell(AdultEsophagus12)	-0.643947	chr1_27429047_A_T_b38	ENSG00000174950.10	CD164L2	Esophagus	standard eQTL and landscape-ieQTL
Antigen-presenting Epithelial cell	chr1_27887472_G_C_b38	Antigen-presenting cell(AdultEsophagus12)	-0.502599	chr1_27915901_A_C_b38	ENSG00000130768.14	SMPDL3B	Esophagus	landscape-ieQTL
Antigen-presenting Epithelial cell	chr1_27887472_G_C_b38	Antigen-presenting cell(AdultEsophagus12)	-0.502599	chr1_27904156_G_A_b38	ENSG00000130775.15	THEMIS2	Esophagus	standard eQTL
Antigen-presenting Epithelial cell	chr1_27904649_C_T_b38	Antigen-presenting cell(AdultEsophagus12)	-0.941388	chr1_27915901_A_C_b38	ENSG00000130768.14	SMPDL3B	Esophagus	landscape-ieQTL
Antigen-presenting Epithelial cell	chr1_27904649_C_T_b38	Antigen-presenting cell(AdultEsophagus12)	-0.941388	chr1_27904156_G_A_b38	ENSG00000130775.15	THEMIS2	Esophagus	standard eQTL
Antigen-presenting Epithelial cell	chr1_29171308_C_T_b38	Antigen-presenting cell(AdultEsophagus12)	-0.798981	chr1_29235239_C_T_b38	ENSG00000274266.1	SNORA73A	Esophagus	landscape-ieQTL
Antigen-presenting Epithelial cell	chr1_32637463_G_A_b38	Antigen-presenting cell(AdultEsophagus12)	-0.78619	chr1_32624949_T_C_b38	ENSG00000235790.7	RP11-73M7.6	Esophagus	landscape-ieQTL
Antigen-presenting Epithelial cell	chr1_32670694_T_C_b38	Antigen-presenting cell(AdultEsophagus12)	0.537605	chr1_32624949_T_C_b38	ENSG00000235790.7	RP11-73M7.6	Esophagus	landscape-ieQTL
Antigen-presenting Epithelial cell	chr1_36162432_G_A_b38	Antigen-presenting cell(AdultEsophagus12)	-1.61563	chr1_36162432_G_A_b38	ENSG00000092847.11	AGO1	Esophagus	landscape-ieQTL
Antigen-presenting Epithelial cell	chr1_36162432_G_A_b38	Antigen-presenting cell(AdultEsophagus12)	-1.61563	chr1_36162432_G_A_b38	ENSG00000116871.15	MAP7D1	Esophagus	landscape-ieQTL
Antigen-presenting Epithelial cell	chr1_36218372_A_G_b38	Antigen-presenting cell(AdultEsophagus12)	0.773813	chr1_36337197_G_A_b38	ENSG00000142694.6	EVA1B	Esophagus	landscape-ieQTL
Antigen-presenting Epithelial cell	chr1_36335070_T_A_b38	Antigen-presenting cell(AdultEsophagus12)	0.567942	chr1_36337197_G_A_b38	ENSG00000142694.6	EVA1B	Esophagus	landscape-ieQTL
Antigen-presenting Epithelial cell	chr1_40080292_T_G_b38	Antigen-presenting cell(AdultEsophagus12)	-1.76519	chr1_40080292_T_G_b38	ENSG00000116985.11	BMP8B	Esophagus	landscape-ieQTL
Antigen-presenting Epithelial cell	chr1_40094564_C_G_b38	Antigen-presenting cell(AdultEsophagus12)	0.628299	chr1_40100040_G_T_b38	ENSG00000259943.1	RP1-39G22.7	Esophagus	landscape-ieQTL
Antigen-presenting Epithelial cell	chr1_40094727_C_T_b38	Antigen-presenting cell(AdultEsophagus12)	-0.707839	chr1_40100040_G_T_b38	ENSG00000259943.1	RP1-39G22.7	Esophagus	landscape-ieQTL
Antigen-presenting Epithelial cell	chr1_42389770_T_C_b38	Antigen-presenting cell(AdultEsophagus12)	0.576808	chr1_42378671_T_A_b38	ENSG00000066185.12	ZMYND12	Esophagus	standard eQTL
Antigen-presenting Epithelial cell	chr1_43980962_A_G_b38	Antigen-presenting cell(AdultEsophagus12)	-0.765175	chr1_43961276_G_A_b38	ENSG00000159214.12	CCDC24	Esophagus	landscape-ieQTL
Antigen-presenting Epithelial cell	chr1_44779020_T_C_b38	Antigen-presenting cell(AdultEsophagus12)	-0.618366	chr1_44771624_T_C_b38	ENSG00000142945.12	KIF2C	Esophagus	standard eQTL and landscape-ieQTL
Antigen-presenting Epithelial cell	chr1_44779020_T_C_b38	Antigen-presenting cell(AdultEsophagus12)	-0.618366	chr1_44721839_T_C_b38	ENSG00000198520.10	C1orf228	Esophagus	landscape-ieQTL
Antigen-presenting Epithelial cell	chr1_44779020_T_C_b38	Antigen-presenting cell(AdultEsophagus12)	-0.618366	chr1_44792055_A_C_b38	ENSG00000222009.8	BTBD19	Esophagus	standard eQTL
Antigen-presenting Epithelial cell	chr1_44809667_C_G_b38	Antigen-presenting cell(AdultEsophagus12)	-1.58265	chr1_44826036_G_T_b38	ENSG00000198520.10	C1orf228	Esophagus	landscape-ieQTL
Antigen-presenting Epithelial cell	chr1_45619570_G_C_b38	Antigen-presenting cell(AdultEsophagus12)	0.505878	chr1_45723882_T_C_b38	ENSG00000086015.20	MAST2	Esophagus	standard eQTL and landscape-ieQTL
Antigen-presenting Epithelial cell	chr1_45619570_G_C_b38	Antigen-presenting cell(AdultEsophagus12)	0.505878	chr1_45558833_G_A_b38	ENSG00000142945.12	KIF2C	Esophagus	landscape-ieQTL
Antigen-presenting Epithelial cell	chr1_45619570_G_C_b38	Antigen-presenting cell(AdultEsophagus12)	0.505878	chr1_45735780_A_ACACCACACCAGGCCACCACACCAGGC_b38	ENSG00000159588.14	CCDC17	Esophagus	standard eQTL and landscape-ieQTL
Antigen-presenting Epithelial cell	chr1_45619570_G_C_b38	Antigen-presenting cell(AdultEsophagus12)	0.505878	chr1_45968435_AT_A_b38	ENSG00000159596.6	TMEM69	Esophagus	landscape-ieQTL
Antigen-presenting Epithelial cell	chr1_45619570_G_C_b38	Antigen-presenting cell(AdultEsophagus12)	0.505878	chr1_45562705_T_A_b38	ENSG00000197429.10	IPP	Esophagus	landscape-ieQTL
Antigen-presenting Epithelial cell	chr1_45683613_G_A_b38	Antigen-presenting cell(AdultEsophagus12)	-0.585104	chr1_45775685_A_G_b38	ENSG00000086015.20	MAST2	Esophagus	standard eQTL
Antigen-presenting Epithelial cell	chr1_45683613_G_A_b38	Antigen-presenting cell(AdultEsophagus12)	-0.585104	chr1_45625007_G_C_b38	ENSG00000132780.16	NASP	Esophagus	landscape-ieQTL
Antigen-presenting Epithelial cell	chr1_45683613_G_A_b38	Antigen-presenting cell(AdultEsophagus12)	-0.585104	chr1_45732324_T_C_b38	ENSG00000159588.14	CCDC17	Esophagus	standard eQTL and landscape-ieQTL
Antigen-presenting Epithelial cell	chr1_46714246_C_G_b38	Antigen-presenting cell(AdultEsophagus12)	-0.756717	chr1_46708656_G_A_b38	ENSG00000159658.10	EFCAB14	Esophagus	standard eQTL and landscape-ieQTL
Antigen-presenting Epithelial cell	chr1_5975796_G_A_b38	Antigen-presenting cell(AdultEsophagus12)	1.42501	chr1_5913222_G_A_b38	ENSG00000131697.17	NPHP4	Esophagus	standard eQTL and landscape-ieQTL
Antigen-presenting Epithelial cell	chr1_6550093_G_A_b38	Antigen-presenting cell(AdultEsophagus12)	-0.510673	chr1_6543218_CAG_C_b38	ENSG00000162408.10	NOL9	Esophagus	landscape-ieQTL
Antigen-presenting Epithelial cell	chr1_77972454_G_T_b38	Antigen-presenting cell(AdultEsophagus12)	-0.509861	chr1_77963723_G_C_b38	ENSG00000162614.18	NEXN	Esophagus	standard eQTL
Antigen-presenting Epithelial cell	chr1_85257885_C_G_b38	Antigen-presenting cell(AdultEsophagus12)	0.576632	chr1_85257885_C_G_b38	ENSG00000280099.1	RP11-33E12.2	Esophagus	landscape-ieQTL
Antigen-presenting Epithelial cell	chr1_86383513_T_C_b38	Antigen-presenting cell(AdultEsophagus12)	0.574237	chr1_86395109_C_T_b38	ENSG00000122417.15	ODF2L	Esophagus	standard eQTL and landscape-ieQTL
Antigen-presenting Epithelial cell	chr10_100006504_T_C_b38	Antigen-presenting cell(AdultEsophagus12)	-2.55474	chr10_100008570_G_C_b38	ENSG00000107554.16	DNMBP	Esophagus	landscape-ieQTL
Antigen-presenting Epithelial cell	chr10_100008570_G_C_b38	Antigen-presenting cell(AdultEsophagus12)	0.64694	chr10_100008570_G_C_b38	ENSG00000107554.16	DNMBP	Esophagus	landscape-ieQTL
Antigen-presenting Epithelial cell	chr10_102476883_A_C_b38	Antigen-presenting cell(AdultEsophagus12)	1.00255	chr10_102487706_A_G_b38	ENSG00000138107.12	ACTR1A	Esophagus	landscape-ieQTL
Antigen-presenting Epithelial cell	chr10_102476883_A_C_b38	Antigen-presenting cell(AdultEsophagus12)	1.00255	chr10_102541975_C_G_b38	ENSG00000148842.17	CNNM2	Esophagus	landscape-ieQTL
Antigen-presenting Epithelial cell	chr10_102484565_T_G_b38	Antigen-presenting cell(AdultEsophagus12)	-0.68264	chr10_102485191_G_C_b38	ENSG00000107829.13	FBXW4	Esophagus	landscape-ieQTL
Antigen-presenting Epithelial cell	chr10_102484565_T_G_b38	Antigen-presenting cell(AdultEsophagus12)	-0.68264	chr10_102487706_A_G_b38	ENSG00000138107.12	ACTR1A	Esophagus	landscape-ieQTL
Antigen-presenting Epithelial cell	chr10_102484565_T_G_b38	Antigen-presenting cell(AdultEsophagus12)	-0.68264	chr10_102541975_C_G_b38	ENSG00000148842.17	CNNM2	Esophagus	landscape-ieQTL
Antigen-presenting Epithelial cell	chr10_102650979_C_T_b38	Antigen-presenting cell(AdultEsophagus12)	0.58228	chr10_102635328_C_T_b38	ENSG00000138107.12	ACTR1A	Esophagus	landscape-ieQTL
Antigen-presenting Epithelial cell	chr10_119090652_A_G_b38	Antigen-presenting cell(AdultEsophagus12)	0.583597	chr10_119104427_C_A_b38	ENSG00000228485.1	GRK5-IT1	Esophagus	landscape-ieQTL
Antigen-presenting Epithelial cell	chr10_12128175_C_T_b38	Antigen-presenting cell(AdultEsophagus12)	-0.669793	chr10_12128175_C_T_b38	ENSG00000165609.12	NUDT5	Esophagus	standard eQTL and landscape-ieQTL
Antigen-presenting Epithelial cell	chr10_124761556_C_A_b38	Antigen-presenting cell(AdultEsophagus12)	-0.633125	chr10_124762816_G_A_b38	ENSG00000203791.14	METTL10	Esophagus	standard eQTL and landscape-ieQTL
Antigen-presenting Epithelial cell	chr10_133275237_C_T_b38	Antigen-presenting cell(AdultEsophagus12)	0.585388	chr10_133274017_G_A_b38	ENSG00000130640.13	TUBGCP2	Esophagus	standard eQTL
Antigen-presenting Epithelial cell	chr10_17952237_A_G_b38	Antigen-presenting cell(AdultEsophagus12)	-0.684556	chr10_17957007_C_G_b38	ENSG00000148482.11	SLC39A12	Esophagus	standard eQTL and landscape-ieQTL
Antigen-presenting Epithelial cell	chr10_38095087_T_G_b38	Antigen-presenting cell(AdultEsophagus12)	0.509599	chr10_38184425_T_C_b38	ENSG00000075407.18	ZNF37A	Esophagus	landscape-ieQTL
Antigen-presenting Epithelial cell	chr10_38095087_T_G_b38	Antigen-presenting cell(AdultEsophagus12)	0.509599	chr10_38131738_C_T_b38	ENSG00000276805.2	RP11-291L22.9	Esophagus	standard eQTL
Antigen-presenting Epithelial cell	chr10_45592719_G_C_b38	Antigen-presenting cell(AdultEsophagus12)	0.667255	chr10_45515907_C_G_b38	ENSG00000165406.15	2022-03-08	Esophagus	standard eQTL and landscape-ieQTL
Antigen-presenting Epithelial cell	chr10_73229692_G_A_b38	Antigen-presenting cell(AdultEsophagus12)	-0.570374	chr10_73334944_C_T_b38	ENSG00000107745.17	MICU1	Esophagus	landscape-ieQTL
Antigen-presenting Epithelial cell	chr10_73229692_G_A_b38	Antigen-presenting cell(AdultEsophagus12)	-0.570374	chr10_73338386_A_G_b38	ENSG00000122882.10	ECD	Esophagus	standard eQTL and landscape-ieQTL
Antigen-presenting Epithelial cell	chr10_73229692_G_A_b38	Antigen-presenting cell(AdultEsophagus12)	-0.570374	chr10_73250323_T_C_b38	ENSG00000166321.13	NUDT13	Esophagus	standard eQTL and landscape-ieQTL
Antigen-presenting Epithelial cell	chr10_73229692_G_A_b38	Antigen-presenting cell(AdultEsophagus12)	-0.570374	chr10_73252184_G_C_b38	ENSG00000166348.18	USP54	Esophagus	landscape-ieQTL
Antigen-presenting Epithelial cell	chr10_73229692_G_A_b38	Antigen-presenting cell(AdultEsophagus12)	-0.570374	chr10_73250379_C_T_b38	ENSG00000168209.4	DDIT4	Esophagus	landscape-ieQTL
Antigen-presenting Epithelial cell	chr10_73229692_G_A_b38	Antigen-presenting cell(AdultEsophagus12)	-0.570374	chr10_73177135_C_T_b38	ENSG00000172650.13	AGAP5	Esophagus	landscape-ieQTL
Antigen-presenting Epithelial cell	chr10_73229692_G_A_b38	Antigen-presenting cell(AdultEsophagus12)	-0.570374	chr10_73322643_G_GATTCA_b38	ENSG00000268584.1	RP11-464F9.20	Esophagus	standard eQTL
Antigen-presenting Epithelial cell	chr10_73879820_C_T_b38	Antigen-presenting cell(AdultEsophagus12)	-0.508991	chr10_73843580_T_C_b38	ENSG00000214655.10	ZSWIM8	Esophagus	standard eQTL and landscape-ieQTL
Antigen-presenting Epithelial cell	chr10_73909255_T_C_b38	Antigen-presenting cell(AdultEsophagus12)	0.89497	chr10_73909561_C_T_b38	ENSG00000107758.15	PPP3CB	Esophagus	landscape-ieQTL
Antigen-presenting Epithelial cell	chr10_73909255_T_C_b38	Antigen-presenting cell(AdultEsophagus12)	0.89497	chr10_73888529_A_C_b38	ENSG00000122861.15	PLAU	Esophagus	standard eQTL
Antigen-presenting Epithelial cell	chr10_73909255_T_C_b38	Antigen-presenting cell(AdultEsophagus12)	0.89497	chr10_73924074_G_A_b38	ENSG00000148660.20	CAMK2G	Esophagus	landscape-ieQTL
Antigen-presenting Epithelial cell	chr10_73909255_T_C_b38	Antigen-presenting cell(AdultEsophagus12)	0.89497	chr10_73909432_G_T_b38	ENSG00000250959.2	GLUD1P3	Esophagus	landscape-ieQTL
Antigen-presenting Epithelial cell	chr10_84329817_G_A_b38	Antigen-presenting cell(AdultEsophagus12)	-0.603839	chr10_84341276_T_C_b38	ENSG00000107771.15	CCSER2	Esophagus	standard eQTL and landscape-ieQTL
Antigen-presenting Epithelial cell	chr10_96581090_T_C_b38	Antigen-presenting cell(AdultEsophagus12)	0.6559	chr10_96559746_A_T_b38	ENSG00000235677.1	NPM1P26	Esophagus	standard eQTL and landscape-ieQTL
Antigen-presenting Epithelial cell	chr10_96585299_C_T_b38	Antigen-presenting cell(AdultEsophagus12)	-0.558407	chr10_96567118_CTTG_C_b38	ENSG00000077147.14	TM9SF3	Esophagus	standard eQTL and landscape-ieQTL
Antigen-presenting Epithelial cell	chr10_98415303_C_T_b38	Antigen-presenting cell(AdultEsophagus12)	-0.616198	chr10_98416397_C_T_b38	ENSG00000107521.18	HPS1	Esophagus	standard eQTL
Antigen-presenting Epithelial cell	chr11_108236770_T_G_b38	Antigen-presenting cell(AdultEsophagus12)	0.674868	chr11_108261718_G_T_b38	ENSG00000075239.13	ACAT1	Esophagus	standard eQTL and landscape-ieQTL
Antigen-presenting Epithelial cell	chr11_108236770_T_G_b38	Antigen-presenting cell(AdultEsophagus12)	0.674868	chr11_108357283_T_C_b38	ENSG00000149311.18	ATM	Esophagus	standard eQTL and landscape-ieQTL
Antigen-presenting Epithelial cell	chr11_108236770_T_G_b38	Antigen-presenting cell(AdultEsophagus12)	0.674868	chr11_108348178_T_C_b38	ENSG00000178202.12	KDELC2	Esophagus	standard eQTL
Antigen-presenting Epithelial cell	chr11_113384852_A_T_b38	Antigen-presenting cell(AdultEsophagus12)	-0.717475	chr11_113408042_C_T_b38	ENSG00000149292.16	TTC12	Esophagus	standard eQTL and landscape-ieQTL
Antigen-presenting Epithelial cell	chr11_113384852_A_T_b38	Antigen-presenting cell(AdultEsophagus12)	-0.717475	chr11_113385430_C_A_b38	ENSG00000170209.4	ANKK1	Esophagus	landscape-ieQTL
Antigen-presenting Epithelial cell	chr11_113391849_A_G_b38	Antigen-presenting cell(AdultEsophagus12)	-0.761178	chr11_113391849_A_G_b38	ENSG00000170209.4	ANKK1	Esophagus	landscape-ieQTL
Antigen-presenting Epithelial cell	chr11_116851835_G_T_b38	Antigen-presenting cell(AdultEsophagus12)	3.49585	chr11_116857220_A_T_b38	ENSG00000110244.6	APOA4	Esophagus	landscape-ieQTL
Antigen-presenting Epithelial cell	chr11_117083849_C_T_b38	Antigen-presenting cell(AdultEsophagus12)	-0.660513	chr11_117043193_C_G_b38	ENSG00000160584.15	SIK3	Esophagus	landscape-ieQTL
Antigen-presenting Epithelial cell	chr11_117146281_C_T_b38	Antigen-presenting cell(AdultEsophagus12)	-0.559141	chr11_117151207_C_T_b38	ENSG00000149577.15	SIDT2	Esophagus	landscape-ieQTL
Antigen-presenting Epithelial cell	chr11_117146281_C_T_b38	Antigen-presenting cell(AdultEsophagus12)	-0.559141	chr11_117200141_G_A_b38	ENSG00000254851.1	RP11-109L13.1	Esophagus	standard eQTL
Antigen-presenting Epithelial cell	chr11_117929454_C_T_b38	Antigen-presenting cell(AdultEsophagus12)	-0.589202	chr11_117929454_C_T_b38	ENSG00000137747.15	TMPRSS13	Esophagus	standard eQTL and landscape-ieQTL
Antigen-presenting Epithelial cell	chr11_11843597_A_G_b38	Antigen-presenting cell(AdultEsophagus12)	0.736238	chr11_11845996_T_A_b38	ENSG00000170242.17	USP47	Esophagus	standard eQTL and landscape-ieQTL
Antigen-presenting Epithelial cell	chr11_11845996_T_A_b38	Antigen-presenting cell(AdultEsophagus12)	-0.541939	chr11_11845996_T_A_b38	ENSG00000170242.17	USP47	Esophagus	standard eQTL and landscape-ieQTL
Antigen-presenting Epithelial cell	chr11_118690701_T_G_b38	Antigen-presenting cell(AdultEsophagus12)	-0.560411	chr11_118696396_C_T_b38	ENSG00000255422.1	AP002954.4	Esophagus	standard eQTL
Antigen-presenting Epithelial cell	chr11_119218680_C_G_b38	Antigen-presenting cell(AdultEsophagus12)	-0.685029	chr11_119269463_C_T_b38	ENSG00000110395.6	CBL	Esophagus	standard eQTL and landscape-ieQTL
Antigen-presenting Epithelial cell	chr11_1488008_T_C_b38	Antigen-presenting cell(AdultEsophagus12)	1.55998	chr11_1480867_A_G_b38	ENSG00000182208.13	MOB2	Esophagus	standard eQTL and landscape-ieQTL
Antigen-presenting Epithelial cell	chr11_17076148_G_T_b38	Antigen-presenting cell(AdultEsophagus12)	0.505868	chr11_17184972_A_T_b38	ENSG00000184669.7	OR7E14P	Esophagus	standard eQTL
Antigen-presenting Epithelial cell	chr11_2915722_G_A_b38	Antigen-presenting cell(AdultEsophagus12)	-0.536587	chr11_2915722_G_A_b38	ENSG00000110628.13	SLC22A18	Esophagus	standard eQTL and landscape-ieQTL
Antigen-presenting Epithelial cell	chr11_3154455_C_T_b38	Antigen-presenting cell(AdultEsophagus12)	-0.668482	chr11_3156006_A_T_b38	ENSG00000021762.19	OSBPL5	Esophagus	standard eQTL and landscape-ieQTL
Antigen-presenting Epithelial cell	chr11_320836_C_T_b38	Antigen-presenting cell(AdultEsophagus12)	-1.15521	chr11_320836_C_T_b38	ENSG00000255328.1	RP11-326C3.12	Esophagus	standard eQTL and landscape-ieQTL
Antigen-presenting Epithelial cell	chr11_320836_C_T_b38	Antigen-presenting cell(AdultEsophagus12)	-1.15521	chr11_320836_C_T_b38	ENSG00000270030.1	RP11-326C3.13	Esophagus	standard eQTL and landscape-ieQTL
Antigen-presenting Epithelial cell	chr11_320836_C_T_b38	Antigen-presenting cell(AdultEsophagus12)	-1.15521	chr11_320394_C_T_b38	ENSG00000270972.1	RP11-326C3.15	Esophagus	standard eQTL and landscape-ieQTL
Antigen-presenting Epithelial cell	chr11_33155846_G_A_b38	Antigen-presenting cell(AdultEsophagus12)	-0.628027	chr11_33224964_C_T_b38	ENSG00000110422.11	HIPK3	Esophagus	landscape-ieQTL
Antigen-presenting Epithelial cell	chr11_33155846_G_A_b38	Antigen-presenting cell(AdultEsophagus12)	-0.628027	chr11_33162405_AC_A_b38	ENSG00000176148.15	TCP11L1	Esophagus	standard eQTL
Antigen-presenting Epithelial cell	chr11_47253513_G_A_b38	Antigen-presenting cell(AdultEsophagus12)	-0.882441	chr11_47253513_G_A_b38	ENSG00000165912.15	PACSIN3	Esophagus	landscape-ieQTL
Antigen-presenting Epithelial cell	chr11_47540689_C_T_b38	Antigen-presenting cell(AdultEsophagus12)	-0.559594	chr11_47598585_G_C_b38	ENSG00000196666.4	FAM180B	Esophagus	standard eQTL
Antigen-presenting Epithelial cell	chr11_57779528_T_C_b38	Antigen-presenting cell(AdultEsophagus12)	-1.21293	chr11_57730375_C_T_b38	ENSG00000211450.9	SELENOH	Esophagus	landscape-ieQTL
Antigen-presenting Epithelial cell	chr11_57779528_T_C_b38	Antigen-presenting cell(AdultEsophagus12)	-1.21293	chr11_57721418_G_A_b38	ENSG00000213593.9	TMX2	Esophagus	landscape-ieQTL
Antigen-presenting Epithelial cell	chr11_62853164_T_C_b38	Antigen-presenting cell(AdultEsophagus12)	0.744574	chr11_62849791_G_A_b38	ENSG00000162188.5	GNG3	Esophagus	landscape-ieQTL
Antigen-presenting Epithelial cell	chr11_62853164_T_C_b38	Antigen-presenting cell(AdultEsophagus12)	0.744574	chr11_62787342_A_G_b38	ENSG00000162222.13	TTC9C	Esophagus	landscape-ieQTL
Antigen-presenting Epithelial cell	chr11_63952149_C_A_b38	Antigen-presenting cell(AdultEsophagus12)	0.965343	chr11_64001672_C_G_b38	ENSG00000110583.12	NAA40	Esophagus	landscape-ieQTL
Antigen-presenting Epithelial cell	chr11_65791795_A_G_b38	Antigen-presenting cell(AdultEsophagus12)	-0.895069	chr11_65784486_A_G_b38	ENSG00000254470.2	AP5B1	Esophagus	landscape-ieQTL
Antigen-presenting Epithelial cell	chr11_66078793_A_G_b38	Antigen-presenting cell(AdultEsophagus12)	0.530981	chr11_66087090_A_G_b38	ENSG00000174851.15	YIF1A	Esophagus	standard eQTL
Antigen-presenting Epithelial cell	chr11_66078793_A_G_b38	Antigen-presenting cell(AdultEsophagus12)	0.530981	chr11_66078793_A_G_b38	ENSG00000214659.4	KRT8P26	Esophagus	standard eQTL
Antigen-presenting Epithelial cell	chr11_66275491_G_A_b38	Antigen-presenting cell(AdultEsophagus12)	-1.03379	chr11_66288986_G_A_b38	ENSG00000133884.9	DPF2	Esophagus	landscape-ieQTL
Antigen-presenting Epithelial cell	chr11_66275491_G_A_b38	Antigen-presenting cell(AdultEsophagus12)	-1.03379	chr11_66258208_G_A_b38	ENSG00000174851.15	YIF1A	Esophagus	standard eQTL
Antigen-presenting Epithelial cell	chr11_66275491_G_A_b38	Antigen-presenting cell(AdultEsophagus12)	-1.03379	chr11_66213079_C_T_b38	ENSG00000174871.10	CNIH2	Esophagus	standard eQTL and landscape-ieQTL
Antigen-presenting Epithelial cell	chr11_66275491_G_A_b38	Antigen-presenting cell(AdultEsophagus12)	-1.03379	chr11_66275491_G_A_b38	ENSG00000174996.11	KLC2	Esophagus	standard eQTL and landscape-ieQTL
Antigen-presenting Epithelial cell	chr11_66275491_G_A_b38	Antigen-presenting cell(AdultEsophagus12)	-1.03379	chr11_66275491_G_A_b38	ENSG00000255320.1	RP11-755F10.1	Esophagus	standard eQTL and landscape-ieQTL
Antigen-presenting Epithelial cell	chr11_66339254_T_C_b38	Antigen-presenting cell(AdultEsophagus12)	0.52914	chr11_66336586_T_A_b38	ENSG00000173715.15	C11orf80	Esophagus	landscape-ieQTL
Antigen-presenting Epithelial cell	chr11_67488770_G_C_b38	Antigen-presenting cell(AdultEsophagus12)	-0.577717	chr11_67454980_G_C_b38	ENSG00000172725.13	CORO1B	Esophagus	landscape-ieQTL
Antigen-presenting Epithelial cell	chr11_67488770_G_C_b38	Antigen-presenting cell(AdultEsophagus12)	-0.577717	chr11_67488770_G_C_b38	ENSG00000172830.12	SSH3	Esophagus	landscape-ieQTL
Antigen-presenting Epithelial cell	chr11_67488770_G_C_b38	Antigen-presenting cell(AdultEsophagus12)	-0.577717	chr11_67489802_G_T_b38	ENSG00000173914.11	RBM4B	Esophagus	landscape-ieQTL
Antigen-presenting Epithelial cell	chr11_67488770_G_C_b38	Antigen-presenting cell(AdultEsophagus12)	-0.577717	chr11_67489802_G_T_b38	ENSG00000175544.13	CABP4	Esophagus	landscape-ieQTL
Antigen-presenting Epithelial cell	chr11_691018_A_T_b38	Antigen-presenting cell(AdultEsophagus12)	0.686002	chr11_655644_G_A_b38	ENSG00000161328.10	LRRC56	Esophagus	standard eQTL
Antigen-presenting Epithelial cell	chr11_691018_A_T_b38	Antigen-presenting cell(AdultEsophagus12)	0.686002	chr11_694257_G_A_b38	ENSG00000174885.12	NLRP6	Esophagus	landscape-ieQTL
Antigen-presenting Epithelial cell	chr11_693831_G_A_b38	Antigen-presenting cell(AdultEsophagus12)	-0.800636	chr11_692908_T_C_b38	ENSG00000255158.1	RP11-754B17.1	Esophagus	landscape-ieQTL
Antigen-presenting Epithelial cell	chr11_72042099_G_C_b38	Antigen-presenting cell(AdultEsophagus12)	0.695868	chr11_71937920_G_C_b38	ENSG00000110203.8	FOLR3	Esophagus	landscape-ieQTL
Antigen-presenting Epithelial cell	chr11_75813751_C_T_b38	Antigen-presenting cell(AdultEsophagus12)	-1.04144	chr11_75846365_A_G_b38	ENSG00000198382.8	UVRAG	Esophagus	landscape-ieQTL
Antigen-presenting Epithelial cell	chr11_78573688_A_G_b38	Antigen-presenting cell(AdultEsophagus12)	-0.644467	chr11_78567521_C_T_b38	ENSG00000137513.9	NARS2	Esophagus	standard eQTL and landscape-ieQTL
Antigen-presenting Epithelial cell	chr11_82899097_A_G_b38	Antigen-presenting cell(AdultEsophagus12)	0.615488	chr11_82904460_T_C_b38	ENSG00000137509.10	PRCP	Esophagus	landscape-ieQTL
Antigen-presenting Epithelial cell	chr11_82899097_A_G_b38	Antigen-presenting cell(AdultEsophagus12)	0.615488	chr11_82864153_C_G_b38	ENSG00000165490.12	DDIAS	Esophagus	standard eQTL and landscape-ieQTL
Antigen-presenting Epithelial cell	chr11_86063820_T_C_b38	Antigen-presenting cell(AdultEsophagus12)	2.16737	chr11_86010044_A_T_b38	ENSG00000279742.1	RP11-700A24.1	Esophagus	standard eQTL
Antigen-presenting Epithelial cell	chr11_86314904_G_A_b38	Antigen-presenting cell(AdultEsophagus12)	-0.601804	chr11_86301169_T_C_b38	ENSG00000149196.15	HIKESHI	Esophagus	landscape-ieQTL
Antigen-presenting Epithelial cell	chr11_8917240_A_G_b38	Antigen-presenting cell(AdultEsophagus12)	2.10518	chr11_8896390_A_G_b38	ENSG00000175352.10	NRIP3	Esophagus	landscape-ieQTL
Antigen-presenting Epithelial cell	chr11_9252550_G_C_b38	Antigen-presenting cell(AdultEsophagus12)	0.542655	chr11_9180299_T_A_b38	ENSG00000166471.10	TMEM41B	Esophagus	standard eQTL
Antigen-presenting Epithelial cell	chr11_9331198_C_T_b38	Antigen-presenting cell(AdultEsophagus12)	-1.03814	chr11_9316741_T_C_b38	ENSG00000175356.12	SCUBE2	Esophagus	standard eQTL and landscape-ieQTL
Antigen-presenting Epithelial cell	chr11_93845547_G_A_b38	Antigen-presenting cell(AdultEsophagus12)	0.569354	chr11_93845547_G_A_b38	ENSG00000214376.5	VSTM5	Esophagus	landscape-ieQTL
Antigen-presenting Epithelial cell	chr11_95770472_T_C_b38	Antigen-presenting cell(AdultEsophagus12)	0.577349	chr11_95856771_T_C_b38	ENSG00000087053.18	MTMR2	Esophagus	landscape-ieQTL
Antigen-presenting Epithelial cell	chr11_95770472_T_C_b38	Antigen-presenting cell(AdultEsophagus12)	0.577349	chr11_95808344_T_C_b38	ENSG00000166037.10	CEP57	Esophagus	standard eQTL
Antigen-presenting Epithelial cell	chr12_108715144_A_G_b38	Antigen-presenting cell(AdultEsophagus12)	-0.541705	chr12_108660699_G_A_b38	ENSG00000110880.10	CORO1C	Esophagus	landscape-ieQTL
Antigen-presenting Epithelial cell	chr12_108721912_T_C_b38	Antigen-presenting cell(AdultEsophagus12)	1.15572	chr12_108660699_G_A_b38	ENSG00000110880.10	CORO1C	Esophagus	landscape-ieQTL
Antigen-presenting Epithelial cell	chr12_109864465_C_T_b38	Antigen-presenting cell(AdultEsophagus12)	-0.647868	chr12_109864465_C_T_b38	ENSG00000139433.9	GLTP	Esophagus	standard eQTL and landscape-ieQTL
Antigen-presenting Epithelial cell	chr12_109864465_C_T_b38	Antigen-presenting cell(AdultEsophagus12)	-0.647868	chr12_109873111_C_T_b38	ENSG00000174527.9	MYO1H	Esophagus	landscape-ieQTL
Antigen-presenting Epithelial cell	chr12_120358806_G_C_b38	Antigen-presenting cell(AdultEsophagus12)	0.51983	chr12_120358806_G_C_b38	ENSG00000135097.6	MSI1	Esophagus	landscape-ieQTL
Antigen-presenting Epithelial cell	chr12_120464476_T_C_b38	Antigen-presenting cell(AdultEsophagus12)	0.628069	chr12_120473983_G_A_b38	ENSG00000257218.5	GATC	Esophagus	standard eQTL
Antigen-presenting Epithelial cell	chr12_120902336_A_T_b38	Antigen-presenting cell(AdultEsophagus12)	-0.732637	chr12_120850882_A_G_b38	ENSG00000135100.17	HNF1A	Esophagus	landscape-ieQTL
Antigen-presenting Epithelial cell	chr12_121576094_G_C_b38	Antigen-presenting cell(AdultEsophagus12)	-0.513517	chr12_121576094_G_C_b38	ENSG00000276045.2	ORAI1	Esophagus	standard eQTL and landscape-ieQTL
Antigen-presenting Epithelial cell	chr12_122716992_C_G_b38	Antigen-presenting cell(AdultEsophagus12)	0.56254	chr12_122717501_A_C_b38	ENSG00000196917.5	HCAR1	Esophagus	landscape-ieQTL
Antigen-presenting Epithelial cell	chr12_122716992_C_G_b38	Antigen-presenting cell(AdultEsophagus12)	0.56254	chr12_122714389_C_T_b38	ENSG00000255398.2	HCAR3	Esophagus	landscape-ieQTL
Antigen-presenting Epithelial cell	chr12_123446099_C_G_b38	Antigen-presenting cell(AdultEsophagus12)	-0.528014	chr12_123446099_C_G_b38	ENSG00000256092.2	RP13-942N8.1	Esophagus	standard eQTL
Antigen-presenting Epithelial cell	chr12_132760766_G_A_b38	Antigen-presenting cell(AdultEsophagus12)	-1.05992	chr12_132760766_G_A_b38	ENSG00000176915.14	ANKLE2	Esophagus	standard eQTL and landscape-ieQTL
Antigen-presenting Epithelial cell	chr12_132760766_G_A_b38	Antigen-presenting cell(AdultEsophagus12)	-1.05992	chr12_132772389_CA_C_b38	ENSG00000247077.6	PGAM5	Esophagus	landscape-ieQTL
Antigen-presenting Epithelial cell	chr12_132760766_G_A_b38	Antigen-presenting cell(AdultEsophagus12)	-1.05992	chr12_132772389_CA_C_b38	ENSG00000278949.1	RP11-46H11.11	Esophagus	landscape-ieQTL
Antigen-presenting Epithelial cell	chr12_22532317_T_C_b38	Antigen-presenting cell(AdultEsophagus12)	0.680519	chr12_22495283_G_A_b38	ENSG00000111731.12	C2CD5	Esophagus	standard eQTL and landscape-ieQTL
Antigen-presenting Epithelial cell	chr12_2905842_G_A_b38	Antigen-presenting cell(AdultEsophagus12)	-0.723877	chr12_2892753_G_C_b38	ENSG00000053702.14	NRIP2	Esophagus	landscape-ieQTL
Antigen-presenting Epithelial cell	chr12_2905842_G_A_b38	Antigen-presenting cell(AdultEsophagus12)	-0.723877	chr12_2891237_T_C_b38	ENSG00000078246.16	TULP3	Esophagus	standard eQTL and landscape-ieQTL
Antigen-presenting Epithelial cell	chr12_42238949_T_C_b38	Antigen-presenting cell(AdultEsophagus12)	0.533059	chr12_42257851_C_T_b38	ENSG00000015153.14	YAF2	Esophagus	standard eQTL and landscape-ieQTL
Antigen-presenting Epithelial cell	chr12_42238949_T_C_b38	Antigen-presenting cell(AdultEsophagus12)	0.533059	chr12_42411981_C_T_b38	ENSG00000274943.1	RP11-351C21.2	Esophagus	landscape-ieQTL
Antigen-presenting Epithelial cell	chr12_51590565_T_C_b38	Antigen-presenting cell(AdultEsophagus12)	1.15574	chr12_51570607_G_A_b38	ENSG00000196876.15	SCN8A	Esophagus	landscape-ieQTL
Antigen-presenting Epithelial cell	chr12_52203352_G_C_b38	Antigen-presenting cell(AdultEsophagus12)	-0.68895	chr12_52208229_C_T_b38	ENSG00000205426.10	KRT81	Esophagus	landscape-ieQTL
Antigen-presenting Epithelial cell	chr12_54372335_C_A_b38	Antigen-presenting cell(AdultEsophagus12)	0.587293	chr12_54374028_G_A_b38	ENSG00000161642.17	ZNF385A	Esophagus	landscape-ieQTL
Antigen-presenting Epithelial cell	chr12_56985832_C_G_b38	Antigen-presenting cell(AdultEsophagus12)	-0.67411	chr12_56981770_C_T_b38	ENSG00000139547.7	RDH16	Esophagus	standard eQTL
Antigen-presenting Epithelial cell	chr12_56985832_C_G_b38	Antigen-presenting cell(AdultEsophagus12)	-0.67411	chr12_56950108_T_C_b38	ENSG00000166863.11	TAC3	Esophagus	landscape-ieQTL
Antigen-presenting Epithelial cell	chr12_56985832_C_G_b38	Antigen-presenting cell(AdultEsophagus12)	-0.67411	chr12_56962541_G_C_b38	ENSG00000170426.1	SDR9C7	Esophagus	landscape-ieQTL
Antigen-presenting Epithelial cell	chr12_57096317_T_C_b38	Antigen-presenting cell(AdultEsophagus12)	1.63595	chr12_57096317_T_C_b38	ENSG00000076067.12	RBMS2	Esophagus	landscape-ieQTL
Antigen-presenting Epithelial cell	chr12_57096317_T_C_b38	Antigen-presenting cell(AdultEsophagus12)	1.63595	chr12_57096317_T_C_b38	ENSG00000166888.11	STAT6	Esophagus	landscape-ieQTL
Antigen-presenting Epithelial cell	chr12_7192206_A_G_b38	Antigen-presenting cell(AdultEsophagus12)	0.508806	chr12_7189775_CCGGGGCCGCGTCCCT_C_b38	ENSG00000139197.10	PEX5	Esophagus	standard eQTL and landscape-ieQTL
Antigen-presenting Epithelial cell	chr12_7192206_A_G_b38	Antigen-presenting cell(AdultEsophagus12)	0.508806	chr12_7173945_T_C_b38	ENSG00000269892.1	RP4-761J14.10	Esophagus	landscape-ieQTL
Antigen-presenting Epithelial cell	chr12_76020898_G_T_b38	Antigen-presenting cell(AdultEsophagus12)	2.46615	chr12_76016210_T_C_b38	ENSG00000139289.13	PHLDA1	Esophagus	landscape-ieQTL
Antigen-presenting Epithelial cell	chr12_7933487_C_A_b38	Antigen-presenting cell(AdultEsophagus12)	-2.38339	chr12_7932951_T_C_b38	ENSG00000139178.10	C1RL	Esophagus	landscape-ieQTL
Antigen-presenting Epithelial cell	chr12_7933487_C_A_b38	Antigen-presenting cell(AdultEsophagus12)	-2.38339	chr12_7934798_T_C_b38	ENSG00000173262.11	SLC2A14	Esophagus	standard eQTL
Antigen-presenting Epithelial cell	chr12_79933563_C_T_b38	Antigen-presenting cell(AdultEsophagus12)	-0.998472	chr12_79916138_AAACAAATGTACCTATAAAC_A_b38	ENSG00000111052.7	LIN7A	Esophagus	landscape-ieQTL
Antigen-presenting Epithelial cell	chr12_79933563_C_T_b38	Antigen-presenting cell(AdultEsophagus12)	-0.998472	chr12_79819958_T_C_b38	ENSG00000239473.1	RPL7P38	Esophagus	standard eQTL and landscape-ieQTL
Antigen-presenting Epithelial cell	chr12_79933563_C_T_b38	Antigen-presenting cell(AdultEsophagus12)	-0.998472	chr12_79871517_A_G_b38	ENSG00000257557.2	RP11-84G21.1	Esophagus	standard eQTL
Antigen-presenting Epithelial cell	chr13_100673796_C_T_b38	Antigen-presenting cell(AdultEsophagus12)	-0.505658	chr13_100631594_G_A_b38	ENSG00000125247.15	TMTC4	Esophagus	standard eQTL and landscape-ieQTL
Antigen-presenting Epithelial cell	chr13_102604085_A_T_b38	Antigen-presenting cell(AdultEsophagus12)	0.586702	chr13_102666834_C_T_b38	ENSG00000151287.16	TEX30	Esophagus	landscape-ieQTL
Antigen-presenting Epithelial cell	chr13_113507995_A_G_b38	Antigen-presenting cell(AdultEsophagus12)	0.551035	chr13_113510597_C_T_b38	ENSG00000276248.1	RP11-230F18.5	Esophagus	standard eQTL and landscape-ieQTL
Antigen-presenting Epithelial cell	chr13_26202862_A_G_b38	Antigen-presenting cell(AdultEsophagus12)	-1.30951	chr13_26216037_C_A_b38	ENSG00000127870.16	RNF6	Esophagus	landscape-ieQTL
Antigen-presenting Epithelial cell	chr13_39028497_T_C_b38	Antigen-presenting cell(AdultEsophagus12)	0.505327	chr13_38993468_C_A_b38	ENSG00000188811.13	NHLRC3	Esophagus	landscape-ieQTL
Antigen-presenting Epithelial cell	chr13_49806268_G_A_b38	Antigen-presenting cell(AdultEsophagus12)	-1.00735	chr13_49789168_T_C_b38	ENSG00000136147.17	PHF11	Esophagus	landscape-ieQTL
Antigen-presenting Epithelial cell	chr13_52638879_C_T_b38	Antigen-presenting cell(AdultEsophagus12)	0.500609	chr13_52622028_C_T_b38	ENSG00000273723.1	RP11-93H24.3	Esophagus	standard eQTL and landscape-ieQTL
Antigen-presenting Epithelial cell	chr13_52664708_A_G_b38	Antigen-presenting cell(AdultEsophagus12)	0.618917	chr13_52622028_C_T_b38	ENSG00000273723.1	RP11-93H24.3	Esophagus	standard eQTL and landscape-ieQTL
Antigen-presenting Epithelial cell	chr14_100525030_G_C_b38	Antigen-presenting cell(AdultEsophagus12)	0.605474	chr14_100531000_A_G_b38	ENSG00000183092.16	BEGAIN	Esophagus	standard eQTL and landscape-ieQTL
Antigen-presenting Epithelial cell	chr14_100525030_G_C_b38	Antigen-presenting cell(AdultEsophagus12)	0.605474	chr14_100531000_A_G_b38	ENSG00000259031.1	CTD-2062F14.3	Esophagus	landscape-ieQTL
Antigen-presenting Epithelial cell	chr14_100548081_G_C_b38	Antigen-presenting cell(AdultEsophagus12)	-6.34667	chr14_100548296_A_AG_b38	ENSG00000183092.16	BEGAIN	Esophagus	standard eQTL and landscape-ieQTL
Antigen-presenting Epithelial cell	chr14_100548081_G_C_b38	Antigen-presenting cell(AdultEsophagus12)	-6.34667	chr14_100538878_T_C_b38	ENSG00000259031.1	CTD-2062F14.3	Esophagus	landscape-ieQTL
Antigen-presenting Epithelial cell	chr14_21071903_C_T_b38	Antigen-presenting cell(AdultEsophagus12)	-0.538755	chr14_21072704_G_T_b38	ENSG00000165801.9	ARHGEF40	Esophagus	standard eQTL and landscape-ieQTL
Antigen-presenting Epithelial cell	chr14_49581589_C_T_b38	Antigen-presenting cell(AdultEsophagus12)	-0.583797	chr14_49570102_G_C_b38	ENSG00000165501.16	LRR1	Esophagus	standard eQTL
Antigen-presenting Epithelial cell	chr14_58293044_G_A_b38	Antigen-presenting cell(AdultEsophagus12)	-0.51304	chr14_58240032_C_T_b38	ENSG00000258900.1	HNRNPCP1	Esophagus	landscape-ieQTL
Antigen-presenting Epithelial cell	chr14_73710920_C_T_b38	Antigen-presenting cell(AdultEsophagus12)	0.675932	chr14_73639400_T_C_b38	ENSG00000176903.4	PNMA1	Esophagus	standard eQTL and landscape-ieQTL
Antigen-presenting Epithelial cell	chr14_74495530_G_A_b38	Antigen-presenting cell(AdultEsophagus12)	-2.15442	chr14_74495530_G_A_b38	ENSG00000119655.10	NPC2	Esophagus	standard eQTL
Antigen-presenting Epithelial cell	chr14_75125780_G_C_b38	Antigen-presenting cell(AdultEsophagus12)	1.10365	chr14_75157760_C_T_b38	ENSG00000119638.12	NEK9	Esophagus	standard eQTL and landscape-ieQTL
Antigen-presenting Epithelial cell	chr14_75125780_G_C_b38	Antigen-presenting cell(AdultEsophagus12)	1.10365	chr14_75009764_G_GTT_b38	ENSG00000119718.10	EIF2B2	Esophagus	standard eQTL
Antigen-presenting Epithelial cell	chr14_87986637_C_T_b38	Antigen-presenting cell(AdultEsophagus12)	1.17394	chr14_87964483_G_A_b38	ENSG00000054983.16	GALC	Esophagus	standard eQTL and landscape-ieQTL
Antigen-presenting Epithelial cell	chr14_87989144_C_T_b38	Antigen-presenting cell(AdultEsophagus12)	-0.534759	chr14_87964483_G_A_b38	ENSG00000054983.16	GALC	Esophagus	standard eQTL and landscape-ieQTL
Antigen-presenting Epithelial cell	chr14_92507316_C_T_b38	Antigen-presenting cell(AdultEsophagus12)	0.654842	chr14_92522267_C_CACA_b38	ENSG00000100599.15	RIN3	Esophagus	standard eQTL and landscape-ieQTL
Antigen-presenting Epithelial cell	chr15_34993642_T_G_b38	Antigen-presenting cell(AdultEsophagus12)	1.64848	chr15_35005259_A_G_b38	ENSG00000198146.4	ZNF770	Esophagus	standard eQTL and landscape-ieQTL
Antigen-presenting Epithelial cell	chr15_40045261_T_G_b38	Antigen-presenting cell(AdultEsophagus12)	-0.983278	chr15_40046660_G_A_b38	ENSG00000275636.1	RP11-521C20.5	Esophagus	standard eQTL and landscape-ieQTL
Antigen-presenting Epithelial cell	chr15_40486518_C_T_b38	Antigen-presenting cell(AdultEsophagus12)	-0.727779	chr15_40526992_C_T_b38	ENSG00000140320.11	BAHD1	Esophagus	standard eQTL and landscape-ieQTL
Antigen-presenting Epithelial cell	chr15_40486518_C_T_b38	Antigen-presenting cell(AdultEsophagus12)	-0.727779	chr15_40523082_G_C_b38	ENSG00000169105.7	CHST14	Esophagus	landscape-ieQTL
Antigen-presenting Epithelial cell	chr15_41490486_A_C_b38	Antigen-presenting cell(AdultEsophagus12)	-1.12832	chr15_41490486_A_C_b38	ENSG00000137804.12	NUSAP1	Esophagus	standard eQTL and landscape-ieQTL
Antigen-presenting Epithelial cell	chr15_43798600_T_C_b38	Antigen-presenting cell(AdultEsophagus12)	0.552749	chr15_43845420_G_A_b38	ENSG00000137822.12	TUBGCP4	Esophagus	standard eQTL and landscape-ieQTL
Antigen-presenting Epithelial cell	chr15_43798600_T_C_b38	Antigen-presenting cell(AdultEsophagus12)	0.552749	chr15_43720567_C_T_b38	ENSG00000137842.6	TMEM62	Esophagus	landscape-ieQTL
Antigen-presenting Epithelial cell	chr15_43798600_T_C_b38	Antigen-presenting cell(AdultEsophagus12)	0.552749	chr15_43738327_T_G_b38	ENSG00000166762.16	CATSPER2	Esophagus	standard eQTL
Antigen-presenting Epithelial cell	chr15_43798600_T_C_b38	Antigen-presenting cell(AdultEsophagus12)	0.552749	chr15_43709310_A_G_b38	ENSG00000166763.7	STRCP1	Esophagus	standard eQTL and landscape-ieQTL
Antigen-presenting Epithelial cell	chr15_43798600_T_C_b38	Antigen-presenting cell(AdultEsophagus12)	0.552749	chr15_43824788_C_T_b38	ENSG00000223572.9	CKMT1A	Esophagus	standard eQTL and landscape-ieQTL
Antigen-presenting Epithelial cell	chr15_43798600_T_C_b38	Antigen-presenting cell(AdultEsophagus12)	0.552749	chr15_43862698_T_C_b38	ENSG00000249839.1	AC011330.5	Esophagus	standard eQTL
Antigen-presenting Epithelial cell	chr15_43798600_T_C_b38	Antigen-presenting cell(AdultEsophagus12)	0.552749	chr15_43596778_G_T_b38	ENSG00000275601.1	AC011330.13	Esophagus	standard eQTL
Antigen-presenting Epithelial cell	chr15_53758146_T_C_b38	Antigen-presenting cell(AdultEsophagus12)	0.519483	chr15_53757307_C_T_b38	ENSG00000166415.14	WDR72	Esophagus	standard eQTL and landscape-ieQTL
Antigen-presenting Epithelial cell	chr15_60408218_C_T_b38	Antigen-presenting cell(AdultEsophagus12)	-0.505833	chr15_60492410_A_T_b38	ENSG00000182718.16	ANXA2	Esophagus	landscape-ieQTL
Antigen-presenting Epithelial cell	chr15_63156272_T_C_b38	Antigen-presenting cell(AdultEsophagus12)	0.68606	chr15_63154999_G_A_b38	ENSG00000185088.13	RPS27L	Esophagus	standard eQTL and landscape-ieQTL
Antigen-presenting Epithelial cell	chr15_65533136_A_G_b38	Antigen-presenting cell(AdultEsophagus12)	0.768485	chr15_65766785_G_A_b38	ENSG00000074621.13	SLC24A1	Esophagus	standard eQTL
Antigen-presenting Epithelial cell	chr15_65533136_A_G_b38	Antigen-presenting cell(AdultEsophagus12)	0.768485	chr15_65766785_G_A_b38	ENSG00000090470.14	PDCD7	Esophagus	landscape-ieQTL
Antigen-presenting Epithelial cell	chr15_66370282_A_T_b38	Antigen-presenting cell(AdultEsophagus12)	1.21292	chr15_66421129_T_C_b38	ENSG00000157890.17	MEGF11	Esophagus	landscape-ieQTL
Antigen-presenting Epithelial cell	chr15_66370282_A_T_b38	Antigen-presenting cell(AdultEsophagus12)	1.21292	chr15_66528117_T_A_b38	ENSG00000169032.9	MAP2K1	Esophagus	landscape-ieQTL
Antigen-presenting Epithelial cell	chr15_66370282_A_T_b38	Antigen-presenting cell(AdultEsophagus12)	1.21292	chr15_66510085_G_A_b38	ENSG00000261351.2	CTD-3185P2.1	Esophagus	landscape-ieQTL
Antigen-presenting Epithelial cell	chr15_66501275_T_G_b38	Antigen-presenting cell(AdultEsophagus12)	-0.592334	chr15_66498484_C_T_b38	ENSG00000075131.9	TIPIN	Esophagus	standard eQTL and landscape-ieQTL
Antigen-presenting Epithelial cell	chr15_67550695_G_A_b38	Antigen-presenting cell(AdultEsophagus12)	-0.575043	chr15_67589693_A_G_b38	ENSG00000129007.14	CALML4	Esophagus	landscape-ieQTL
Antigen-presenting Epithelial cell	chr15_74379071_G_C_b38	Antigen-presenting cell(AdultEsophagus12)	-1.04846	chr15_74377542_G_C_b38	ENSG00000140459.17	CYP11A1	Esophagus	standard eQTL and landscape-ieQTL
Antigen-presenting Epithelial cell	chr15_74379119_C_A_b38	Antigen-presenting cell(AdultEsophagus12)	-1.11949	chr15_74377542_G_C_b38	ENSG00000140459.17	CYP11A1	Esophagus	standard eQTL and landscape-ieQTL
Antigen-presenting Epithelial cell	chr15_74379228_T_C_b38	Antigen-presenting cell(AdultEsophagus12)	1.82118	chr15_74377542_G_C_b38	ENSG00000140459.17	CYP11A1	Esophagus	standard eQTL and landscape-ieQTL
Antigen-presenting Epithelial cell	chr15_74844353_T_C_b38	Antigen-presenting cell(AdultEsophagus12)	0.557319	chr15_74933467_G_C_b38	ENSG00000140497.16	SCAMP2	Esophagus	standard eQTL and landscape-ieQTL
Antigen-presenting Epithelial cell	chr15_74844353_T_C_b38	Antigen-presenting cell(AdultEsophagus12)	0.557319	chr15_74837253_G_A_b38	ENSG00000167178.15	ISLR2	Esophagus	landscape-ieQTL
Antigen-presenting Epithelial cell	chr15_75037754_G_T_b38	Antigen-presenting cell(AdultEsophagus12)	0.546523	chr15_75047234_G_A_b38	ENSG00000138621.11	PPCDC	Esophagus	standard eQTL and landscape-ieQTL
Antigen-presenting Epithelial cell	chr15_75890608_C_T_b38	Antigen-presenting cell(AdultEsophagus12)	-0.518711	chr15_75936291_G_A_b38	ENSG00000167196.13	FBXO22	Esophagus	standard eQTL
Antigen-presenting Epithelial cell	chr15_78542347_A_G_b38	Antigen-presenting cell(AdultEsophagus12)	0.743187	chr15_78565470_TGGGCGGGGCCAGAGGGAAATAG_T_b38	ENSG00000169684.13	CHRNA5	Esophagus	standard eQTL and landscape-ieQTL
Antigen-presenting Epithelial cell	chr15_78542347_A_G_b38	Antigen-presenting cell(AdultEsophagus12)	0.743187	chr15_78522102_G_A_b38	ENSG00000261762.1	RP11-650L12.2	Esophagus	landscape-ieQTL
Antigen-presenting Epithelial cell	chr15_83053307_A_G_b38	Antigen-presenting cell(AdultEsophagus12)	1.88996	chr15_83053307_A_G_b38	ENSG00000064726.9	BTBD1	Esophagus	standard eQTL and landscape-ieQTL
Antigen-presenting Epithelial cell	chr15_90191804_G_A_b38	Antigen-presenting cell(AdultEsophagus12)	-0.530057	chr15_90209433_C_T_b38	ENSG00000183208.12	GDPGP1	Esophagus	standard eQTL
Antigen-presenting Epithelial cell	chr16_11651991_A_G_b38	Antigen-presenting cell(AdultEsophagus12)	0.688631	chr16_11651991_A_G_b38	ENSG00000184602.5	SNN	Esophagus	landscape-ieQTL
Antigen-presenting Epithelial cell	chr16_11800198_A_T_b38	Antigen-presenting cell(AdultEsophagus12)	0.631454	chr16_11813231_C_A_b38	ENSG00000122299.11	ZC3H7A	Esophagus	landscape-ieQTL
Antigen-presenting Epithelial cell	chr16_12815527_G_A_b38	Antigen-presenting cell(AdultEsophagus12)	-0.763033	chr16_12809504_G_A_b38	ENSG00000103381.11	CPPED1	Esophagus	standard eQTL and landscape-ieQTL
Antigen-presenting Epithelial cell	chr16_1343180_G_C_b38	Antigen-presenting cell(AdultEsophagus12)	0.554064	chr16_1339628_A_G_b38	ENSG00000260316.2	LA16c-306A4.2	Esophagus	landscape-ieQTL
Antigen-presenting Epithelial cell	chr16_15038105_A_G_b38	Antigen-presenting cell(AdultEsophagus12)	0.595526	chr16_15040032_T_G_b38	ENSG00000069764.9	PLA2G10	Esophagus	landscape-ieQTL
Antigen-presenting Epithelial cell	chr16_15038105_A_G_b38	Antigen-presenting cell(AdultEsophagus12)	0.595526	chr16_15040032_T_G_b38	ENSG00000157045.8	NTAN1	Esophagus	standard eQTL
Antigen-presenting Epithelial cell	chr16_15038105_A_G_b38	Antigen-presenting cell(AdultEsophagus12)	0.595526	chr16_15035602_A_G_b38	ENSG00000179889.18	PDXDC1	Esophagus	landscape-ieQTL
Antigen-presenting Epithelial cell	chr16_15038105_A_G_b38	Antigen-presenting cell(AdultEsophagus12)	0.595526	chr16_15030470_T_C_b38	ENSG00000183458.13	RP11-958N24.1	Esophagus	landscape-ieQTL
Antigen-presenting Epithelial cell	chr16_15038105_A_G_b38	Antigen-presenting cell(AdultEsophagus12)	0.595526	chr16_15048911_A_G_b38	ENSG00000250251.6	PKD1P6	Esophagus	standard eQTL and landscape-ieQTL
Antigen-presenting Epithelial cell	chr16_1822016_G_A_b38	Antigen-presenting cell(AdultEsophagus12)	0.543299	chr16_1820460_G_A_b38	ENSG00000103024.7	NME3	Esophagus	landscape-ieQTL
Antigen-presenting Epithelial cell	chr16_1822030_A_G_b38	Antigen-presenting cell(AdultEsophagus12)	-0.505529	chr16_1820460_G_A_b38	ENSG00000103024.7	NME3	Esophagus	landscape-ieQTL
Antigen-presenting Epithelial cell	chr16_1961063_T_C_b38	Antigen-presenting cell(AdultEsophagus12)	1.53823	chr16_1960576_G_A_b38	ENSG00000162068.1	NTN3	Esophagus	landscape-ieQTL
Antigen-presenting Epithelial cell	chr16_1961063_T_C_b38	Antigen-presenting cell(AdultEsophagus12)	1.53823	chr16_1963714_C_G_b38	ENSG00000255513.1	AC005363.9	Esophagus	standard eQTL and landscape-ieQTL
Antigen-presenting Epithelial cell	chr16_19710433_C_T_b38	Antigen-presenting cell(AdultEsophagus12)	0.533597	chr16_19708936_A_G_b38	ENSG00000103550.13	KNOP1	Esophagus	standard eQTL and landscape-ieQTL
Antigen-presenting Epithelial cell	chr16_19710433_C_T_b38	Antigen-presenting cell(AdultEsophagus12)	0.533597	chr16_19703581_A_G_b38	ENSG00000174628.16	IQCK	Esophagus	standard eQTL
Antigen-presenting Epithelial cell	chr16_2008039_T_A_b38	Antigen-presenting cell(AdultEsophagus12)	-0.979565	chr16_1984136_C_T_b38	ENSG00000127554.12	GFER	Esophagus	standard eQTL
Antigen-presenting Epithelial cell	chr16_231300_G_A_b38	Antigen-presenting cell(AdultEsophagus12)	-0.590112	chr16_238850_T_C_b38	ENSG00000007384.15	RHBDF1	Esophagus	landscape-ieQTL
Antigen-presenting Epithelial cell	chr16_2422313_G_C_b38	Antigen-presenting cell(AdultEsophagus12)	-0.565935	chr16_2420719_G_C_b38	ENSG00000162063.12	CCNF	Esophagus	standard eQTL
Antigen-presenting Epithelial cell	chr16_29809974_C_T_b38	Antigen-presenting cell(AdultEsophagus12)	0.918753	chr16_29809974_C_T_b38	ENSG00000169592.14	INO80E	Esophagus	standard eQTL
Antigen-presenting Epithelial cell	chr16_46890140_T_C_b38	Antigen-presenting cell(AdultEsophagus12)	0.608524	chr16_46905220_C_T_b38	ENSG00000069329.16	VPS35	Esophagus	landscape-ieQTL
Antigen-presenting Epithelial cell	chr16_46890140_T_C_b38	Antigen-presenting cell(AdultEsophagus12)	0.608524	chr16_46905220_C_T_b38	ENSG00000261512.2	RP11-46D6.1	Esophagus	landscape-ieQTL
Antigen-presenting Epithelial cell	chr16_54293681_A_G_b38	Antigen-presenting cell(AdultEsophagus12)	0.547759	chr16_54291311_G_A_b38	ENSG00000277559.1	RP11-434E6.4	Esophagus	standard eQTL
Antigen-presenting Epithelial cell	chr16_58127070_A_G_b38	Antigen-presenting cell(AdultEsophagus12)	0.575231	chr16_58207495_A_G_b38	ENSG00000125170.10	DOK4	Esophagus	landscape-ieQTL
Antigen-presenting Epithelial cell	chr16_58183797_T_C_b38	Antigen-presenting cell(AdultEsophagus12)	1.17873	chr16_58207495_A_G_b38	ENSG00000125170.10	DOK4	Esophagus	landscape-ieQTL
Antigen-presenting Epithelial cell	chr16_58183895_C_T_b38	Antigen-presenting cell(AdultEsophagus12)	0.567328	chr16_58207495_A_G_b38	ENSG00000125170.10	DOK4	Esophagus	landscape-ieQTL
Antigen-presenting Epithelial cell	chr16_593098_C_T_b38	Antigen-presenting cell(AdultEsophagus12)	2.1499	chr16_580902_C_G_b38	ENSG00000007541.16	PIGQ	Esophagus	landscape-ieQTL
Antigen-presenting Epithelial cell	chr16_593098_C_T_b38	Antigen-presenting cell(AdultEsophagus12)	2.1499	chr16_598515_T_C_b38	ENSG00000197562.9	RAB40C	Esophagus	standard eQTL and landscape-ieQTL
Antigen-presenting Epithelial cell	chr16_69179387_A_G_b38	Antigen-presenting cell(AdultEsophagus12)	-0.995797	chr16_69138756_C_T_b38	ENSG00000132604.10	TERF2	Esophagus	landscape-ieQTL
Antigen-presenting Epithelial cell	chr16_70461213_G_A_b38	Antigen-presenting cell(AdultEsophagus12)	-0.50637	chr16_70460086_G_A_b38	ENSG00000189091.12	SF3B3	Esophagus	landscape-ieQTL
Antigen-presenting Epithelial cell	chr16_71725019_A_G_b38	Antigen-presenting cell(AdultEsophagus12)	0.536759	chr16_71725019_A_G_b38	ENSG00000040199.18	PHLPP2	Esophagus	standard eQTL
Antigen-presenting Epithelial cell	chr16_71725019_A_G_b38	Antigen-presenting cell(AdultEsophagus12)	0.536759	chr16_71777195_C_A_b38	ENSG00000167377.17	ZNF23	Esophagus	standard eQTL
Antigen-presenting Epithelial cell	chr16_71727085_C_A_b38	Antigen-presenting cell(AdultEsophagus12)	1.1235	chr16_71693959_C_T_b38	ENSG00000140832.9	MARVELD3	Esophagus	standard eQTL and landscape-ieQTL
Antigen-presenting Epithelial cell	chr16_71727085_C_A_b38	Antigen-presenting cell(AdultEsophagus12)	1.1235	chr16_71623702_G_T_b38	ENSG00000140835.9	CHST4	Esophagus	landscape-ieQTL
Antigen-presenting Epithelial cell	chr16_74760573_G_A_b38	Antigen-presenting cell(AdultEsophagus12)	0.584324	chr16_74757929_G_C_b38	ENSG00000103089.8	FA2H	Esophagus	standard eQTL
Antigen-presenting Epithelial cell	chr16_80992850_G_A_b38	Antigen-presenting cell(AdultEsophagus12)	-0.515823	chr16_80990522_A_T_b38	ENSG00000166454.9	ATMIN	Esophagus	landscape-ieQTL
Antigen-presenting Epithelial cell	chr16_81086470_T_C_b38	Antigen-presenting cell(AdultEsophagus12)	0.700842	chr16_81086470_T_C_b38	ENSG00000140905.10	GCSH	Esophagus	landscape-ieQTL
Antigen-presenting Epithelial cell	chr16_81463893_A_G_b38	Antigen-presenting cell(AdultEsophagus12)	0.556942	chr16_81463893_A_G_b38	ENSG00000153815.16	CMIP	Esophagus	landscape-ieQTL
Antigen-presenting Epithelial cell	chr16_87966917_C_T_b38	Antigen-presenting cell(AdultEsophagus12)	1.60548	chr16_87963196_G_T_b38	ENSG00000172530.20	BANP	Esophagus	landscape-ieQTL
Antigen-presenting Epithelial cell	chr16_88701060_C_T_b38	Antigen-presenting cell(AdultEsophagus12)	-0.55231	chr16_88701060_C_T_b38	ENSG00000176715.15	ACSF3	Esophagus	landscape-ieQTL
Antigen-presenting Epithelial cell	chr16_89723889_C_T_b38	Antigen-presenting cell(AdultEsophagus12)	-0.989253	chr16_89728736_G_A_b38	ENSG00000075399.13	VPS9D1	Esophagus	standard eQTL
Antigen-presenting Epithelial cell	chr16_89723889_C_T_b38	Antigen-presenting cell(AdultEsophagus12)	-0.989253	chr16_89745891_C_T_b38	ENSG00000204991.10	SPIRE2	Esophagus	standard eQTL
Antigen-presenting Epithelial cell	chr17_10698004_C_A_b38	Antigen-presenting cell(AdultEsophagus12)	0.69543	chr17_10685042_A_G_b38	ENSG00000170222.11	ADPRM	Esophagus	standard eQTL and landscape-ieQTL
Antigen-presenting Epithelial cell	chr17_10698004_C_A_b38	Antigen-presenting cell(AdultEsophagus12)	0.69543	chr17_10703194_CTAACA_C_b38	ENSG00000264176.1	MAGOH2P	Esophagus	standard eQTL and landscape-ieQTL
Antigen-presenting Epithelial cell	chr17_1530464_A_G_b38	Antigen-presenting cell(AdultEsophagus12)	-0.512888	chr17_1511886_C_A_b38	ENSG00000132376.19	INPP5K	Esophagus	landscape-ieQTL
Antigen-presenting Epithelial cell	chr17_1530464_A_G_b38	Antigen-presenting cell(AdultEsophagus12)	-0.512888	chr17_1523673_A_C_b38	ENSG00000185561.9	TLCD2	Esophagus	landscape-ieQTL
Antigen-presenting Epithelial cell	chr17_17958046_T_C_b38	Antigen-presenting cell(AdultEsophagus12)	1.09147	chr17_17925659_T_C_b38	ENSG00000175662.17	TOM1L2	Esophagus	standard eQTL and landscape-ieQTL
Antigen-presenting Epithelial cell	chr17_17958046_T_C_b38	Antigen-presenting cell(AdultEsophagus12)	1.09147	chr17_17870804_C_T_b38	ENSG00000197815.4	RP1-253P7.4	Esophagus	standard eQTL and landscape-ieQTL
Antigen-presenting Epithelial cell	chr17_18377593_G_A_b38	Antigen-presenting cell(AdultEsophagus12)	0.561323	chr17_18370339_TCAAACAAACAC_T_b38	ENSG00000176974.19	SHMT1	Esophagus	standard eQTL and landscape-ieQTL
Antigen-presenting Epithelial cell	chr17_18860764_G_A_b38	Antigen-presenting cell(AdultEsophagus12)	-0.955572	chr17_18908164_C_CA_b38	ENSG00000171928.13	TVP23B	Esophagus	standard eQTL and landscape-ieQTL
Antigen-presenting Epithelial cell	chr17_2008591_G_A_b38	Antigen-presenting cell(AdultEsophagus12)	-0.899439	chr17_2007876_G_A_b38	ENSG00000185924.6	RTN4RL1	Esophagus	standard eQTL and landscape-ieQTL
Antigen-presenting Epithelial cell	chr17_21210841_A_G_b38	Antigen-presenting cell(AdultEsophagus12)	0.747176	chr17_21169029_C_T_b38	ENSG00000109016.17	DHRS7B	Esophagus	standard eQTL
Antigen-presenting Epithelial cell	chr17_2295598_T_C_b38	Antigen-presenting cell(AdultEsophagus12)	0.644144	chr17_2304032_G_A_b38	ENSG00000167720.12	SRR	Esophagus	standard eQTL
Antigen-presenting Epithelial cell	chr17_2295598_T_C_b38	Antigen-presenting cell(AdultEsophagus12)	0.644144	chr17_2271487_G_A_b38	ENSG00000262333.1	HNRNPA1P16	Esophagus	landscape-ieQTL
Antigen-presenting Epithelial cell	chr17_28747471_G_T_b38	Antigen-presenting cell(AdultEsophagus12)	-0.736337	chr17_28732648_T_A_b38	ENSG00000198242.13	RPL23A	Esophagus	landscape-ieQTL
Antigen-presenting Epithelial cell	chr17_28761418_C_T_b38	Antigen-presenting cell(AdultEsophagus12)	0.694705	chr17_28770570_TA_T_b38	ENSG00000167525.13	PROCA1	Esophagus	standard eQTL
Antigen-presenting Epithelial cell	chr17_28761418_C_T_b38	Antigen-presenting cell(AdultEsophagus12)	0.694705	chr17_28840910_A_C_b38	ENSG00000173065.13	FAM222B	Esophagus	landscape-ieQTL
Antigen-presenting Epithelial cell	chr17_28761418_C_T_b38	Antigen-presenting cell(AdultEsophagus12)	0.694705	chr17_28783508_CATGAG_C_b38	ENSG00000198242.13	RPL23A	Esophagus	standard eQTL and landscape-ieQTL
Antigen-presenting Epithelial cell	chr17_31319985_G_A_b38	Antigen-presenting cell(AdultEsophagus12)	-0.517385	chr17_31328200_C_T_b38	ENSG00000126860.11	EVI2A	Esophagus	standard eQTL
Antigen-presenting Epithelial cell	chr17_349256_G_A_b38	Antigen-presenting cell(AdultEsophagus12)	-0.923129	chr17_349256_G_A_b38	ENSG00000181031.15	RPH3AL	Esophagus	standard eQTL and landscape-ieQTL
Antigen-presenting Epithelial cell	chr17_349256_G_A_b38	Antigen-presenting cell(AdultEsophagus12)	-0.923129	chr17_350566_G_A_b38	ENSG00000183688.4	RFLNB	Esophagus	landscape-ieQTL
Antigen-presenting Epithelial cell	chr17_349256_G_A_b38	Antigen-presenting cell(AdultEsophagus12)	-0.923129	chr17_349256_G_A_b38	ENSG00000262061.5	RP11-1260E13.4	Esophagus	standard eQTL and landscape-ieQTL
Antigen-presenting Epithelial cell	chr17_349256_G_A_b38	Antigen-presenting cell(AdultEsophagus12)	-0.923129	chr17_349256_G_A_b38	ENSG00000262294.1	RP11-1260E13.2	Esophagus	standard eQTL and landscape-ieQTL
Antigen-presenting Epithelial cell	chr17_349256_G_A_b38	Antigen-presenting cell(AdultEsophagus12)	-0.923129	chr17_349256_G_A_b38	ENSG00000262920.5	RP11-1260E13.1	Esophagus	landscape-ieQTL
Antigen-presenting Epithelial cell	chr17_3660045_C_T_b38	Antigen-presenting cell(AdultEsophagus12)	1.68596	chr17_3654201_A_G_b38	ENSG00000262903.1	RP11-235E17.6	Esophagus	standard eQTL and landscape-ieQTL
Antigen-presenting Epithelial cell	chr17_38852297_G_A_b38	Antigen-presenting cell(AdultEsophagus12)	-0.54032	chr17_38859453_C_T_b38	ENSG00000275023.4	MLLT6	Esophagus	landscape-ieQTL
Antigen-presenting Epithelial cell	chr17_38852297_G_A_b38	Antigen-presenting cell(AdultEsophagus12)	-0.54032	chr17_38807737_G_C_b38	ENSG00000277969.1	CTB-58E17.1	Esophagus	landscape-ieQTL
Antigen-presenting Epithelial cell	chr17_39926554_T_C_b38	Antigen-presenting cell(AdultEsophagus12)	0.938882	chr17_39771806_C_T_b38	ENSG00000172057.9	ORMDL3	Esophagus	standard eQTL
Antigen-presenting Epithelial cell	chr17_42136260_T_C_b38	Antigen-presenting cell(AdultEsophagus12)	0.900797	chr17_42135083_C_G_b38	ENSG00000089558.8	KCNH4	Esophagus	standard eQTL and landscape-ieQTL
Antigen-presenting Epithelial cell	chr17_42136260_T_C_b38	Antigen-presenting cell(AdultEsophagus12)	0.900797	chr17_42136260_T_C_b38	ENSG00000108774.14	RAB5C	Esophagus	standard eQTL and landscape-ieQTL
Antigen-presenting Epithelial cell	chr17_42136260_T_C_b38	Antigen-presenting cell(AdultEsophagus12)	0.900797	chr17_42120388_G_C_b38	ENSG00000260325.1	HSPB9	Esophagus	landscape-ieQTL
Antigen-presenting Epithelial cell	chr17_43021069_G_A_b38	Antigen-presenting cell(AdultEsophagus12)	0.55475	chr17_43021069_G_A_b38	ENSG00000108828.15	VAT1	Esophagus	landscape-ieQTL
Antigen-presenting Epithelial cell	chr17_43176078_A_G_b38	Antigen-presenting cell(AdultEsophagus12)	0.642788	chr17_43371926_T_A_b38	ENSG00000184988.8	TMEM106A	Esophagus	standard eQTL and landscape-ieQTL
Antigen-presenting Epithelial cell	chr17_43176078_A_G_b38	Antigen-presenting cell(AdultEsophagus12)	0.642788	chr17_43334882_A_C_b38	ENSG00000198496.10	NBR2	Esophagus	standard eQTL
Antigen-presenting Epithelial cell	chr17_43176078_A_G_b38	Antigen-presenting cell(AdultEsophagus12)	0.642788	chr17_43125170_G_C_b38	ENSG00000198863.7	RUNDC1	Esophagus	landscape-ieQTL
Antigen-presenting Epithelial cell	chr17_44501597_T_C_b38	Antigen-presenting cell(AdultEsophagus12)	0.554324	chr17_44387547_T_C_b38	ENSG00000005961.17	ITGA2B	Esophagus	landscape-ieQTL
Antigen-presenting Epithelial cell	chr17_44501597_T_C_b38	Antigen-presenting cell(AdultEsophagus12)	0.554324	chr17_44538184_A_G_b38	ENSG00000108861.8	DUSP3	Esophagus	landscape-ieQTL
Antigen-presenting Epithelial cell	chr17_44826427_G_A_b38	Antigen-presenting cell(AdultEsophagus12)	1.12136	chr17_44825676_G_C_b38	ENSG00000186834.3	HEXIM1	Esophagus	landscape-ieQTL
Antigen-presenting Epithelial cell	chr17_44888172_T_C_b38	Antigen-presenting cell(AdultEsophagus12)	-0.822872	chr17_44884591_T_C_b38	ENSG00000108883.12	EFTUD2	Esophagus	standard eQTL and landscape-ieQTL
Antigen-presenting Epithelial cell	chr17_45256638_G_C_b38	Antigen-presenting cell(AdultEsophagus12)	-0.509142	chr17_45256418_AAGAC_A_b38	ENSG00000005961.17	ITGA2B	Esophagus	landscape-ieQTL
Antigen-presenting Epithelial cell	chr17_45256638_G_C_b38	Antigen-presenting cell(AdultEsophagus12)	-0.509142	chr17_45256638_G_C_b38	ENSG00000120071.13	KANSL1	Esophagus	landscape-ieQTL
Antigen-presenting Epithelial cell	chr17_46188924_G_C_b38	Antigen-presenting cell(AdultEsophagus12)	-0.523262	chr17_45680759_A_G_b38	ENSG00000120071.13	KANSL1	Esophagus	standard eQTL
Antigen-presenting Epithelial cell	chr17_46188924_G_C_b38	Antigen-presenting cell(AdultEsophagus12)	-0.523262	chr17_45674712_A_AC_b38	ENSG00000120088.14	CRHR1	Esophagus	standard eQTL and landscape-ieQTL
Antigen-presenting Epithelial cell	chr17_46188924_G_C_b38	Antigen-presenting cell(AdultEsophagus12)	-0.523262	chr17_45680872_C_T_b38	ENSG00000186868.15	MAPT	Esophagus	standard eQTL and landscape-ieQTL
Antigen-presenting Epithelial cell	chr17_46188924_G_C_b38	Antigen-presenting cell(AdultEsophagus12)	-0.523262	chr17_45775376_T_C_b38	ENSG00000204650.14	LINC02210	Esophagus	standard eQTL and landscape-ieQTL
Antigen-presenting Epithelial cell	chr17_46188924_G_C_b38	Antigen-presenting cell(AdultEsophagus12)	-0.523262	chr17_45706856_T_C_b38	ENSG00000214401.4	KANSL1-AS1	Esophagus	standard eQTL and landscape-ieQTL
Antigen-presenting Epithelial cell	chr17_46188924_G_C_b38	Antigen-presenting cell(AdultEsophagus12)	-0.523262	chr17_45588102_T_G_b38	ENSG00000214425.7	LRRC37A4P	Esophagus	standard eQTL and landscape-ieQTL
Antigen-presenting Epithelial cell	chr17_46188924_G_C_b38	Antigen-presenting cell(AdultEsophagus12)	-0.523262	chr17_45628152_A_G_b38	ENSG00000225190.10	PLEKHM1	Esophagus	landscape-ieQTL
Antigen-presenting Epithelial cell	chr17_46188924_G_C_b38	Antigen-presenting cell(AdultEsophagus12)	-0.523262	chr17_46502170_T_C_b38	ENSG00000232300.1	FAM215B	Esophagus	standard eQTL and landscape-ieQTL
Antigen-presenting Epithelial cell	chr17_46188924_G_C_b38	Antigen-presenting cell(AdultEsophagus12)	-0.523262	chr17_45590821_A_G_b38	ENSG00000236234.1	AC091132.1	Esophagus	landscape-ieQTL
Antigen-presenting Epithelial cell	chr17_46188924_G_C_b38	Antigen-presenting cell(AdultEsophagus12)	-0.523262	chr17_45910839_A_G_b38	ENSG00000238083.7	LRRC37A2	Esophagus	standard eQTL and landscape-ieQTL
Antigen-presenting Epithelial cell	chr17_46188924_G_C_b38	Antigen-presenting cell(AdultEsophagus12)	-0.523262	chr17_46503013_T_C_b38	ENSG00000261575.2	RP11-259G18.1	Esophagus	standard eQTL
Antigen-presenting Epithelial cell	chr17_46188924_G_C_b38	Antigen-presenting cell(AdultEsophagus12)	-0.523262	chr17_45720982_T_TTTG_b38	ENSG00000262500.1	MAPK8IP1P1	Esophagus	standard eQTL and landscape-ieQTL
Antigen-presenting Epithelial cell	chr17_46188924_G_C_b38	Antigen-presenting cell(AdultEsophagus12)	-0.523262	chr17_45680872_C_T_b38	ENSG00000262539.1	RP11-259G18.3	Esophagus	standard eQTL
Antigen-presenting Epithelial cell	chr17_46188924_G_C_b38	Antigen-presenting cell(AdultEsophagus12)	-0.523262	chr17_45589065_T_C_b38	ENSG00000263503.1	MAPK8IP1P2	Esophagus	standard eQTL and landscape-ieQTL
Antigen-presenting Epithelial cell	chr17_46188924_G_C_b38	Antigen-presenting cell(AdultEsophagus12)	-0.523262	chr17_45640437_T_C_b38	ENSG00000264070.1	DND1P1	Esophagus	standard eQTL and landscape-ieQTL
Antigen-presenting Epithelial cell	chr17_46188924_G_C_b38	Antigen-presenting cell(AdultEsophagus12)	-0.523262	chr17_45680759_A_G_b38	ENSG00000266918.1	RP11-798G7.8	Esophagus	standard eQTL and landscape-ieQTL
Antigen-presenting Epithelial cell	chr17_46188924_G_C_b38	Antigen-presenting cell(AdultEsophagus12)	-0.523262	chr17_45627733_C_T_b38	ENSG00000267198.1	RP11-798G7.6	Esophagus	standard eQTL and landscape-ieQTL
Antigen-presenting Epithelial cell	chr17_46188924_G_C_b38	Antigen-presenting cell(AdultEsophagus12)	-0.523262	chr17_46253876_A_G_b38	ENSG00000280022.1	RP11-707O23.1	Esophagus	standard eQTL and landscape-ieQTL
Antigen-presenting Epithelial cell	chr17_46188976_T_C_b38	Antigen-presenting cell(AdultEsophagus12)	0.861973	chr17_45680759_A_G_b38	ENSG00000120071.13	KANSL1	Esophagus	standard eQTL
Antigen-presenting Epithelial cell	chr17_46188976_T_C_b38	Antigen-presenting cell(AdultEsophagus12)	0.861973	chr17_45674712_A_AC_b38	ENSG00000120088.14	CRHR1	Esophagus	standard eQTL and landscape-ieQTL
Antigen-presenting Epithelial cell	chr17_46188976_T_C_b38	Antigen-presenting cell(AdultEsophagus12)	0.861973	chr17_45680872_C_T_b38	ENSG00000186868.15	MAPT	Esophagus	standard eQTL and landscape-ieQTL
Antigen-presenting Epithelial cell	chr17_46188976_T_C_b38	Antigen-presenting cell(AdultEsophagus12)	0.861973	chr17_45775376_T_C_b38	ENSG00000204650.14	LINC02210	Esophagus	standard eQTL and landscape-ieQTL
Antigen-presenting Epithelial cell	chr17_46188976_T_C_b38	Antigen-presenting cell(AdultEsophagus12)	0.861973	chr17_46112790_T_C_b38	ENSG00000214401.4	KANSL1-AS1	Esophagus	standard eQTL and landscape-ieQTL
Antigen-presenting Epithelial cell	chr17_46188976_T_C_b38	Antigen-presenting cell(AdultEsophagus12)	0.861973	chr17_45588102_T_G_b38	ENSG00000214425.7	LRRC37A4P	Esophagus	standard eQTL and landscape-ieQTL
Antigen-presenting Epithelial cell	chr17_46188976_T_C_b38	Antigen-presenting cell(AdultEsophagus12)	0.861973	chr17_45628152_A_G_b38	ENSG00000225190.10	PLEKHM1	Esophagus	landscape-ieQTL
Antigen-presenting Epithelial cell	chr17_46188976_T_C_b38	Antigen-presenting cell(AdultEsophagus12)	0.861973	chr17_46502170_T_C_b38	ENSG00000232300.1	FAM215B	Esophagus	standard eQTL and landscape-ieQTL
Antigen-presenting Epithelial cell	chr17_46188976_T_C_b38	Antigen-presenting cell(AdultEsophagus12)	0.861973	chr17_45590821_A_G_b38	ENSG00000236234.1	AC091132.1	Esophagus	landscape-ieQTL
Antigen-presenting Epithelial cell	chr17_46188976_T_C_b38	Antigen-presenting cell(AdultEsophagus12)	0.861973	chr17_45910839_A_G_b38	ENSG00000238083.7	LRRC37A2	Esophagus	standard eQTL and landscape-ieQTL
Antigen-presenting Epithelial cell	chr17_46188976_T_C_b38	Antigen-presenting cell(AdultEsophagus12)	0.861973	chr17_46503013_T_C_b38	ENSG00000261575.2	RP11-259G18.1	Esophagus	standard eQTL
Antigen-presenting Epithelial cell	chr17_46188976_T_C_b38	Antigen-presenting cell(AdultEsophagus12)	0.861973	chr17_45720982_T_TTTG_b38	ENSG00000262500.1	MAPK8IP1P1	Esophagus	standard eQTL and landscape-ieQTL
Antigen-presenting Epithelial cell	chr17_46188976_T_C_b38	Antigen-presenting cell(AdultEsophagus12)	0.861973	chr17_45680872_C_T_b38	ENSG00000262539.1	RP11-259G18.3	Esophagus	standard eQTL
Antigen-presenting Epithelial cell	chr17_46188976_T_C_b38	Antigen-presenting cell(AdultEsophagus12)	0.861973	chr17_45589065_T_C_b38	ENSG00000263503.1	MAPK8IP1P2	Esophagus	standard eQTL and landscape-ieQTL
Antigen-presenting Epithelial cell	chr17_46188976_T_C_b38	Antigen-presenting cell(AdultEsophagus12)	0.861973	chr17_45680084_C_A_b38	ENSG00000264070.1	DND1P1	Esophagus	standard eQTL and landscape-ieQTL
Antigen-presenting Epithelial cell	chr17_46188976_T_C_b38	Antigen-presenting cell(AdultEsophagus12)	0.861973	chr17_45680759_A_G_b38	ENSG00000266918.1	RP11-798G7.8	Esophagus	standard eQTL and landscape-ieQTL
Antigen-presenting Epithelial cell	chr17_46188976_T_C_b38	Antigen-presenting cell(AdultEsophagus12)	0.861973	chr17_46080256_T_G_b38	ENSG00000267198.1	RP11-798G7.6	Esophagus	standard eQTL and landscape-ieQTL
Antigen-presenting Epithelial cell	chr17_46188976_T_C_b38	Antigen-presenting cell(AdultEsophagus12)	0.861973	chr17_46253876_A_G_b38	ENSG00000280022.1	RP11-707O23.1	Esophagus	standard eQTL and landscape-ieQTL
Antigen-presenting Epithelial cell	chr17_4697469_G_A_b38	Antigen-presenting cell(AdultEsophagus12)	-0.574336	chr17_4676006_G_A_b38	ENSG00000261868.1	MFSD1P1	Esophagus	landscape-ieQTL
Antigen-presenting Epithelial cell	chr17_47240051_T_A_b38	Antigen-presenting cell(AdultEsophagus12)	-0.71826	chr17_47238862_T_A_b38	ENSG00000141279.15	NPEPPS	Esophagus	landscape-ieQTL
Antigen-presenting Epithelial cell	chr17_48050997_G_C_b38	Antigen-presenting cell(AdultEsophagus12)	-0.527359	chr17_48130137_C_T_b38	ENSG00000005243.9	COPZ2	Esophagus	landscape-ieQTL
Antigen-presenting Epithelial cell	chr17_48050997_G_C_b38	Antigen-presenting cell(AdultEsophagus12)	-0.527359	chr17_48120859_T_C_b38	ENSG00000082641.15	NFE2L1	Esophagus	landscape-ieQTL
Antigen-presenting Epithelial cell	chr17_48050997_G_C_b38	Antigen-presenting cell(AdultEsophagus12)	-0.527359	chr17_48114920_A_G_b38	ENSG00000108468.14	CBX1	Esophagus	standard eQTL
Antigen-presenting Epithelial cell	chr17_48050997_G_C_b38	Antigen-presenting cell(AdultEsophagus12)	-0.527359	chr17_48077307_G_A_b38	ENSG00000260027.4	HOXB7	Esophagus	landscape-ieQTL
Antigen-presenting Epithelial cell	chr17_48050997_G_C_b38	Antigen-presenting cell(AdultEsophagus12)	-0.527359	chr17_48124554_A_G_b38	ENSG00000263412.1	RP5-890E16.2	Esophagus	standard eQTL
Antigen-presenting Epithelial cell	chr17_48097353_A_G_b38	Antigen-presenting cell(AdultEsophagus12)	0.551331	chr17_48130137_C_T_b38	ENSG00000005243.9	COPZ2	Esophagus	landscape-ieQTL
Antigen-presenting Epithelial cell	chr17_48097353_A_G_b38	Antigen-presenting cell(AdultEsophagus12)	0.551331	chr17_48120859_T_C_b38	ENSG00000082641.15	NFE2L1	Esophagus	landscape-ieQTL
Antigen-presenting Epithelial cell	chr17_48097353_A_G_b38	Antigen-presenting cell(AdultEsophagus12)	0.551331	chr17_48114920_A_G_b38	ENSG00000108468.14	CBX1	Esophagus	standard eQTL
Antigen-presenting Epithelial cell	chr17_48097353_A_G_b38	Antigen-presenting cell(AdultEsophagus12)	0.551331	chr17_48077307_G_A_b38	ENSG00000260027.4	HOXB7	Esophagus	landscape-ieQTL
Antigen-presenting Epithelial cell	chr17_48097353_A_G_b38	Antigen-presenting cell(AdultEsophagus12)	0.551331	chr17_48124554_A_G_b38	ENSG00000263412.1	RP5-890E16.2	Esophagus	standard eQTL
Antigen-presenting Epithelial cell	chr17_4986659_C_G_b38	Antigen-presenting cell(AdultEsophagus12)	-1.20477	chr17_4970668_G_T_b38	ENSG00000205710.3	C17orf107	Esophagus	standard eQTL and landscape-ieQTL
Antigen-presenting Epithelial cell	chr17_54964159_T_G_b38	Antigen-presenting cell(AdultEsophagus12)	0.609822	chr17_54920514_C_G_b38	ENSG00000166263.13	STXBP4	Esophagus	standard eQTL
Antigen-presenting Epithelial cell	chr17_54966408_C_T_b38	Antigen-presenting cell(AdultEsophagus12)	-0.565032	chr17_54965756_G_A_b38	ENSG00000166260.10	COX11	Esophagus	standard eQTL and landscape-ieQTL
Antigen-presenting Epithelial cell	chr17_54966408_C_T_b38	Antigen-presenting cell(AdultEsophagus12)	-0.565032	chr17_54964662_TA_T_b38	ENSG00000279059.1	RP11-257O5.2	Esophagus	standard eQTL and landscape-ieQTL
Antigen-presenting Epithelial cell	chr17_63760899_G_A_b38	Antigen-presenting cell(AdultEsophagus12)	0.666698	chr17_63728778_A_G_b38	ENSG00000108588.13	CCDC47	Esophagus	standard eQTL
Antigen-presenting Epithelial cell	chr17_63760899_G_A_b38	Antigen-presenting cell(AdultEsophagus12)	0.666698	chr17_63782476_A_G_b38	ENSG00000108592.16	FTSJ3	Esophagus	standard eQTL and landscape-ieQTL
Antigen-presenting Epithelial cell	chr17_63760899_G_A_b38	Antigen-presenting cell(AdultEsophagus12)	0.666698	chr17_63757177_A_G_b38	ENSG00000108604.15	SMARCD2	Esophagus	landscape-ieQTL
Antigen-presenting Epithelial cell	chr17_63760899_G_A_b38	Antigen-presenting cell(AdultEsophagus12)	0.666698	chr17_63894275_T_C_b38	ENSG00000136485.14	DCAF7	Esophagus	landscape-ieQTL
Antigen-presenting Epithelial cell	chr17_63760899_G_A_b38	Antigen-presenting cell(AdultEsophagus12)	0.666698	chr17_63757177_A_G_b38	ENSG00000198231.12	DDX42	Esophagus	standard eQTL
Antigen-presenting Epithelial cell	chr17_6644848_T_C_b38	Antigen-presenting cell(AdultEsophagus12)	0.64523	chr17_6639312_G_C_b38	ENSG00000091622.15	PITPNM3	Esophagus	standard eQTL and landscape-ieQTL
Antigen-presenting Epithelial cell	chr17_6644848_T_C_b38	Antigen-presenting cell(AdultEsophagus12)	0.64523	chr17_6620978_T_A_b38	ENSG00000198920.9	KIAA0753	Esophagus	standard eQTL and landscape-ieQTL
Antigen-presenting Epithelial cell	chr17_6644848_T_C_b38	Antigen-presenting cell(AdultEsophagus12)	0.64523	chr17_6625680_TA_T_b38	ENSG00000274114.2	CTC-281F24.3	Esophagus	standard eQTL and landscape-ieQTL
Antigen-presenting Epithelial cell	chr17_6657277_A_T_b38	Antigen-presenting cell(AdultEsophagus12)	1.11377	chr17_6653219_G_C_b38	ENSG00000108590.10	MED31	Esophagus	landscape-ieQTL
Antigen-presenting Epithelial cell	chr17_6657277_A_T_b38	Antigen-presenting cell(AdultEsophagus12)	1.11377	chr17_6655817_G_C_b38	ENSG00000161960.14	EIF4A1	Esophagus	landscape-ieQTL
Antigen-presenting Epithelial cell	chr17_6657277_A_T_b38	Antigen-presenting cell(AdultEsophagus12)	1.11377	chr17_6657259_A_C_b38	ENSG00000256806.5	C17orf100	Esophagus	standard eQTL and landscape-ieQTL
Antigen-presenting Epithelial cell	chr17_6657277_A_T_b38	Antigen-presenting cell(AdultEsophagus12)	1.11377	chr17_6657259_A_C_b38	ENSG00000261996.1	CTC-281F24.1	Esophagus	standard eQTL and landscape-ieQTL
Antigen-presenting Epithelial cell	chr17_6657277_A_T_b38	Antigen-presenting cell(AdultEsophagus12)	1.11377	chr17_6655817_G_C_b38	ENSG00000274114.2	CTC-281F24.3	Esophagus	standard eQTL and landscape-ieQTL
Antigen-presenting Epithelial cell	chr17_67837430_T_C_b38	Antigen-presenting cell(AdultEsophagus12)	0.513168	chr17_67944611_A_G_b38	ENSG00000237854.3	LINC00674	Esophagus	standard eQTL and landscape-ieQTL
Antigen-presenting Epithelial cell	chr17_76053946_G_A_b38	Antigen-presenting cell(AdultEsophagus12)	0.528022	chr17_76080334_G_A_b38	ENSG00000167881.14	SRP68	Esophagus	standard eQTL and landscape-ieQTL
Antigen-presenting Epithelial cell	chr17_76053946_G_A_b38	Antigen-presenting cell(AdultEsophagus12)	0.528022	chr17_76071018_C_T_b38	ENSG00000279382.1	RP11-449J21.3	Esophagus	standard eQTL and landscape-ieQTL
Antigen-presenting Epithelial cell	chr17_76643729_A_G_b38	Antigen-presenting cell(AdultEsophagus12)	-1.33118	chr17_76643729_A_G_b38	ENSG00000070526.14	ST6GALNAC1	Esophagus	landscape-ieQTL
Antigen-presenting Epithelial cell	chr17_7889147_G_C_b38	Antigen-presenting cell(AdultEsophagus12)	-0.563666	chr17_7889147_G_C_b38	ENSG00000183011.13	NAA38	Esophagus	standard eQTL
Antigen-presenting Epithelial cell	chr17_80109766_G_A_b38	Antigen-presenting cell(AdultEsophagus12)	0.778673	chr17_80109766_G_A_b38	ENSG00000171298.12	GAA	Esophagus	standard eQTL and landscape-ieQTL
Antigen-presenting Epithelial cell	chr17_83082971_T_C_b38	Antigen-presenting cell(AdultEsophagus12)	-0.661522	chr17_83085163_A_G_b38	ENSG00000260011.2	RP13-20L14.1	Esophagus	landscape-ieQTL
Antigen-presenting Epithelial cell	chr18_12993544_A_G_b38	Antigen-presenting cell(AdultEsophagus12)	0.519352	chr18_12998930_G_T_b38	ENSG00000101639.18	CEP192	Esophagus	standard eQTL and landscape-ieQTL
Antigen-presenting Epithelial cell	chr18_12993544_A_G_b38	Antigen-presenting cell(AdultEsophagus12)	0.519352	chr18_13098598_T_C_b38	ENSG00000101654.17	RNMT	Esophagus	landscape-ieQTL
Antigen-presenting Epithelial cell	chr18_3258992_C_T_b38	Antigen-presenting cell(AdultEsophagus12)	-0.566053	chr18_3250624_C_G_b38	ENSG00000101605.12	MYOM1	Esophagus	standard eQTL and landscape-ieQTL
Antigen-presenting Epithelial cell	chr18_35974812_A_G_b38	Antigen-presenting cell(AdultEsophagus12)	0.556197	chr18_35974090_G_C_b38	ENSG00000141425.17	RPRD1A	Esophagus	landscape-ieQTL
Antigen-presenting Epithelial cell	chr18_45962598_C_T_b38	Antigen-presenting cell(AdultEsophagus12)	-1.67607	chr18_45973535_T_A_b38	ENSG00000152223.12	EPG5	Esophagus	landscape-ieQTL
Antigen-presenting Epithelial cell	chr18_79977397_C_T_b38	Antigen-presenting cell(AdultEsophagus12)	-0.561607	chr18_79970825_A_G_b38	ENSG00000141759.14	TXNL4A	Esophagus	standard eQTL and landscape-ieQTL
Antigen-presenting Epithelial cell	chr18_9870049_C_G_b38	Antigen-presenting cell(AdultEsophagus12)	0.763295	chr18_9870049_C_G_b38	ENSG00000101558.13	VAPA	Esophagus	landscape-ieQTL
Antigen-presenting Epithelial cell	chr19_1095582_A_G_b38	Antigen-presenting cell(AdultEsophagus12)	1.26034	chr19_1096912_A_G_b38	ENSG00000267666.2	AC004156.3	Esophagus	landscape-ieQTL
Antigen-presenting Epithelial cell	chr19_11096426_T_C_b38	Antigen-presenting cell(AdultEsophagus12)	0.702493	chr19_11097306_T_C_b38	ENSG00000130810.19	PPAN	Esophagus	landscape-ieQTL
Antigen-presenting Epithelial cell	chr19_1168754_G_A_b38	Antigen-presenting cell(AdultEsophagus12)	-0.905076	chr19_1168754_G_A_b38	ENSG00000064932.15	SBNO2	Esophagus	landscape-ieQTL
Antigen-presenting Epithelial cell	chr19_12289449_G_A_b38	Antigen-presenting cell(AdultEsophagus12)	-2.23614	chr19_12292925_A_G_b38	ENSG00000105613.9	MAST1	Esophagus	landscape-ieQTL
Antigen-presenting Epithelial cell	chr19_12289449_G_A_b38	Antigen-presenting cell(AdultEsophagus12)	-2.23614	chr19_12300633_T_C_b38	ENSG00000183401.11	CCDC159	Esophagus	landscape-ieQTL
Antigen-presenting Epithelial cell	chr19_18316140_T_C_b38	Antigen-presenting cell(AdultEsophagus12)	-1.48652	chr19_18299686_G_A_b38	ENSG00000130517.13	PGPEP1	Esophagus	standard eQTL
Antigen-presenting Epithelial cell	chr19_18316140_T_C_b38	Antigen-presenting cell(AdultEsophagus12)	-1.48652	chr19_18316140_T_C_b38	ENSG00000130520.10	LSM4	Esophagus	standard eQTL and landscape-ieQTL
Antigen-presenting Epithelial cell	chr19_18321323_C_G_b38	Antigen-presenting cell(AdultEsophagus12)	0.600307	chr19_18299686_G_A_b38	ENSG00000130517.13	PGPEP1	Esophagus	standard eQTL
Antigen-presenting Epithelial cell	chr19_18321323_C_G_b38	Antigen-presenting cell(AdultEsophagus12)	0.600307	chr19_18317716_T_C_b38	ENSG00000130520.10	LSM4	Esophagus	standard eQTL and landscape-ieQTL
Antigen-presenting Epithelial cell	chr19_1847699_A_C_b38	Antigen-presenting cell(AdultEsophagus12)	0.598244	chr19_1842920_A_G_b38	ENSG00000130270.16	ATP8B3	Esophagus	standard eQTL and landscape-ieQTL
Antigen-presenting Epithelial cell	chr19_18517143_A_G_b38	Antigen-presenting cell(AdultEsophagus12)	-0.837533	chr19_18438074_T_C_b38	ENSG00000130511.15	SSBP4	Esophagus	standard eQTL and landscape-ieQTL
Antigen-presenting Epithelial cell	chr19_18517143_A_G_b38	Antigen-presenting cell(AdultEsophagus12)	-0.837533	chr19_18410055_A_G_b38	ENSG00000269439.5	CTD-3131K8.2	Esophagus	landscape-ieQTL
Antigen-presenting Epithelial cell	chr19_2045301_A_G_b38	Antigen-presenting cell(AdultEsophagus12)	-0.563084	chr19_2042887_A_G_b38	ENSG00000099875.14	MKNK2	Esophagus	standard eQTL
Antigen-presenting Epithelial cell	chr19_2045301_A_G_b38	Antigen-presenting cell(AdultEsophagus12)	-0.563084	chr19_2044176_A_C_b38	ENSG00000188305.5	C19orf35	Esophagus	landscape-ieQTL
Antigen-presenting Epithelial cell	chr19_2048282_G_T_b38	Antigen-presenting cell(AdultEsophagus12)	-1.19267	chr19_2051262_G_GCCA_b38	ENSG00000099875.14	MKNK2	Esophagus	landscape-ieQTL
Antigen-presenting Epithelial cell	chr19_2171491_G_A_b38	Antigen-presenting cell(AdultEsophagus12)	-0.576237	chr19_2184653_C_T_b38	ENSG00000099840.13	IZUMO4	Esophagus	landscape-ieQTL
Antigen-presenting Epithelial cell	chr19_290947_C_A_b38	Antigen-presenting cell(AdultEsophagus12)	-1.61905	chr19_290947_C_A_b38	ENSG00000141934.9	PLPP2	Esophagus	standard eQTL and landscape-ieQTL
Antigen-presenting Epithelial cell	chr19_3065726_G_A_b38	Antigen-presenting cell(AdultEsophagus12)	0.523932	chr19_3065726_G_A_b38	ENSG00000011132.11	APBA3	Esophagus	landscape-ieQTL
Antigen-presenting Epithelial cell	chr19_34351583_T_C_b38	Antigen-presenting cell(AdultEsophagus12)	-0.691182	chr19_34314545_A_G_b38	ENSG00000257103.8	LSM14A	Esophagus	landscape-ieQTL
Antigen-presenting Epithelial cell	chr19_34747420_A_T_b38	Antigen-presenting cell(AdultEsophagus12)	-0.549932	chr19_34749083_A_G_b38	ENSG00000126254.11	RBM42	Esophagus	landscape-ieQTL
Antigen-presenting Epithelial cell	chr19_34747420_A_T_b38	Antigen-presenting cell(AdultEsophagus12)	-0.549932	chr19_34748795_T_C_b38	ENSG00000197841.14	ZNF181	Esophagus	landscape-ieQTL
Antigen-presenting Epithelial cell	chr19_34747420_A_T_b38	Antigen-presenting cell(AdultEsophagus12)	-0.549932	chr19_34748801_T_C_b38	ENSG00000249115.8	HAUS5	Esophagus	landscape-ieQTL
Antigen-presenting Epithelial cell	chr19_36216162_A_G_b38	Antigen-presenting cell(AdultEsophagus12)	0.53398	chr19_36216162_A_G_b38	ENSG00000105258.8	POLR2I	Esophagus	landscape-ieQTL
Antigen-presenting Epithelial cell	chr19_39824762_G_A_b38	Antigen-presenting cell(AdultEsophagus12)	-0.55498	chr19_39838520_G_C_b38	ENSG00000105202.8	FBL	Esophagus	standard eQTL and landscape-ieQTL
Antigen-presenting Epithelial cell	chr19_41176369_A_G_b38	Antigen-presenting cell(AdultEsophagus12)	-2.18157	chr19_41176369_A_G_b38	ENSG00000167600.13	CYP2S1	Esophagus	standard eQTL and landscape-ieQTL
Antigen-presenting Epithelial cell	chr19_41802009_A_G_b38	Antigen-presenting cell(AdultEsophagus12)	0.673918	chr19_41804037_C_G_b38	ENSG00000170956.16	CEACAM3	Esophagus	landscape-ieQTL
Antigen-presenting Epithelial cell	chr19_41888059_T_C_b38	Antigen-presenting cell(AdultEsophagus12)	-0.75001	chr19_41914453_T_C_b38	ENSG00000105329.9	TGFB1	Esophagus	landscape-ieQTL
Antigen-presenting Epithelial cell	chr19_42199681_A_G_b38	Antigen-presenting cell(AdultEsophagus12)	-0.512811	chr19_42187402_T_C_b38	ENSG00000105427.9	CNFN	Esophagus	landscape-ieQTL
Antigen-presenting Epithelial cell	chr19_47364506_C_G_b38	Antigen-presenting cell(AdultEsophagus12)	0.794449	chr19_47396498_G_C_b38	ENSG00000105419.17	MEIS3	Esophagus	standard eQTL and landscape-ieQTL
Antigen-presenting Epithelial cell	chr19_47364506_C_G_b38	Antigen-presenting cell(AdultEsophagus12)	0.794449	chr19_47364506_C_G_b38	ENSG00000134815.18	DHX34	Esophagus	standard eQTL and landscape-ieQTL
Antigen-presenting Epithelial cell	chr19_48113401_C_A_b38	Antigen-presenting cell(AdultEsophagus12)	0.634375	chr19_48113401_C_A_b38	ENSG00000105486.13	LIG1	Esophagus	standard eQTL and landscape-ieQTL
Antigen-presenting Epithelial cell	chr19_48255702_T_C_b38	Antigen-presenting cell(AdultEsophagus12)	-2.023	chr19_48250175_A_C_b38	ENSG00000105483.17	CARD8	Esophagus	landscape-ieQTL
Antigen-presenting Epithelial cell	chr19_48255702_T_C_b38	Antigen-presenting cell(AdultEsophagus12)	-2.023	chr19_48255449_G_A_b38	ENSG00000268001.1	CARD8-AS1	Esophagus	standard eQTL and landscape-ieQTL
Antigen-presenting Epithelial cell	chr19_48881996_C_G_b38	Antigen-presenting cell(AdultEsophagus12)	1.42886	chr19_48858744_T_A_b38	ENSG00000087076.8	HSD17B14	Esophagus	standard eQTL and landscape-ieQTL
Antigen-presenting Epithelial cell	chr19_48881996_C_G_b38	Antigen-presenting cell(AdultEsophagus12)	1.42886	chr19_48895590_A_G_b38	ENSG00000090554.12	FLT3LG	Esophagus	landscape-ieQTL
Antigen-presenting Epithelial cell	chr19_49097989_C_G_b38	Antigen-presenting cell(AdultEsophagus12)	1.05691	chr19_49115762_G_A_b38	ENSG00000104863.11	LIN7B	Esophagus	standard eQTL
Antigen-presenting Epithelial cell	chr19_49490126_G_T_b38	Antigen-presenting cell(AdultEsophagus12)	-1.38898	chr19_49505914_GTGA_G_b38	ENSG00000063177.12	RPL18	Esophagus	landscape-ieQTL
Antigen-presenting Epithelial cell	chr19_49490126_G_T_b38	Antigen-presenting cell(AdultEsophagus12)	-1.38898	chr19_49475679_G_C_b38	ENSG00000104870.12	FCGRT	Esophagus	standard eQTL and landscape-ieQTL
Antigen-presenting Epithelial cell	chr19_49490126_G_T_b38	Antigen-presenting cell(AdultEsophagus12)	-1.38898	chr19_49480079_T_C_b38	ENSG00000105053.10	VRK3	Esophagus	landscape-ieQTL
Antigen-presenting Epithelial cell	chr19_49490126_G_T_b38	Antigen-presenting cell(AdultEsophagus12)	-1.38898	chr19_49488836_C_G_b38	ENSG00000142541.16	RPL13A	Esophagus	landscape-ieQTL
Antigen-presenting Epithelial cell	chr19_49490126_G_T_b38	Antigen-presenting cell(AdultEsophagus12)	-1.38898	chr19_49484554_C_T_b38	ENSG00000204666.3	CTD-2126E3.1	Esophagus	landscape-ieQTL
Antigen-presenting Epithelial cell	chr19_49805636_T_C_b38	Antigen-presenting cell(AdultEsophagus12)	0.586102	chr19_49796500_A_G_b38	ENSG00000131400.7	NAPSA	Esophagus	landscape-ieQTL
Antigen-presenting Epithelial cell	chr19_51880316_A_C_b38	Antigen-presenting cell(AdultEsophagus12)	0.963342	chr19_51889897_G_A_b38	ENSG00000197619.13	ZNF615	Esophagus	standard eQTL
Antigen-presenting Epithelial cell	chr19_54803494_T_C_b38	Antigen-presenting cell(AdultEsophagus12)	0.539165	chr19_54799508_A_AT_b38	ENSG00000189013.14	KIR2DL4	Esophagus	landscape-ieQTL
Antigen-presenting Epithelial cell	chr19_55071333_G_C_b38	Antigen-presenting cell(AdultEsophagus12)	6.75229	chr19_55071333_G_C_b38	ENSG00000108106.13	UBE2S	Esophagus	landscape-ieQTL
Antigen-presenting Epithelial cell	chr19_57639918_T_C_b38	Antigen-presenting cell(AdultEsophagus12)	1.13604	chr19_57640526_G_A_b38	ENSG00000121417.13	ZNF211	Esophagus	standard eQTL and landscape-ieQTL
Antigen-presenting Epithelial cell	chr19_57804479_A_T_b38	Antigen-presenting cell(AdultEsophagus12)	0.592414	chr19_57792997_A_G_b38	ENSG00000083828.15	ZNF586	Esophagus	landscape-ieQTL
Antigen-presenting Epithelial cell	chr19_57804479_A_T_b38	Antigen-presenting cell(AdultEsophagus12)	0.592414	chr19_57804479_A_T_b38	ENSG00000269343.6	ZNF587B	Esophagus	landscape-ieQTL
Antigen-presenting Epithelial cell	chr19_58001804_A_G_b38	Antigen-presenting cell(AdultEsophagus12)	0.676178	chr19_58011193_C_G_b38	ENSG00000176593.7	CTD-2368P22.1	Esophagus	standard eQTL
Antigen-presenting Epithelial cell	chr19_58091571_G_A_b38	Antigen-presenting cell(AdultEsophagus12)	1.32953	chr19_58089220_G_A_b38	ENSG00000083838.15	ZNF446	Esophagus	landscape-ieQTL
Antigen-presenting Epithelial cell	chr19_58325903_A_G_b38	Antigen-presenting cell(AdultEsophagus12)	1.33365	chr19_58317371_G_C_b38	ENSG00000152443.12	ZNF776	Esophagus	landscape-ieQTL
Antigen-presenting Epithelial cell	chr19_7901109_C_G_b38	Antigen-presenting cell(AdultEsophagus12)	0.681206	chr19_7902356_G_C_b38	ENSG00000171017.10	LRRC8E	Esophagus	landscape-ieQTL
Antigen-presenting Epithelial cell	chr19_8312293_A_C_b38	Antigen-presenting cell(AdultEsophagus12)	0.539064	chr19_8308268_T_C_b38	ENSG00000142449.12	FBN3	Esophagus	landscape-ieQTL
Antigen-presenting Epithelial cell	chr19_8312293_A_C_b38	Antigen-presenting cell(AdultEsophagus12)	0.539064	chr19_8321778_T_C_b38	ENSG00000167775.10	CD320	Esophagus	landscape-ieQTL
Antigen-presenting Epithelial cell	chr19_8463426_A_G_b38	Antigen-presenting cell(AdultEsophagus12)	0.754502	chr19_8438690_A_G_b38	ENSG00000099783.11	HNRNPM	Esophagus	landscape-ieQTL
Antigen-presenting Epithelial cell	chr2_109630010_G_T_b38	Antigen-presenting cell(AdultEsophagus12)	-0.59458	chr2_109606320_C_CAGGAGA_b38	ENSG00000237916.1	RP11-537E18.1	Esophagus	landscape-ieQTL
Antigen-presenting Epithelial cell	chr2_112429179_G_C_b38	Antigen-presenting cell(AdultEsophagus12)	0.654054	chr2_112479365_A_AT_b38	ENSG00000144161.12	ZC3H8	Esophagus	standard eQTL and landscape-ieQTL
Antigen-presenting Epithelial cell	chr2_112429179_G_C_b38	Antigen-presenting cell(AdultEsophagus12)	0.654054	chr2_112429179_G_C_b38	ENSG00000169629.11	RGPD8	Esophagus	standard eQTL and landscape-ieQTL
Antigen-presenting Epithelial cell	chr2_112648276_C_A_b38	Antigen-presenting cell(AdultEsophagus12)	0.738371	chr2_112642218_T_C_b38	ENSG00000144136.10	SLC20A1	Esophagus	standard eQTL and landscape-ieQTL
Antigen-presenting Epithelial cell	chr2_112665894_G_A_b38	Antigen-presenting cell(AdultEsophagus12)	-0.706388	chr2_112642218_T_C_b38	ENSG00000144136.10	SLC20A1	Esophagus	standard eQTL and landscape-ieQTL
Antigen-presenting Epithelial cell	chr2_118102895_C_T_b38	Antigen-presenting cell(AdultEsophagus12)	1.04613	chr2_118102895_C_T_b38	ENSG00000019169.10	MARCO	Esophagus	landscape-ieQTL
Antigen-presenting Epithelial cell	chr2_159716207_A_G_b38	Antigen-presenting cell(AdultEsophagus12)	0.894951	chr2_159761326_G_A_b38	ENSG00000123636.17	BAZ2B	Esophagus	landscape-ieQTL
Antigen-presenting Epithelial cell	chr2_159716207_A_G_b38	Antigen-presenting cell(AdultEsophagus12)	0.894951	chr2_159729716_G_A_b38	ENSG00000136536.14	2022-03-07	Esophagus	landscape-ieQTL
Antigen-presenting Epithelial cell	chr2_159719647_A_G_b38	Antigen-presenting cell(AdultEsophagus12)	0.693495	chr2_159761326_G_A_b38	ENSG00000123636.17	BAZ2B	Esophagus	landscape-ieQTL
Antigen-presenting Epithelial cell	chr2_159719647_A_G_b38	Antigen-presenting cell(AdultEsophagus12)	0.693495	chr2_159729716_G_A_b38	ENSG00000136536.14	2022-03-07	Esophagus	landscape-ieQTL
Antigen-presenting Epithelial cell	chr2_171435752_A_G_b38	Antigen-presenting cell(AdultEsophagus12)	0.564408	chr2_171461202_T_C_b38	ENSG00000123600.19	METTL8	Esophagus	standard eQTL and landscape-ieQTL
Antigen-presenting Epithelial cell	chr2_175181927_A_G_b38	Antigen-presenting cell(AdultEsophagus12)	-0.576479	chr2_175083635_T_C_b38	ENSG00000115966.16	ATF2	Esophagus	landscape-ieQTL
Antigen-presenting Epithelial cell	chr2_175181927_A_G_b38	Antigen-presenting cell(AdultEsophagus12)	-0.576479	chr2_175179280_G_T_b38	ENSG00000154518.9	ATP5G3	Esophagus	standard eQTL and landscape-ieQTL
Antigen-presenting Epithelial cell	chr2_189771685_C_G_b38	Antigen-presenting cell(AdultEsophagus12)	0.845082	chr2_189716670_C_T_b38	ENSG00000138381.9	ASNSD1	Esophagus	standard eQTL and landscape-ieQTL
Antigen-presenting Epithelial cell	chr2_190317984_C_G_b38	Antigen-presenting cell(AdultEsophagus12)	0.62119	chr2_190299058_T_C_b38	ENSG00000272979.1	RP11-647K16.1	Esophagus	landscape-ieQTL
Antigen-presenting Epithelial cell	chr2_197496334_C_T_b38	Antigen-presenting cell(AdultEsophagus12)	-0.50641	chr2_197408623_T_C_b38	ENSG00000162944.10	RFTN2	Esophagus	landscape-ieQTL
Antigen-presenting Epithelial cell	chr2_19975141_A_G_b38	Antigen-presenting cell(AdultEsophagus12)	0.702552	chr2_19972226_A_G_b38	ENSG00000183891.5	TTC32	Esophagus	standard eQTL
Antigen-presenting Epithelial cell	chr2_201183400_C_T_b38	Antigen-presenting cell(AdultEsophagus12)	-0.657307	chr2_201179509_G_A_b38	ENSG00000003400.14	CASP10	Esophagus	standard eQTL and landscape-ieQTL
Antigen-presenting Epithelial cell	chr2_201183400_C_T_b38	Antigen-presenting cell(AdultEsophagus12)	-0.657307	chr2_201225893_C_T_b38	ENSG00000082126.17	MPP4	Esophagus	landscape-ieQTL
Antigen-presenting Epithelial cell	chr2_201183400_C_T_b38	Antigen-presenting cell(AdultEsophagus12)	-0.657307	chr2_201211029_T_C_b38	ENSG00000225796.2	MTND4P23	Esophagus	landscape-ieQTL
Antigen-presenting Epithelial cell	chr2_202873047_A_G_b38	Antigen-presenting cell(AdultEsophagus12)	0.649657	chr2_202904063_G_A_b38	ENSG00000138380.17	CARF	Esophagus	standard eQTL
Antigen-presenting Epithelial cell	chr2_202873047_A_G_b38	Antigen-presenting cell(AdultEsophagus12)	0.649657	chr2_202954748_A_G_b38	ENSG00000144426.18	NBEAL1	Esophagus	standard eQTL
Antigen-presenting Epithelial cell	chr2_213150581_A_G_b38	Antigen-presenting cell(AdultEsophagus12)	-0.605052	chr2_213150581_A_G_b38	ENSG00000030419.16	IKZF2	Esophagus	landscape-ieQTL
Antigen-presenting Epithelial cell	chr2_231058339_C_T_b38	Antigen-presenting cell(AdultEsophagus12)	-0.533579	chr2_231177564_CAT_C_b38	ENSG00000135914.5	HTR2B	Esophagus	standard eQTL and landscape-ieQTL
Antigen-presenting Epithelial cell	chr2_231058339_C_T_b38	Antigen-presenting cell(AdultEsophagus12)	-0.533579	chr2_231148590_G_T_b38	ENSG00000173692.12	PSMD1	Esophagus	landscape-ieQTL
Antigen-presenting Epithelial cell	chr2_231058339_C_T_b38	Antigen-presenting cell(AdultEsophagus12)	-0.533579	chr2_231148590_G_T_b38	ENSG00000204128.5	C2orf72	Esophagus	standard eQTL
Antigen-presenting Epithelial cell	chr2_237474256_A_G_b38	Antigen-presenting cell(AdultEsophagus12)	-0.57764	chr2_237493141_A_G_b38	ENSG00000115648.13	MLPH	Esophagus	standard eQTL and landscape-ieQTL
Antigen-presenting Epithelial cell	chr2_240452660_A_G_b38	Antigen-presenting cell(AdultEsophagus12)	-1.42515	chr2_240453074_A_G_b38	ENSG00000218416.4	PP14571	Esophagus	landscape-ieQTL
Antigen-presenting Epithelial cell	chr2_24081816_T_C_b38	Antigen-presenting cell(AdultEsophagus12)	-0.596521	chr2_24135916_C_T_b38	ENSG00000198399.14	ITSN2	Esophagus	landscape-ieQTL
Antigen-presenting Epithelial cell	chr2_24081816_T_C_b38	Antigen-presenting cell(AdultEsophagus12)	-0.596521	chr2_24060983_A_T_b38	ENSG00000219626.8	FAM228B	Esophagus	standard eQTL and landscape-ieQTL
Antigen-presenting Epithelial cell	chr2_241318444_G_A_b38	Antigen-presenting cell(AdultEsophagus12)	-0.574705	chr2_241298441_A_G_b38	ENSG00000115677.16	HDLBP	Esophagus	standard eQTL
Antigen-presenting Epithelial cell	chr2_241335583_C_G_b38	Antigen-presenting cell(AdultEsophagus12)	-0.870343	chr2_241267870_G_C_b38	ENSG00000168385.17	2022-09-02	Esophagus	standard eQTL
Antigen-presenting Epithelial cell	chr2_24907582_A_G_b38	Antigen-presenting cell(AdultEsophagus12)	1.49076	chr2_24912751_G_A_b38	ENSG00000224165.5	DNAJC27-AS1	Esophagus	standard eQTL and landscape-ieQTL
Antigen-presenting Epithelial cell	chr2_26242159_G_C_b38	Antigen-presenting cell(AdultEsophagus12)	0.555462	chr2_26242159_G_C_b38	ENSG00000157851.16	DPYSL5	Esophagus	landscape-ieQTL
Antigen-presenting Epithelial cell	chr2_70115683_A_G_b38	Antigen-presenting cell(AdultEsophagus12)	0.798254	chr2_70176333_A_T_b38	ENSG00000179818.13	PCBP1-AS1	Esophagus	standard eQTL
Antigen-presenting Epithelial cell	chr2_70258749_G_C_b38	Antigen-presenting cell(AdultEsophagus12)	-1.0571	chr2_70230170_A_G_b38	ENSG00000116001.15	TIA1	Esophagus	landscape-ieQTL
Antigen-presenting Epithelial cell	chr2_70291710_C_G_b38	Antigen-presenting cell(AdultEsophagus12)	-1.39535	chr2_70205557_C_G_b38	ENSG00000116001.15	TIA1	Esophagus	landscape-ieQTL
Antigen-presenting Epithelial cell	chr2_75648191_A_G_b38	Antigen-presenting cell(AdultEsophagus12)	0.580958	chr2_75648597_C_T_b38	ENSG00000115363.13	EVA1A	Esophagus	landscape-ieQTL
Antigen-presenting Epithelial cell	chr2_75648191_A_G_b38	Antigen-presenting cell(AdultEsophagus12)	0.580958	chr2_75648597_C_T_b38	ENSG00000270696.1	RP11-342K6.1	Esophagus	standard eQTL and landscape-ieQTL
Antigen-presenting Epithelial cell	chr2_86116788_G_T_b38	Antigen-presenting cell(AdultEsophagus12)	-0.533697	chr2_86143556_T_TA_b38	ENSG00000272564.1	RP11-548P2.2	Esophagus	landscape-ieQTL
Antigen-presenting Epithelial cell	chr2_9753325_T_C_b38	Antigen-presenting cell(AdultEsophagus12)	1.17469	chr2_9753021_C_T_b38	ENSG00000134308.13	YWHAQ	Esophagus	standard eQTL
Antigen-presenting Epithelial cell	chr2_98453336_G_A_b38	Antigen-presenting cell(AdultEsophagus12)	-0.614008	chr2_98412722_C_A_b38	ENSG00000040933.15	INPP4A	Esophagus	standard eQTL and landscape-ieQTL
Antigen-presenting Epithelial cell	chr2_98453336_G_A_b38	Antigen-presenting cell(AdultEsophagus12)	-0.614008	chr2_98602608_T_C_b38	ENSG00000115446.11	UNC50	Esophagus	standard eQTL and landscape-ieQTL
Antigen-presenting Epithelial cell	chr2_99481151_T_C_b38	Antigen-presenting cell(AdultEsophagus12)	0.60823	chr2_99493451_A_G_b38	ENSG00000135945.9	REV1	Esophagus	landscape-ieQTL
Antigen-presenting Epithelial cell	chr20_1130971_T_C_b38	Antigen-presenting cell(AdultEsophagus12)	0.958704	chr20_1130971_T_C_b38	ENSG00000125818.17	PSMF1	Esophagus	standard eQTL
Antigen-presenting Epithelial cell	chr20_24989170_T_C_b38	Antigen-presenting cell(AdultEsophagus12)	0.569684	chr20_24944090_G_A_b38	ENSG00000077984.5	CST7	Esophagus	standard eQTL and landscape-ieQTL
Antigen-presenting Epithelial cell	chr20_24989170_T_C_b38	Antigen-presenting cell(AdultEsophagus12)	0.569684	chr20_24940583_C_A_b38	ENSG00000101474.11	APMAP	Esophagus	standard eQTL and landscape-ieQTL
Antigen-presenting Epithelial cell	chr20_24989170_T_C_b38	Antigen-presenting cell(AdultEsophagus12)	0.569684	chr20_24978738_G_GCC_b38	ENSG00000278383.1	RP4-694B14.8	Esophagus	landscape-ieQTL
Antigen-presenting Epithelial cell	chr20_25083855_C_A_b38	Antigen-presenting cell(AdultEsophagus12)	0.853887	chr20_25063387_G_T_b38	ENSG00000100987.14	VSX1	Esophagus	standard eQTL and landscape-ieQTL
Antigen-presenting Epithelial cell	chr20_31516233_G_C_b38	Antigen-presenting cell(AdultEsophagus12)	-0.526367	chr20_31582328_G_A_b38	ENSG00000101294.16	HM13	Esophagus	standard eQTL and landscape-ieQTL
Antigen-presenting Epithelial cell	chr20_31516233_G_C_b38	Antigen-presenting cell(AdultEsophagus12)	-0.526367	chr20_31634133_C_T_b38	ENSG00000131055.4	COX4I2	Esophagus	standard eQTL
Antigen-presenting Epithelial cell	chr20_31516233_G_C_b38	Antigen-presenting cell(AdultEsophagus12)	-0.526367	chr20_31603607_T_G_b38	ENSG00000171552.12	BCL2L1	Esophagus	landscape-ieQTL
Antigen-presenting Epithelial cell	chr20_31523837_T_C_b38	Antigen-presenting cell(AdultEsophagus12)	1.36142	chr20_31491531_T_C_b38	ENSG00000101294.16	HM13	Esophagus	standard eQTL and landscape-ieQTL
Antigen-presenting Epithelial cell	chr20_31523837_T_C_b38	Antigen-presenting cell(AdultEsophagus12)	1.36142	chr20_31583406_T_C_b38	ENSG00000131055.4	COX4I2	Esophagus	standard eQTL
Antigen-presenting Epithelial cell	chr20_31523837_T_C_b38	Antigen-presenting cell(AdultEsophagus12)	1.36142	chr20_31603607_T_G_b38	ENSG00000171552.12	BCL2L1	Esophagus	landscape-ieQTL
Antigen-presenting Epithelial cell	chr20_31870809_C_T_b38	Antigen-presenting cell(AdultEsophagus12)	-0.546718	chr20_31887830_C_A_b38	ENSG00000131044.16	TTLL9	Esophagus	standard eQTL and landscape-ieQTL
Antigen-presenting Epithelial cell	chr20_34523978_T_C_b38	Antigen-presenting cell(AdultEsophagus12)	0.542124	chr20_34456979_C_G_b38	ENSG00000101460.12	MAP1LC3A	Esophagus	standard eQTL and landscape-ieQTL
Antigen-presenting Epithelial cell	chr20_34523978_T_C_b38	Antigen-presenting cell(AdultEsophagus12)	0.542124	chr20_34454238_C_T_b38	ENSG00000181741.7	FDX1P1	Esophagus	standard eQTL
Antigen-presenting Epithelial cell	chr20_34523978_T_C_b38	Antigen-presenting cell(AdultEsophagus12)	0.542124	chr20_34456979_C_G_b38	ENSG00000242372.6	EIF6	Esophagus	standard eQTL
Antigen-presenting Epithelial cell	chr20_35702359_A_G_b38	Antigen-presenting cell(AdultEsophagus12)	0.552725	chr20_35727583_C_T_b38	ENSG00000088340.15	FER1L4	Esophagus	standard eQTL and landscape-ieQTL
Antigen-presenting Epithelial cell	chr20_35702359_A_G_b38	Antigen-presenting cell(AdultEsophagus12)	0.552725	chr20_35762384_T_C_b38	ENSG00000126001.15	CEP250	Esophagus	landscape-ieQTL
Antigen-presenting Epithelial cell	chr20_35702359_A_G_b38	Antigen-presenting cell(AdultEsophagus12)	0.552725	chr20_35702359_A_G_b38	ENSG00000214078.12	CPNE1	Esophagus	standard eQTL and landscape-ieQTL
Antigen-presenting Epithelial cell	chr20_35702359_A_G_b38	Antigen-presenting cell(AdultEsophagus12)	0.552725	chr20_35775662_A_G_b38	ENSG00000224497.1	RPL36P4	Esophagus	standard eQTL
Antigen-presenting Epithelial cell	chr20_35706981_C_G_b38	Antigen-presenting cell(AdultEsophagus12)	-0.933622	chr20_35715677_T_C_b38	ENSG00000244005.12	NFS1	Esophagus	landscape-ieQTL
Antigen-presenting Epithelial cell	chr20_35735631_T_C_b38	Antigen-presenting cell(AdultEsophagus12)	0.586033	chr20_35834298_T_G_b38	ENSG00000101000.5	PROCR	Esophagus	landscape-ieQTL
Antigen-presenting Epithelial cell	chr20_35735631_T_C_b38	Antigen-presenting cell(AdultEsophagus12)	0.586033	chr20_35751517_G_A_b38	ENSG00000125991.19	ERGIC3	Esophagus	landscape-ieQTL
Antigen-presenting Epithelial cell	chr20_35735631_T_C_b38	Antigen-presenting cell(AdultEsophagus12)	0.586033	chr20_35724407_G_A_b38	ENSG00000171222.10	SCAND1	Esophagus	landscape-ieQTL
Antigen-presenting Epithelial cell	chr20_35735631_T_C_b38	Antigen-presenting cell(AdultEsophagus12)	0.586033	chr20_35718893_T_C_b38	ENSG00000214078.12	CPNE1	Esophagus	standard eQTL and landscape-ieQTL
Antigen-presenting Epithelial cell	chr20_35735631_T_C_b38	Antigen-presenting cell(AdultEsophagus12)	0.586033	chr20_35751517_G_A_b38	ENSG00000260032.1	NORAD	Esophagus	landscape-ieQTL
Antigen-presenting Epithelial cell	chr20_41147406_C_T_b38	Antigen-presenting cell(AdultEsophagus12)	-0.639825	chr20_41266893_T_C_b38	ENSG00000132793.11	LPIN3	Esophagus	landscape-ieQTL
Antigen-presenting Epithelial cell	chr20_41147406_C_T_b38	Antigen-presenting cell(AdultEsophagus12)	-0.639825	chr20_41266893_T_C_b38	ENSG00000174306.21	ZHX3	Esophagus	standard eQTL
Antigen-presenting Epithelial cell	chr20_41147406_C_T_b38	Antigen-presenting cell(AdultEsophagus12)	-0.639825	chr20_41302007_C_T_b38	ENSG00000183798.4	EMILIN3	Esophagus	standard eQTL
Antigen-presenting Epithelial cell	chr20_44536730_G_T_b38	Antigen-presenting cell(AdultEsophagus12)	0.850017	chr20_44560701_C_T_b38	ENSG00000168734.13	PKIG	Esophagus	standard eQTL
Antigen-presenting Epithelial cell	chr20_45859856_A_C_b38	Antigen-presenting cell(AdultEsophagus12)	0.513352	chr20_45860835_G_A_b38	ENSG00000132801.6	ZSWIM3	Esophagus	landscape-ieQTL
Antigen-presenting Epithelial cell	chr20_50186457_G_A_b38	Antigen-presenting cell(AdultEsophagus12)	-0.551423	chr20_50175594_T_A_b38	ENSG00000237595.3	RP11-112L6.3	Esophagus	landscape-ieQTL
Antigen-presenting Epithelial cell	chr20_57399723_C_T_b38	Antigen-presenting cell(AdultEsophagus12)	-1.11858	chr20_57399723_C_T_b38	ENSG00000101144.12	BMP7	Esophagus	landscape-ieQTL
Antigen-presenting Epithelial cell	chr20_63696914_C_T_b38	Antigen-presenting cell(AdultEsophagus12)	-0.611099	chr20_63717565_A_ATTGTTTTTTG_b38	ENSG00000258366.7	RTEL1	Esophagus	standard eQTL
Antigen-presenting Epithelial cell	chr21_31667007_A_G_b38	Antigen-presenting cell(AdultEsophagus12)	0.572491	chr21_31663118_ACTTTTT_A_b38	ENSG00000142168.14	SOD1	Esophagus	landscape-ieQTL
Antigen-presenting Epithelial cell	chr21_33261740_C_G_b38	Antigen-presenting cell(AdultEsophagus12)	-0.826127	chr21_33261740_C_G_b38	ENSG00000159110.19	IFNAR2	Esophagus	standard eQTL and landscape-ieQTL
Antigen-presenting Epithelial cell	chr21_33261740_C_G_b38	Antigen-presenting cell(AdultEsophagus12)	-0.826127	chr21_33261001_TATCTGTGC_T_b38	ENSG00000243646.9	IL10RB	Esophagus	standard eQTL and landscape-ieQTL
Antigen-presenting Epithelial cell	chr21_36044883_C_T_b38	Antigen-presenting cell(AdultEsophagus12)	-0.575727	chr21_36047347_C_A_b38	ENSG00000185917.13	SETD4	Esophagus	standard eQTL and landscape-ieQTL
Antigen-presenting Epithelial cell	chr21_36044883_C_T_b38	Antigen-presenting cell(AdultEsophagus12)	-0.575727	chr21_36055609_G_A_b38	ENSG00000233393.1	AP000688.29	Esophagus	landscape-ieQTL
Antigen-presenting Epithelial cell	chr22_19272258_T_A_b38	Antigen-presenting cell(AdultEsophagus12)	0.512217	chr22_19181819_C_T_b38	ENSG00000070371.15	CLTCL1	Esophagus	standard eQTL and landscape-ieQTL
Antigen-presenting Epithelial cell	chr22_20083433_C_A_b38	Antigen-presenting cell(AdultEsophagus12)	1.06417	chr22_20076861_G_C_b38	ENSG00000099904.15	ZDHHC8	Esophagus	standard eQTL and landscape-ieQTL
Antigen-presenting Epithelial cell	chr22_20319470_C_T_b38	Antigen-presenting cell(AdultEsophagus12)	-0.873422	chr22_20319193_A_T_b38	ENSG00000128185.9	DGCR6L	Esophagus	standard eQTL
Antigen-presenting Epithelial cell	chr22_22302334_G_A_b38	Antigen-presenting cell(AdultEsophagus12)	-0.50476	chr22_22284851_T_A_b38	ENSG00000100030.14	MAPK1	Esophagus	landscape-ieQTL
Antigen-presenting Epithelial cell	chr22_22302334_G_A_b38	Antigen-presenting cell(AdultEsophagus12)	-0.50476	chr22_22269006_C_G_b38	ENSG00000211644.3	IGLV1-51	Esophagus	standard eQTL and landscape-ieQTL
Antigen-presenting Epithelial cell	chr22_22302334_G_A_b38	Antigen-presenting cell(AdultEsophagus12)	-0.50476	chr22_22272845_AT_A_b38	ENSG00000211645.2	IGLV1-50	Esophagus	landscape-ieQTL
Antigen-presenting Epithelial cell	chr22_22302334_G_A_b38	Antigen-presenting cell(AdultEsophagus12)	-0.50476	chr22_22277145_C_A_b38	ENSG00000223350.2	IGLV9-49	Esophagus	standard eQTL and landscape-ieQTL
Antigen-presenting Epithelial cell	chr22_22302334_G_A_b38	Antigen-presenting cell(AdultEsophagus12)	-0.50476	chr22_22288403_T_C_b38	ENSG00000272779.1	LL22NC03-80A10.6	Esophagus	standard eQTL and landscape-ieQTL
Antigen-presenting Epithelial cell	chr22_22302334_G_A_b38	Antigen-presenting cell(AdultEsophagus12)	-0.50476	chr22_22282661_C_T_b38	ENSG00000274422.1	LL22NC03-2H8.5	Esophagus	standard eQTL
Antigen-presenting Epithelial cell	chr22_24408113_G_T_b38	Antigen-presenting cell(AdultEsophagus12)	1.06334	chr22_24424515_C_A_b38	ENSG00000138867.16	GUCD1	Esophagus	landscape-ieQTL
Antigen-presenting Epithelial cell	chr22_24482836_T_C_b38	Antigen-presenting cell(AdultEsophagus12)	0.853193	chr22_24480878_C_T_b38	ENSG00000228923.1	AP000355.2	Esophagus	standard eQTL
Antigen-presenting Epithelial cell	chr22_24482836_T_C_b38	Antigen-presenting cell(AdultEsophagus12)	0.853193	chr22_24424300_G_A_b38	ENSG00000234353.2	AP000347.4	Esophagus	landscape-ieQTL
Antigen-presenting Epithelial cell	chr22_28877978_G_A_b38	Antigen-presenting cell(AdultEsophagus12)	-0.698518	chr22_28753808_G_A_b38	ENSG00000100154.14	TTC28	Esophagus	standard eQTL and landscape-ieQTL
Antigen-presenting Epithelial cell	chr22_29377336_T_C_b38	Antigen-presenting cell(AdultEsophagus12)	2.5186	chr22_29393032_T_C_b38	ENSG00000100263.13	RHBDD3	Esophagus	standard eQTL
Antigen-presenting Epithelial cell	chr22_29377336_T_C_b38	Antigen-presenting cell(AdultEsophagus12)	2.5186	chr22_29362246_C_T_b38	ENSG00000100280.16	AP1B1	Esophagus	landscape-ieQTL
Antigen-presenting Epithelial cell	chr22_29377336_T_C_b38	Antigen-presenting cell(AdultEsophagus12)	2.5186	chr22_29373965_A_AG_b38	ENSG00000128342.4	LIF	Esophagus	landscape-ieQTL
Antigen-presenting Epithelial cell	chr22_30590578_A_G_b38	Antigen-presenting cell(AdultEsophagus12)	-0.523799	chr22_30593505_G_A_b38	ENSG00000100029.17	PES1	Esophagus	standard eQTL
Antigen-presenting Epithelial cell	chr22_30590578_A_G_b38	Antigen-presenting cell(AdultEsophagus12)	-0.523799	chr22_30596476_T_C_b38	ENSG00000242114.5	MTFP1	Esophagus	landscape-ieQTL
Antigen-presenting Epithelial cell	chr22_30634541_T_C_b38	Antigen-presenting cell(AdultEsophagus12)	0.759789	chr22_30638995_A_G_b38	ENSG00000100036.12	SLC35E4	Esophagus	landscape-ieQTL
Antigen-presenting Epithelial cell	chr22_30634541_T_C_b38	Antigen-presenting cell(AdultEsophagus12)	0.759789	chr22_30608639_G_C_b38	ENSG00000214491.8	SEC14L6	Esophagus	standard eQTL
Antigen-presenting Epithelial cell	chr22_31946989_G_A_b38	Antigen-presenting cell(AdultEsophagus12)	-0.552942	chr22_31945155_T_C_b38	ENSG00000128245.14	YWHAH	Esophagus	standard eQTL and landscape-ieQTL
Antigen-presenting Epithelial cell	chr22_38485449_A_C_b38	Antigen-presenting cell(AdultEsophagus12)	0.6795	chr22_38700597_T_C_b38	ENSG00000100242.15	SUN2	Esophagus	landscape-ieQTL
Antigen-presenting Epithelial cell	chr22_38485449_A_C_b38	Antigen-presenting cell(AdultEsophagus12)	0.6795	chr22_38743908_C_T_b38	ENSG00000100311.16	PDGFB	Esophagus	landscape-ieQTL
Antigen-presenting Epithelial cell	chr22_38502046_T_C_b38	Antigen-presenting cell(AdultEsophagus12)	0.554948	chr22_38483005_T_A_b38	ENSG00000279010.3	RP5-1039K5.19	Esophagus	landscape-ieQTL
Antigen-presenting Epithelial cell	chr22_39097351_C_T_b38	Antigen-presenting cell(AdultEsophagus12)	-2.54515	chr22_39100658_A_G_b38	ENSG00000133477.16	FAM83F	Esophagus	landscape-ieQTL
Antigen-presenting Epithelial cell	chr22_39100407_G_C_b38	Antigen-presenting cell(AdultEsophagus12)	-0.711023	chr22_39100726_C_T_b38	ENSG00000243811.8	APOBEC3D	Esophagus	standard eQTL
Antigen-presenting Epithelial cell	chr22_39350798_C_A_b38	Antigen-presenting cell(AdultEsophagus12)	-0.564587	chr22_39349693_G_T_b38	ENSG00000100321.14	SYNGR1	Esophagus	standard eQTL and landscape-ieQTL
Antigen-presenting Epithelial cell	chr22_41940233_A_G_b38	Antigen-presenting cell(AdultEsophagus12)	-0.681614	chr22_41944393_G_A_b38	ENSG00000100162.14	CENPM	Esophagus	standard eQTL and landscape-ieQTL
Antigen-presenting Epithelial cell	chr22_41940233_A_G_b38	Antigen-presenting cell(AdultEsophagus12)	-0.681614	chr22_41930177_G_A_b38	ENSG00000159958.6	TNFRSF13C	Esophagus	landscape-ieQTL
Antigen-presenting Epithelial cell	chr22_42631350_G_A_b38	Antigen-presenting cell(AdultEsophagus12)	0.762568	chr22_42667240_A_G_b38	ENSG00000270022.3	RNU12	Esophagus	landscape-ieQTL
Antigen-presenting Epithelial cell	chr22_43853898_G_C_b38	Antigen-presenting cell(AdultEsophagus12)	-1.14902	chr22_43872696_T_C_b38	ENSG00000130540.13	SULT4A1	Esophagus	standard eQTL
Antigen-presenting Epithelial cell	chr22_46251532_G_T_b38	Antigen-presenting cell(AdultEsophagus12)	0.568356	chr22_46275610_C_T_b38	ENSG00000130943.6	PKDREJ	Esophagus	standard eQTL and landscape-ieQTL
Antigen-presenting Epithelial cell	chr22_46580963_A_G_b38	Antigen-presenting cell(AdultEsophagus12)	0.509721	chr22_46580963_A_G_b38	ENSG00000075240.16	GRAMD4	Esophagus	landscape-ieQTL
Antigen-presenting Epithelial cell	chr22_46739375_G_A_b38	Antigen-presenting cell(AdultEsophagus12)	-1.64407	chr22_46739308_A_C_b38	ENSG00000100422.13	CERK	Esophagus	landscape-ieQTL
Antigen-presenting Epithelial cell	chr22_50089826_C_G_b38	Antigen-presenting cell(AdultEsophagus12)	0.971098	chr22_50090068_A_ACGGCG_b38	ENSG00000073150.13	PANX2	Esophagus	landscape-ieQTL
Antigen-presenting Epithelial cell	chr22_50186737_T_G_b38	Antigen-presenting cell(AdultEsophagus12)	0.538764	chr22_50186737_T_G_b38	ENSG00000073169.13	SELENOO	Esophagus	landscape-ieQTL
Antigen-presenting Epithelial cell	chr22_50186737_T_G_b38	Antigen-presenting cell(AdultEsophagus12)	0.538764	chr22_50196691_A_G_b38	ENSG00000273253.2	RP3-402G11.26	Esophagus	standard eQTL
Antigen-presenting Epithelial cell	chr22_50269112_C_A_b38	Antigen-presenting cell(AdultEsophagus12)	0.870721	chr22_50269093_C_T_b38	ENSG00000196576.14	PLXNB2	Esophagus	standard eQTL and landscape-ieQTL
Antigen-presenting Epithelial cell	chr3_10250101_G_C_b38	Antigen-presenting cell(AdultEsophagus12)	-0.764081	chr3_10259616_A_G_b38	ENSG00000240288.7	GHRLOS	Esophagus	standard eQTL
Antigen-presenting Epithelial cell	chr3_112544110_T_C_b38	Antigen-presenting cell(AdultEsophagus12)	0.576776	chr3_112557835_G_A_b38	ENSG00000138459.8	SLC35A5	Esophagus	standard eQTL and landscape-ieQTL
Antigen-presenting Epithelial cell	chr3_113739101_G_A_b38	Antigen-presenting cell(AdultEsophagus12)	-0.717554	chr3_113748930_G_A_b38	ENSG00000114573.9	ATP6V1A	Esophagus	landscape-ieQTL
Antigen-presenting Epithelial cell	chr3_113739101_G_A_b38	Antigen-presenting cell(AdultEsophagus12)	-0.717554	chr3_113791865_AGCACTCTTGCTTTGTTTGGAAACAAACAAG_A_b38	ENSG00000178075.19	GRAMD1C	Esophagus	standard eQTL
Antigen-presenting Epithelial cell	chr3_119562789_G_C_b38	Antigen-presenting cell(AdultEsophagus12)	1.89903	chr3_119564315_C_T_b38	ENSG00000121594.11	CD80	Esophagus	standard eQTL and landscape-ieQTL
Antigen-presenting Epithelial cell	chr3_119562789_G_C_b38	Antigen-presenting cell(AdultEsophagus12)	1.89903	chr3_119561543_A_G_b38	ENSG00000144837.8	PLA1A	Esophagus	landscape-ieQTL
Antigen-presenting Epithelial cell	chr3_124879179_A_T_b38	Antigen-presenting cell(AdultEsophagus12)	-0.552692	chr3_124879179_A_T_b38	ENSG00000082781.11	ITGB5	Esophagus	landscape-ieQTL
Antigen-presenting Epithelial cell	chr3_129254820_T_C_b38	Antigen-presenting cell(AdultEsophagus12)	0.543547	chr3_129263740_CCTTCAAG_C_b38	ENSG00000177646.18	ACAD9	Esophagus	standard eQTL and landscape-ieQTL
Antigen-presenting Epithelial cell	chr3_129432327_C_T_b38	Antigen-presenting cell(AdultEsophagus12)	0.708337	chr3_129432327_C_T_b38	ENSG00000251474.6	RPL32P3	Esophagus	standard eQTL and landscape-ieQTL
Antigen-presenting Epithelial cell	chr3_134650578_G_A_b38	Antigen-presenting cell(AdultEsophagus12)	-0.880181	chr3_134653644_T_G_b38	ENSG00000174611.11	KY	Esophagus	standard eQTL and landscape-ieQTL
Antigen-presenting Epithelial cell	chr3_141894988_G_A_b38	Antigen-presenting cell(AdultEsophagus12)	0.641243	chr3_141868307_C_T_b38	ENSG00000069849.10	ATP1B3	Esophagus	standard eQTL and landscape-ieQTL
Antigen-presenting Epithelial cell	chr3_148994468_A_G_b38	Antigen-presenting cell(AdultEsophagus12)	0.680026	chr3_149112193_T_C_b38	ENSG00000071794.15	HLTF	Esophagus	landscape-ieQTL
Antigen-presenting Epithelial cell	chr3_156814877_C_T_b38	Antigen-presenting cell(AdultEsophagus12)	0.502581	chr3_156824915_A_T_b38	ENSG00000174912.7	METTL15P1	Esophagus	standard eQTL and landscape-ieQTL
Antigen-presenting Epithelial cell	chr3_156814877_C_T_b38	Antigen-presenting cell(AdultEsophagus12)	0.502581	chr3_156825693_T_A_b38	ENSG00000240875.5	LINC00886	Esophagus	standard eQTL and landscape-ieQTL
Antigen-presenting Epithelial cell	chr3_187292371_A_G_b38	Antigen-presenting cell(AdultEsophagus12)	-0.808493	chr3_187289180_C_CT_b38	ENSG00000127241.16	MASP1	Esophagus	landscape-ieQTL
Antigen-presenting Epithelial cell	chr3_31537100_C_T_b38	Antigen-presenting cell(AdultEsophagus12)	-0.547987	chr3_31564595_A_G_b38	ENSG00000163527.9	STT3B	Esophagus	standard eQTL and landscape-ieQTL
Antigen-presenting Epithelial cell	chr3_36990879_T_C_b38	Antigen-presenting cell(AdultEsophagus12)	0.586764	chr3_36954495_TA_T_b38	ENSG00000224080.1	UBE2FP1	Esophagus	landscape-ieQTL
Antigen-presenting Epithelial cell	chr3_36990879_T_C_b38	Antigen-presenting cell(AdultEsophagus12)	0.586764	chr3_36927382_G_A_b38	ENSG00000230067.3	HSPD1P6	Esophagus	landscape-ieQTL
Antigen-presenting Epithelial cell	chr3_38366281_G_A_b38	Antigen-presenting cell(AdultEsophagus12)	-0.504405	chr3_38366281_G_A_b38	ENSG00000229589.1	ACVR2B-AS1	Esophagus	landscape-ieQTL
Antigen-presenting Epithelial cell	chr3_39408574_C_T_b38	Antigen-presenting cell(AdultEsophagus12)	0.617923	chr3_39418864_G_A_b38	ENSG00000114742.13	WDR48	Esophagus	landscape-ieQTL
Antigen-presenting Epithelial cell	chr3_39408574_C_T_b38	Antigen-presenting cell(AdultEsophagus12)	0.617923	chr3_39415844_CTTAATG_C_b38	ENSG00000168329.13	CX3CR1	Esophagus	standard eQTL and landscape-ieQTL
Antigen-presenting Epithelial cell	chr3_39408574_C_T_b38	Antigen-presenting cell(AdultEsophagus12)	0.617923	chr3_39396224_T_A_b38	ENSG00000202363.1	SNORA62	Esophagus	standard eQTL
Antigen-presenting Epithelial cell	chr3_47149859_G_A_b38	Antigen-presenting cell(AdultEsophagus12)	-0.552839	chr3_46982458_C_T_b38	ENSG00000076201.14	PTPN23	Esophagus	landscape-ieQTL
Antigen-presenting Epithelial cell	chr3_47149859_G_A_b38	Antigen-presenting cell(AdultEsophagus12)	-0.552839	chr3_47072781_T_TA_b38	ENSG00000160796.16	NBEAL2	Esophagus	standard eQTL
Antigen-presenting Epithelial cell	chr3_47149859_G_A_b38	Antigen-presenting cell(AdultEsophagus12)	-0.552839	chr3_47373977_C_T_b38	ENSG00000163832.15	ELP6	Esophagus	landscape-ieQTL
Antigen-presenting Epithelial cell	chr3_47149859_G_A_b38	Antigen-presenting cell(AdultEsophagus12)	-0.552839	chr3_47105442_C_T_b38	ENSG00000181555.20	SETD2	Esophagus	standard eQTL
Antigen-presenting Epithelial cell	chr3_47149859_G_A_b38	Antigen-presenting cell(AdultEsophagus12)	-0.552839	chr3_47499427_G_A_b38	ENSG00000213689.11	TREX1	Esophagus	landscape-ieQTL
Antigen-presenting Epithelial cell	chr3_49781122_C_T_b38	Antigen-presenting cell(AdultEsophagus12)	-0.712437	chr3_49853180_C_T_b38	ENSG00000114738.10	MAPKAPK3	Esophagus	landscape-ieQTL
Antigen-presenting Epithelial cell	chr3_49781122_C_T_b38	Antigen-presenting cell(AdultEsophagus12)	-0.712437	chr3_49761087_G_A_b38	ENSG00000145022.4	TCTA	Esophagus	landscape-ieQTL
Antigen-presenting Epithelial cell	chr3_49781122_C_T_b38	Antigen-presenting cell(AdultEsophagus12)	-0.712437	chr3_49761087_G_A_b38	ENSG00000178149.16	DALRD3	Esophagus	landscape-ieQTL
Antigen-presenting Epithelial cell	chr3_49781122_C_T_b38	Antigen-presenting cell(AdultEsophagus12)	-0.712437	chr3_49761087_G_A_b38	ENSG00000182179.12	UBA7	Esophagus	standard eQTL and landscape-ieQTL
Antigen-presenting Epithelial cell	chr3_49781122_C_T_b38	Antigen-presenting cell(AdultEsophagus12)	-0.712437	chr3_49805192_A_G_b38	ENSG00000185614.4	FAM212A	Esophagus	standard eQTL and landscape-ieQTL
Antigen-presenting Epithelial cell	chr3_52244225_C_T_b38	Antigen-presenting cell(AdultEsophagus12)	-0.585555	chr3_52294517_G_A_b38	ENSG00000023330.14	ALAS1	Esophagus	landscape-ieQTL
Antigen-presenting Epithelial cell	chr3_52244225_C_T_b38	Antigen-presenting cell(AdultEsophagus12)	-0.585555	chr3_52284040_G_A_b38	ENSG00000164088.17	PPM1M	Esophagus	standard eQTL
Antigen-presenting Epithelial cell	chr3_52244225_C_T_b38	Antigen-presenting cell(AdultEsophagus12)	-0.585555	chr3_52294517_G_A_b38	ENSG00000242142.1	SERBP1P3	Esophagus	standard eQTL
Antigen-presenting Epithelial cell	chr3_52244225_C_T_b38	Antigen-presenting cell(AdultEsophagus12)	-0.585555	chr3_52297777_A_G_b38	ENSG00000243224.1	RP5-1157M23.2	Esophagus	standard eQTL
Antigen-presenting Epithelial cell	chr3_52244225_C_T_b38	Antigen-presenting cell(AdultEsophagus12)	-0.585555	chr3_52363403_G_A_b38	ENSG00000247596.8	TWF2	Esophagus	landscape-ieQTL
Antigen-presenting Epithelial cell	chr3_52253452_G_T_b38	Antigen-presenting cell(AdultEsophagus12)	1.33613	chr3_52304836_T_C_b38	ENSG00000114841.17	DNAH1	Esophagus	standard eQTL
Antigen-presenting Epithelial cell	chr3_52253452_G_T_b38	Antigen-presenting cell(AdultEsophagus12)	1.33613	chr3_52291743_A_G_b38	ENSG00000168237.17	GLYCTK	Esophagus	standard eQTL
Antigen-presenting Epithelial cell	chr3_52253452_G_T_b38	Antigen-presenting cell(AdultEsophagus12)	1.33613	chr3_52254929_T_C_b38	ENSG00000248487.8	ABHD14A	Esophagus	landscape-ieQTL
Antigen-presenting Epithelial cell	chr3_53063092_C_T_b38	Antigen-presenting cell(AdultEsophagus12)	-0.54917	chr3_52949418_G_A_b38	ENSG00000055955.15	ITIH4	Esophagus	standard eQTL and landscape-ieQTL
Antigen-presenting Epithelial cell	chr3_53063092_C_T_b38	Antigen-presenting cell(AdultEsophagus12)	-0.54917	chr3_52942453_C_T_b38	ENSG00000243989.8	ACY1	Esophagus	landscape-ieQTL
Antigen-presenting Epithelial cell	chr3_69086648_C_T_b38	Antigen-presenting cell(AdultEsophagus12)	-0.659282	chr3_69086648_C_T_b38	ENSG00000144746.6	ARL6IP5	Esophagus	landscape-ieQTL
Antigen-presenting Epithelial cell	chr3_9808746_G_A_b38	Antigen-presenting cell(AdultEsophagus12)	0.531874	chr3_9824689_G_A_b38	ENSG00000125037.12	EMC3	Esophagus	landscape-ieQTL
Antigen-presenting Epithelial cell	chr4_102812443_T_C_b38	Antigen-presenting cell(AdultEsophagus12)	0.54947	chr4_102787954_CTT_C_b38	ENSG00000109323.8	MANBA	Esophagus	landscape-ieQTL
Antigen-presenting Epithelial cell	chr4_106315711_A_G_b38	Antigen-presenting cell(AdultEsophagus12)	-0.794385	chr4_106320657_AT_A_b38	ENSG00000145348.16	TBCK	Esophagus	standard eQTL and landscape-ieQTL
Antigen-presenting Epithelial cell	chr4_121062658_C_G_b38	Antigen-presenting cell(AdultEsophagus12)	0.535668	chr4_121086356_G_A_b38	ENSG00000173376.13	NDNF	Esophagus	standard eQTL and landscape-ieQTL
Antigen-presenting Epithelial cell	chr4_126451_T_C_b38	Antigen-presenting cell(AdultEsophagus12)	0.562318	chr4_114191_C_T_b38	ENSG00000250312.6	ZNF718	Esophagus	standard eQTL and landscape-ieQTL
Antigen-presenting Epithelial cell	chr4_126451_T_C_b38	Antigen-presenting cell(AdultEsophagus12)	0.562318	chr4_126451_T_C_b38	ENSG00000250892.1	RP11-1365D11.1	Esophagus	standard eQTL and landscape-ieQTL
Antigen-presenting Epithelial cell	chr4_126451_T_C_b38	Antigen-presenting cell(AdultEsophagus12)	0.562318	chr4_114388_T_A_b38	ENSG00000275426.1	CH17-262A2.1	Esophagus	standard eQTL and landscape-ieQTL
Antigen-presenting Epithelial cell	chr4_1329485_G_C_b38	Antigen-presenting cell(AdultEsophagus12)	0.562565	chr4_1297458_C_T_b38	ENSG00000090316.15	MAEA	Esophagus	standard eQTL and landscape-ieQTL
Antigen-presenting Epithelial cell	chr4_1331005_G_A_b38	Antigen-presenting cell(AdultEsophagus12)	1.25785	chr4_1297458_C_T_b38	ENSG00000090316.15	MAEA	Esophagus	standard eQTL and landscape-ieQTL
Antigen-presenting Epithelial cell	chr4_15963240_G_T_b38	Antigen-presenting cell(AdultEsophagus12)	-0.801468	chr4_15959932_G_A_b38	ENSG00000137441.7	FGFBP2	Esophagus	standard eQTL
Antigen-presenting Epithelial cell	chr4_1729926_C_T_b38	Antigen-presenting cell(AdultEsophagus12)	0.969944	chr4_1684252_T_G_b38	ENSG00000174137.12	FAM53A	Esophagus	standard eQTL and landscape-ieQTL
Antigen-presenting Epithelial cell	chr4_177440833_T_C_b38	Antigen-presenting cell(AdultEsophagus12)	1.05466	chr4_177440833_T_C_b38	ENSG00000038002.8	AGA	Esophagus	standard eQTL and landscape-ieQTL
Antigen-presenting Epithelial cell	chr4_184732366_C_G_b38	Antigen-presenting cell(AdultEsophagus12)	-1.08375	chr4_184734522_C_T_b38	ENSG00000151725.11	CENPU	Esophagus	landscape-ieQTL
Antigen-presenting Epithelial cell	chr4_38804362_T_C_b38	Antigen-presenting cell(AdultEsophagus12)	1.00252	chr4_38808639_C_CTGCCAAA_b38	ENSG00000174125.7	TLR1	Esophagus	standard eQTL
Antigen-presenting Epithelial cell	chr4_41216537_C_G_b38	Antigen-presenting cell(AdultEsophagus12)	0.67331	chr4_41216537_C_G_b38	ENSG00000163697.16	APBB2	Esophagus	landscape-ieQTL
Antigen-presenting Epithelial cell	chr4_4284517_C_T_b38	Antigen-presenting cell(AdultEsophagus12)	-0.562246	chr4_4286715_T_C_b38	ENSG00000168826.15	ZBTB49	Esophagus	landscape-ieQTL
Antigen-presenting Epithelial cell	chr4_44680448_T_C_b38	Antigen-presenting cell(AdultEsophagus12)	0.518947	chr4_44689004_C_T_b38	ENSG00000163281.11	GNPDA2	Esophagus	landscape-ieQTL
Antigen-presenting Epithelial cell	chr4_5886466_C_T_b38	Antigen-presenting cell(AdultEsophagus12)	-0.558562	chr4_5887390_T_A_b38	ENSG00000072832.14	CRMP1	Esophagus	standard eQTL and landscape-ieQTL
Antigen-presenting Epithelial cell	chr4_75953361_T_A_b38	Antigen-presenting cell(AdultEsophagus12)	0.908918	chr4_76012292_A_G_b38	ENSG00000156194.17	PPEF2	Esophagus	standard eQTL
Antigen-presenting Epithelial cell	chr4_76407883_C_T_b38	Antigen-presenting cell(AdultEsophagus12)	0.671844	chr4_76357098_G_A_b38	ENSG00000118804.8	STBD1	Esophagus	standard eQTL and landscape-ieQTL
Antigen-presenting Epithelial cell	chr4_76407883_C_T_b38	Antigen-presenting cell(AdultEsophagus12)	0.671844	chr4_76427378_C_T_b38	ENSG00000163749.17	CCDC158	Esophagus	standard eQTL and landscape-ieQTL
Antigen-presenting Epithelial cell	chr4_912859_A_G_b38	Antigen-presenting cell(AdultEsophagus12)	0.938971	chr4_912859_A_G_b38	ENSG00000178950.16	GAK	Esophagus	standard eQTL and landscape-ieQTL
Antigen-presenting Epithelial cell	chr4_99144358_T_G_b38	Antigen-presenting cell(AdultEsophagus12)	-0.856232	chr4_99144358_T_G_b38	ENSG00000197894.10	ADH5	Esophagus	landscape-ieQTL
Antigen-presenting Epithelial cell	chr5_10252007_G_A_b38	Antigen-presenting cell(AdultEsophagus12)	-0.556123	chr5_10255337_CTG_C_b38	ENSG00000150753.11	CCT5	Esophagus	standard eQTL and landscape-ieQTL
Antigen-presenting Epithelial cell	chr5_10267725_C_T_b38	Antigen-presenting cell(AdultEsophagus12)	1.86197	chr5_10255337_CTG_C_b38	ENSG00000150753.11	CCT5	Esophagus	standard eQTL and landscape-ieQTL
Antigen-presenting Epithelial cell	chr5_10267803_T_C_b38	Antigen-presenting cell(AdultEsophagus12)	-0.676951	chr5_10255337_CTG_C_b38	ENSG00000150753.11	CCT5	Esophagus	standard eQTL and landscape-ieQTL
Antigen-presenting Epithelial cell	chr5_123419527_A_G_b38	Antigen-presenting cell(AdultEsophagus12)	0.543738	chr5_123415020_G_A_b38	ENSG00000151292.17	CSNK1G3	Esophagus	landscape-ieQTL
Antigen-presenting Epithelial cell	chr5_123419527_A_G_b38	Antigen-presenting cell(AdultEsophagus12)	0.543738	chr5_123383042_G_C_b38	ENSG00000168944.15	CEP120	Esophagus	landscape-ieQTL
Antigen-presenting Epithelial cell	chr5_132863667_C_A_b38	Antigen-presenting cell(AdultEsophagus12)	-1.18275	chr5_132839188_A_C_b38	ENSG00000113522.13	RAD50	Esophagus	landscape-ieQTL
Antigen-presenting Epithelial cell	chr5_134210618_T_C_b38	Antigen-presenting cell(AdultEsophagus12)	1.26078	chr5_134225898_G_C_b38	ENSG00000113575.9	PPP2CA	Esophagus	standard eQTL and landscape-ieQTL
Antigen-presenting Epithelial cell	chr5_139330067_G_A_b38	Antigen-presenting cell(AdultEsophagus12)	-1.14925	chr5_139320954_T_G_b38	ENSG00000170482.16	SLC23A1	Esophagus	landscape-ieQTL
Antigen-presenting Epithelial cell	chr5_139330067_G_A_b38	Antigen-presenting cell(AdultEsophagus12)	-1.14925	chr5_139283780_G_C_b38	ENSG00000228672.3	PROB1	Esophagus	standard eQTL and landscape-ieQTL
Antigen-presenting Epithelial cell	chr5_139345728_T_C_b38	Antigen-presenting cell(AdultEsophagus12)	-0.619778	chr5_139320954_T_G_b38	ENSG00000170482.16	SLC23A1	Esophagus	landscape-ieQTL
Antigen-presenting Epithelial cell	chr5_139345728_T_C_b38	Antigen-presenting cell(AdultEsophagus12)	-0.619778	chr5_139283780_G_C_b38	ENSG00000228672.3	PROB1	Esophagus	standard eQTL and landscape-ieQTL
Antigen-presenting Epithelial cell	chr5_139461879_T_C_b38	Antigen-presenting cell(AdultEsophagus12)	-0.628247	chr5_139485311_C_T_b38	ENSG00000120705.12	ETF1	Esophagus	landscape-ieQTL
Antigen-presenting Epithelial cell	chr5_146103796_G_A_b38	Antigen-presenting cell(AdultEsophagus12)	-0.729803	chr5_146188314_G_A_b38	ENSG00000091009.7	RBM27	Esophagus	landscape-ieQTL
Antigen-presenting Epithelial cell	chr5_146103796_G_A_b38	Antigen-presenting cell(AdultEsophagus12)	-0.729803	chr5_146124863_A_G_b38	ENSG00000133706.17	LARS	Esophagus	standard eQTL and landscape-ieQTL
Antigen-presenting Epithelial cell	chr5_150488763_G_A_b38	Antigen-presenting cell(AdultEsophagus12)	-3.36985	chr5_150488763_G_A_b38	ENSG00000254333.1	NDST1-AS1	Esophagus	standard eQTL and landscape-ieQTL
Antigen-presenting Epithelial cell	chr5_151040401_T_C_b38	Antigen-presenting cell(AdultEsophagus12)	0.551723	chr5_151040401_T_C_b38	ENSG00000145908.12	ZNF300	Esophagus	landscape-ieQTL
Antigen-presenting Epithelial cell	chr5_151078585_C_T_b38	Antigen-presenting cell(AdultEsophagus12)	-0.65337	chr5_151081488_A_G_b38	ENSG00000145901.14	TNIP1	Esophagus	landscape-ieQTL
Antigen-presenting Epithelial cell	chr5_151775871_A_G_b38	Antigen-presenting cell(AdultEsophagus12)	0.613423	chr5_151786182_T_C_b38	ENSG00000213433.5	RPLP1P6	Esophagus	standard eQTL and landscape-ieQTL
Antigen-presenting Epithelial cell	chr5_151775871_A_G_b38	Antigen-presenting cell(AdultEsophagus12)	0.613423	chr5_151831181_G_A_b38	ENSG00000253921.1	CTB-113P19.3	Esophagus	standard eQTL and landscape-ieQTL
Antigen-presenting Epithelial cell	chr5_154465433_C_T_b38	Antigen-presenting cell(AdultEsophagus12)	-1.16821	chr5_154493616_G_C_b38	ENSG00000164576.11	SAP30L	Esophagus	standard eQTL
Antigen-presenting Epithelial cell	chr5_157050389_T_G_b38	Antigen-presenting cell(AdultEsophagus12)	0.63278	chr5_157047508_T_C_b38	ENSG00000135077.8	HAVCR2	Esophagus	landscape-ieQTL
Antigen-presenting Epithelial cell	chr5_172777626_C_T_b38	Antigen-presenting cell(AdultEsophagus12)	-0.597652	chr5_172774898_C_T_b38	ENSG00000113719.15	ERGIC1	Esophagus	landscape-ieQTL
Antigen-presenting Epithelial cell	chr5_172777626_C_T_b38	Antigen-presenting cell(AdultEsophagus12)	-0.597652	chr5_172768089_G_A_b38	ENSG00000120129.5	DUSP1	Esophagus	landscape-ieQTL
Antigen-presenting Epithelial cell	chr5_176541613_A_G_b38	Antigen-presenting cell(AdultEsophagus12)	-2.3489	chr5_176542052_T_C_b38	ENSG00000113194.12	FAF2	Esophagus	landscape-ieQTL
Antigen-presenting Epithelial cell	chr5_177495424_T_C_b38	Antigen-presenting cell(AdultEsophagus12)	-0.607323	chr5_177488415_G_A_b38	ENSG00000272459.1	RP11-1277A3.3	Esophagus	standard eQTL
Antigen-presenting Epithelial cell	chr5_178726687_T_C_b38	Antigen-presenting cell(AdultEsophagus12)	-0.839391	chr5_178727173_C_T_b38	ENSG00000169131.11	ZNF354A	Esophagus	landscape-ieQTL
Antigen-presenting Epithelial cell	chr5_33442277_G_A_b38	Antigen-presenting cell(AdultEsophagus12)	-0.645334	chr5_33467327_G_A_b38	ENSG00000113407.13	TARS	Esophagus	landscape-ieQTL
Antigen-presenting Epithelial cell	chr5_34666591_C_T_b38	Antigen-presenting cell(AdultEsophagus12)	-0.632152	chr5_34664713_T_C_b38	ENSG00000039560.13	RAI14	Esophagus	landscape-ieQTL
Antigen-presenting Epithelial cell	chr5_43176837_A_G_b38	Antigen-presenting cell(AdultEsophagus12)	0.517453	chr5_43144291_C_T_b38	ENSG00000177721.4	ANXA2R	Esophagus	standard eQTL
Antigen-presenting Epithelial cell	chr5_55152425_G_A_b38	Antigen-presenting cell(AdultEsophagus12)	0.671024	chr5_55149445_A_G_b38	ENSG00000164294.13	GPX8	Esophagus	landscape-ieQTL
Antigen-presenting Epithelial cell	chr5_65564099_T_A_b38	Antigen-presenting cell(AdultEsophagus12)	0.615415	chr5_65638564_G_A_b38	ENSG00000113593.11	PPWD1	Esophagus	standard eQTL
Antigen-presenting Epithelial cell	chr5_65724018_G_A_b38	Antigen-presenting cell(AdultEsophagus12)	-0.508296	chr5_65731966_A_G_b38	ENSG00000123213.22	NLN	Esophagus	landscape-ieQTL
Antigen-presenting Epithelial cell	chr5_65724018_G_A_b38	Antigen-presenting cell(AdultEsophagus12)	-0.508296	chr5_65744440_A_G_b38	ENSG00000197860.9	SGTB	Esophagus	standard eQTL and landscape-ieQTL
Antigen-presenting Epithelial cell	chr5_73626551_G_A_b38	Antigen-presenting cell(AdultEsophagus12)	0.799669	chr5_73658031_G_A_b38	ENSG00000164331.9	ANKRA2	Esophagus	landscape-ieQTL
Antigen-presenting Epithelial cell	chr5_73626551_G_A_b38	Antigen-presenting cell(AdultEsophagus12)	0.799669	chr5_73626551_G_A_b38	ENSG00000214944.9	ARHGEF28	Esophagus	landscape-ieQTL
Antigen-presenting Epithelial cell	chr5_73626552_C_A_b38	Antigen-presenting cell(AdultEsophagus12)	0.602493	chr5_73658031_G_A_b38	ENSG00000164331.9	ANKRA2	Esophagus	landscape-ieQTL
Antigen-presenting Epithelial cell	chr5_73626552_C_A_b38	Antigen-presenting cell(AdultEsophagus12)	0.602493	chr5_73626551_G_A_b38	ENSG00000214944.9	ARHGEF28	Esophagus	landscape-ieQTL
Antigen-presenting Epithelial cell	chr5_80054903_T_C_b38	Antigen-presenting cell(AdultEsophagus12)	-0.935198	chr5_80074521_C_T_b38	ENSG00000113296.14	THBS4	Esophagus	landscape-ieQTL
Antigen-presenting Epithelial cell	chr5_80054903_T_C_b38	Antigen-presenting cell(AdultEsophagus12)	-0.935198	chr5_80094734_C_T_b38	ENSG00000152413.14	HOMER1	Esophagus	landscape-ieQTL
Antigen-presenting Epithelial cell	chr5_80054903_T_C_b38	Antigen-presenting cell(AdultEsophagus12)	-0.935198	chr5_80037592_G_T_b38	ENSG00000177034.14	MTX3	Esophagus	standard eQTL and landscape-ieQTL
Antigen-presenting Epithelial cell	chr5_96880683_A_G_b38	Antigen-presenting cell(AdultEsophagus12)	-0.502969	chr5_96881080_G_A_b38	ENSG00000164308.16	ERAP2	Esophagus	standard eQTL
Antigen-presenting Epithelial cell	chr6_100880886_G_A_b38	Antigen-presenting cell(AdultEsophagus12)	0.531686	chr6_100880886_G_A_b38	ENSG00000112249.13	ASCC3	Esophagus	standard eQTL and landscape-ieQTL
Antigen-presenting Epithelial cell	chr6_109446727_G_T_b38	Antigen-presenting cell(AdultEsophagus12)	0.581992	chr6_109424122_T_A_b38	ENSG00000135535.15	CD164	Esophagus	landscape-ieQTL
Antigen-presenting Epithelial cell	chr6_109446727_G_T_b38	Antigen-presenting cell(AdultEsophagus12)	0.581992	chr6_109420247_T_C_b38	ENSG00000135587.8	SMPD2	Esophagus	standard eQTL and landscape-ieQTL
Antigen-presenting Epithelial cell	chr6_109477807_T_C_b38	Antigen-presenting cell(AdultEsophagus12)	-0.831881	chr6_109382124_G_A_b38	ENSG00000260273.1	RP11-425D10.10	Esophagus	standard eQTL
Antigen-presenting Epithelial cell	chr6_116059746_A_G_b38	Antigen-presenting cell(AdultEsophagus12)	0.691003	chr6_116061554_T_TACTA_b38	ENSG00000111816.7	FRK	Esophagus	standard eQTL and landscape-ieQTL
Antigen-presenting Epithelial cell	chr6_116059746_A_G_b38	Antigen-presenting cell(AdultEsophagus12)	0.691003	chr6_116001218_G_A_b38	ENSG00000178425.13	NT5DC1	Esophagus	standard eQTL and landscape-ieQTL
Antigen-presenting Epithelial cell	chr6_122986571_C_T_b38	Antigen-presenting cell(AdultEsophagus12)	0.591327	chr6_122985522_C_G_b38	ENSG00000146352.12	CLVS2	Esophagus	landscape-ieQTL
Antigen-presenting Epithelial cell	chr6_134939165_T_C_b38	Antigen-presenting cell(AdultEsophagus12)	-0.775564	chr6_134932313_A_G_b38	ENSG00000118514.13	ALDH8A1	Esophagus	standard eQTL
Antigen-presenting Epithelial cell	chr6_134939165_T_C_b38	Antigen-presenting cell(AdultEsophagus12)	-0.775564	chr6_135060110_A_C_b38	ENSG00000232876.1	CTA-212D2.2	Esophagus	standard eQTL and landscape-ieQTL
Antigen-presenting Epithelial cell	chr6_149716268_T_C_b38	Antigen-presenting cell(AdultEsophagus12)	0.596308	chr6_149644992_C_G_b38	ENSG00000120253.13	NUP43	Esophagus	landscape-ieQTL
Antigen-presenting Epithelial cell	chr6_149716268_T_C_b38	Antigen-presenting cell(AdultEsophagus12)	0.596308	chr6_149735527_C_T_b38	ENSG00000120265.16	PCMT1	Esophagus	standard eQTL and landscape-ieQTL
Antigen-presenting Epithelial cell	chr6_149716268_T_C_b38	Antigen-presenting cell(AdultEsophagus12)	0.596308	chr6_149843242_G_A_b38	ENSG00000231760.4	RP11-350J20.5	Esophagus	standard eQTL and landscape-ieQTL
Antigen-presenting Epithelial cell	chr6_149886059_C_T_b38	Antigen-presenting cell(AdultEsophagus12)	-0.523277	chr6_149863746_G_C_b38	ENSG00000120256.9	LRP11	Esophagus	landscape-ieQTL
Antigen-presenting Epithelial cell	chr6_149886059_C_T_b38	Antigen-presenting cell(AdultEsophagus12)	-0.523277	chr6_149887515_A_G_b38	ENSG00000120265.16	PCMT1	Esophagus	standard eQTL
Antigen-presenting Epithelial cell	chr6_149886059_C_T_b38	Antigen-presenting cell(AdultEsophagus12)	-0.523277	chr6_149885261_TG_T_b38	ENSG00000164520.11	RAET1E	Esophagus	landscape-ieQTL
Antigen-presenting Epithelial cell	chr6_149886059_C_T_b38	Antigen-presenting cell(AdultEsophagus12)	-0.523277	chr6_149888581_C_G_b38	ENSG00000203722.7	RAET1G	Esophagus	landscape-ieQTL
Antigen-presenting Epithelial cell	chr6_149886059_C_T_b38	Antigen-presenting cell(AdultEsophagus12)	-0.523277	chr6_149889549_C_T_b38	ENSG00000216906.2	RP11-350J20.9	Esophagus	standard eQTL and landscape-ieQTL
Antigen-presenting Epithelial cell	chr6_149886113_C_T_b38	Antigen-presenting cell(AdultEsophagus12)	-0.829804	chr6_149863746_G_C_b38	ENSG00000120256.9	LRP11	Esophagus	landscape-ieQTL
Antigen-presenting Epithelial cell	chr6_149886113_C_T_b38	Antigen-presenting cell(AdultEsophagus12)	-0.829804	chr6_149887515_A_G_b38	ENSG00000120265.16	PCMT1	Esophagus	standard eQTL
Antigen-presenting Epithelial cell	chr6_149886113_C_T_b38	Antigen-presenting cell(AdultEsophagus12)	-0.829804	chr6_149885261_TG_T_b38	ENSG00000164520.11	RAET1E	Esophagus	landscape-ieQTL
Antigen-presenting Epithelial cell	chr6_149886113_C_T_b38	Antigen-presenting cell(AdultEsophagus12)	-0.829804	chr6_149888581_C_G_b38	ENSG00000203722.7	RAET1G	Esophagus	landscape-ieQTL
Antigen-presenting Epithelial cell	chr6_149886113_C_T_b38	Antigen-presenting cell(AdultEsophagus12)	-0.829804	chr6_149889549_C_T_b38	ENSG00000216906.2	RP11-350J20.9	Esophagus	standard eQTL and landscape-ieQTL
Antigen-presenting Epithelial cell	chr6_26361272_G_A_b38	Antigen-presenting cell(AdultEsophagus12)	-1.30146	chr6_26365451_T_G_b38	ENSG00000186470.13	BTN3A2	Esophagus	standard eQTL
Antigen-presenting Epithelial cell	chr6_26953032_T_C_b38	Antigen-presenting cell(AdultEsophagus12)	0.608592	chr6_26996344_T_C_b38	ENSG00000112812.15	PRSS16	Esophagus	standard eQTL
Antigen-presenting Epithelial cell	chr6_26953032_T_C_b38	Antigen-presenting cell(AdultEsophagus12)	0.608592	chr6_26954603_A_G_b38	ENSG00000124613.8	ZNF391	Esophagus	standard eQTL
Antigen-presenting Epithelial cell	chr6_26953032_T_C_b38	Antigen-presenting cell(AdultEsophagus12)	0.608592	chr6_26940000_C_T_b38	ENSG00000224843.6	LINC00240	Esophagus	standard eQTL and landscape-ieQTL
Antigen-presenting Epithelial cell	chr6_2971332_G_T_b38	Antigen-presenting cell(AdultEsophagus12)	-0.785203	chr6_2971332_G_T_b38	ENSG00000124570.17	SERPINB6	Esophagus	landscape-ieQTL
Antigen-presenting Epithelial cell	chr6_29811859_T_C_b38	Antigen-presenting cell(AdultEsophagus12)	1.09202	chr6_29992939_G_T_b38	ENSG00000137312.14	FLOT1	Esophagus	landscape-ieQTL
Antigen-presenting Epithelial cell	chr6_29811859_T_C_b38	Antigen-presenting cell(AdultEsophagus12)	1.09202	chr6_29948371_T_A_b38	ENSG00000181126.13	HLA-V	Esophagus	standard eQTL and landscape-ieQTL
Antigen-presenting Epithelial cell	chr6_29811859_T_C_b38	Antigen-presenting cell(AdultEsophagus12)	1.09202	chr6_29938485_G_A_b38	ENSG00000204618.8	RNF39	Esophagus	standard eQTL and landscape-ieQTL
Antigen-presenting Epithelial cell	chr6_29811859_T_C_b38	Antigen-presenting cell(AdultEsophagus12)	1.09202	chr6_29991657_C_T_b38	ENSG00000204623.9	ZNRD1ASP	Esophagus	standard eQTL and landscape-ieQTL
Antigen-presenting Epithelial cell	chr6_29811859_T_C_b38	Antigen-presenting cell(AdultEsophagus12)	1.09202	chr6_29897015_G_A_b38	ENSG00000229390.1	MICD	Esophagus	standard eQTL
Antigen-presenting Epithelial cell	chr6_29811859_T_C_b38	Antigen-presenting cell(AdultEsophagus12)	1.09202	chr6_29976678_G_GAGCAGT_b38	ENSG00000237669.1	HCG4P3	Esophagus	standard eQTL and landscape-ieQTL
Antigen-presenting Epithelial cell	chr6_29814065_C_T_b38	Antigen-presenting cell(AdultEsophagus12)	-1.90547	chr6_29992939_G_T_b38	ENSG00000137312.14	FLOT1	Esophagus	landscape-ieQTL
Antigen-presenting Epithelial cell	chr6_29814065_C_T_b38	Antigen-presenting cell(AdultEsophagus12)	-1.90547	chr6_29948371_T_A_b38	ENSG00000181126.13	HLA-V	Esophagus	standard eQTL and landscape-ieQTL
Antigen-presenting Epithelial cell	chr6_29814065_C_T_b38	Antigen-presenting cell(AdultEsophagus12)	-1.90547	chr6_29938485_G_A_b38	ENSG00000204618.8	RNF39	Esophagus	standard eQTL and landscape-ieQTL
Antigen-presenting Epithelial cell	chr6_29814065_C_T_b38	Antigen-presenting cell(AdultEsophagus12)	-1.90547	chr6_29991657_C_T_b38	ENSG00000204623.9	ZNRD1ASP	Esophagus	standard eQTL and landscape-ieQTL
Antigen-presenting Epithelial cell	chr6_29814065_C_T_b38	Antigen-presenting cell(AdultEsophagus12)	-1.90547	chr6_29897015_G_A_b38	ENSG00000229390.1	MICD	Esophagus	standard eQTL
Antigen-presenting Epithelial cell	chr6_29814065_C_T_b38	Antigen-presenting cell(AdultEsophagus12)	-1.90547	chr6_29976678_G_GAGCAGT_b38	ENSG00000237669.1	HCG4P3	Esophagus	standard eQTL and landscape-ieQTL
Antigen-presenting Epithelial cell	chr6_29814066_G_A_b38	Antigen-presenting cell(AdultEsophagus12)	-1.26195	chr6_29992939_G_T_b38	ENSG00000137312.14	FLOT1	Esophagus	landscape-ieQTL
Antigen-presenting Epithelial cell	chr6_29814066_G_A_b38	Antigen-presenting cell(AdultEsophagus12)	-1.26195	chr6_29948371_T_A_b38	ENSG00000181126.13	HLA-V	Esophagus	standard eQTL and landscape-ieQTL
Antigen-presenting Epithelial cell	chr6_29814066_G_A_b38	Antigen-presenting cell(AdultEsophagus12)	-1.26195	chr6_29938485_G_A_b38	ENSG00000204618.8	RNF39	Esophagus	standard eQTL and landscape-ieQTL
Antigen-presenting Epithelial cell	chr6_29814066_G_A_b38	Antigen-presenting cell(AdultEsophagus12)	-1.26195	chr6_29991657_C_T_b38	ENSG00000204623.9	ZNRD1ASP	Esophagus	standard eQTL and landscape-ieQTL
Antigen-presenting Epithelial cell	chr6_29814066_G_A_b38	Antigen-presenting cell(AdultEsophagus12)	-1.26195	chr6_29897015_G_A_b38	ENSG00000229390.1	MICD	Esophagus	standard eQTL
Antigen-presenting Epithelial cell	chr6_29814066_G_A_b38	Antigen-presenting cell(AdultEsophagus12)	-1.26195	chr6_29976678_G_GAGCAGT_b38	ENSG00000237669.1	HCG4P3	Esophagus	standard eQTL and landscape-ieQTL
Antigen-presenting Epithelial cell	chr6_30219387_T_A_b38	Antigen-presenting cell(AdultEsophagus12)	-0.501229	chr6_30229078_T_C_b38	ENSG00000234127.8	TRIM26	Esophagus	standard eQTL and landscape-ieQTL
Antigen-presenting Epithelial cell	chr6_30574075_G_A_b38	Antigen-presenting cell(AdultEsophagus12)	-0.788737	chr6_30376504_C_T_b38	ENSG00000228022.5	HCG20	Esophagus	standard eQTL
Antigen-presenting Epithelial cell	chr6_30922792_G_T_b38	Antigen-presenting cell(AdultEsophagus12)	0.67995	chr6_30930664_A_G_b38	ENSG00000137411.16	VARS2	Esophagus	standard eQTL and landscape-ieQTL
Antigen-presenting Epithelial cell	chr6_31204138_T_C_b38	Antigen-presenting cell(AdultEsophagus12)	-0.774459	chr6_31206083_A_G_b38	ENSG00000137310.11	TCF19	Esophagus	landscape-ieQTL
Antigen-presenting Epithelial cell	chr6_31204138_T_C_b38	Antigen-presenting cell(AdultEsophagus12)	-0.774459	chr6_31201512_T_C_b38	ENSG00000204528.3	PSORS1C3	Esophagus	standard eQTL and landscape-ieQTL
Antigen-presenting Epithelial cell	chr6_31204138_T_C_b38	Antigen-presenting cell(AdultEsophagus12)	-0.774459	chr6_31196418_CAG_C_b38	ENSG00000204531.17	POU5F1	Esophagus	standard eQTL and landscape-ieQTL
Antigen-presenting Epithelial cell	chr6_31204138_T_C_b38	Antigen-presenting cell(AdultEsophagus12)	-0.774459	chr6_31206885_G_A_b38	ENSG00000204536.13	CCHCR1	Esophagus	landscape-ieQTL
Antigen-presenting Epithelial cell	chr6_31750619_C_G_b38	Antigen-presenting cell(AdultEsophagus12)	0.591533	chr6_31793436_G_A_b38	ENSG00000244731.7	C4A	Esophagus	standard eQTL and landscape-ieQTL
Antigen-presenting Epithelial cell	chr6_32635753_G_A_b38	Antigen-presenting cell(AdultEsophagus12)	0.509469	chr6_32636506_G_T_b38	ENSG00000196735.11	HLA-DQA1	Esophagus	standard eQTL
Antigen-presenting Epithelial cell	chr6_32665740_A_G_b38	Antigen-presenting cell(AdultEsophagus12)	0.767859	chr6_32665376_A_G_b38	ENSG00000204256.12	BRD2	Esophagus	landscape-ieQTL
Antigen-presenting Epithelial cell	chr6_32668438_G_A_b38	Antigen-presenting cell(AdultEsophagus12)	-0.641654	chr6_32667315_C_A_b38	ENSG00000196735.11	HLA-DQA1	Esophagus	standard eQTL
Antigen-presenting Epithelial cell	chr6_32668441_T_C_b38	Antigen-presenting cell(AdultEsophagus12)	-1.60567	chr6_32667315_C_A_b38	ENSG00000196735.11	HLA-DQA1	Esophagus	standard eQTL
Antigen-presenting Epithelial cell	chr6_32668458_C_T_b38	Antigen-presenting cell(AdultEsophagus12)	-2.63849	chr6_32667315_C_A_b38	ENSG00000196735.11	HLA-DQA1	Esophagus	standard eQTL
Antigen-presenting Epithelial cell	chr6_32861325_G_A_b38	Antigen-presenting cell(AdultEsophagus12)	-0.765496	chr6_32861652_A_G_b38	ENSG00000168394.10	TAP1	Esophagus	standard eQTL
Antigen-presenting Epithelial cell	chr6_32861325_G_A_b38	Antigen-presenting cell(AdultEsophagus12)	-0.765496	chr6_32865040_A_G_b38	ENSG00000204267.13	TAP2	Esophagus	standard eQTL and landscape-ieQTL
Antigen-presenting Epithelial cell	chr6_32861325_G_A_b38	Antigen-presenting cell(AdultEsophagus12)	-0.765496	chr6_32856541_C_T_b38	ENSG00000240065.7	PSMB9	Esophagus	standard eQTL
Antigen-presenting Epithelial cell	chr6_33062149_A_G_b38	Antigen-presenting cell(AdultEsophagus12)	0.615567	chr6_33061383_G_T_b38	ENSG00000241404.6	EGFL8	Esophagus	landscape-ieQTL
Antigen-presenting Epithelial cell	chr6_33561298_T_C_b38	Antigen-presenting cell(AdultEsophagus12)	0.506777	chr6_33552444_A_C_b38	ENSG00000030110.12	BAK1	Esophagus	standard eQTL and landscape-ieQTL
Antigen-presenting Epithelial cell	chr6_33561298_T_C_b38	Antigen-presenting cell(AdultEsophagus12)	0.506777	chr6_33551149_G_A_b38	ENSG00000112514.15	CUTA	Esophagus	standard eQTL
Antigen-presenting Epithelial cell	chr6_34265675_A_G_b38	Antigen-presenting cell(AdultEsophagus12)	0.561973	chr6_34247444_G_A_b38	ENSG00000186577.12	C6orf1	Esophagus	landscape-ieQTL
Antigen-presenting Epithelial cell	chr6_36682788_G_C_b38	Antigen-presenting cell(AdultEsophagus12)	-0.778995	chr6_36684194_C_A_b38	ENSG00000112062.10	MAPK14	Esophagus	landscape-ieQTL
Antigen-presenting Epithelial cell	chr6_47479305_T_A_b38	Antigen-presenting cell(AdultEsophagus12)	-0.541056	chr6_47543755_A_G_b38	ENSG00000198087.7	CD2AP	Esophagus	landscape-ieQTL
Antigen-presenting Epithelial cell	chr6_52575061_C_T_b38	Antigen-presenting cell(AdultEsophagus12)	0.692338	chr6_52575061_C_T_b38	ENSG00000112118.18	MCM3	Esophagus	landscape-ieQTL
Antigen-presenting Epithelial cell	chr6_7391882_G_A_b38	Antigen-presenting cell(AdultEsophagus12)	-0.534868	chr6_7427281_T_C_b38	ENSG00000096696.13	DSP	Esophagus	landscape-ieQTL
Antigen-presenting Epithelial cell	chr7_100051532_G_A_b38	Antigen-presenting cell(AdultEsophagus12)	0.585476	chr7_100062525_G_A_b38	ENSG00000021461.16	CYP3A43	Esophagus	landscape-ieQTL
Antigen-presenting Epithelial cell	chr7_100051532_G_A_b38	Antigen-presenting cell(AdultEsophagus12)	0.585476	chr7_100051336_T_C_b38	ENSG00000130429.12	ARPC1B	Esophagus	landscape-ieQTL
Antigen-presenting Epithelial cell	chr7_100099174_T_C_b38	Antigen-presenting cell(AdultEsophagus12)	0.52659	chr7_100084403_T_C_b38	ENSG00000188186.10	LAMTOR4	Esophagus	landscape-ieQTL
Antigen-presenting Epithelial cell	chr7_100099174_T_C_b38	Antigen-presenting cell(AdultEsophagus12)	0.52659	chr7_100068211_C_T_b38	ENSG00000221838.9	AP4M1	Esophagus	standard eQTL and landscape-ieQTL
Antigen-presenting Epithelial cell	chr7_100367038_A_G_b38	Antigen-presenting cell(AdultEsophagus12)	0.843215	chr7_100308061_A_G_b38	ENSG00000078319.9	PMS2P1	Esophagus	standard eQTL
Antigen-presenting Epithelial cell	chr7_100367038_A_G_b38	Antigen-presenting cell(AdultEsophagus12)	0.843215	chr7_100332824_C_T_b38	ENSG00000085514.15	PILRA	Esophagus	standard eQTL and landscape-ieQTL
Antigen-presenting Epithelial cell	chr7_100367038_A_G_b38	Antigen-presenting cell(AdultEsophagus12)	0.843215	chr7_100341698_C_T_b38	ENSG00000121716.20	PILRB	Esophagus	standard eQTL and landscape-ieQTL
Antigen-presenting Epithelial cell	chr7_100367038_A_G_b38	Antigen-presenting cell(AdultEsophagus12)	0.843215	chr7_100377345_G_A_b38	ENSG00000146834.13	MEPCE	Esophagus	landscape-ieQTL
Antigen-presenting Epithelial cell	chr7_100367038_A_G_b38	Antigen-presenting cell(AdultEsophagus12)	0.843215	chr7_100471465_T_C_b38	ENSG00000166925.8	TSC22D4	Esophagus	standard eQTL
Antigen-presenting Epithelial cell	chr7_100367038_A_G_b38	Antigen-presenting cell(AdultEsophagus12)	0.843215	chr7_100308061_A_G_b38	ENSG00000242294.6	STAG3L5P	Esophagus	standard eQTL
Antigen-presenting Epithelial cell	chr7_100367166_T_G_b38	Antigen-presenting cell(AdultEsophagus12)	0.501152	chr7_100308677_C_T_b38	ENSG00000085514.15	PILRA	Esophagus	standard eQTL and landscape-ieQTL
Antigen-presenting Epithelial cell	chr7_100367166_T_G_b38	Antigen-presenting cell(AdultEsophagus12)	0.501152	chr7_100329188_C_T_b38	ENSG00000121716.20	PILRB	Esophagus	standard eQTL and landscape-ieQTL
Antigen-presenting Epithelial cell	chr7_100367166_T_G_b38	Antigen-presenting cell(AdultEsophagus12)	0.501152	chr7_100377345_G_A_b38	ENSG00000146834.13	MEPCE	Esophagus	landscape-ieQTL
Antigen-presenting Epithelial cell	chr7_100367166_T_G_b38	Antigen-presenting cell(AdultEsophagus12)	0.501152	chr7_100485455_G_A_b38	ENSG00000166925.8	TSC22D4	Esophagus	standard eQTL and landscape-ieQTL
Antigen-presenting Epithelial cell	chr7_101243569_C_T_b38	Antigen-presenting cell(AdultEsophagus12)	-0.601242	chr7_101222585_C_T_b38	ENSG00000106404.13	CLDN15	Esophagus	standard eQTL
Antigen-presenting Epithelial cell	chr7_102426426_T_C_b38	Antigen-presenting cell(AdultEsophagus12)	0.921111	chr7_102390087_G_A_b38	ENSG00000161036.12	LRWD1	Esophagus	landscape-ieQTL
Antigen-presenting Epithelial cell	chr7_102467250_G_C_b38	Antigen-presenting cell(AdultEsophagus12)	-2.17782	chr7_102466410_CTTTA_C_b38	ENSG00000005075.15	POLR2J	Esophagus	standard eQTL and landscape-ieQTL
Antigen-presenting Epithelial cell	chr7_102467250_G_C_b38	Antigen-presenting cell(AdultEsophagus12)	-2.17782	chr7_102449148_G_A_b38	ENSG00000170667.14	RASA4B	Esophagus	landscape-ieQTL
Antigen-presenting Epithelial cell	chr7_105514905_C_A_b38	Antigen-presenting cell(AdultEsophagus12)	1.43382	chr7_105514432_A_G_b38	ENSG00000091127.13	PUS7	Esophagus	landscape-ieQTL
Antigen-presenting Epithelial cell	chr7_112470113_C_T_b38	Antigen-presenting cell(AdultEsophagus12)	-1.31376	chr7_112481827_G_T_b38	ENSG00000006652.13	IFRD1	Esophagus	standard eQTL and landscape-ieQTL
Antigen-presenting Epithelial cell	chr7_112470113_C_T_b38	Antigen-presenting cell(AdultEsophagus12)	-1.31376	chr7_112474968_A_T_b38	ENSG00000181016.9	LSMEM1	Esophagus	standard eQTL
Antigen-presenting Epithelial cell	chr7_135177589_C_T_b38	Antigen-presenting cell(AdultEsophagus12)	-0.515994	chr7_135198243_G_A_b38	ENSG00000105875.13	WDR91	Esophagus	standard eQTL and landscape-ieQTL
Antigen-presenting Epithelial cell	chr7_135177589_C_T_b38	Antigen-presenting cell(AdultEsophagus12)	-0.515994	chr7_135173440_G_A_b38	ENSG00000146856.14	AGBL3	Esophagus	landscape-ieQTL
Antigen-presenting Epithelial cell	chr7_135207707_G_A_b38	Antigen-presenting cell(AdultEsophagus12)	0.815328	chr7_135198243_G_A_b38	ENSG00000105875.13	WDR91	Esophagus	standard eQTL and landscape-ieQTL
Antigen-presenting Epithelial cell	chr7_135207707_G_A_b38	Antigen-presenting cell(AdultEsophagus12)	0.815328	chr7_135173440_G_A_b38	ENSG00000146856.14	AGBL3	Esophagus	landscape-ieQTL
Antigen-presenting Epithelial cell	chr7_141785891_G_A_b38	Antigen-presenting cell(AdultEsophagus12)	0.511969	chr7_141739590_A_G_b38	ENSG00000127364.3	TAS2R4	Esophagus	standard eQTL
Antigen-presenting Epithelial cell	chr7_141785891_G_A_b38	Antigen-presenting cell(AdultEsophagus12)	0.511969	chr7_141770950_CTTTAG_C_b38	ENSG00000211734.3	TRBV5-1	Esophagus	landscape-ieQTL
Antigen-presenting Epithelial cell	chr7_141785891_G_A_b38	Antigen-presenting cell(AdultEsophagus12)	0.511969	chr7_141747751_G_C_b38	ENSG00000257335.8	MGAM	Esophagus	standard eQTL
Antigen-presenting Epithelial cell	chr7_141785891_G_A_b38	Antigen-presenting cell(AdultEsophagus12)	0.511969	chr7_141772778_T_A_b38	ENSG00000270923.1	TAS2R6P	Esophagus	standard eQTL
Antigen-presenting Epithelial cell	chr7_143372217_T_C_b38	Antigen-presenting cell(AdultEsophagus12)	-0.519659	chr7_143372217_T_C_b38	ENSG00000211746.3	TRBV19	Esophagus	landscape-ieQTL
Antigen-presenting Epithelial cell	chr7_150781217_T_G_b38	Antigen-presenting cell(AdultEsophagus12)	-1.07342	chr7_150779462_A_G_b38	ENSG00000106565.17	TMEM176B	Esophagus	landscape-ieQTL
Antigen-presenting Epithelial cell	chr7_156960652_A_G_b38	Antigen-presenting cell(AdultEsophagus12)	-0.507873	chr7_156982507_C_CAG_b38	ENSG00000233878.1	AC073133.1	Esophagus	landscape-ieQTL
Antigen-presenting Epithelial cell	chr7_194748_C_T_b38	Antigen-presenting cell(AdultEsophagus12)	0.539597	chr7_194748_C_T_b38	ENSG00000249852.1	AC145676.2	Esophagus	landscape-ieQTL
Antigen-presenting Epithelial cell	chr7_21436570_A_G_b38	Antigen-presenting cell(AdultEsophagus12)	0.740555	chr7_21436570_A_G_b38	ENSG00000105877.17	DNAH11	Esophagus	standard eQTL
Antigen-presenting Epithelial cell	chr7_36391961_C_T_b38	Antigen-presenting cell(AdultEsophagus12)	-0.592462	chr7_36387852_T_C_b38	ENSG00000164542.12	KIAA0895	Esophagus	standard eQTL and landscape-ieQTL
Antigen-presenting Epithelial cell	chr7_42926039_T_C_b38	Antigen-presenting cell(AdultEsophagus12)	2.63325	chr7_42916409_AAG_A_b38	ENSG00000002746.14	HECW1	Esophagus	landscape-ieQTL
Antigen-presenting Epithelial cell	chr7_42926039_T_C_b38	Antigen-presenting cell(AdultEsophagus12)	2.63325	chr7_42919621_T_C_b38	ENSG00000106591.3	MRPL32	Esophagus	standard eQTL and landscape-ieQTL
Antigen-presenting Epithelial cell	chr7_42926039_T_C_b38	Antigen-presenting cell(AdultEsophagus12)	2.63325	chr7_42927130_GA_G_b38	ENSG00000261019.1	RP11-111K18.2	Esophagus	standard eQTL and landscape-ieQTL
Antigen-presenting Epithelial cell	chr7_42937644_T_C_b38	Antigen-presenting cell(AdultEsophagus12)	0.545985	chr7_42916409_AAG_A_b38	ENSG00000002746.14	HECW1	Esophagus	landscape-ieQTL
Antigen-presenting Epithelial cell	chr7_42937644_T_C_b38	Antigen-presenting cell(AdultEsophagus12)	0.545985	chr7_42919621_T_C_b38	ENSG00000106591.3	MRPL32	Esophagus	standard eQTL and landscape-ieQTL
Antigen-presenting Epithelial cell	chr7_42937644_T_C_b38	Antigen-presenting cell(AdultEsophagus12)	0.545985	chr7_42927130_GA_G_b38	ENSG00000261019.1	RP11-111K18.2	Esophagus	standard eQTL and landscape-ieQTL
Antigen-presenting Epithelial cell	chr7_44983703_T_C_b38	Antigen-presenting cell(AdultEsophagus12)	0.514489	chr7_45051585_C_T_b38	ENSG00000232956.8	SNHG15	Esophagus	standard eQTL
Antigen-presenting Epithelial cell	chr7_6376984_T_C_b38	Antigen-presenting cell(AdultEsophagus12)	-0.557956	chr7_6375101_T_G_b38	ENSG00000164535.14	DAGLB	Esophagus	standard eQTL and landscape-ieQTL
Antigen-presenting Epithelial cell	chr7_6382657_A_G_b38	Antigen-presenting cell(AdultEsophagus12)	-0.787223	chr7_6375101_T_G_b38	ENSG00000164535.14	DAGLB	Esophagus	standard eQTL and landscape-ieQTL
Antigen-presenting Epithelial cell	chr7_65375306_A_G_b38	Antigen-presenting cell(AdultEsophagus12)	0.53144	chr7_65477376_C_A_b38	ENSG00000146757.13	ZNF92	Esophagus	landscape-ieQTL
Antigen-presenting Epithelial cell	chr7_65375306_A_G_b38	Antigen-presenting cell(AdultEsophagus12)	0.53144	chr7_65010595_A_G_b38	ENSG00000164669.12	INTS4P1	Esophagus	standard eQTL and landscape-ieQTL
Antigen-presenting Epithelial cell	chr7_65375306_A_G_b38	Antigen-presenting cell(AdultEsophagus12)	0.53144	chr7_64974999_TAAGAAA_T_b38	ENSG00000182722.5	SEPHS1P1	Esophagus	standard eQTL
Antigen-presenting Epithelial cell	chr7_65375306_A_G_b38	Antigen-presenting cell(AdultEsophagus12)	0.53144	chr7_64968271_C_G_b38	ENSG00000226002.1	GTF2IP14	Esophagus	standard eQTL
Antigen-presenting Epithelial cell	chr7_65375306_A_G_b38	Antigen-presenting cell(AdultEsophagus12)	0.53144	chr7_65155152_C_T_b38	ENSG00000227113.2	RP11-460N20.4	Esophagus	standard eQTL
Antigen-presenting Epithelial cell	chr7_65375306_A_G_b38	Antigen-presenting cell(AdultEsophagus12)	0.53144	chr7_65017066_T_C_b38	ENSG00000234585.6	CCT6P3	Esophagus	standard eQTL
Antigen-presenting Epithelial cell	chr7_65375306_A_G_b38	Antigen-presenting cell(AdultEsophagus12)	0.53144	chr7_65496407_CT_C_b38	ENSG00000273024.5	INTS4P2	Esophagus	standard eQTL and landscape-ieQTL
Antigen-presenting Epithelial cell	chr7_73543240_A_G_b38	Antigen-presenting cell(AdultEsophagus12)	0.588535	chr7_73593276_T_C_b38	ENSG00000009950.15	MLXIPL	Esophagus	landscape-ieQTL
Antigen-presenting Epithelial cell	chr7_73838777_A_G_b38	Antigen-presenting cell(AdultEsophagus12)	0.502318	chr7_73861439_C_T_b38	ENSG00000106077.18	ABHD11	Esophagus	landscape-ieQTL
Antigen-presenting Epithelial cell	chr7_73838777_A_G_b38	Antigen-presenting cell(AdultEsophagus12)	0.502318	chr7_73757856_G_C_b38	ENSG00000165171.10	WBSCR27	Esophagus	standard eQTL
Antigen-presenting Epithelial cell	chr7_73838777_A_G_b38	Antigen-presenting cell(AdultEsophagus12)	0.502318	chr7_73829456_T_G_b38	ENSG00000189143.9	CLDN4	Esophagus	landscape-ieQTL
Antigen-presenting Epithelial cell	chr7_76510136_C_T_b38	Antigen-presenting cell(AdultEsophagus12)	-0.596374	chr7_76500047_G_C_b38	ENSG00000146700.8	SSC4D	Esophagus	landscape-ieQTL
Antigen-presenting Epithelial cell	chr7_76510136_C_T_b38	Antigen-presenting cell(AdultEsophagus12)	-0.596374	chr7_76611134_A_G_b38	ENSG00000146707.14	POMZP3	Esophagus	landscape-ieQTL
Antigen-presenting Epithelial cell	chr7_76510136_C_T_b38	Antigen-presenting cell(AdultEsophagus12)	-0.596374	chr7_76544603_C_T_b38	ENSG00000177679.15	SRRM3	Esophagus	standard eQTL
Antigen-presenting Epithelial cell	chr7_76510136_C_T_b38	Antigen-presenting cell(AdultEsophagus12)	-0.596374	chr7_76502495_C_G_b38	ENSG00000185040.13	SPDYE16	Esophagus	standard eQTL
Antigen-presenting Epithelial cell	chr7_76510136_C_T_b38	Antigen-presenting cell(AdultEsophagus12)	-0.596374	chr7_76544211_G_C_b38	ENSG00000214243.3	AC004980.10	Esophagus	standard eQTL and landscape-ieQTL
Antigen-presenting Epithelial cell	chr7_76510136_C_T_b38	Antigen-presenting cell(AdultEsophagus12)	-0.596374	chr7_76509650_C_G_b38	ENSG00000243566.6	UPK3B	Esophagus	standard eQTL and landscape-ieQTL
Antigen-presenting Epithelial cell	chr7_93916039_G_A_b38	Antigen-presenting cell(AdultEsophagus12)	-0.617196	chr7_93915045_G_A_b38	ENSG00000127920.5	GNG11	Esophagus	standard eQTL and landscape-ieQTL
Antigen-presenting Epithelial cell	chr7_99379444_A_G_b38	Antigen-presenting cell(AdultEsophagus12)	-1.00885	chr7_99384417_CT_C_b38	ENSG00000241468.7	ATP5J2	Esophagus	standard eQTL and landscape-ieQTL
Antigen-presenting Epithelial cell	chr8_117522998_T_C_b38	Antigen-presenting cell(AdultEsophagus12)	0.825651	chr8_117522998_T_C_b38	ENSG00000164758.7	MED30	Esophagus	standard eQTL
Antigen-presenting Epithelial cell	chr8_119875219_T_C_b38	Antigen-presenting cell(AdultEsophagus12)	-0.604283	chr8_119865208_G_A_b38	ENSG00000136982.5	DSCC1	Esophagus	standard eQTL and landscape-ieQTL
Antigen-presenting Epithelial cell	chr8_142785741_C_T_b38	Antigen-presenting cell(AdultEsophagus12)	-0.593243	chr8_142816466_A_G_b38	ENSG00000180155.19	LYNX1	Esophagus	standard eQTL
Antigen-presenting Epithelial cell	chr8_142785741_C_T_b38	Antigen-presenting cell(AdultEsophagus12)	-0.593243	chr8_142800254_G_A_b38	ENSG00000253196.1	RP11-706C16.7	Esophagus	standard eQTL and landscape-ieQTL
Antigen-presenting Epithelial cell	chr8_142785741_C_T_b38	Antigen-presenting cell(AdultEsophagus12)	-0.593243	chr8_142785741_C_T_b38	ENSG00000283992.1	LYNX1	Esophagus	standard eQTL and landscape-ieQTL
Antigen-presenting Epithelial cell	chr8_143934275_A_T_b38	Antigen-presenting cell(AdultEsophagus12)	4.93336	chr8_143939147_G_T_b38	ENSG00000178209.14	PLEC	Esophagus	standard eQTL and landscape-ieQTL
Antigen-presenting Epithelial cell	chr8_143934275_A_T_b38	Antigen-presenting cell(AdultEsophagus12)	4.93336	chr8_143912510_G_A_b38	ENSG00000196150.13	ZNF250	Esophagus	landscape-ieQTL
Antigen-presenting Epithelial cell	chr8_143936584_C_T_b38	Antigen-presenting cell(AdultEsophagus12)	-0.700912	chr8_143939147_G_T_b38	ENSG00000178209.14	PLEC	Esophagus	standard eQTL and landscape-ieQTL
Antigen-presenting Epithelial cell	chr8_143936584_C_T_b38	Antigen-presenting cell(AdultEsophagus12)	-0.700912	chr8_143912510_G_A_b38	ENSG00000196150.13	ZNF250	Esophagus	landscape-ieQTL
Antigen-presenting Epithelial cell	chr8_144354636_G_A_b38	Antigen-presenting cell(AdultEsophagus12)	-0.946029	chr8_144354636_G_A_b38	ENSG00000185803.8	SLC52A2	Esophagus	standard eQTL and landscape-ieQTL
Antigen-presenting Epithelial cell	chr8_144442659_G_A_b38	Antigen-presenting cell(AdultEsophagus12)	-1.01204	chr8_144428590_A_AC_b38	ENSG00000071894.16	CPSF1	Esophagus	standard eQTL
Antigen-presenting Epithelial cell	chr8_144442659_G_A_b38	Antigen-presenting cell(AdultEsophagus12)	-1.01204	chr8_144416180_T_G_b38	ENSG00000185803.8	SLC52A2	Esophagus	landscape-ieQTL
Antigen-presenting Epithelial cell	chr8_144835600_C_G_b38	Antigen-presenting cell(AdultEsophagus12)	0.940233	chr8_144838858_TGTGAGCCCAGGAGGCAGAGCTTGCA_T_b38	ENSG00000170619.9	COMMD5	Esophagus	standard eQTL and landscape-ieQTL
Antigen-presenting Epithelial cell	chr8_37891959_A_G_b38	Antigen-presenting cell(AdultEsophagus12)	0.995667	chr8_37891959_A_G_b38	ENSG00000156675.15	RAB11FIP1	Esophagus	landscape-ieQTL
Antigen-presenting Epithelial cell	chr8_38464089_C_T_b38	Antigen-presenting cell(AdultEsophagus12)	-0.521797	chr8_38471384_G_A_b38	ENSG00000165046.12	LETM2	Esophagus	landscape-ieQTL
Antigen-presenting Epithelial cell	chr8_38777853_C_A_b38	Antigen-presenting cell(AdultEsophagus12)	-0.605433	chr8_38808663_A_T_b38	ENSG00000147526.19	TACC1	Esophagus	landscape-ieQTL
Antigen-presenting Epithelial cell	chr8_63171829_G_A_b38	Antigen-presenting cell(AdultEsophagus12)	-0.593528	chr8_63201287_G_A_b38	ENSG00000274956.2	UG0898H09	Esophagus	landscape-ieQTL
Antigen-presenting Epithelial cell	chr8_65643583_G_T_b38	Antigen-presenting cell(AdultEsophagus12)	0.523028	chr8_65628853_C_CA_b38	ENSG00000272010.1	CTD-3025N20.3	Esophagus	standard eQTL
Antigen-presenting Epithelial cell	chr8_70674736_A_G_b38	Antigen-presenting cell(AdultEsophagus12)	0.825258	chr8_70714537_G_A_b38	ENSG00000221947.7	XKR9	Esophagus	standard eQTL
Antigen-presenting Epithelial cell	chr8_73754481_A_G_b38	Antigen-presenting cell(AdultEsophagus12)	0.699383	chr8_73699957_A_T_b38	ENSG00000040341.17	STAU2	Esophagus	landscape-ieQTL
Antigen-presenting Epithelial cell	chr8_73754481_A_G_b38	Antigen-presenting cell(AdultEsophagus12)	0.699383	chr8_73687081_C_T_b38	ENSG00000260838.3	RP11-531A24.3	Esophagus	landscape-ieQTL
Antigen-presenting Epithelial cell	chr8_86522641_T_A_b38	Antigen-presenting cell(AdultEsophagus12)	-0.89901	chr8_86508983_C_T_b38	ENSG00000085719.12	CPNE3	Esophagus	standard eQTL and landscape-ieQTL
Antigen-presenting Epithelial cell	chr8_86522641_T_A_b38	Antigen-presenting cell(AdultEsophagus12)	-0.89901	chr8_86511865_G_T_b38	ENSG00000176623.11	RMDN1	Esophagus	standard eQTL and landscape-ieQTL
Antigen-presenting Epithelial cell	chr8_9004829_A_C_b38	Antigen-presenting cell(AdultEsophagus12)	0.696442	chr8_9025804_G_T_b38	ENSG00000248538.6	RP11-10A14.5	Esophagus	landscape-ieQTL
Antigen-presenting Epithelial cell	chr8_92964902_C_T_b38	Antigen-presenting cell(AdultEsophagus12)	-1.35584	chr8_92964902_C_T_b38	ENSG00000205133.11	TRIQK	Esophagus	standard eQTL
Antigen-presenting Epithelial cell	chr8_96234750_C_A_b38	Antigen-presenting cell(AdultEsophagus12)	-0.602248	chr8_96250534_A_G_b38	ENSG00000156469.8	MTERF3	Esophagus	landscape-ieQTL
Antigen-presenting Epithelial cell	chr9_104095627_G_A_b38	Antigen-presenting cell(AdultEsophagus12)	-0.549838	chr9_104095627_G_A_b38	ENSG00000136824.18	SMC2	Esophagus	standard eQTL and landscape-ieQTL
Antigen-presenting Epithelial cell	chr9_104095627_G_A_b38	Antigen-presenting cell(AdultEsophagus12)	-0.549838	chr9_104094629_C_T_b38	ENSG00000270332.1	SMC2-AS1	Esophagus	landscape-ieQTL
Antigen-presenting Epithelial cell	chr9_109025395_C_G_b38	Antigen-presenting cell(AdultEsophagus12)	-0.898558	chr9_109111049_TA_T_b38	ENSG00000070061.14	IKBKAP	Esophagus	standard eQTL
Antigen-presenting Epithelial cell	chr9_109025395_C_G_b38	Antigen-presenting cell(AdultEsophagus12)	-0.898558	chr9_109071538_A_G_b38	ENSG00000119326.14	CTNNAL1	Esophagus	standard eQTL and landscape-ieQTL
Antigen-presenting Epithelial cell	chr9_112327790_C_T_b38	Antigen-presenting cell(AdultEsophagus12)	-0.722131	chr9_112327790_C_T_b38	ENSG00000119314.15	PTBP3	Esophagus	landscape-ieQTL
Antigen-presenting Epithelial cell	chr9_112327790_C_T_b38	Antigen-presenting cell(AdultEsophagus12)	-0.722131	chr9_112200466_T_C_b38	ENSG00000259953.1	RP11-4O1.2	Esophagus	standard eQTL and landscape-ieQTL
Antigen-presenting Epithelial cell	chr9_113220123_A_G_b38	Antigen-presenting cell(AdultEsophagus12)	1.44293	chr9_113216999_C_G_b38	ENSG00000119321.8	FKBP15	Esophagus	landscape-ieQTL
Antigen-presenting Epithelial cell	chr9_113412130_A_G_b38	Antigen-presenting cell(AdultEsophagus12)	0.699107	chr9_113584500_TGAG_T_b38	ENSG00000148229.12	POLE3	Esophagus	standard eQTL
Antigen-presenting Epithelial cell	chr9_113580914_C_T_b38	Antigen-presenting cell(AdultEsophagus12)	0.723108	chr9_113406475_G_A_b38	ENSG00000138835.22	RGS3	Esophagus	standard eQTL
Antigen-presenting Epithelial cell	chr9_113580914_C_T_b38	Antigen-presenting cell(AdultEsophagus12)	0.723108	chr9_113428889_A_G_b38	ENSG00000157653.11	C9orf43	Esophagus	standard eQTL and landscape-ieQTL
Antigen-presenting Epithelial cell	chr9_121190376_T_C_b38	Antigen-presenting cell(AdultEsophagus12)	0.553827	chr9_121188928_G_A_b38	ENSG00000119397.16	CNTRL	Esophagus	landscape-ieQTL
Antigen-presenting Epithelial cell	chr9_121194778_T_C_b38	Antigen-presenting cell(AdultEsophagus12)	0.849702	chr9_121090581_C_T_b38	ENSG00000119397.16	CNTRL	Esophagus	landscape-ieQTL
Antigen-presenting Epithelial cell	chr9_122902603_G_C_b38	Antigen-presenting cell(AdultEsophagus12)	0.585458	chr9_122852114_G_A_b38	ENSG00000056586.15	RC3H2	Esophagus	landscape-ieQTL
Antigen-presenting Epithelial cell	chr9_124412074_G_A_b38	Antigen-presenting cell(AdultEsophagus12)	-0.570933	chr9_124382343_GA_G_b38	ENSG00000119408.16	NEK6	Esophagus	landscape-ieQTL
Antigen-presenting Epithelial cell	chr9_124412074_G_A_b38	Antigen-presenting cell(AdultEsophagus12)	-0.570933	chr9_124402581_ATG_A_b38	ENSG00000136930.12	PSMB7	Esophagus	standard eQTL and landscape-ieQTL
Antigen-presenting Epithelial cell	chr9_127434258_C_T_b38	Antigen-presenting cell(AdultEsophagus12)	-0.735631	chr9_127437091_A_G_b38	ENSG00000136856.17	SLC2A8	Esophagus	standard eQTL and landscape-ieQTL
Antigen-presenting Epithelial cell	chr9_127434258_C_T_b38	Antigen-presenting cell(AdultEsophagus12)	-0.735631	chr9_127418944_C_G_b38	ENSG00000148356.13	LRSAM1	Esophagus	landscape-ieQTL
Antigen-presenting Epithelial cell	chr9_127434258_C_T_b38	Antigen-presenting cell(AdultEsophagus12)	-0.735631	chr9_127418944_C_G_b38	ENSG00000160401.14	CFAP157	Esophagus	landscape-ieQTL
Antigen-presenting Epithelial cell	chr9_127434258_C_T_b38	Antigen-presenting cell(AdultEsophagus12)	-0.735631	chr9_127433954_G_T_b38	ENSG00000196152.10	ZNF79	Esophagus	standard eQTL and landscape-ieQTL
Antigen-presenting Epithelial cell	chr9_128883380_C_G_b38	Antigen-presenting cell(AdultEsophagus12)	1.64912	chr9_128872844_A_G_b38	ENSG00000160445.10	ZER1	Esophagus	landscape-ieQTL
Antigen-presenting Epithelial cell	chr9_128883380_C_G_b38	Antigen-presenting cell(AdultEsophagus12)	1.64912	chr9_128883380_C_G_b38	ENSG00000175287.18	PHYHD1	Esophagus	standard eQTL and landscape-ieQTL
Antigen-presenting Epithelial cell	chr9_129806221_C_T_b38	Antigen-presenting cell(AdultEsophagus12)	-2.11489	chr9_129806221_C_T_b38	ENSG00000136816.15	TOR1B	Esophagus	landscape-ieQTL
Antigen-presenting Epithelial cell	chr9_133271745_T_C_b38	Antigen-presenting cell(AdultEsophagus12)	0.633172	chr9_133270647_G_T_b38	ENSG00000175164.13	ABO	Esophagus	standard eQTL and landscape-ieQTL
Antigen-presenting Epithelial cell	chr9_136757817_G_A_b38	Antigen-presenting cell(AdultEsophagus12)	0.775873	chr9_136757507_T_C_b38	ENSG00000204001.9	LCN8	Esophagus	standard eQTL and landscape-ieQTL
Antigen-presenting Epithelial cell	chr9_137461922_C_A_b38	Antigen-presenting cell(AdultEsophagus12)	0.562772	chr9_137461922_C_A_b38	ENSG00000107331.16	ABCA2	Esophagus	landscape-ieQTL
Antigen-presenting Epithelial cell	chr9_26937270_G_A_b38	Antigen-presenting cell(AdultEsophagus12)	-0.935353	chr9_26930962_T_C_b38	ENSG00000120159.11	CAAP1	Esophagus	standard eQTL and landscape-ieQTL
Antigen-presenting Epithelial cell	chr9_33022168_C_T_b38	Antigen-presenting cell(AdultEsophagus12)	-0.55699	chr9_33004804_TG_T_b38	ENSG00000137074.18	APTX	Esophagus	landscape-ieQTL
Antigen-presenting Epithelial cell	chrX_100728932_G_A_b38	Antigen-presenting cell(AdultEsophagus12)	0.790948	chrX_100733949_C_G_b38	ENSG00000101811.13	CSTF2	Esophagus	landscape-ieQTL
Antigen-presenting Epithelial cell	chrX_100728932_G_A_b38	Antigen-presenting cell(AdultEsophagus12)	0.790948	chrX_100740828_T_C_b38	ENSG00000102362.15	SYTL4	Esophagus	standard eQTL and landscape-ieQTL
Antigen-presenting Epithelial cell	chrX_107208738_C_A_b38	Antigen-presenting cell(AdultEsophagus12)	-0.521769	chrX_107170658_T_C_b38	ENSG00000133138.19	TBC1D8B	Esophagus	standard eQTL
Antigen-presenting Epithelial cell	chrX_149518456_C_T_b38	Antigen-presenting cell(AdultEsophagus12)	0.521874	chrX_149518456_C_T_b38	ENSG00000010404.17	IDS	Esophagus	standard eQTL
Antigen-presenting Epithelial cell	chrX_149518456_C_T_b38	Antigen-presenting cell(AdultEsophagus12)	0.521874	chrX_149527012_G_T_b38	ENSG00000238039.1	AF011889.2	Esophagus	standard eQTL
Antigen-presenting Epithelial cell	chrX_153319402_C_A_b38	Antigen-presenting cell(AdultEsophagus12)	-0.591333	chrX_153331742_C_T_b38	ENSG00000007350.16	TKTL1	Esophagus	landscape-ieQTL
Antigen-presenting Epithelial cell	chrX_155051186_G_C_b38	Antigen-presenting cell(AdultEsophagus12)	-0.738678	chrX_155104381_T_C_b38	ENSG00000203879.11	GDI1	Esophagus	landscape-ieQTL
Antigen-presenting Epithelial cell	chrX_15845153_T_C_b38	Antigen-presenting cell(AdultEsophagus12)	0.593704	chrX_15850386_C_T_b38	ENSG00000182287.13	AP1S2	Esophagus	landscape-ieQTL
Antigen-presenting Epithelial cell	chrX_19361030_G_A_b38	Antigen-presenting cell(AdultEsophagus12)	0.675355	chrX_19352005_G_C_b38	ENSG00000147010.17	SH3KBP1	Esophagus	landscape-ieQTL
Antigen-presenting Epithelial cell	chrX_19361030_G_A_b38	Antigen-presenting cell(AdultEsophagus12)	0.675355	chrX_19361030_G_A_b38	ENSG00000177189.12	RPS6KA3	Esophagus	landscape-ieQTL
Antigen-presenting Epithelial cell	chrX_34654592_T_C_b38	Antigen-presenting cell(AdultEsophagus12)	-0.549735	chrX_34656853_C_G_b38	ENSG00000147027.3	TMEM47	Esophagus	landscape-ieQTL
Antigen-presenting Epithelial cell	chrX_65532272_A_C_b38	Antigen-presenting cell(AdultEsophagus12)	0.660456	chrX_65143533_G_A_b38	ENSG00000102053.12	ZC3H12B	Esophagus	landscape-ieQTL
Antigen-presenting Epithelial cell	chrX_65532272_A_C_b38	Antigen-presenting cell(AdultEsophagus12)	0.660456	chrX_65233870_G_C_b38	ENSG00000147065.16	MSN	Esophagus	landscape-ieQTL
B cell	chr1_1011654_G_A_b38	B cell(Centrocyte)(AdultPeripheralBlood12)	-0.785933	chr1_1011654_G_A_b38	ENSG00000187608.8	ISG15	Whole Blood	standard eQTL and landscape-ieQTL
B cell	chr1_1011654_G_A_b38	B cell(AdultEsophagus9)	-0.508072	chr1_1010232_C_T_b38	ENSG00000237973.1	MTCO1P12	Esophagus	landscape-ieQTL
B cell	chr1_1011654_G_A_b38	B cell(Centrocyte)(AdultPeripheralBlood12)	-0.785933	chr1_1013312_G_A_b38	ENSG00000269981.1	RP11-34P13.16	Whole Blood	landscape-ieQTL
B cell	chr1_1013490_C_G_b38	B cell_IGLC2 high(AdultPeripheralBlood9)	0.565919	chr1_1013490_C_G_b38	ENSG00000187608.8	ISG15	Whole Blood	standard eQTL and landscape-ieQTL
B cell	chr1_1013490_C_G_b38	B cell_IGLC2 high(AdultPeripheralBlood9)	0.565919	chr1_1015950_G_A_b38	ENSG00000237094.11	RP4-669L17.10	Whole Blood	landscape-ieQTL
B cell	chr1_113745280_G_A_b38	B cell(Centrocyte)(AdultPeripheralBlood12)	-0.706208	chr1_113752530_A_AGCTGGGACTACAGGC_b38	ENSG00000134242.15	PTPN22	Whole Blood	landscape-ieQTL
B cell	chr1_116987343_A_G_b38	B cell_JCHAIN high(AdultEsophagus15)	-1.30084	chr1_117000460_C_T_b38	ENSG00000134247.9	PTGFRN	Esophagus	standard eQTL and landscape-ieQTL
B cell	chr1_117001709_A_C_b38	B cell(AdultEsophagus9)	-3.39727	chr1_117001709_A_C_b38	ENSG00000134256.12	CD101	Esophagus	standard eQTL and landscape-ieQTL
B cell	chr1_1221960_A_G_b38	B cell(AdultLung16)	1.51575	chr1_1225285_G_A_b38	ENSG00000142609.17	CFAP74	Lung	landscape-ieQTL
B cell	chr1_1221960_A_G_b38	B cell(Centrocyte)(AdultPeripheralBlood12)	2.2115	chr1_1227055_C_A_b38	ENSG00000162572.20	SCNN1D	Whole Blood	landscape-ieQTL
B cell	chr1_1221960_A_G_b38	B cell(AdultEsophagus9)	1.49467	chr1_1223568_A_G_b38	ENSG00000176022.4	B3GALT6	Esophagus	standard eQTL
B cell	chr1_1221960_A_G_b38	B cell(AdultLung16)	1.51575	chr1_1223568_A_G_b38	ENSG00000176022.4	B3GALT6	Lung	standard eQTL
B cell	chr1_1221960_A_G_b38	B cell (Plasmocyte)(AdultOmentum16)	0.778845	chr1_1226936_G_T_b38	ENSG00000184163.3	C1QTNF12	Adipose - Visceral (Omentum)	standard eQTL
B cell	chr1_1221960_A_G_b38	B cell(Centrocyte)(AdultPeripheralBlood12)	2.2115	chr1_1228069_T_C_b38	ENSG00000186891.13	TNFRSF18	Whole Blood	standard eQTL
B cell	chr1_1221960_A_G_b38	B cell (Plasmocyte)_IGHG high(AdultArtery12)	1.32886	chr1_1226620_G_GC_b38	ENSG00000228327.3	RP11-206L10.2	Blood Vessel	landscape-ieQTL
B cell	chr1_1221960_A_G_b38	B cell(Centrocyte)(AdultPeripheralBlood12)	2.2115	chr1_1235997_A_G_b38	ENSG00000260179.1	RP5-902P8.12	Whole Blood	landscape-ieQTL
B cell	chr1_1221992_G_A_b38	B cell(AdultLung16)	-0.933274	chr1_1225285_G_A_b38	ENSG00000142609.17	CFAP74	Lung	landscape-ieQTL
B cell	chr1_1221992_G_A_b38	B cell(Centrocyte)(AdultPeripheralBlood12)	-1.31887	chr1_1227055_C_A_b38	ENSG00000162572.20	SCNN1D	Whole Blood	landscape-ieQTL
B cell	chr1_1221992_G_A_b38	B cell_JCHAIN high(AdultEsophagus15)	-0.923107	chr1_1223568_A_G_b38	ENSG00000176022.4	B3GALT6	Esophagus	standard eQTL
B cell	chr1_1221992_G_A_b38	B cell(AdultLung16)	-0.933274	chr1_1223568_A_G_b38	ENSG00000176022.4	B3GALT6	Lung	standard eQTL
B cell	chr1_1221992_G_A_b38	B cell(Centrocyte)(AdultPeripheralBlood12)	-1.31887	chr1_1228069_T_C_b38	ENSG00000186891.13	TNFRSF18	Whole Blood	standard eQTL
B cell	chr1_1221992_G_A_b38	B cell (Plasmocyte)_IGHG high(AdultArtery12)	-0.804645	chr1_1226620_G_GC_b38	ENSG00000228327.3	RP11-206L10.2	Blood Vessel	landscape-ieQTL
B cell	chr1_1221992_G_A_b38	B cell(Centrocyte)(AdultPeripheralBlood12)	-1.31887	chr1_1235997_A_G_b38	ENSG00000260179.1	RP5-902P8.12	Whole Blood	landscape-ieQTL
B cell	chr1_147222655_G_T_b38	B cell(Centrocyte)(AdultPeripheralBlood12)	0.66771	chr1_147245851_G_A_b38	ENSG00000131778.18	CHD1L	Whole Blood	standard eQTL and landscape-ieQTL
B cell	chr1_147222655_G_T_b38	B cell(AdultThyroid6)	0.593091	chr1_147223330_T_C_b38	ENSG00000226015.2	CCT8P1	Thyroid	standard eQTL
B cell	chr1_150487239_T_C_b38	B cell(AdultEsophagus9)	-0.826676	chr1_150486357_A_T_b38	ENSG00000023902.13	PLEKHO1	Esophagus	landscape-ieQTL
B cell	chr1_150487239_T_C_b38	B cell (Plasmocyte)_IGHG high(AdultArtery12)	-0.836831	chr1_150436146_C_A_b38	ENSG00000118292.8	C1orf54	Blood Vessel	standard eQTL
B cell	chr1_150487239_T_C_b38	B cell(AdultThyroid6)	-0.98581	chr1_150486357_A_T_b38	ENSG00000143369.14	ECM1	Thyroid	standard eQTL
B cell	chr1_150487239_T_C_b38	B cell (Plasmocyte)_IGHG high(AdultArtery12)	-0.836831	chr1_150401699_A_C_b38	ENSG00000184678.10	HIST2H2BE	Blood Vessel	landscape-ieQTL
B cell	chr1_150487239_T_C_b38	B cell(AdultEsophagus9)	-0.826676	chr1_150436146_C_A_b38	ENSG00000261168.1	RP11-68I18.10	Esophagus	landscape-ieQTL
B cell	chr1_150487239_T_C_b38	B cell (Plasmocyte)(AdultSigmoidColon6)	-0.729872	chr1_150436146_C_A_b38	ENSG00000266472.5	MRPS21	Colon - Sigmoid	standard eQTL
B cell	chr1_151993591_G_A_b38	B cell_JCHAIN high(AdultEsophagus15)	-0.511124	chr1_151912097_C_G_b38	ENSG00000159377.10	PSMB4	Esophagus	landscape-ieQTL
B cell	chr1_151993591_G_A_b38	B cell (Plasmocyte)(AdultSigmoidColon6)	-0.586653	chr1_151864199_G_C_b38	ENSG00000159445.12	THEM4	Colon - Sigmoid	standard eQTL
B cell	chr1_151993591_G_A_b38	B cell_JCHAIN high(AdultEsophagus15)	-0.511124	chr1_151993591_G_A_b38	ENSG00000197747.8	S100A10	Esophagus	landscape-ieQTL
B cell	chr1_151993591_G_A_b38	B cell(plasmocyte)_IGHG3 high(AdultStomach19)	-0.528331	chr1_152022772_C_T_b38	ENSG00000197747.8	S100A10	Stomach	landscape-ieQTL
B cell	chr1_151993591_G_A_b38	B cell_JCHAIN high(AdultEsophagus15)	-0.511124	chr1_152022772_C_T_b38	ENSG00000250734.2	RP11-404E16.1	Esophagus	landscape-ieQTL
B cell	chr1_152037054_T_C_b38	B cell (Plasmocyte)(AdultAdrenalGland15)	-0.502093	chr1_152035123_T_C_b38	ENSG00000163191.5	S100A11	Adrenal Gland	standard eQTL
B cell	chr1_152037054_T_C_b38	B cell_JCHAIN high(AdultEsophagus15)	-0.502403	chr1_152037054_T_C_b38	ENSG00000163191.5	S100A11	Esophagus	landscape-ieQTL
B cell	chr1_152037054_T_C_b38	B cell(Centrocyte)(AdultPeripheralBlood12)	-0.932945	chr1_152037054_T_C_b38	ENSG00000163191.5	S100A11	Whole Blood	standard eQTL and landscape-ieQTL
B cell	chr1_153261819_G_A_b38	B cell_JCHAIN high(AdultEsophagus15)	0.875065	chr1_153249159_G_A_b38	ENSG00000203782.5	LOR	Esophagus	landscape-ieQTL
B cell	chr1_156124652_T_G_b38	B cell(AdultEsophagus9)	0.798833	chr1_156127612_A_G_b38	ENSG00000160766.14	GBAP1	Esophagus	landscape-ieQTL
B cell	chr1_15627888_G_A_b38	B cell(AdultEsophagus9)	-0.501726	chr1_15613388_A_T_b38	ENSG00000162461.7	SLC25A34	Esophagus	landscape-ieQTL
B cell	chr1_15627888_G_A_b38	B cell(AdultEsophagus9)	-0.501726	chr1_15627888_G_A_b38	ENSG00000237938.5	RP11-288I21.1	Esophagus	landscape-ieQTL
B cell	chr1_15697035_G_A_b38	B cell(AdultEsophagus9)	-1.43425	chr1_15690056_G_A_b38	ENSG00000116786.11	PLEKHM2	Esophagus	landscape-ieQTL
B cell	chr1_157701026_A_G_b38	B cell(Centrocyte)(AdultPeripheralBlood12)	0.834663	chr1_157699488_C_T_b38	ENSG00000132704.15	FCRL2	Whole Blood	landscape-ieQTL
B cell	chr1_157701026_A_G_b38	B cell(Centrocyte)(AdultPeripheralBlood12)	0.834663	chr1_157699488_C_T_b38	ENSG00000160856.20	FCRL3	Whole Blood	standard eQTL and landscape-ieQTL
B cell	chr1_160166418_G_A_b38	B cell(Centrocyte)(AdultPeripheralBlood12)	-1.1403	chr1_160166418_G_A_b38	ENSG00000132681.16	ATP1A4	Whole Blood	standard eQTL and landscape-ieQTL
B cell	chr1_160166418_G_A_b38	B cell (centrocyte)(AdultSpleenParenchyma10)	-0.911804	chr1_160166418_G_A_b38	ENSG00000132681.16	ATP1A4	Spleen	standard eQTL
B cell	chr1_160166418_G_A_b38	B cell (Plasmocyte)_IGHG high(AdultArtery12)	-0.591705	chr1_160166418_G_A_b38	ENSG00000143315.6	PIGM	Blood Vessel	landscape-ieQTL
B cell	chr1_160166418_G_A_b38	B cell(Centrocyte)(AdultPeripheralBlood12)	-1.1403	chr1_160166418_G_A_b38	ENSG00000143318.12	CASQ1	Whole Blood	standard eQTL and landscape-ieQTL
B cell	chr1_160575370_G_C_b38	B cell(Centrocyte)(AdultPeripheralBlood12)	-0.764286	chr1_160594892_G_C_b38	ENSG00000066294.14	CD84	Whole Blood	standard eQTL and landscape-ieQTL
B cell	chr1_161215268_G_T_b38	B cell(Centrocyte)(AdultPeripheralBlood12)	1.13097	chr1_161215268_G_T_b38	ENSG00000158869.10	FCER1G	Whole Blood	standard eQTL
B cell	chr1_161215268_G_T_b38	B cell(AdultEsophagus9)	0.640875	chr1_161215268_G_T_b38	ENSG00000162736.15	NCSTN	Esophagus	landscape-ieQTL
B cell	chr1_161545536_C_T_b38	B cell(Centrocyte)(AdultPeripheralBlood12)	0.692574	chr1_161594558_A_G_b38	ENSG00000234211.2	RP11-25K21.1	Whole Blood	standard eQTL
B cell	chr1_161773982_G_C_b38	B cell(Centrocyte)(AdultPeripheralBlood12)	1.21797	chr1_161872417_G_A_b38	ENSG00000118217.5	ATF6	Whole Blood	standard eQTL
B cell	chr1_165686867_C_T_b38	B cell(AdultEsophagus9)	2.3547	chr1_165686995_C_T_b38	ENSG00000143149.12	ALDH9A1	Esophagus	landscape-ieQTL
B cell	chr1_169891214_G_C_b38	B cell(AdultEsophagus9)	0.553607	chr1_169821260_T_A_b38	ENSG00000171806.11	METTL18	Esophagus	standard eQTL and landscape-ieQTL
B cell	chr1_169891214_G_C_b38	B cell (Plasmocyte)_IGHA/HM_IGL high(AdultLiver15)	0.802752	chr1_169776874_T_A_b38	ENSG00000171806.11	METTL18	Liver	standard eQTL
B cell	chr1_169891214_G_C_b38	B cell(AdultLung16)	0.578082	chr1_169811728_A_G_b38	ENSG00000171806.11	METTL18	Lung	standard eQTL
B cell	chr1_169891214_G_C_b38	B cell (Plasmocyte)(AdultSigmoidColon6)	0.537017	chr1_169779145_C_T_b38	ENSG00000171806.11	METTL18	Colon - Sigmoid	standard eQTL
B cell	chr1_169891214_G_C_b38	B cell (centrocyte)(AdultSpleenParenchyma10)	0.820479	chr1_169974597_A_ATTCTGAAACTCAT_b38	ENSG00000171806.11	METTL18	Spleen	standard eQTL
B cell	chr1_169891214_G_C_b38	B cell(Plasmocyte)_IGLC3 high(AdultTransverseColon1)	0.629803	chr1_169898091_A_ATTTG_b38	ENSG00000171806.11	METTL18	Colon - Transverse	standard eQTL
B cell	chr1_17046127_T_C_b38	B cell(AdultLung16)	0.557612	chr1_17039238_C_A_b38	ENSG00000117122.13	MFAP2	Lung	standard eQTL
B cell	chr1_1708737_G_C_b38	B cell(Centrocyte)(AdultPeripheralBlood12)	-0.751373	chr1_1706488_C_G_b38	ENSG00000008128.22	CDK11A	Whole Blood	standard eQTL and landscape-ieQTL
B cell	chr1_1708737_G_C_b38	B cell(Centrocyte)(AdultPeripheralBlood12)	-0.751373	chr1_1707090_A_G_b38	ENSG00000176022.4	B3GALT6	Whole Blood	landscape-ieQTL
B cell	chr1_1708737_G_C_b38	B cell(AdultThyroid6)	-0.619189	chr1_1707744_A_G_b38	ENSG00000188157.14	AGRN	Thyroid	landscape-ieQTL
B cell	chr1_1708738_G_A_b38	B cell(Centrocyte)(AdultPeripheralBlood12)	-0.839334	chr1_1706488_C_G_b38	ENSG00000008128.22	CDK11A	Whole Blood	standard eQTL and landscape-ieQTL
B cell	chr1_1708738_G_A_b38	B cell(Centrocyte)(AdultPeripheralBlood12)	-0.839334	chr1_1707090_A_G_b38	ENSG00000176022.4	B3GALT6	Whole Blood	landscape-ieQTL
B cell	chr1_1708738_G_A_b38	B cell(AdultThyroid6)	-0.639613	chr1_1707744_A_G_b38	ENSG00000188157.14	AGRN	Thyroid	landscape-ieQTL
B cell	chr1_174144270_A_G_b38	B cell (Plasmocyte)(AdultAdrenalGland15)	0.534504	chr1_174141977_C_T_b38	ENSG00000117601.13	SERPINC1	Adrenal Gland	standard eQTL
B cell	chr1_174144270_A_G_b38	B cell_JCHAIN high(AdultEsophagus15)	0.591966	chr1_174565768_G_A_b38	ENSG00000203737.3	GPR52	Esophagus	landscape-ieQTL
B cell	chr1_174144270_A_G_b38	B cell(plasmocyte)_IGHG3 high(AdultStomach19)	0.613737	chr1_174135605_G_A_b38	ENSG00000227373.5	RP11-160H22.5	Stomach	landscape-ieQTL
B cell	chr1_184747426_G_T_b38	B cell(Centrocyte)(AdultPeripheralBlood12)	-0.755168	chr1_184746283_A_G_b38	ENSG00000116406.18	EDEM3	Whole Blood	standard eQTL and landscape-ieQTL
B cell	chr1_192575665_A_G_b38	B cell(AdultEsophagus9)	-3.0224	chr1_192575665_A_G_b38	ENSG00000090104.11	RGS1	Esophagus	standard eQTL and landscape-ieQTL
B cell	chr1_203287672_T_G_b38	B cell(AdultEsophagus9)	0.747596	chr1_203291372_T_C_b38	ENSG00000143845.14	ETNK2	Esophagus	landscape-ieQTL
B cell	chr1_203287672_T_G_b38	B cell(Centrocyte)(AdultPeripheralBlood12)	1.60416	chr1_203279909_G_A_b38	ENSG00000159388.5	BTG2	Whole Blood	standard eQTL
B cell	chr1_203287672_T_G_b38	B cell (Plasmocyte)_IGHG/HA high(AdultIleum6)	0.581051	chr1_203279313_G_T_b38	ENSG00000231507.1	LINC01353	Small Intestine	landscape-ieQTL
B cell	chr1_203287672_T_G_b38	B cell(Centrocyte)(AdultPeripheralBlood12)	1.60416	chr1_203280285_C_G_b38	ENSG00000231507.1	LINC01353	Whole Blood	landscape-ieQTL
B cell	chr1_209806682_C_T_b38	B cell_JCHAIN high(AdultEsophagus15)	0.907053	chr1_209806682_C_T_b38	ENSG00000117595.10	IRF6	Esophagus	standard eQTL and landscape-ieQTL
B cell	chr1_209806682_C_T_b38	B cell (centrocyte)(AdultSpleenParenchyma10)	1.00427	chr1_209830043_A_C_b38	ENSG00000117597.17	DIEXF	Spleen	standard eQTL
B cell	chr1_212256062_A_T_b38	B cell(Centrocyte)(AdultPeripheralBlood12)	0.823562	chr1_212258610_C_T_b38	ENSG00000066027.11	PPP2R5A	Whole Blood	standard eQTL and landscape-ieQTL
B cell	chr1_212256062_A_T_b38	B cell(AdultThyroid6)	0.641147	chr1_212308380_T_C_b38	ENSG00000066027.11	PPP2R5A	Thyroid	standard eQTL and landscape-ieQTL
B cell	chr1_220269822_T_C_b38	B cell(Centrocyte)(AdultPeripheralBlood12)	0.952458	chr1_220253802_A_C_b38	ENSG00000067704.9	IARS2	Whole Blood	standard eQTL
B cell	chr1_228214346_A_G_b38	B cell(AdultThyroid6)	-0.579846	chr1_228211076_G_A_b38	ENSG00000162913.9	C1orf145	Thyroid	standard eQTL
B cell	chr1_228479189_G_A_b38	B cell(AdultEsophagus9)	-0.577586	chr1_228496586_CATTT_C_b38	ENSG00000162931.11	TRIM17	Esophagus	landscape-ieQTL
B cell	chr1_230850035_C_T_b38	B cell(AdultEsophagus9)	-0.884511	chr1_230863290_T_C_b38	ENSG00000119280.16	C1orf198	Esophagus	landscape-ieQTL
B cell	chr1_230980141_A_C_b38	B cell(Centrocyte)(AdultPeripheralBlood12)	-0.752718	chr1_230978849_C_T_b38	ENSG00000143643.12	TTC13	Whole Blood	standard eQTL and landscape-ieQTL
B cell	chr1_232943657_C_T_b38	B cell(Plasmocyte)(AdultTransverseColon11)	0.501496	chr1_232944691_T_C_b38	ENSG00000135778.11	NTPCR	Colon - Transverse	standard eQTL
B cell	chr1_235331656_A_G_b38	B cell (Plasmocyte)_IGHG high(AdultArtery12)	0.546165	chr1_235349066_G_A_b38	ENSG00000143669.13	LYST	Blood Vessel	landscape-ieQTL
B cell	chr1_235331656_A_G_b38	B cell(AdultEsophagus9)	0.542896	chr1_235368948_T_C_b38	ENSG00000152904.11	GGPS1	Esophagus	landscape-ieQTL
B cell	chr1_236592514_G_A_b38	B cell(AdultEsophagus9)	-0.959713	chr1_236586133_A_C_b38	ENSG00000119285.10	HEATR1	Esophagus	standard eQTL and landscape-ieQTL
B cell	chr1_236592514_G_A_b38	B cell(AdultEsophagus9)	-0.959713	chr1_236586048_C_T_b38	ENSG00000230325.1	RP11-385F5.4	Esophagus	standard eQTL and landscape-ieQTL
B cell	chr1_236592514_G_A_b38	B cell(Centrocyte)(AdultPeripheralBlood12)	-1.33017	chr1_236588889_C_T_b38	ENSG00000230325.1	RP11-385F5.4	Whole Blood	standard eQTL and landscape-ieQTL
B cell	chr1_247323376_T_C_b38	B cell(AdultThyroid6)	-0.56088	chr1_247323376_T_C_b38	ENSG00000162714.12	ZNF496	Thyroid	standard eQTL
B cell	chr1_26315598_C_T_b38	B cell(AdultEsophagus9)	-0.695266	chr1_26242794_T_TTTTG_b38	ENSG00000130695.14	CEP85	Esophagus	standard eQTL and landscape-ieQTL
B cell	chr1_26315598_C_T_b38	B cell(Centrocyte)(AdultPeripheralBlood12)	-1.25888	chr1_26225454_T_G_b38	ENSG00000158062.20	UBXN11	Whole Blood	standard eQTL and landscape-ieQTL
B cell	chr1_26315598_C_T_b38	B cell(Plasmocyte)(AdultTransverseColon11)	-0.677237	chr1_26265007_T_C_b38	ENSG00000204178.9	TMEM57	Colon - Transverse	landscape-ieQTL
B cell	chr1_26317908_C_T_b38	B cell (Plasmocyte)_IGHG high(AdultArtery12)	-2.9123	chr1_26297150_C_T_b38	ENSG00000142669.14	SH3BGRL3	Blood Vessel	standard eQTL
B cell	chr1_26317908_C_T_b38	B cell(Centrocyte)(AdultPeripheralBlood12)	-4.02218	chr1_26314001_C_T_b38	ENSG00000142669.14	SH3BGRL3	Whole Blood	landscape-ieQTL
B cell	chr1_26317908_C_T_b38	B cell(AdultThyroid6)	-3.69036	chr1_26310173_G_T_b38	ENSG00000142669.14	SH3BGRL3	Thyroid	standard eQTL and landscape-ieQTL
B cell	chr1_26317908_C_T_b38	B cell(Plasmocyte)(AdultTransverseColon11)	-3.12971	chr1_26250847_C_T_b38	ENSG00000142669.14	SH3BGRL3	Colon - Transverse	standard eQTL and landscape-ieQTL
B cell	chr1_26317908_C_T_b38	B cell(AdultCerebellum23)	-2.86871	chr1_26251494_G_A_b38	ENSG00000142675.17	CNKSR1	Brain - Cerebellum	standard eQTL
B cell	chr1_26317908_C_T_b38	B cell(Centrocyte)(AdultPeripheralBlood12)	-4.02218	chr1_26275079_A_G_b38	ENSG00000158062.20	UBXN11	Whole Blood	landscape-ieQTL
B cell	chr1_26317908_C_T_b38	B cell (Plasmocyte)_IGHG high(AdultArtery12)	-2.9123	chr1_26322347_G_T_b38	ENSG00000169442.8	CD52	Blood Vessel	standard eQTL and landscape-ieQTL
B cell	chr1_26317908_C_T_b38	B cell(AdultEsophagus9)	-3.15298	chr1_26275079_A_G_b38	ENSG00000169442.8	CD52	Esophagus	standard eQTL and landscape-ieQTL
B cell	chr1_26317908_C_T_b38	B cell(AdultLung16)	-3.09918	chr1_26275079_A_G_b38	ENSG00000169442.8	CD52	Lung	standard eQTL
B cell	chr1_26317908_C_T_b38	B cell (Plasmocyte)_IGHG high(AdultArtery12)	-2.9123	chr1_26263941_G_A_b38	ENSG00000261349.1	RP3-465N24.5	Blood Vessel	landscape-ieQTL
B cell	chr1_26378326_T_A_b38	B cell(Centrocyte)(AdultPeripheralBlood12)	0.763017	chr1_26385537_A_G_b38	ENSG00000176083.17	ZNF683	Whole Blood	landscape-ieQTL
B cell	chr1_26693253_T_C_b38	B cell(Centrocyte)(AdultPeripheralBlood12)	-0.791443	chr1_26817084_T_C_b38	ENSG00000060642.10	PIGV	Whole Blood	standard eQTL
B cell	chr1_26693253_T_C_b38	B cell(AdultThyroid6)	-0.595005	chr1_26756557_G_A_b38	ENSG00000060642.10	PIGV	Thyroid	standard eQTL
B cell	chr1_26693253_T_C_b38	B cell(Centrocyte)(AdultPeripheralBlood12)	-0.791443	chr1_26859658_A_G_b38	ENSG00000204160.11	ZDHHC18	Whole Blood	standard eQTL and landscape-ieQTL
B cell	chr1_26828675_C_T_b38	B cell (Plasmocyte)_IGHG high(AdultArtery12)	0.598269	chr1_26684509_T_TC_b38	ENSG00000060642.10	PIGV	Blood Vessel	standard eQTL
B cell	chr1_26828675_C_T_b38	B cell(Centrocyte)(AdultPeripheralBlood12)	1.79947	chr1_26831300_G_GA_b38	ENSG00000204160.11	ZDHHC18	Whole Blood	standard eQTL and landscape-ieQTL
B cell	chr1_26828675_C_T_b38	B cell(plasmocyte)_IGHG3 high(AdultStomach19)	0.541556	chr1_26684509_T_TC_b38	ENSG00000260063.1	RP5-968P14.2	Stomach	landscape-ieQTL
B cell	chr1_27886646_T_C_b38	B cell(AdultCerebellum23)	0.841619	chr1_27913368_T_C_b38	ENSG00000117748.9	RPA2	Brain - Cerebellum	standard eQTL
B cell	chr1_27886646_T_C_b38	B cell(Plasmocyte)_IGLC3 high(AdultTransverseColon1)	0.865541	chr1_27909737_G_A_b38	ENSG00000117748.9	RPA2	Colon - Transverse	standard eQTL
B cell	chr1_27886646_T_C_b38	B cell(AdultEsophagus9)	0.898205	chr1_27915901_A_C_b38	ENSG00000130768.14	SMPDL3B	Esophagus	landscape-ieQTL
B cell	chr1_27886646_T_C_b38	B cell(Centrocyte)(AdultPeripheralBlood12)	1.30086	chr1_27906441_C_A_b38	ENSG00000130768.14	SMPDL3B	Whole Blood	landscape-ieQTL
B cell	chr1_27886646_T_C_b38	B cell(plasmocyte)_IGHG3 high(AdultStomach19)	0.805912	chr1_27885139_T_C_b38	ENSG00000130770.17	ATPIF1	Stomach	landscape-ieQTL
B cell	chr1_27886646_T_C_b38	B cell(AdultEsophagus9)	0.898205	chr1_27904156_G_A_b38	ENSG00000130775.15	THEMIS2	Esophagus	standard eQTL
B cell	chr1_27886646_T_C_b38	B cell(Centrocyte)(AdultPeripheralBlood12)	1.30086	chr1_27913298_G_A_b38	ENSG00000175707.8	KDF1	Whole Blood	landscape-ieQTL
B cell	chr1_36162432_G_A_b38	B cell (Plasmocyte)_IGHG high(AdultArtery12)	-1.29708	chr1_36157302_A_G_b38	ENSG00000054116.11	TRAPPC3	Blood Vessel	standard eQTL
B cell	chr1_36162432_G_A_b38	B cell(AdultThyroid6)	-1.69294	chr1_36157302_A_G_b38	ENSG00000054116.11	TRAPPC3	Thyroid	standard eQTL
B cell	chr1_36162432_G_A_b38	B cell(AdultEsophagus9)	-1.4717	chr1_36162432_G_A_b38	ENSG00000092847.11	AGO1	Esophagus	landscape-ieQTL
B cell	chr1_36162432_G_A_b38	B cell(AdultEsophagus9)	-1.4717	chr1_36162432_G_A_b38	ENSG00000116871.15	MAP7D1	Esophagus	landscape-ieQTL
B cell	chr1_36162432_G_A_b38	B cell(Centrocyte)(AdultPeripheralBlood12)	-1.91599	chr1_36162432_G_A_b38	ENSG00000116871.15	MAP7D1	Whole Blood	standard eQTL and landscape-ieQTL
B cell	chr1_36400585_T_C_b38	B cell (Plasmocyte)_IGHG high(AdultArtery12)	0.691956	chr1_36413631_T_C_b38	ENSG00000142686.7	C1orf216	Blood Vessel	landscape-ieQTL
B cell	chr1_37999643_G_A_b38	B cell(Centrocyte)(AdultPeripheralBlood12)	2.08993	chr1_37999643_G_A_b38	ENSG00000163877.10	SNIP1	Whole Blood	landscape-ieQTL
B cell	chr1_37999643_G_A_b38	B cell(Centrocyte)(AdultPeripheralBlood12)	2.08993	chr1_37999643_G_A_b38	ENSG00000183386.9	FHL3	Whole Blood	standard eQTL
B cell	chr1_37999643_G_A_b38	B cell(Centrocyte)(AdultPeripheralBlood12)	2.08993	chr1_37999643_G_A_b38	ENSG00000183431.11	SF3A3	Whole Blood	standard eQTL and landscape-ieQTL
B cell	chr1_39746065_T_C_b38	B cell (Plasmocyte)_IGHG high(AdultArtery12)	2.27416	chr1_39751586_T_C_b38	ENSG00000084072.16	PPIE	Blood Vessel	standard eQTL and landscape-ieQTL
B cell	chr1_39746065_T_C_b38	B cell(AdultEsophagus9)	2.48296	chr1_39744796_G_C_b38	ENSG00000084072.16	PPIE	Esophagus	standard eQTL
B cell	chr1_39746065_T_C_b38	B cell (Plasmocyte)_IGHG/HA high(AdultIleum6)	1.82563	chr1_39738752_A_T_b38	ENSG00000084072.16	PPIE	Small Intestine	standard eQTL and landscape-ieQTL
B cell	chr1_39746065_T_C_b38	B cell(AdultLung16)	2.38019	chr1_39738752_A_T_b38	ENSG00000084072.16	PPIE	Lung	standard eQTL and landscape-ieQTL
B cell	chr1_39746065_T_C_b38	B cell (Plasmocyte)(AdultMuscle15)	1.84748	chr1_39748218_C_T_b38	ENSG00000084072.16	PPIE	Muscle - Skeletal	standard eQTL and landscape-ieQTL
B cell	chr1_39746065_T_C_b38	B cell (Plasmocyte)(AdultOmentum16)	1.17365	chr1_39739151_C_T_b38	ENSG00000084072.16	PPIE	Adipose - Visceral (Omentum)	standard eQTL
B cell	chr1_39746065_T_C_b38	B cell(Centrocyte)(AdultPeripheralBlood12)	3.84471	chr1_39738494_G_T_b38	ENSG00000084072.16	PPIE	Whole Blood	standard eQTL and landscape-ieQTL
B cell	chr1_39746065_T_C_b38	B cell (Plasmocyte)(AdultSigmoidColon6)	2.06165	chr1_39755134_G_A_b38	ENSG00000084072.16	PPIE	Colon - Sigmoid	standard eQTL and landscape-ieQTL
B cell	chr1_39746065_T_C_b38	B cell (centrocyte)(AdultSpleenParenchyma10)	3.09328	chr1_39747998_A_T_b38	ENSG00000084072.16	PPIE	Spleen	standard eQTL
B cell	chr1_39746065_T_C_b38	B cell(plasmocyte)_IGHG3 high(AdultStomach19)	2.11381	chr1_39738752_A_T_b38	ENSG00000084072.16	PPIE	Stomach	standard eQTL
B cell	chr1_39746065_T_C_b38	B cell(AdultThyroid6)	3.27767	chr1_39744796_G_C_b38	ENSG00000084072.16	PPIE	Thyroid	standard eQTL
B cell	chr1_39746065_T_C_b38	B cell(Plasmocyte)(AdultTransverseColon11)	2.45733	chr1_39738494_G_T_b38	ENSG00000084072.16	PPIE	Colon - Transverse	standard eQTL and landscape-ieQTL
B cell	chr1_46704977_T_C_b38	B cell (Plasmocyte)_IGHG high(AdultArtery12)	1.69038	chr1_46664922_C_T_b38	ENSG00000159658.10	EFCAB14	Blood Vessel	standard eQTL
B cell	chr1_46704977_T_C_b38	B cell(AdultEsophagus9)	1.84315	chr1_46633563_A_C_b38	ENSG00000230896.1	RP11-767N6.7	Esophagus	landscape-ieQTL
B cell	chr1_63534197_T_C_b38	B cell(AdultEsophagus9)	0.724763	chr1_63435951_G_C_b38	ENSG00000079739.15	PGM1	Esophagus	standard eQTL and landscape-ieQTL
B cell	chr1_63534197_T_C_b38	B cell(plasmocyte)_IGHG3 high(AdultStomach19)	0.62044	chr1_63468149_T_G_b38	ENSG00000079739.15	PGM1	Stomach	landscape-ieQTL
B cell	chr1_63534197_T_C_b38	B cell(Plasmocyte)_IGLC3 high(AdultTransverseColon1)	0.716555	chr1_63594613_A_AT_b38	ENSG00000079739.15	PGM1	Colon - Transverse	landscape-ieQTL
B cell	chr1_65267493_T_C_b38	B cell(AdultEsophagus9)	-1.62133	chr1_65271954_T_G_b38	ENSG00000116675.15	DNAJC6	Esophagus	landscape-ieQTL
B cell	chr1_817341_A_G_b38	B cell (Plasmocyte)(AdultSigmoidColon6)	0.793074	chr1_820560_C_T_b38	ENSG00000177757.2	FAM87B	Colon - Sigmoid	standard eQTL
B cell	chr1_817341_A_G_b38	B cell(AdultEsophagus9)	0.952498	chr1_818094_C_G_b38	ENSG00000225880.5	LINC00115	Esophagus	standard eQTL
B cell	chr1_817341_A_G_b38	B cell(Centrocyte)(AdultPeripheralBlood12)	1.70345	chr1_826577_A_AT_b38	ENSG00000225972.1	MTND1P23	Whole Blood	landscape-ieQTL
B cell	chr10_100532004_T_C_b38	B cell(Centrocyte)(AdultPeripheralBlood12)	-0.836351	chr10_100560161_C_T_b38	ENSG00000075826.16	SEC31B	Whole Blood	standard eQTL and landscape-ieQTL
B cell	chr10_100532004_T_C_b38	B cell(AdultThyroid6)	-0.752538	chr10_100592028_A_G_b38	ENSG00000075826.16	SEC31B	Thyroid	standard eQTL
B cell	chr10_100532004_T_C_b38	B cell(AdultEsophagus9)	-0.570849	chr10_100532511_G_C_b38	ENSG00000166135.13	HIF1AN	Esophagus	landscape-ieQTL
B cell	chr10_100532004_T_C_b38	B cell(Centrocyte)(AdultPeripheralBlood12)	-0.836351	chr10_100539098_C_A_b38	ENSG00000166135.13	HIF1AN	Whole Blood	standard eQTL and landscape-ieQTL
B cell	chr10_100532004_T_C_b38	B cell(Plasmocyte)(AdultTransverseColon11)	-0.531841	chr10_100535663_C_T_b38	ENSG00000166135.13	HIF1AN	Colon - Transverse	landscape-ieQTL
B cell	chr10_100532004_T_C_b38	B cell(Centrocyte)(AdultPeripheralBlood12)	-0.836351	chr10_100501652_G_C_b38	ENSG00000166136.15	NDUFB8	Whole Blood	standard eQTL and landscape-ieQTL
B cell	chr10_102065312_G_A_b38	B cell(Centrocyte)(AdultPeripheralBlood12)	1.49351	chr10_101769230_A_G_b38	ENSG00000120029.12	C10orf76	Whole Blood	standard eQTL and landscape-ieQTL
B cell	chr10_102065312_G_A_b38	B cell(Centrocyte)(AdultPeripheralBlood12)	1.49351	chr10_101869123_A_G_b38	ENSG00000120049.18	KCNIP2	Whole Blood	landscape-ieQTL
B cell	chr10_102065312_G_A_b38	B cell(Centrocyte)(AdultPeripheralBlood12)	1.49351	chr10_101992079_C_T_b38	ENSG00000166189.7	HPS6	Whole Blood	standard eQTL and landscape-ieQTL
B cell	chr10_112369620_G_A_b38	B cell(Centrocyte)(AdultPeripheralBlood12)	-0.929138	chr10_112359422_C_T_b38	ENSG00000232934.7	RP11-324O2.3	Whole Blood	standard eQTL
B cell	chr10_112389547_T_C_b38	B cell(Centrocyte)(AdultPeripheralBlood12)	-2.5215	chr10_112384081_G_T_b38	ENSG00000197142.10	ACSL5	Whole Blood	standard eQTL and landscape-ieQTL
B cell	chr10_112389547_T_C_b38	B cell(Centrocyte)(AdultPeripheralBlood12)	-2.5215	chr10_112378485_T_G_b38	ENSG00000232934.7	RP11-324O2.3	Whole Blood	standard eQTL
B cell	chr10_118753508_A_G_b38	B cell(AdultEsophagus9)	0.587965	chr10_118753508_A_G_b38	ENSG00000151893.14	CACUL1	Esophagus	standard eQTL and landscape-ieQTL
B cell	chr10_119090652_A_G_b38	B cell(Centrocyte)(AdultPeripheralBlood12)	0.719291	chr10_119104427_C_A_b38	ENSG00000183605.16	SFXN4	Whole Blood	standard eQTL
B cell	chr10_119090652_A_G_b38	B cell(AdultEsophagus9)	0.538044	chr10_119104427_C_A_b38	ENSG00000228485.1	GRK5-IT1	Esophagus	landscape-ieQTL
B cell	chr10_121908516_T_C_b38	B cell(AdultLung16)	0.708638	chr10_121918290_G_A_b38	ENSG00000226864.2	ATE1-AS1	Lung	standard eQTL
B cell	chr10_121908516_T_C_b38	B cell (Plasmocyte)(AdultMuscle15)	0.591503	chr10_121912007_A_C_b38	ENSG00000226864.2	ATE1-AS1	Muscle - Skeletal	standard eQTL
B cell	chr10_121908516_T_C_b38	B cell (Plasmocyte)(AdultSigmoidColon6)	0.54477	chr10_121863413_C_T_b38	ENSG00000226864.2	ATE1-AS1	Colon - Sigmoid	standard eQTL
B cell	chr10_121908516_T_C_b38	B cell(Plasmocyte)(AdultTransverseColon11)	0.68976	chr10_121859345_C_T_b38	ENSG00000226864.2	ATE1-AS1	Colon - Transverse	standard eQTL
B cell	chr10_26448954_C_A_b38	B cell(AdultThyroid6)	-0.615761	chr10_26411815_G_A_b38	ENSG00000077420.15	APBB1IP	Thyroid	standard eQTL
B cell	chr10_26449016_G_T_b38	B cell(Centrocyte)(AdultPeripheralBlood12)	-0.691375	chr10_26447439_C_T_b38	ENSG00000077420.15	APBB1IP	Whole Blood	standard eQTL and landscape-ieQTL
B cell	chr10_26449025_A_G_b38	B cell(Centrocyte)(AdultPeripheralBlood12)	0.785492	chr10_26447439_C_T_b38	ENSG00000077420.15	APBB1IP	Whole Blood	standard eQTL and landscape-ieQTL
B cell	chr10_49134584_T_A_b38	B cell (centrocyte)(AdultSpleenParenchyma10)	-0.651887	chr10_49112466_T_C_b38	ENSG00000165633.12	VSTM4	Spleen	standard eQTL
B cell	chr10_49183865_A_G_b38	B cell(AdultLung16)	0.635557	chr10_49174796_C_T_b38	ENSG00000204161.13	C10orf128	Lung	standard eQTL
B cell	chr10_49183865_A_G_b38	B cell(Plasmocyte)(AdultTransverseColon11)	0.620843	chr10_49184209_C_T_b38	ENSG00000204161.13	C10orf128	Colon - Transverse	standard eQTL
B cell	chr10_49184350_A_T_b38	B cell(Centrocyte)(AdultPeripheralBlood12)	-1.54249	chr10_49197977_A_G_b38	ENSG00000204161.13	C10orf128	Whole Blood	standard eQTL
B cell	chr10_5446617_C_G_b38	B cell(AdultEsophagus9)	-0.537831	chr10_5441888_T_C_b38	ENSG00000178462.11	TUBAL3	Esophagus	landscape-ieQTL
B cell	chr10_5447821_G_A_b38	B cell(AdultEsophagus9)	-0.568084	chr10_5441888_T_C_b38	ENSG00000178462.11	TUBAL3	Esophagus	landscape-ieQTL
B cell	chr10_69090177_G_A_b38	B cell(Centrocyte)(AdultPeripheralBlood12)	-1.16612	chr10_69101092_C_T_b38	ENSG00000156510.12	HKDC1	Whole Blood	landscape-ieQTL
B cell	chr10_69214301_G_C_b38	B cell (Plasmocyte)_IGHG high(AdultArtery12)	0.841818	chr10_69214301_G_C_b38	ENSG00000042286.14	AIFM2	Blood Vessel	landscape-ieQTL
B cell	chr10_69410159_C_G_b38	B cell(Centrocyte)(AdultPeripheralBlood12)	-0.723896	chr10_69409189_C_G_b38	ENSG00000075073.14	TACR2	Whole Blood	standard eQTL
B cell	chr10_70169239_T_G_b38	B cell(Centrocyte)(AdultPeripheralBlood12)	0.833673	chr10_70137761_G_T_b38	ENSG00000079332.14	SAR1A	Whole Blood	landscape-ieQTL
B cell	chr10_70169239_T_G_b38	B cell(Plasmocyte)(AdultTransverseColon11)	0.509637	chr10_70154752_C_T_b38	ENSG00000156521.13	TYSND1	Colon - Transverse	landscape-ieQTL
B cell	chr10_70481325_C_G_b38	B cell(Centrocyte)(AdultPeripheralBlood12)	0.718202	chr10_70482618_C_T_b38	ENSG00000107719.8	PALD1	Whole Blood	standard eQTL and landscape-ieQTL
B cell	chr10_71299632_A_G_b38	B cell(AdultThyroid6)	5.49277	chr10_71299632_A_G_b38	ENSG00000198246.7	SLC29A3	Thyroid	standard eQTL
B cell	chr10_71377538_C_T_b38	B cell(Centrocyte)(AdultPeripheralBlood12)	1.28079	chr10_71377549_C_A_b38	ENSG00000107738.19	VSIR	Whole Blood	landscape-ieQTL
B cell	chr10_71377549_C_A_b38	B cell(Centrocyte)(AdultPeripheralBlood12)	0.665455	chr10_71377549_C_A_b38	ENSG00000107738.19	VSIR	Whole Blood	landscape-ieQTL
B cell	chr10_73077028_C_T_b38	B cell(AdultEsophagus9)	0.55252	chr10_73334944_C_T_b38	ENSG00000107745.17	MICU1	Esophagus	landscape-ieQTL
B cell	chr10_73077028_C_T_b38	B cell(AdultEsophagus9)	0.55252	chr10_73126072_T_C_b38	ENSG00000122882.10	ECD	Esophagus	standard eQTL and landscape-ieQTL
B cell	chr10_73077028_C_T_b38	B cell (Plasmocyte)_IGHA/HM_IGL high(AdultLiver15)	0.945512	chr10_73061347_C_T_b38	ENSG00000138286.14	FAM149B1	Liver	standard eQTL
B cell	chr10_73077028_C_T_b38	B cell(AdultThyroid6)	0.950524	chr10_73387519_C_CAAAACAAAACAAAACAAA_b38	ENSG00000138286.14	FAM149B1	Thyroid	standard eQTL
B cell	chr10_73077028_C_T_b38	B cell(AdultLung16)	0.537884	chr10_73372968_G_A_b38	ENSG00000156042.17	CFAP70	Lung	standard eQTL
B cell	chr10_73077028_C_T_b38	B cell(Centrocyte)(AdultPeripheralBlood12)	1.24972	chr10_73334944_C_T_b38	ENSG00000156042.17	CFAP70	Whole Blood	standard eQTL
B cell	chr10_73077028_C_T_b38	B cell (centrocyte)(AdultSpleenParenchyma10)	0.988423	chr10_73362647_T_G_b38	ENSG00000156042.17	CFAP70	Spleen	standard eQTL
B cell	chr10_73077028_C_T_b38	B cell(AdultThyroid6)	0.950524	chr10_73221553_C_T_b38	ENSG00000156042.17	CFAP70	Thyroid	standard eQTL
B cell	chr10_73077028_C_T_b38	B cell(Plasmocyte)_IGLC3 high(AdultTransverseColon1)	0.637394	chr10_73207006_A_C_b38	ENSG00000156042.17	CFAP70	Colon - Transverse	standard eQTL
B cell	chr10_73077028_C_T_b38	B cell(AdultEsophagus9)	0.55252	chr10_73172234_C_T_b38	ENSG00000166321.13	NUDT13	Esophagus	standard eQTL
B cell	chr10_73077028_C_T_b38	B cell(Centrocyte)(AdultPeripheralBlood12)	1.24972	chr10_73092546_T_TG_b38	ENSG00000166321.13	NUDT13	Whole Blood	standard eQTL
B cell	chr10_73077028_C_T_b38	B cell(plasmocyte)_IGHG3 high(AdultStomach19)	0.517776	chr10_73265356_A_G_b38	ENSG00000166321.13	NUDT13	Stomach	standard eQTL
B cell	chr10_73077028_C_T_b38	B cell(AdultEsophagus9)	0.55252	chr10_73252184_G_C_b38	ENSG00000166348.18	USP54	Esophagus	landscape-ieQTL
B cell	chr10_73077028_C_T_b38	B cell(AdultEsophagus9)	0.55252	chr10_73250379_C_T_b38	ENSG00000168209.4	DDIT4	Esophagus	landscape-ieQTL
B cell	chr10_73077028_C_T_b38	B cell(AdultEsophagus9)	0.55252	chr10_73177135_C_T_b38	ENSG00000172650.13	AGAP5	Esophagus	landscape-ieQTL
B cell	chr10_73077028_C_T_b38	B cell(AdultEsophagus9)	0.55252	chr10_73007937_C_T_b38	ENSG00000268584.1	RP11-464F9.20	Esophagus	standard eQTL
B cell	chr10_73077028_C_T_b38	B cell(Centrocyte)(AdultPeripheralBlood12)	1.24972	chr10_73250379_C_T_b38	ENSG00000272589.1	ZSWIM8-AS1	Whole Blood	landscape-ieQTL
B cell	chr10_84317313_A_G_b38	B cell(AdultEsophagus9)	1.47999	chr10_84312066_C_G_b38	ENSG00000107771.15	CCSER2	Esophagus	standard eQTL and landscape-ieQTL
B cell	chr10_84317313_A_G_b38	B cell(Centrocyte)(AdultPeripheralBlood12)	2.24299	chr10_84315819_G_A_b38	ENSG00000107771.15	CCSER2	Whole Blood	landscape-ieQTL
B cell	chr10_84317313_A_G_b38	B cell(Plasmocyte)(AdultTransverseColon11)	1.37039	chr10_84308624_A_G_b38	ENSG00000107771.15	CCSER2	Colon - Transverse	landscape-ieQTL
B cell	chr10_86753161_C_T_b38	B cell(AdultLung16)	-1.28118	chr10_86753161_C_T_b38	ENSG00000272631.1	RP11-359E3.4	Lung	standard eQTL
B cell	chr10_92284411_C_T_b38	B cell(AdultThyroid6)	1.33589	chr10_92229033_A_T_b38	ENSG00000198060.9	2022-03-05	Thyroid	standard eQTL
B cell	chr10_93560726_C_A_b38	B cell(Centrocyte)(AdultPeripheralBlood12)	0.717912	chr10_93544463_A_G_b38	ENSG00000148690.11	FRA10AC1	Whole Blood	landscape-ieQTL
B cell	chr11_111591372_C_T_b38	B cell(AdultEsophagus9)	0.568102	chr11_111598390_C_CT_b38	ENSG00000170145.4	SIK2	Esophagus	standard eQTL and landscape-ieQTL
B cell	chr11_111591372_C_T_b38	B cell(Centrocyte)(AdultPeripheralBlood12)	0.964952	chr11_111562032_C_T_b38	ENSG00000170145.4	SIK2	Whole Blood	standard eQTL
B cell	chr11_111591372_C_T_b38	B cell(Plasmocyte)(AdultTransverseColon11)	0.574233	chr11_111622452_C_T_b38	ENSG00000204381.11	LAYN	Colon - Transverse	standard eQTL
B cell	chr11_11856783_C_T_b38	B cell(AdultEsophagus9)	-0.520479	chr11_11845996_T_A_b38	ENSG00000170242.17	USP47	Esophagus	standard eQTL and landscape-ieQTL
B cell	chr11_118870448_T_C_b38	B cell(Centrocyte)(AdultPeripheralBlood12)	0.777018	chr11_118848020_C_T_b38	ENSG00000186174.12	BCL9L	Whole Blood	landscape-ieQTL
B cell	chr11_122655893_C_T_b38	B cell(Centrocyte)(AdultPeripheralBlood12)	1.01501	chr11_122648314_T_G_b38	ENSG00000109943.8	CRTAM	Whole Blood	landscape-ieQTL
B cell	chr11_122655893_C_T_b38	B cell(Centrocyte)(AdultPeripheralBlood12)	1.01501	chr11_122658155_T_A_b38	ENSG00000154127.9	UBASH3B	Whole Blood	landscape-ieQTL
B cell	chr11_2300420_A_G_b38	B cell(Centrocyte)(AdultPeripheralBlood12)	4.31445	chr11_2299865_C_A_b38	ENSG00000064201.15	TSPAN32	Whole Blood	standard eQTL and landscape-ieQTL
B cell	chr11_2300420_A_G_b38	B cell(Centrocyte)(AdultPeripheralBlood12)	4.31445	chr11_2299865_C_A_b38	ENSG00000110665.11	C11orf21	Whole Blood	standard eQTL and landscape-ieQTL
B cell	chr11_2301990_G_A_b38	B cell(AdultEsophagus9)	-3.93433	chr11_2304351_C_T_b38	ENSG00000064201.15	TSPAN32	Esophagus	standard eQTL and landscape-ieQTL
B cell	chr11_2301990_G_A_b38	B cell(Centrocyte)(AdultPeripheralBlood12)	-6.71505	chr11_2301990_G_A_b38	ENSG00000064201.15	TSPAN32	Whole Blood	standard eQTL and landscape-ieQTL
B cell	chr11_2301990_G_A_b38	B cell(Plasmocyte)(AdultTransverseColon11)	-3.84298	chr11_2301990_G_A_b38	ENSG00000064201.15	TSPAN32	Colon - Transverse	standard eQTL and landscape-ieQTL
B cell	chr11_2301990_G_A_b38	B cell(AdultEsophagus9)	-3.93433	chr11_2301990_G_A_b38	ENSG00000110665.11	C11orf21	Esophagus	standard eQTL and landscape-ieQTL
B cell	chr11_2301990_G_A_b38	B cell (Plasmocyte)_IGHG/HA high(AdultIleum6)	-2.70985	chr11_2298703_C_T_b38	ENSG00000110665.11	C11orf21	Small Intestine	standard eQTL
B cell	chr11_2301990_G_A_b38	B cell(Centrocyte)(AdultPeripheralBlood12)	-6.71505	chr11_2301990_G_A_b38	ENSG00000110665.11	C11orf21	Whole Blood	standard eQTL and landscape-ieQTL
B cell	chr11_2301990_G_A_b38	B cell(AdultThyroid6)	-5.29238	chr11_2297637_A_G_b38	ENSG00000110665.11	C11orf21	Thyroid	standard eQTL
B cell	chr11_2301990_G_A_b38	B cell(Plasmocyte)(AdultTransverseColon11)	-3.84298	chr11_2301990_G_A_b38	ENSG00000110665.11	C11orf21	Colon - Transverse	standard eQTL and landscape-ieQTL
B cell	chr11_30323336_G_C_b38	B cell(Centrocyte)(AdultPeripheralBlood12)	-0.829965	chr11_30318815_T_C_b38	ENSG00000152219.4	ARL14EP	Whole Blood	standard eQTL and landscape-ieQTL
B cell	chr11_303537_C_T_b38	B cell(Centrocyte)(AdultPeripheralBlood12)	1.09098	chr11_303537_C_T_b38	ENSG00000142082.14	SIRT3	Whole Blood	landscape-ieQTL
B cell	chr11_327334_C_T_b38	B cell(Centrocyte)(AdultPeripheralBlood12)	1.77239	chr11_327334_C_T_b38	ENSG00000142089.15	IFITM3	Whole Blood	standard eQTL
B cell	chr11_327334_C_T_b38	B cell(Centrocyte)(AdultPeripheralBlood12)	1.77239	chr11_327334_C_T_b38	ENSG00000270972.1	RP11-326C3.15	Whole Blood	standard eQTL
B cell	chr11_436461_T_C_b38	B cell (Plasmocyte)_IGHG high(AdultArtery12)	0.767413	chr11_439205_C_A_b38	ENSG00000177225.16	PDDC1	Blood Vessel	landscape-ieQTL
B cell	chr11_436461_T_C_b38	B cell (Plasmocyte)_IGHG high(AdultArtery12)	0.767413	chr11_440765_G_C_b38	ENSG00000185187.12	SIGIRR	Blood Vessel	standard eQTL
B cell	chr11_436461_T_C_b38	B cell(AdultEsophagus9)	0.857902	chr11_436461_T_C_b38	ENSG00000185187.12	SIGIRR	Esophagus	standard eQTL and landscape-ieQTL
B cell	chr11_57729348_C_T_b38	B cell (Plasmocyte)_IGHG high(AdultArtery12)	-0.548168	chr11_57755368_C_T_b38	ENSG00000134809.8	TIMM10	Blood Vessel	standard eQTL
B cell	chr11_57729348_C_T_b38	B cell(AdultLung16)	-0.566142	chr11_57716658_G_C_b38	ENSG00000134809.8	TIMM10	Lung	standard eQTL
B cell	chr11_57729348_C_T_b38	B cell(plasmocyte)_IGHG3 high(AdultStomach19)	-0.500516	chr11_57697917_C_T_b38	ENSG00000134809.8	TIMM10	Stomach	standard eQTL
B cell	chr11_57729348_C_T_b38	B cell(plasmocyte)_IGHG3 high(AdultStomach19)	-0.500516	chr11_57730375_C_T_b38	ENSG00000156603.15	MED19	Stomach	standard eQTL
B cell	chr11_57729348_C_T_b38	B cell(Centrocyte)(AdultPeripheralBlood12)	-0.839528	chr11_57697917_C_T_b38	ENSG00000172409.5	CLP1	Whole Blood	standard eQTL
B cell	chr11_57729348_C_T_b38	B cell(AdultEsophagus9)	-0.58556	chr11_57730375_C_T_b38	ENSG00000211450.9	SELENOH	Esophagus	landscape-ieQTL
B cell	chr11_57729348_C_T_b38	B cell(AdultEsophagus9)	-0.58556	chr11_57721418_G_A_b38	ENSG00000213593.9	TMX2	Esophagus	landscape-ieQTL
B cell	chr11_57729348_C_T_b38	B cell(Centrocyte)(AdultPeripheralBlood12)	-0.839528	chr11_57716658_G_C_b38	ENSG00000213593.9	TMX2	Whole Blood	standard eQTL
B cell	chr11_58850900_G_A_b38	B cell (centrocyte)(AdultSpleenParenchyma10)	0.61551	chr11_58873136_G_C_b38	ENSG00000134827.7	TCN1	Spleen	landscape-ieQTL
B cell	chr11_614864_C_T_b38	B cell(Centrocyte)(AdultPeripheralBlood12)	0.706891	chr11_605856_T_C_b38	ENSG00000078902.15	TOLLIP	Whole Blood	landscape-ieQTL
B cell	chr11_61831875_G_A_b38	B cell(Centrocyte)(AdultPeripheralBlood12)	-0.738425	chr11_61831875_G_A_b38	ENSG00000134824.13	FADS2	Whole Blood	standard eQTL and landscape-ieQTL
B cell	chr11_61831875_G_A_b38	B cell(AdultThyroid6)	-0.632018	chr11_61831875_G_A_b38	ENSG00000134824.13	FADS2	Thyroid	standard eQTL
B cell	chr11_61831875_G_A_b38	B cell(Centrocyte)(AdultPeripheralBlood12)	-0.738425	chr11_61828092_C_T_b38	ENSG00000162191.13	UBXN1	Whole Blood	landscape-ieQTL
B cell	chr11_61831875_G_A_b38	B cell(AdultEsophagus9)	-0.527545	chr11_61850697_A_G_b38	ENSG00000167986.13	DDB1	Esophagus	landscape-ieQTL
B cell	chr11_63652408_C_T_b38	B cell(Centrocyte)(AdultPeripheralBlood12)	-0.769754	chr11_63644370_A_ACGTACT_b38	ENSG00000089597.16	GANAB	Whole Blood	landscape-ieQTL
B cell	chr11_63652408_C_T_b38	B cell(AdultEsophagus9)	-0.562757	chr11_63628167_C_T_b38	ENSG00000133318.13	RTN3	Esophagus	landscape-ieQTL
B cell	chr11_63652408_C_T_b38	B cell(AdultEsophagus9)	-0.562757	chr11_63784387_C_T_b38	ENSG00000173264.14	GPR137	Esophagus	landscape-ieQTL
B cell	chr11_63652408_C_T_b38	B cell(AdultEsophagus9)	-0.562757	chr11_63797653_G_A_b38	ENSG00000176485.11	PLA2G16	Esophagus	standard eQTL
B cell	chr11_63652408_C_T_b38	B cell(Plasmocyte)(AdultTransverseColon11)	-0.542985	chr11_63784626_T_C_b38	ENSG00000176485.11	PLA2G16	Colon - Transverse	standard eQTL
B cell	chr11_63652408_C_T_b38	B cell (Plasmocyte)_IGHG high(AdultArtery12)	-0.52131	chr11_63688004_G_C_b38	ENSG00000184743.12	ATL3	Blood Vessel	standard eQTL
B cell	chr11_63652408_C_T_b38	B cell(Centrocyte)(AdultPeripheralBlood12)	-0.769754	chr11_63781602_G_C_b38	ENSG00000184743.12	ATL3	Whole Blood	landscape-ieQTL
B cell	chr11_63652408_C_T_b38	B cell (Plasmocyte)_IGHG high(AdultArtery12)	-0.52131	chr11_63628167_C_T_b38	ENSG00000185085.2	INTS5	Blood Vessel	landscape-ieQTL
B cell	chr11_63652408_C_T_b38	B cell(AdultEsophagus9)	-0.562757	chr11_63654295_C_T_b38	ENSG00000270269.1	IMMP1LP1	Esophagus	standard eQTL
B cell	chr11_64851296_T_C_b38	B cell(AdultEsophagus9)	1.07079	chr11_64851296_T_C_b38	ENSG00000171219.8	CDC42BPG	Esophagus	standard eQTL
B cell	chr11_64859645_G_A_b38	B cell(AdultEsophagus9)	-1.17303	chr11_64888678_G_C_b38	ENSG00000162298.18	SYVN1	Esophagus	landscape-ieQTL
B cell	chr11_64859645_G_A_b38	B cell(Plasmocyte)(AdultTransverseColon11)	-1.17603	chr11_64862133_G_C_b38	ENSG00000213465.7	ARL2	Colon - Transverse	landscape-ieQTL
B cell	chr11_64859645_G_A_b38	B cell(AdultLung16)	-1.11548	chr11_64862133_G_C_b38	ENSG00000254470.2	AP5B1	Lung	landscape-ieQTL
B cell	chr11_64885185_A_G_b38	B cell (Plasmocyte)_IGHG high(AdultArtery12)	-0.511345	chr11_64882295_T_C_b38	ENSG00000168067.11	MAP4K2	Blood Vessel	landscape-ieQTL
B cell	chr11_64885185_A_G_b38	B cell (Plasmocyte)_IGHG high(AdultArtery12)	-0.511345	chr11_64862178_G_A_b38	ENSG00000173486.12	FKBP2	Blood Vessel	landscape-ieQTL
B cell	chr11_65879789_A_G_b38	B cell (Plasmocyte)_IGHG high(AdultArtery12)	0.589634	chr11_65893820_C_T_b38	ENSG00000172500.12	FIBP	Blood Vessel	standard eQTL
B cell	chr11_65879789_A_G_b38	B cell(Centrocyte)(AdultPeripheralBlood12)	1.20057	chr11_65878360_G_C_b38	ENSG00000172500.12	FIBP	Whole Blood	standard eQTL and landscape-ieQTL
B cell	chr11_65879789_A_G_b38	B cell (Plasmocyte)(AdultAdrenalGland15)	0.638643	chr11_65896076_A_G_b38	ENSG00000172543.7	CTSW	Adrenal Gland	standard eQTL
B cell	chr11_65879789_A_G_b38	B cell (Plasmocyte)_IGHG high(AdultArtery12)	0.589634	chr11_65895768_T_C_b38	ENSG00000172543.7	CTSW	Blood Vessel	standard eQTL
B cell	chr11_65879789_A_G_b38	B cell(AdultEsophagus9)	0.679707	chr11_65877883_A_G_b38	ENSG00000172543.7	CTSW	Esophagus	standard eQTL and landscape-ieQTL
B cell	chr11_65879789_A_G_b38	B cell (Plasmocyte)_IGHA/HM_IGL high(AdultLiver15)	0.950708	chr11_65894185_T_C_b38	ENSG00000172543.7	CTSW	Liver	standard eQTL and landscape-ieQTL
B cell	chr11_65879789_A_G_b38	B cell(AdultLung16)	0.655255	chr11_65876556_T_C_b38	ENSG00000172543.7	CTSW	Lung	standard eQTL and landscape-ieQTL
B cell	chr11_65879789_A_G_b38	B cell(Centrocyte)(AdultPeripheralBlood12)	1.20057	chr11_65879086_C_A_b38	ENSG00000172543.7	CTSW	Whole Blood	standard eQTL and landscape-ieQTL
B cell	chr11_65879789_A_G_b38	B cell(plasmocyte)_IGHG3 high(AdultStomach19)	0.55898	chr11_65877883_A_G_b38	ENSG00000172543.7	CTSW	Stomach	standard eQTL
B cell	chr11_65879789_A_G_b38	B cell(AdultThyroid6)	0.941185	chr11_65879086_C_A_b38	ENSG00000172543.7	CTSW	Thyroid	standard eQTL and landscape-ieQTL
B cell	chr11_65879789_A_G_b38	B cell(Plasmocyte)(AdultTransverseColon11)	0.654993	chr11_65878360_G_C_b38	ENSG00000172543.7	CTSW	Colon - Transverse	standard eQTL and landscape-ieQTL
B cell	chr11_65879789_A_G_b38	B cell(AdultLung16)	0.655255	chr11_65894185_T_C_b38	ENSG00000172803.17	SNX32	Lung	standard eQTL
B cell	chr11_65879789_A_G_b38	B cell(Centrocyte)(AdultPeripheralBlood12)	1.20057	chr11_65895317_G_T_b38	ENSG00000172803.17	SNX32	Whole Blood	standard eQTL
B cell	chr11_65879789_A_G_b38	B cell(AdultThyroid6)	0.941185	chr11_65884359_A_G_b38	ENSG00000172803.17	SNX32	Thyroid	standard eQTL
B cell	chr11_65879789_A_G_b38	B cell(Centrocyte)(AdultPeripheralBlood12)	1.20057	chr11_65893820_C_T_b38	ENSG00000173327.7	MAP3K11	Whole Blood	landscape-ieQTL
B cell	chr11_66271561_G_A_b38	B cell(Centrocyte)(AdultPeripheralBlood12)	0.831402	chr11_66288671_A_C_b38	ENSG00000173599.13	PC	Whole Blood	landscape-ieQTL
B cell	chr11_66271561_G_A_b38	B cell (centrocyte)(AdultSpleenParenchyma10)	0.669876	chr11_66271561_G_A_b38	ENSG00000173599.13	PC	Spleen	landscape-ieQTL
B cell	chr11_66271561_G_A_b38	B cell(Centrocyte)(AdultPeripheralBlood12)	0.831402	chr11_66240999_G_A_b38	ENSG00000255320.1	RP11-755F10.1	Whole Blood	landscape-ieQTL
B cell	chr11_66353761_G_T_b38	B cell(Plasmocyte)(AdultTransverseColon11)	0.965565	chr11_66318389_C_T_b38	ENSG00000175573.6	C11orf68	Colon - Transverse	landscape-ieQTL
B cell	chr11_67056790_C_T_b38	B cell (Plasmocyte)_IGHG high(AdultArtery12)	-1.40711	chr11_67056790_C_T_b38	ENSG00000173156.6	RHOD	Blood Vessel	standard eQTL and landscape-ieQTL
B cell	chr11_67056790_C_T_b38	B cell(AdultCerebellum23)	-1.42701	chr11_67072828_C_T_b38	ENSG00000173156.6	RHOD	Brain - Cerebellum	standard eQTL
B cell	chr11_67056790_C_T_b38	B cell(AdultEsophagus9)	-1.4405	chr11_67056790_C_T_b38	ENSG00000173156.6	RHOD	Esophagus	standard eQTL and landscape-ieQTL
B cell	chr11_67056790_C_T_b38	B cell(Plasmocyte)(AdultTransverseColon11)	-1.43858	chr11_67056790_C_T_b38	ENSG00000173156.6	RHOD	Colon - Transverse	standard eQTL and landscape-ieQTL
B cell	chr11_67614186_G_A_b38	B cell (Plasmocyte)_IGHA/HM_IGL high(AdultLiver15)	-0.717788	chr11_67623239_G_A_b38	ENSG00000167799.9	NUDT8	Liver	standard eQTL
B cell	chr11_67614186_G_A_b38	B cell(Centrocyte)(AdultPeripheralBlood12)	-0.959344	chr11_67607713_T_G_b38	ENSG00000231793.5	DOC2GP	Whole Blood	standard eQTL and landscape-ieQTL
B cell	chr11_67614186_G_A_b38	B cell(Centrocyte)(AdultPeripheralBlood12)	-0.959344	chr11_67625342_T_C_b38	ENSG00000275484.1	CTC-1337H24.4	Whole Blood	landscape-ieQTL
B cell	chr11_68037138_C_A_b38	B cell_IGLC2 high(AdultPeripheralBlood9)	2.1381	chr11_68037340_G_A_b38	ENSG00000110717.12	NDUFS8	Whole Blood	standard eQTL
B cell	chr11_692908_T_C_b38	B cell_IGLC2 high(AdultPeripheralBlood9)	-1.01509	chr11_690168_GTGAGT_G_b38	ENSG00000177030.16	DEAF1	Whole Blood	standard eQTL
B cell	chr11_72787955_A_C_b38	B cell(Centrocyte)(AdultPeripheralBlood12)	0.852494	chr11_72796213_GTGGCTCACTGCAACGATCT_G_b38	ENSG00000214530.8	STARD10	Whole Blood	standard eQTL and landscape-ieQTL
B cell	chr11_7521114_G_C_b38	B cell(Centrocyte)(AdultPeripheralBlood12)	-2.957	chr11_7522288_G_A_b38	ENSG00000166387.11	PPFIBP2	Whole Blood	landscape-ieQTL
B cell	chr11_75508246_T_C_b38	B cell(Centrocyte)(AdultPeripheralBlood12)	-2.69112	chr11_75505350_C_A_b38	ENSG00000158555.14	GDPD5	Whole Blood	landscape-ieQTL
B cell	chr11_837772_C_T_b38	B cell (Plasmocyte)(AdultMuscle15)	0.904904	chr11_834389_T_C_b38	ENSG00000177697.17	CD151	Muscle - Skeletal	standard eQTL
B cell	chr11_837772_C_T_b38	B cell (Plasmocyte)_IGHG high(AdultArtery12)	0.964432	chr11_837772_C_T_b38	ENSG00000255284.1	AP006621.5	Blood Vessel	standard eQTL
B cell	chr11_88338488_G_A_b38	B cell(Centrocyte)(AdultPeripheralBlood12)	-0.728891	chr11_88338880_CCAGATTATAAA_C_b38	ENSG00000109861.15	CTSC	Whole Blood	standard eQTL and landscape-ieQTL
B cell	chr12_10003107_T_A_b38	B cell(AdultEsophagus9)	-0.515432	chr12_10003440_G_A_b38	ENSG00000256720.1	BTG1P1	Esophagus	landscape-ieQTL
B cell	chr12_102051221_G_T_b38	B cell(AdultEsophagus9)	-0.813636	chr12_102067311_T_C_b38	ENSG00000120860.10	WASHC3	Esophagus	standard eQTL and landscape-ieQTL
B cell	chr12_102051221_G_T_b38	B cell(AdultLung16)	-0.795331	chr12_102157936_C_T_b38	ENSG00000120860.10	WASHC3	Lung	standard eQTL
B cell	chr12_102051221_G_T_b38	B cell (Plasmocyte)(AdultSigmoidColon6)	-0.663951	chr12_102168518_T_A_b38	ENSG00000120860.10	WASHC3	Colon - Sigmoid	standard eQTL
B cell	chr12_102051221_G_T_b38	B cell(AdultEsophagus9)	-0.813636	chr12_102073214_T_C_b38	ENSG00000185480.11	PARPBP	Esophagus	standard eQTL
B cell	chr12_111409936_A_G_b38	B cell (Plasmocyte)_IGHG high(AdultArtery12)	-1.88478	chr12_111599125_G_A_b38	ENSG00000257595.2	RP3-473L9.4	Blood Vessel	landscape-ieQTL
B cell	chr12_113223188_C_T_b38	B cell (Plasmocyte)_IGHG high(AdultArtery12)	-1.36085	chr12_113300069_GCAGCCTCAACAACAATGCAGCCTCAGCAACAATGCAGCCTCAGCAACAATGCAGCCTCAACAACAATC_G_b38	ENSG00000139405.15	RITA1	Blood Vessel	landscape-ieQTL
B cell	chr12_113233336_C_G_b38	B cell (Plasmocyte)_IGHG high(AdultArtery12)	0.513739	chr12_113300069_GCAGCCTCAACAACAATGCAGCCTCAGCAACAATGCAGCCTCAGCAACAATGCAGCCTCAACAACAATC_G_b38	ENSG00000139405.15	RITA1	Blood Vessel	landscape-ieQTL
B cell	chr12_116885562_T_C_b38	B cell(Centrocyte)(AdultPeripheralBlood12)	1.19512	chr12_116894351_T_C_b38	ENSG00000135116.9	HRK	Whole Blood	standard eQTL and landscape-ieQTL
B cell	chr12_121812585_A_T_b38	B cell_JCHAIN high(AdultEsophagus15)	0.527454	chr12_121825542_G_A_b38	ENSG00000139725.7	RHOF	Esophagus	standard eQTL
B cell	chr12_121812585_A_T_b38	B cell(Plasmocyte)_IGLC3 high(AdultTransverseColon1)	0.66915	chr12_121789545_C_G_b38	ENSG00000212694.8	LINC01089	Colon - Transverse	standard eQTL
B cell	chr12_121812585_A_T_b38	B cell(AdultLung16)	0.524883	chr12_121815398_G_GC_b38	ENSG00000272849.1	RP11-347I19.8	Lung	standard eQTL
B cell	chr12_121812585_A_T_b38	B cell(Centrocyte)(AdultPeripheralBlood12)	0.842034	chr12_121815398_G_GC_b38	ENSG00000272849.1	RP11-347I19.8	Whole Blood	standard eQTL
B cell	chr12_121812585_A_T_b38	B cell (Plasmocyte)_IGHG_IGK high(AdultSpleenParenchyma8)	0.721226	chr12_121791942_C_T_b38	ENSG00000272849.1	RP11-347I19.8	Spleen	standard eQTL
B cell	chr12_121812585_A_T_b38	B cell(AdultThyroid6)	0.646005	chr12_121812585_A_T_b38	ENSG00000274292.1	RP11-347I19.7	Thyroid	standard eQTL
B cell	chr12_122004475_C_A_b38	B cell (Plasmocyte)_IGHG high(AdultArtery12)	-1.06353	chr12_121978158_C_T_b38	ENSG00000158023.9	WDR66	Blood Vessel	standard eQTL
B cell	chr12_122004475_C_A_b38	B cell(Centrocyte)(AdultPeripheralBlood12)	-1.88478	chr12_121982402_G_A_b38	ENSG00000158023.9	WDR66	Whole Blood	landscape-ieQTL
B cell	chr12_122004475_C_A_b38	B cell (Plasmocyte)(AdultSigmoidColon6)	-1.01777	chr12_122013362_ACTGTTTAATG_A_b38	ENSG00000158023.9	WDR66	Colon - Sigmoid	standard eQTL
B cell	chr12_122004475_C_A_b38	B cell(plasmocyte)_IGHG3 high(AdultStomach19)	-1.02803	chr12_121982402_G_A_b38	ENSG00000158023.9	WDR66	Stomach	landscape-ieQTL
B cell	chr12_122412673_C_G_b38	B cell (Plasmocyte)(AdultMuscle15)	0.525343	chr12_122500510_G_T_b38	ENSG00000111011.17	RSRC2	Muscle - Skeletal	standard eQTL
B cell	chr12_123655050_A_G_b38	B cell (Plasmocyte)(AdultMuscle15)	0.885752	chr12_123641414_C_T_b38	ENSG00000111361.12	EIF2B1	Muscle - Skeletal	standard eQTL
B cell	chr12_123655050_A_G_b38	B cell (Plasmocyte)_IGHG high(AdultArtery12)	0.887128	chr12_123697596_T_C_b38	ENSG00000168778.11	TCTN2	Blood Vessel	standard eQTL and landscape-ieQTL
B cell	chr12_123655050_A_G_b38	B cell(Plasmocyte)(AdultTransverseColon11)	0.802653	chr12_123655050_A_G_b38	ENSG00000168778.11	TCTN2	Colon - Transverse	standard eQTL
B cell	chr12_123714459_G_A_b38	B cell (Plasmocyte)_IGHG high(AdultArtery12)	-0.559137	chr12_123680481_A_AG_b38	ENSG00000111361.12	EIF2B1	Blood Vessel	landscape-ieQTL
B cell	chr12_123714459_G_A_b38	B cell (Plasmocyte)_IGHG high(AdultArtery12)	-0.559137	chr12_123704034_G_A_b38	ENSG00000111364.15	DDX55	Blood Vessel	standard eQTL
B cell	chr12_123714459_G_A_b38	B cell(AdultEsophagus9)	-0.604299	chr12_123670790_A_AACTCCAGTTTTTGAGCCGGACACGC_b38	ENSG00000130783.13	CCDC62	Esophagus	landscape-ieQTL
B cell	chr12_123714459_G_A_b38	B cell(AdultCerebellum23)	-0.574193	chr12_123712552_C_T_b38	ENSG00000168778.11	TCTN2	Brain - Cerebellum	standard eQTL
B cell	chr12_123714459_G_A_b38	B cell(AdultEsophagus9)	-0.604299	chr12_123705847_A_C_b38	ENSG00000168778.11	TCTN2	Esophagus	standard eQTL and landscape-ieQTL
B cell	chr12_123714459_G_A_b38	B cell (Plasmocyte)_IGHG high(AdultArtery12)	-0.559137	chr12_123693096_G_A_b38	ENSG00000185344.13	ATP6V0A2	Blood Vessel	standard eQTL
B cell	chr12_123714459_G_A_b38	B cell(AdultLung16)	-0.574946	chr12_123712301_CG_C_b38	ENSG00000185344.13	ATP6V0A2	Lung	standard eQTL
B cell	chr12_123714459_G_A_b38	B cell(Centrocyte)(AdultPeripheralBlood12)	-0.894937	chr12_123712733_A_C_b38	ENSG00000185344.13	ATP6V0A2	Whole Blood	standard eQTL and landscape-ieQTL
B cell	chr12_123990609_A_G_b38	B cell (Plasmocyte)(AdultMuscle15)	0.728473	chr12_123921324_G_A_b38	ENSG00000119242.8	CCDC92	Muscle - Skeletal	standard eQTL
B cell	chr12_123990609_A_G_b38	B cell(Centrocyte)(AdultPeripheralBlood12)	1.58234	chr12_123958205_T_C_b38	ENSG00000119242.8	CCDC92	Whole Blood	standard eQTL
B cell	chr12_123990609_A_G_b38	B cell(AdultEsophagus9)	0.878817	chr12_123989885_T_TTCTAATGACCAAATCCTA_b38	ENSG00000250091.2	DNAH10OS	Esophagus	standard eQTL and landscape-ieQTL
B cell	chr12_123990609_A_G_b38	B cell(plasmocyte)_IGHG3 high(AdultStomach19)	0.724042	chr12_123971271_C_T_b38	ENSG00000250091.2	DNAH10OS	Stomach	standard eQTL
B cell	chr12_123990609_A_G_b38	B cell(Plasmocyte)(AdultTransverseColon11)	0.854145	chr12_123965282_G_A_b38	ENSG00000250091.2	DNAH10OS	Colon - Transverse	standard eQTL
B cell	chr12_123990609_A_G_b38	B cell(AdultEsophagus9)	0.878817	chr12_123933925_C_G_b38	ENSG00000270028.1	RP11-380L11.4	Esophagus	standard eQTL and landscape-ieQTL
B cell	chr12_123990609_A_G_b38	B cell (Plasmocyte)(AdultSigmoidColon6)	0.69311	chr12_123944732_G_A_b38	ENSG00000270028.1	RP11-380L11.4	Colon - Sigmoid	standard eQTL
B cell	chr12_123990609_A_G_b38	B cell(Plasmocyte)(AdultTransverseColon11)	0.854145	chr12_123946502_G_A_b38	ENSG00000270028.1	RP11-380L11.4	Colon - Transverse	standard eQTL
B cell	chr12_132095802_G_A_b38	B cell(Centrocyte)(AdultPeripheralBlood12)	-2.01638	chr12_132115715_CA_C_b38	ENSG00000185684.12	EP400NL	Whole Blood	standard eQTL
B cell	chr12_132095802_G_A_b38	B cell (centrocyte)(AdultSpleenParenchyma10)	-1.64318	chr12_132109061_G_A_b38	ENSG00000185684.12	EP400NL	Spleen	standard eQTL
B cell	chr12_132940238_A_G_b38	B cell(AdultThyroid6)	-0.684749	chr12_132938789_G_A_b38	ENSG00000072609.17	CHFR	Thyroid	standard eQTL
B cell	chr12_27771725_A_G_b38	B cell(Centrocyte)(AdultPeripheralBlood12)	-0.729568	chr12_27784538_C_G_b38	ENSG00000256056.1	RP11-709A23.2	Whole Blood	landscape-ieQTL
B cell	chr12_29782307_C_T_b38	B cell(Centrocyte)(AdultPeripheralBlood12)	0.883021	chr12_29782307_C_T_b38	ENSG00000133687.15	TMTC1	Whole Blood	standard eQTL and landscape-ieQTL
B cell	chr12_29782307_C_T_b38	B cell(Centrocyte)(AdultPeripheralBlood12)	0.883021	chr12_29769888_A_T_b38	ENSG00000187950.8	OVCH1	Whole Blood	standard eQTL and landscape-ieQTL
B cell	chr12_42126032_C_A_b38	B cell (Plasmocyte)(AdultMuscle15)	0.571099	chr12_42126032_C_A_b38	ENSG00000139168.7	ZCRB1	Muscle - Skeletal	standard eQTL
B cell	chr12_42335605_C_T_b38	B cell (Plasmocyte)_IGHG high(AdultArtery12)	-0.677834	chr12_42457206_C_T_b38	ENSG00000015153.14	YAF2	Blood Vessel	standard eQTL
B cell	chr12_42335605_C_T_b38	B cell(Plasmocyte)(AdultTransverseColon11)	-0.715439	chr12_42287706_A_G_b38	ENSG00000134283.17	PPHLN1	Colon - Transverse	landscape-ieQTL
B cell	chr12_42335605_C_T_b38	B cell(Centrocyte)(AdultPeripheralBlood12)	-1.24637	chr12_42314539_T_G_b38	ENSG00000274943.1	RP11-351C21.2	Whole Blood	landscape-ieQTL
B cell	chr12_47250573_T_C_b38	B cell(Centrocyte)(AdultPeripheralBlood12)	1.01314	chr12_47251012_G_T_b38	ENSG00000258181.1	RP11-493L12.4	Whole Blood	standard eQTL
B cell	chr12_47250573_T_C_b38	B cell (Plasmocyte)(AdultSigmoidColon6)	0.585086	chr12_47266629_A_G_b38	ENSG00000258181.1	RP11-493L12.4	Colon - Sigmoid	standard eQTL
B cell	chr12_47250573_T_C_b38	B cell(Plasmocyte)(AdultTransverseColon11)	0.6865	chr12_47264382_A_G_b38	ENSG00000258181.1	RP11-493L12.4	Colon - Transverse	standard eQTL
B cell	chr12_47250573_T_C_b38	B cell(Centrocyte)(AdultPeripheralBlood12)	1.01314	chr12_47266551_G_A_b38	ENSG00000274124.1	RP11-474C8.8	Whole Blood	landscape-ieQTL
B cell	chr12_47759212_G_A_b38	B cell(AdultEsophagus9)	-0.734273	chr12_47759212_G_A_b38	ENSG00000079337.15	RAPGEF3	Esophagus	standard eQTL and landscape-ieQTL
B cell	chr12_47759212_G_A_b38	B cell(AdultEsophagus9)	-0.734273	chr12_47759212_G_A_b38	ENSG00000280054.1	RP1-197B17.7	Esophagus	standard eQTL
B cell	chr12_48932991_G_A_b38	B cell(Centrocyte)(AdultPeripheralBlood12)	-0.593685	chr12_48915337_C_T_b38	ENSG00000139537.10	CCDC65	Whole Blood	landscape-ieQTL
B cell	chr12_48932991_G_A_b38	B cell(Centrocyte)(AdultPeripheralBlood12)	-0.593685	chr12_48909801_G_A_b38	ENSG00000239617.1	RP11-302B13.1	Whole Blood	standard eQTL
B cell	chr12_51049161_G_A_b38	B cell (Plasmocyte)(AdultMuscle15)	1.07283	chr12_51053723_A_G_b38	ENSG00000050426.15	LETMD1	Muscle - Skeletal	standard eQTL
B cell	chr12_51049161_G_A_b38	B cell(AdultCerebellum23)	1.16483	chr12_51053723_A_G_b38	ENSG00000110925.6	CSRNP2	Brain - Cerebellum	standard eQTL
B cell	chr12_53198668_T_C_b38	B cell(AdultEsophagus9)	1.74694	chr12_53186347_T_C_b38	ENSG00000139631.18	CSAD	Esophagus	landscape-ieQTL
B cell	chr12_64758386_G_A_b38	B cell_IGLC2 high(AdultPeripheralBlood9)	-0.67611	chr12_64765357_C_T_b38	ENSG00000135677.10	GNS	Whole Blood	standard eQTL and landscape-ieQTL
B cell	chr12_65590527_A_T_b38	B cell(AdultEsophagus9)	-0.580369	chr12_65636663_A_G_b38	ENSG00000256268.1	RP11-221N13.3	Esophagus	standard eQTL
B cell	chr12_66304658_G_A_b38	B cell(AdultEsophagus9)	-0.549485	chr12_66302475_T_C_b38	ENSG00000127311.9	HELB	Esophagus	standard eQTL and landscape-ieQTL
B cell	chr12_66304658_G_A_b38	B cell(Centrocyte)(AdultPeripheralBlood12)	-0.996829	chr12_66303620_T_C_b38	ENSG00000127311.9	HELB	Whole Blood	standard eQTL and landscape-ieQTL
B cell	chr12_66304681_A_G_b38	B cell(AdultEsophagus9)	-0.641747	chr12_66291606_A_G_b38	ENSG00000127311.9	HELB	Esophagus	standard eQTL and landscape-ieQTL
B cell	chr12_66304681_A_G_b38	B cell(Centrocyte)(AdultPeripheralBlood12)	-0.984044	chr12_66303620_T_C_b38	ENSG00000127311.9	HELB	Whole Blood	standard eQTL and landscape-ieQTL
B cell	chr12_66304681_A_G_b38	B cell (Plasmocyte)(AdultSigmoidColon6)	-0.544713	chr12_66304681_A_G_b38	ENSG00000127311.9	HELB	Colon - Sigmoid	standard eQTL
B cell	chr12_66304681_A_G_b38	B cell(plasmocyte)_IGHG3 high(AdultStomach19)	-0.557255	chr12_66303620_T_C_b38	ENSG00000127311.9	HELB	Stomach	standard eQTL
B cell	chr12_68591869_C_T_b38	B cell(plasmocyte)_IGHG3 high(AdultStomach19)	-0.519959	chr12_68590659_C_T_b38	ENSG00000111581.9	NUP107	Stomach	standard eQTL
B cell	chr12_68591869_C_T_b38	B cell (Plasmocyte)_IGHG high(AdultArtery12)	-0.522727	chr12_68632035_A_G_b38	ENSG00000166226.12	CCT2	Blood Vessel	landscape-ieQTL
B cell	chr12_71655642_G_A_b38	B cell(Centrocyte)(AdultPeripheralBlood12)	-1.1403	chr12_71721164_G_A_b38	ENSG00000139291.13	TMEM19	Whole Blood	landscape-ieQTL
B cell	chr12_8134166_G_C_b38	B cell(AdultEsophagus9)	0.865932	chr12_8134452_C_T_b38	ENSG00000235602.5	POU5F1P3	Esophagus	standard eQTL
B cell	chr13_110921302_G_A_b38	B cell(AdultEsophagus9)	0.749258	chr13_110923567_A_T_b38	ENSG00000277767.1	RP11-365P13.5	Esophagus	standard eQTL and landscape-ieQTL
B cell	chr13_113223868_T_C_b38	B cell(Plasmocyte)(AdultTransverseColon11)	0.653893	chr13_113235160_C_T_b38	ENSG00000126226.21	PCID2	Colon - Transverse	landscape-ieQTL
B cell	chr13_113223868_T_C_b38	B cell(Centrocyte)(AdultPeripheralBlood12)	0.935549	chr13_113175036_C_T_b38	ENSG00000126231.13	PROZ	Whole Blood	standard eQTL
B cell	chr13_113223868_T_C_b38	B cell(Plasmocyte)(AdultTransverseColon11)	0.653893	chr13_113210799_CTT_C_b38	ENSG00000126231.13	PROZ	Colon - Transverse	standard eQTL
B cell	chr13_23899737_T_C_b38	B cell(AdultEsophagus9)	0.651724	chr13_23873525_G_T_b38	ENSG00000027001.9	MIPEP	Esophagus	standard eQTL and landscape-ieQTL
B cell	chr13_26206204_T_C_b38	B cell(AdultEsophagus9)	0.50854	chr13_26216037_C_A_b38	ENSG00000127870.16	RNF6	Esophagus	landscape-ieQTL
B cell	chr13_30371795_C_T_b38	B cell(Centrocyte)(AdultPeripheralBlood12)	-3.00388	chr13_30376348_A_T_b38	ENSG00000238121.5	LINC00426	Whole Blood	landscape-ieQTL
B cell	chr13_30737636_C_G_b38	B cell(Centrocyte)(AdultPeripheralBlood12)	0.88834	chr13_30737636_C_G_b38	ENSG00000132965.9	ALOX5AP	Whole Blood	standard eQTL and landscape-ieQTL
B cell	chr13_42992237_A_C_b38	B cell_IGLC2 high(AdultPeripheralBlood9)	-0.720875	chr13_42992237_A_C_b38	ENSG00000133106.14	EPSTI1	Whole Blood	standard eQTL
B cell	chr13_46883558_T_C_b38	B cell (Plasmocyte)_IGHG high(AdultArtery12)	0.511511	chr13_46878878_T_C_b38	ENSG00000102468.10	HTR2A	Blood Vessel	standard eQTL
B cell	chr13_48562419_G_C_b38	B cell(AdultEsophagus9)	-0.81117	chr13_48545374_A_G_b38	ENSG00000136161.12	RCBTB2	Esophagus	landscape-ieQTL
B cell	chr13_79393874_T_C_b38	B cell(AdultEsophagus9)	0.814209	chr13_79449171_A_G_b38	ENSG00000227676.3	LINC01068	Esophagus	standard eQTL and landscape-ieQTL
B cell	chr13_79393874_T_C_b38	B cell(AdultLung16)	0.777931	chr13_79535732_A_G_b38	ENSG00000227676.3	LINC01068	Lung	standard eQTL
B cell	chr13_79393874_T_C_b38	B cell(Centrocyte)(AdultPeripheralBlood12)	1.25553	chr13_79387352_A_C_b38	ENSG00000227676.3	LINC01068	Whole Blood	standard eQTL and landscape-ieQTL
B cell	chr13_79393874_T_C_b38	B cell(Plasmocyte)(AdultTransverseColon11)	0.787344	chr13_79449171_A_G_b38	ENSG00000227676.3	LINC01068	Colon - Transverse	standard eQTL and landscape-ieQTL
B cell	chr13_79393998_G_A_b38	B cell(AdultLung16)	-1.45778	chr13_79425298_T_G_b38	ENSG00000139746.15	RBM26	Lung	standard eQTL
B cell	chr13_79393998_G_A_b38	B cell(AdultLung16)	-1.45778	chr13_79418834_C_T_b38	ENSG00000227676.3	LINC01068	Lung	standard eQTL
B cell	chr13_79393998_G_A_b38	B cell(Plasmocyte)(AdultTransverseColon11)	-1.56509	chr13_79397781_T_G_b38	ENSG00000227676.3	LINC01068	Colon - Transverse	standard eQTL
B cell	chr13_94601777_C_T_b38	B cell_JCHAIN high(AdultEsophagus15)	-0.50306	chr13_94594186_C_T_b38	ENSG00000088451.10	TGDS	Esophagus	standard eQTL and landscape-ieQTL
B cell	chr13_94601777_C_T_b38	B cell_JCHAIN high(AdultEsophagus15)	-0.50306	chr13_94601666_T_G_b38	ENSG00000152749.7	GPR180	Esophagus	standard eQTL and landscape-ieQTL
B cell	chr13_94601777_C_T_b38	B cell(Centrocyte)(AdultPeripheralBlood12)	-0.69924	chr13_94611670_C_T_b38	ENSG00000152749.7	GPR180	Whole Blood	standard eQTL
B cell	chr13_94601777_C_T_b38	B cell(plasmocyte)_IGHG3 high(AdultStomach19)	-0.504434	chr13_94607282_C_T_b38	ENSG00000152749.7	GPR180	Stomach	standard eQTL
B cell	chr13_94601777_C_T_b38	B cell(Plasmocyte)_IGLC3 high(AdultTransverseColon1)	-0.566356	chr13_94601666_T_G_b38	ENSG00000152749.7	GPR180	Colon - Transverse	standard eQTL
B cell	chr13_98981906_C_A_b38	B cell (centrocyte)(AdultSpleenParenchyma10)	0.824316	chr13_98973132_A_G_b38	ENSG00000088387.18	DOCK9	Spleen	standard eQTL
B cell	chr14_100300327_G_A_b38	B cell(Centrocyte)(AdultPeripheralBlood12)	-0.968693	chr14_100301045_G_A_b38	ENSG00000197119.12	SLC25A29	Whole Blood	landscape-ieQTL
B cell	chr14_102764421_G_C_b38	B cell(Centrocyte)(AdultPeripheralBlood12)	-1.47791	chr14_102764421_G_C_b38	ENSG00000131323.14	TRAF3	Whole Blood	landscape-ieQTL
B cell	chr14_102764421_G_C_b38	B cell(AdultEsophagus9)	-0.900394	chr14_102764421_G_C_b38	ENSG00000256053.7	APOPT1	Esophagus	landscape-ieQTL
B cell	chr14_103628983_G_A_b38	B cell(Centrocyte)(AdultPeripheralBlood12)	0.969147	chr14_103670296_G_C_b38	ENSG00000126214.21	KLC1	Whole Blood	standard eQTL and landscape-ieQTL
B cell	chr14_103628983_G_A_b38	B cell(Plasmocyte)_IGLC3 high(AdultTransverseColon1)	0.590349	chr14_103693804_T_C_b38	ENSG00000126214.21	KLC1	Colon - Transverse	standard eQTL
B cell	chr14_103628983_G_A_b38	B cell(Centrocyte)(AdultPeripheralBlood12)	0.969147	chr14_103628983_G_A_b38	ENSG00000126215.13	XRCC3	Whole Blood	standard eQTL
B cell	chr14_103628983_G_A_b38	B cell (Plasmocyte)(AdultAdrenalGland15)	0.526783	chr14_103603660_C_T_b38	ENSG00000269958.1	RP11-73M18.8	Adrenal Gland	standard eQTL
B cell	chr14_104711752_T_C_b38	B cell(AdultLung16)	1.54936	chr14_104711014_CA_C_b38	ENSG00000185100.10	ADSSL1	Lung	standard eQTL
B cell	chr14_104757120_C_T_b38	B cell(AdultThyroid6)	-0.838841	chr14_104735259_T_C_b38	ENSG00000142208.15	AKT1	Thyroid	standard eQTL
B cell	chr14_104757120_C_T_b38	B cell(Plasmocyte)(AdultTransverseColon11)	-0.535951	chr14_104752139_A_G_b38	ENSG00000185100.10	ADSSL1	Colon - Transverse	standard eQTL
B cell	chr14_104757158_G_C_b38	B cell(AdultThyroid6)	1.5096	chr14_104757158_G_C_b38	ENSG00000184990.12	SIVA1	Thyroid	standard eQTL
B cell	chr14_104757158_G_C_b38	B cell(Plasmocyte)(AdultTransverseColon11)	1.12933	chr14_104758793_C_T_b38	ENSG00000185024.16	BRF1	Colon - Transverse	landscape-ieQTL
B cell	chr14_105060779_C_T_b38	B cell(AdultThyroid6)	-0.58878	chr14_105067541_G_A_b38	ENSG00000183484.11	GPR132	Thyroid	standard eQTL
B cell	chr14_105065608_A_G_b38	B cell(AdultLung16)	-0.725971	chr14_105055003_A_G_b38	ENSG00000140104.13	C14orf79	Lung	standard eQTL
B cell	chr14_105065608_A_G_b38	B cell(plasmocyte)_IGHG3 high(AdultStomach19)	-0.663787	chr14_105062603_C_T_b38	ENSG00000140104.13	C14orf79	Stomach	standard eQTL
B cell	chr14_105065608_A_G_b38	B cell(AdultEsophagus9)	-0.785978	chr14_105083867_ATCTC_A_b38	ENSG00000183484.11	GPR132	Esophagus	standard eQTL and landscape-ieQTL
B cell	chr14_105065608_A_G_b38	B cell (Plasmocyte)_IGHG/HA high(AdultIleum6)	-0.582171	chr14_105069825_T_C_b38	ENSG00000183484.11	GPR132	Small Intestine	landscape-ieQTL
B cell	chr14_105065608_A_G_b38	B cell (Plasmocyte)(AdultSigmoidColon6)	-0.662488	chr14_105065087_C_A_b38	ENSG00000183484.11	GPR132	Colon - Sigmoid	standard eQTL
B cell	chr14_105065608_A_G_b38	B cell(AdultThyroid6)	-1.11739	chr14_105067541_G_A_b38	ENSG00000183484.11	GPR132	Thyroid	standard eQTL
B cell	chr14_105065608_A_G_b38	B cell(Plasmocyte)_IGKC high(AdultTransverseColon0)	-0.788597	chr14_105076883_C_T_b38	ENSG00000183484.11	GPR132	Colon - Transverse	standard eQTL and landscape-ieQTL
B cell	chr14_105293048_A_G_b38	B cell(Centrocyte)(AdultPeripheralBlood12)	1.05466	chr14_105290148_A_G_b38	ENSG00000211950.2	IGHV1-24	Whole Blood	landscape-ieQTL
B cell	chr14_50396890_G_T_b38	B cell (Plasmocyte)(AdultSigmoidColon6)	-0.740383	chr14_50396792_G_A_b38	ENSG00000100490.9	CDKL1	Colon - Sigmoid	standard eQTL
B cell	chr14_51652082_C_T_b38	B cell(Centrocyte)(AdultPeripheralBlood12)	-0.744325	chr14_51647108_A_G_b38	ENSG00000151748.14	SAV1	Whole Blood	landscape-ieQTL
B cell	chr14_60110233_A_G_b38	B cell(AdultEsophagus9)	-1.41042	chr14_60163041_G_A_b38	ENSG00000100612.13	DHRS7	Esophagus	standard eQTL and landscape-ieQTL
B cell	chr14_60110233_A_G_b38	B cell (Plasmocyte)_IGHA/HM_IGL high(AdultLiver15)	-1.81004	chr14_60157571_A_C_b38	ENSG00000100612.13	DHRS7	Liver	standard eQTL
B cell	chr14_60110233_A_G_b38	B cell (Plasmocyte)(AdultMuscle15)	-1.17043	chr14_60157571_A_C_b38	ENSG00000100612.13	DHRS7	Muscle - Skeletal	standard eQTL
B cell	chr14_60110233_A_G_b38	B cell(Plasmocyte)(AdultTransverseColon11)	-1.32928	chr14_60092943_C_T_b38	ENSG00000100612.13	DHRS7	Colon - Transverse	standard eQTL
B cell	chr14_60110233_A_G_b38	B cell (Plasmocyte)_IGHG high(AdultArtery12)	-1.29064	chr14_60009120_T_C_b38	ENSG00000126773.12	PCNX4	Blood Vessel	standard eQTL
B cell	chr14_60110233_A_G_b38	B cell(AdultEsophagus9)	-1.41042	chr14_60067494_T_TTTTG_b38	ENSG00000126773.12	PCNX4	Esophagus	landscape-ieQTL
B cell	chr14_60110233_A_G_b38	B cell (Plasmocyte)(AdultMuscle15)	-1.17043	chr14_60157571_A_C_b38	ENSG00000126773.12	PCNX4	Muscle - Skeletal	standard eQTL
B cell	chr14_60110233_A_G_b38	B cell(Centrocyte)(AdultPeripheralBlood12)	-2.19445	chr14_60112955_A_G_b38	ENSG00000126773.12	PCNX4	Whole Blood	standard eQTL
B cell	chr14_64912565_A_G_b38	B cell(AdultCerebellum23)	0.550882	chr14_64929925_C_T_b38	ENSG00000139998.14	RAB15	Brain - Cerebellum	standard eQTL
B cell	chr14_64912565_A_G_b38	B cell(Plasmocyte)(AdultTransverseColon11)	0.541789	chr14_64929925_C_T_b38	ENSG00000139998.14	RAB15	Colon - Transverse	standard eQTL
B cell	chr14_64912565_A_G_b38	B cell(AdultEsophagus9)	0.545773	chr14_64916724_C_A_b38	ENSG00000176153.11	GPX2	Esophagus	standard eQTL and landscape-ieQTL
B cell	chr14_64912565_A_G_b38	B cell(AdultLung16)	0.544083	chr14_64888324_G_A_b38	ENSG00000176153.11	GPX2	Lung	standard eQTL
B cell	chr14_64912565_A_G_b38	B cell (Plasmocyte)(AdultAdrenalGland15)	0.510517	chr14_64932588_G_A_b38	ENSG00000258289.8	CHURC1	Adrenal Gland	standard eQTL
B cell	chr14_64912565_A_G_b38	B cell(AdultCerebellum23)	0.550882	chr14_64910765_A_G_b38	ENSG00000258289.8	CHURC1	Brain - Cerebellum	standard eQTL
B cell	chr14_64912565_A_G_b38	B cell(AdultEsophagus9)	0.545773	chr14_64919649_G_A_b38	ENSG00000258289.8	CHURC1	Esophagus	standard eQTL and landscape-ieQTL
B cell	chr14_64912565_A_G_b38	B cell (Plasmocyte)_IGHA/HM_IGL high(AdultLiver15)	0.770568	chr14_64888228_A_G_b38	ENSG00000258289.8	CHURC1	Liver	standard eQTL
B cell	chr14_64912565_A_G_b38	B cell(AdultLung16)	0.544083	chr14_64912565_A_G_b38	ENSG00000258289.8	CHURC1	Lung	standard eQTL
B cell	chr14_64912565_A_G_b38	B cell(Centrocyte)(AdultPeripheralBlood12)	0.953005	chr14_64922685_A_G_b38	ENSG00000258289.8	CHURC1	Whole Blood	standard eQTL and landscape-ieQTL
B cell	chr14_64912565_A_G_b38	B cell(AdultThyroid6)	0.767876	chr14_64921470_CAAAAT_C_b38	ENSG00000258289.8	CHURC1	Thyroid	standard eQTL and landscape-ieQTL
B cell	chr14_64928663_C_G_b38	B cell(AdultCerebellum23)	-1.42826	chr14_64929925_C_T_b38	ENSG00000139998.14	RAB15	Brain - Cerebellum	standard eQTL
B cell	chr14_64928663_C_G_b38	B cell(Plasmocyte)(AdultTransverseColon11)	-1.50137	chr14_64929925_C_T_b38	ENSG00000139998.14	RAB15	Colon - Transverse	standard eQTL
B cell	chr14_64928663_C_G_b38	B cell(AdultEsophagus9)	-1.52606	chr14_64916724_C_A_b38	ENSG00000176153.11	GPX2	Esophagus	standard eQTL and landscape-ieQTL
B cell	chr14_64928663_C_G_b38	B cell(AdultLung16)	-1.43472	chr14_64888324_G_A_b38	ENSG00000176153.11	GPX2	Lung	standard eQTL
B cell	chr14_64928663_C_G_b38	B cell (Plasmocyte)(AdultAdrenalGland15)	-1.34733	chr14_64932588_G_A_b38	ENSG00000258289.8	CHURC1	Adrenal Gland	standard eQTL
B cell	chr14_64928663_C_G_b38	B cell (Plasmocyte)_IGHG high(AdultArtery12)	-1.37343	chr14_64921271_G_T_b38	ENSG00000258289.8	CHURC1	Blood Vessel	standard eQTL and landscape-ieQTL
B cell	chr14_64928663_C_G_b38	B cell(AdultCerebellum23)	-1.42826	chr14_64910765_A_G_b38	ENSG00000258289.8	CHURC1	Brain - Cerebellum	standard eQTL
B cell	chr14_64928663_C_G_b38	B cell(AdultEsophagus9)	-1.52606	chr14_64928663_C_G_b38	ENSG00000258289.8	CHURC1	Esophagus	standard eQTL and landscape-ieQTL
B cell	chr14_64928663_C_G_b38	B cell (Plasmocyte)_IGHA/HM_IGL high(AdultLiver15)	-2.0949	chr14_64888228_A_G_b38	ENSG00000258289.8	CHURC1	Liver	standard eQTL
B cell	chr14_64928663_C_G_b38	B cell(AdultLung16)	-1.43472	chr14_64912565_A_G_b38	ENSG00000258289.8	CHURC1	Lung	standard eQTL
B cell	chr14_64928663_C_G_b38	B cell (Plasmocyte)(AdultMuscle15)	-1.20335	chr14_64908726_T_G_b38	ENSG00000258289.8	CHURC1	Muscle - Skeletal	standard eQTL and landscape-ieQTL
B cell	chr14_64928663_C_G_b38	B cell (Plasmocyte)(AdultOmentum16)	-0.727752	chr14_64888324_G_A_b38	ENSG00000258289.8	CHURC1	Adipose - Visceral (Omentum)	standard eQTL
B cell	chr14_64928663_C_G_b38	B cell(Centrocyte)(AdultPeripheralBlood12)	-2.58119	chr14_64920544_C_T_b38	ENSG00000258289.8	CHURC1	Whole Blood	standard eQTL and landscape-ieQTL
B cell	chr14_64928663_C_G_b38	B cell(plasmocyte)_IGHG3 high(AdultStomach19)	-1.29389	chr14_64928663_C_G_b38	ENSG00000258289.8	CHURC1	Stomach	standard eQTL
B cell	chr14_64928663_C_G_b38	B cell(AdultThyroid6)	-2.09609	chr14_64921470_CAAAAT_C_b38	ENSG00000258289.8	CHURC1	Thyroid	standard eQTL and landscape-ieQTL
B cell	chr14_76728011_T_G_b38	B cell(AdultEsophagus9)	-0.85778	chr14_76750425_C_T_b38	ENSG00000259124.1	RP11-187O7.3	Esophagus	standard eQTL
B cell	chr14_77040862_G_T_b38	B cell(Centrocyte)(AdultPeripheralBlood12)	-1.01788	chr14_77047457_G_A_b38	ENSG00000119669.4	IRF2BPL	Whole Blood	standard eQTL and landscape-ieQTL
B cell	chr15_34328235_G_C_b38	B cell(AdultEsophagus9)	-0.552595	chr15_34327148_T_C_b38	ENSG00000128463.12	EMC4	Esophagus	standard eQTL and landscape-ieQTL
B cell	chr15_34424017_C_T_b38	B cell(AdultThyroid6)	0.554531	chr15_34398456_A_C_b38	ENSG00000279092.1	RP11-1H8.5	Thyroid	standard eQTL
B cell	chr15_40307997_G_C_b38	B cell(AdultEsophagus9)	-0.892114	chr15_40307997_G_C_b38	ENSG00000137841.11	PLCB2	Esophagus	standard eQTL and landscape-ieQTL
B cell	chr15_40307997_G_C_b38	B cell (Plasmocyte)(AdultOmentum16)	-0.573191	chr15_40307997_G_C_b38	ENSG00000137841.11	PLCB2	Adipose - Visceral (Omentum)	standard eQTL
B cell	chr15_40307997_G_C_b38	B cell (Plasmocyte)_IGHG/HA high(AdultIleum6)	-0.690564	chr15_40307997_G_C_b38	ENSG00000166143.9	PPP1R14D	Small Intestine	landscape-ieQTL
B cell	chr15_40307997_G_C_b38	B cell(Centrocyte)(AdultPeripheralBlood12)	-1.27147	chr15_40307997_G_C_b38	ENSG00000273855.1	RP11-133K1.12	Whole Blood	standard eQTL
B cell	chr15_42545299_A_G_b38	B cell(Centrocyte)(AdultPeripheralBlood12)	0.948269	chr15_42557233_A_G_b38	ENSG00000180979.9	LRRC57	Whole Blood	landscape-ieQTL
B cell	chr15_44666934_C_T_b38	B cell(AdultThyroid6)	-1.88838	chr15_44592097_C_T_b38	ENSG00000166763.7	STRCP1	Thyroid	standard eQTL
B cell	chr15_44666934_C_T_b38	B cell(AdultEsophagus9)	-1.55188	chr15_44666934_C_T_b38	ENSG00000205771.6	CATSPER2P1	Esophagus	standard eQTL
B cell	chr15_44724488_C_A_b38	B cell(AdultLung16)	-2.04262	chr15_44778439_A_T_b38	ENSG00000140254.12	DUOXA1	Lung	landscape-ieQTL
B cell	chr15_44724488_C_A_b38	B cell (Plasmocyte)_IGHG high(AdultArtery12)	-1.93648	chr15_44775683_T_A_b38	ENSG00000185880.12	TRIM69	Blood Vessel	standard eQTL and landscape-ieQTL
B cell	chr15_44724488_C_A_b38	B cell(AdultCerebellum23)	-2.07428	chr15_44744976_G_GA_b38	ENSG00000185880.12	TRIM69	Brain - Cerebellum	standard eQTL
B cell	chr15_44724488_C_A_b38	B cell(AdultLung16)	-2.04262	chr15_44726686_C_T_b38	ENSG00000185880.12	TRIM69	Lung	standard eQTL
B cell	chr15_44724488_C_A_b38	B cell (Plasmocyte)(AdultOmentum16)	-1.0603	chr15_44778439_A_T_b38	ENSG00000185880.12	TRIM69	Adipose - Visceral (Omentum)	standard eQTL
B cell	chr15_44724488_C_A_b38	B cell(Centrocyte)(AdultPeripheralBlood12)	-3.62686	chr15_44784457_G_C_b38	ENSG00000185880.12	TRIM69	Whole Blood	standard eQTL and landscape-ieQTL
B cell	chr15_44724488_C_A_b38	B cell(plasmocyte)_IGHG3 high(AdultStomach19)	-1.80257	chr15_44775683_T_A_b38	ENSG00000185880.12	TRIM69	Stomach	standard eQTL
B cell	chr15_44724488_C_A_b38	B cell(AdultThyroid6)	-2.94807	chr15_44778439_A_T_b38	ENSG00000185880.12	TRIM69	Thyroid	standard eQTL
B cell	chr15_44724488_C_A_b38	B cell(Plasmocyte)(AdultTransverseColon11)	-2.09332	chr15_44775683_T_A_b38	ENSG00000185880.12	TRIM69	Colon - Transverse	standard eQTL
B cell	chr15_44726729_G_A_b38	B cell(AdultLung16)	-0.877048	chr15_44778439_A_T_b38	ENSG00000140254.12	DUOXA1	Lung	landscape-ieQTL
B cell	chr15_44726729_G_A_b38	B cell(AdultCerebellum23)	-0.788052	chr15_44744976_G_GA_b38	ENSG00000185880.12	TRIM69	Brain - Cerebellum	standard eQTL
B cell	chr15_44726729_G_A_b38	B cell(AdultLung16)	-0.877048	chr15_44726686_C_T_b38	ENSG00000185880.12	TRIM69	Lung	standard eQTL
B cell	chr15_44726729_G_A_b38	B cell(Centrocyte)(AdultPeripheralBlood12)	-1.46815	chr15_44744976_G_GA_b38	ENSG00000185880.12	TRIM69	Whole Blood	standard eQTL
B cell	chr15_44726729_G_A_b38	B cell(AdultThyroid6)	-1.15472	chr15_44778439_A_T_b38	ENSG00000185880.12	TRIM69	Thyroid	standard eQTL
B cell	chr15_48331327_C_G_b38	B cell_IGLC2 high(AdultPeripheralBlood9)	-0.581442	chr15_48326757_C_CAA_b38	ENSG00000104177.17	MYEF2	Whole Blood	standard eQTL and landscape-ieQTL
B cell	chr15_50533354_C_T_b38	B cell(AdultEsophagus9)	-1.27352	chr15_50515264_C_T_b38	ENSG00000138592.13	USP8	Esophagus	standard eQTL and landscape-ieQTL
B cell	chr15_50533354_C_T_b38	B cell(AdultThyroid6)	-1.57298	chr15_50693106_G_A_b38	ENSG00000138592.13	USP8	Thyroid	standard eQTL
B cell	chr15_51754473_C_T_b38	B cell(Centrocyte)(AdultPeripheralBlood12)	-2.17816	chr15_51750359_C_T_b38	ENSG00000138594.13	TMOD3	Whole Blood	standard eQTL
B cell	chr15_51754473_C_T_b38	B cell(Plasmocyte)(AdultTransverseColon11)	-1.18396	chr15_51747836_G_A_b38	ENSG00000140280.13	LYSMD2	Colon - Transverse	landscape-ieQTL
B cell	chr15_51838034_G_A_b38	B cell(Centrocyte)(AdultPeripheralBlood12)	1.30207	chr15_51971897_T_C_b38	ENSG00000128872.9	TMOD2	Whole Blood	standard eQTL
B cell	chr15_60398696_T_C_b38	B cell_JCHAIN high(AdultEsophagus15)	0.55023	chr15_60398696_T_C_b38	ENSG00000182718.16	ANXA2	Esophagus	landscape-ieQTL
B cell	chr15_64717328_G_A_b38	B cell(Centrocyte)(AdultPeripheralBlood12)	0.87729	chr15_64468888_G_A_b38	ENSG00000028528.14	SNX1	Whole Blood	standard eQTL
B cell	chr15_64717328_G_A_b38	B cell(AdultLung16)	0.535596	chr15_64724501_G_A_b38	ENSG00000103671.9	TRIP4	Lung	standard eQTL
B cell	chr15_64717328_G_A_b38	B cell(Centrocyte)(AdultPeripheralBlood12)	0.87729	chr15_64228836_T_TA_b38	ENSG00000103671.9	TRIP4	Whole Blood	standard eQTL and landscape-ieQTL
B cell	chr15_64835869_G_C_b38	B cell(AdultThyroid6)	0.681493	chr15_64849545_A_G_b38	ENSG00000140451.12	PIF1	Thyroid	standard eQTL
B cell	chr15_64835869_G_C_b38	B cell (Plasmocyte)_IGHG/HA high(AdultIleum6)	0.515923	chr15_64849073_CAAGCA_C_b38	ENSG00000166839.16	ANKDD1A	Small Intestine	standard eQTL
B cell	chr15_64835869_G_C_b38	B cell(Centrocyte)(AdultPeripheralBlood12)	0.734076	chr15_64843126_T_C_b38	ENSG00000166839.16	ANKDD1A	Whole Blood	standard eQTL
B cell	chr15_64835869_G_C_b38	B cell(Centrocyte)(AdultPeripheralBlood12)	0.734076	chr15_64837600_A_G_b38	ENSG00000241839.9	PLEKHO2	Whole Blood	standard eQTL and landscape-ieQTL
B cell	chr15_64892293_C_A_b38	B cell(AdultThyroid6)	-2.05213	chr15_64849545_A_G_b38	ENSG00000140451.12	PIF1	Thyroid	standard eQTL
B cell	chr15_64892293_C_A_b38	B cell (Plasmocyte)_IGHG/HA high(AdultIleum6)	-1.29973	chr15_64889833_A_G_b38	ENSG00000166839.16	ANKDD1A	Small Intestine	standard eQTL
B cell	chr15_64892293_C_A_b38	B cell(Centrocyte)(AdultPeripheralBlood12)	-2.31472	chr15_64895658_A_C_b38	ENSG00000166839.16	ANKDD1A	Whole Blood	standard eQTL and landscape-ieQTL
B cell	chr15_64892293_C_A_b38	B cell(Centrocyte)(AdultPeripheralBlood12)	-2.31472	chr15_64880762_T_G_b38	ENSG00000241839.9	PLEKHO2	Whole Blood	standard eQTL and landscape-ieQTL
B cell	chr15_64892293_C_A_b38	B cell(Plasmocyte)(AdultTransverseColon11)	-1.72411	chr15_64902743_T_C_b38	ENSG00000241839.9	PLEKHO2	Colon - Transverse	standard eQTL
B cell	chr15_65082734_C_T_b38	B cell(AdultLung16)	0.560149	chr15_65065096_C_T_b38	ENSG00000277351.1	RP11-325L12.6	Lung	standard eQTL
B cell	chr15_66370282_A_T_b38	B cell(AdultEsophagus9)	1.09786	chr15_66421129_T_C_b38	ENSG00000157890.17	MEGF11	Esophagus	landscape-ieQTL
B cell	chr15_66370282_A_T_b38	B cell(AdultEsophagus9)	1.09786	chr15_66528117_T_A_b38	ENSG00000169032.9	MAP2K1	Esophagus	landscape-ieQTL
B cell	chr15_66370282_A_T_b38	B cell(AdultEsophagus9)	1.09786	chr15_66510085_G_A_b38	ENSG00000261351.2	CTD-3185P2.1	Esophagus	landscape-ieQTL
B cell	chr15_66390883_C_T_b38	B cell(Centrocyte)(AdultPeripheralBlood12)	-0.778167	chr15_66397196_A_G_b38	ENSG00000075131.9	TIPIN	Whole Blood	landscape-ieQTL
B cell	chr15_66390883_C_T_b38	B cell(AdultThyroid6)	-0.636744	chr15_66403994_T_G_b38	ENSG00000075131.9	TIPIN	Thyroid	standard eQTL
B cell	chr15_66390883_C_T_b38	B cell(Centrocyte)(AdultPeripheralBlood12)	-0.778167	chr15_66394491_G_A_b38	ENSG00000166949.15	SMAD3	Whole Blood	landscape-ieQTL
B cell	chr15_66390883_C_T_b38	B cell(AdultThyroid6)	-0.636744	chr15_66361927_C_T_b38	ENSG00000277152.1	RP11-622C24.2	Thyroid	landscape-ieQTL
B cell	chr15_74379228_T_C_b38	B cell(AdultEsophagus9)	1.4915	chr15_74377542_G_C_b38	ENSG00000140459.17	CYP11A1	Esophagus	standard eQTL and landscape-ieQTL
B cell	chr15_75037754_G_T_b38	B cell(AdultEsophagus9)	0.5126	chr15_75047234_G_A_b38	ENSG00000138621.11	PPCDC	Esophagus	standard eQTL and landscape-ieQTL
B cell	chr15_76998939_C_G_b38	B cell(Centrocyte)(AdultPeripheralBlood12)	-0.837751	chr15_76988285_C_T_b38	ENSG00000140368.12	PSTPIP1	Whole Blood	landscape-ieQTL
B cell	chr15_76998939_C_G_b38	B cell(Centrocyte)(AdultPeripheralBlood12)	-0.837751	chr15_76991819_T_G_b38	ENSG00000196274.5	Metazoa_SRP	Whole Blood	standard eQTL
B cell	chr15_81304211_C_T_b38	B cell(AdultEsophagus9)	-1.73472	chr15_81304265_TCTCA_T_b38	ENSG00000172345.13	STARD5	Esophagus	landscape-ieQTL
B cell	chr15_90511293_T_G_b38	B cell (Plasmocyte)(AdultMuscle15)	0.937685	chr15_90503480_G_C_b38	ENSG00000196391.10	ZNF774	Muscle - Skeletal	standard eQTL
B cell	chr15_90885812_G_A_b38	B cell(AdultEsophagus9)	-0.604866	chr15_90884967_T_C_b38	ENSG00000140564.11	FURIN	Esophagus	standard eQTL and landscape-ieQTL
B cell	chr15_90885812_G_A_b38	B cell(Centrocyte)(AdultPeripheralBlood12)	-0.962044	chr15_90879313_T_C_b38	ENSG00000140564.11	FURIN	Whole Blood	landscape-ieQTL
B cell	chr15_90885812_G_A_b38	B cell(Centrocyte)(AdultPeripheralBlood12)	-0.962044	chr15_90884967_T_C_b38	ENSG00000176463.13	SLCO3A1	Whole Blood	landscape-ieQTL
B cell	chr16_1245111_A_T_b38	B cell(AdultLung16)	-0.554384	chr16_1245111_A_T_b38	ENSG00000255513.1	AC005363.9	Lung	landscape-ieQTL
B cell	chr16_1304719_C_G_b38	B cell(Centrocyte)(AdultPeripheralBlood12)	-0.757044	chr16_1324512_G_A_b38	ENSG00000007516.13	BAIAP3	Whole Blood	standard eQTL and landscape-ieQTL
B cell	chr16_1331916_C_A_b38	B cell(Centrocyte)(AdultPeripheralBlood12)	-1.59217	chr16_1331916_C_A_b38	ENSG00000007516.13	BAIAP3	Whole Blood	standard eQTL
B cell	chr16_1331916_C_A_b38	B cell(Centrocyte)(AdultPeripheralBlood12)	-1.59217	chr16_1331916_C_A_b38	ENSG00000251692.7	PTX4	Whole Blood	landscape-ieQTL
B cell	chr16_1527183_A_G_b38	B cell(Centrocyte)(AdultPeripheralBlood12)	-0.711177	chr16_1527183_A_G_b38	ENSG00000131634.13	TMEM204	Whole Blood	standard eQTL
B cell	chr16_1527183_A_G_b38	B cell(Centrocyte)(AdultPeripheralBlood12)	-0.711177	chr16_1533633_T_C_b38	ENSG00000280062.1	LA16c-380F5.1	Whole Blood	standard eQTL
B cell	chr16_1533633_T_C_b38	B cell(AdultEsophagus9)	0.722538	chr16_1531769_A_G_b38	ENSG00000131634.13	TMEM204	Esophagus	standard eQTL and landscape-ieQTL
B cell	chr16_1533633_T_C_b38	B cell(Centrocyte)(AdultPeripheralBlood12)	1.19599	chr16_1527183_A_G_b38	ENSG00000131634.13	TMEM204	Whole Blood	standard eQTL
B cell	chr16_1533633_T_C_b38	B cell(Plasmocyte)_IGLC3 high(AdultTransverseColon1)	0.760571	chr16_1531769_A_G_b38	ENSG00000131634.13	TMEM204	Colon - Transverse	standard eQTL
B cell	chr16_1533633_T_C_b38	B cell(Centrocyte)(AdultPeripheralBlood12)	1.19599	chr16_1533633_T_C_b38	ENSG00000280062.1	LA16c-380F5.1	Whole Blood	standard eQTL
B cell	chr16_1984069_G_A_b38	B cell(plasmocyte)_IGHG3 high(AdultStomach19)	-0.557307	chr16_2000766_C_T_b38	ENSG00000005001.9	PRSS22	Stomach	landscape-ieQTL
B cell	chr16_1984069_G_A_b38	B cell(Centrocyte)(AdultPeripheralBlood12)	-0.841287	chr16_1984069_G_A_b38	ENSG00000140990.14	NDUFB10	Whole Blood	landscape-ieQTL
B cell	chr16_3037061_A_T_b38	B cell(plasmocyte)_IGHG3 high(AdultStomach19)	0.837789	chr16_3048639_G_T_b38	ENSG00000008516.16	MMP25	Stomach	standard eQTL and landscape-ieQTL
B cell	chr16_3037061_A_T_b38	B cell(Centrocyte)(AdultPeripheralBlood12)	1.07297	chr16_3037379_C_A_b38	ENSG00000162069.14	BICDL2	Whole Blood	standard eQTL and landscape-ieQTL
B cell	chr16_3037061_A_T_b38	B cell(AdultEsophagus9)	0.882311	chr16_3032326_C_T_b38	ENSG00000205890.3	RP11-473M20.5	Esophagus	landscape-ieQTL
B cell	chr16_3037061_A_T_b38	B cell (Plasmocyte)_IGHG/HA high(AdultIleum6)	0.719795	chr16_3035374_G_A_b38	ENSG00000205890.3	RP11-473M20.5	Small Intestine	landscape-ieQTL
B cell	chr16_3037061_A_T_b38	B cell(Centrocyte)(AdultPeripheralBlood12)	1.07297	chr16_3042824_T_C_b38	ENSG00000205890.3	RP11-473M20.5	Whole Blood	standard eQTL and landscape-ieQTL
B cell	chr16_3037061_A_T_b38	B cell(AdultThyroid6)	0.986557	chr16_3037379_C_A_b38	ENSG00000272079.2	LA16c-380H5.5	Thyroid	standard eQTL
B cell	chr16_31352656_C_T_b38	B cell(AdultEsophagus9)	1.76849	chr16_31319839_A_G_b38	ENSG00000140678.16	ITGAX	Esophagus	standard eQTL
B cell	chr16_31352656_C_T_b38	B cell(AdultEsophagus9)	1.76849	chr16_31358769_T_G_b38	ENSG00000156885.5	COX6A2	Esophagus	landscape-ieQTL
B cell	chr16_31352656_C_T_b38	B cell (Plasmocyte)_IGHG high(AdultArtery12)	1.59905	chr16_31352656_C_T_b38	ENSG00000178226.10	PRSS36	Blood Vessel	standard eQTL
B cell	chr16_31352656_C_T_b38	B cell (Plasmocyte)(AdultOmentum16)	0.853791	chr16_31346489_C_T_b38	ENSG00000178226.10	PRSS36	Adipose - Visceral (Omentum)	standard eQTL
B cell	chr16_31352656_C_T_b38	B cell (Plasmocyte)_IGHG high(AdultArtery12)	1.59905	chr16_31354695_A_G_b38	ENSG00000260304.1	RP11-388M20.6	Blood Vessel	standard eQTL
B cell	chr16_31352656_C_T_b38	B cell (Plasmocyte)_IGHG high(AdultArtery12)	1.59905	chr16_31358769_T_G_b38	ENSG00000261614.1	CSDAP1	Blood Vessel	landscape-ieQTL
B cell	chr16_31467390_G_A_b38	B cell(AdultLung16)	1.82251	chr16_31467390_G_A_b38	ENSG00000280132.1	RP11-452L6.6	Lung	standard eQTL
B cell	chr16_3315733_C_T_b38	B cell (Plasmocyte)(AdultAdrenalGland15)	-0.586101	chr16_3315733_C_T_b38	ENSG00000006194.9	ZNF263	Adrenal Gland	standard eQTL
B cell	chr16_3315733_C_T_b38	B cell (Plasmocyte)_IGHG high(AdultArtery12)	-0.593101	chr16_3314867_G_C_b38	ENSG00000006194.9	ZNF263	Blood Vessel	standard eQTL
B cell	chr16_3315733_C_T_b38	B cell(AdultEsophagus9)	-0.65443	chr16_3312017_T_C_b38	ENSG00000140993.10	TIGD7	Esophagus	standard eQTL and landscape-ieQTL
B cell	chr16_3315733_C_T_b38	B cell(AdultLung16)	-0.642884	chr16_3317061_G_A_b38	ENSG00000140993.10	TIGD7	Lung	standard eQTL
B cell	chr16_3315733_C_T_b38	B cell(AdultEsophagus9)	-0.65443	chr16_3314867_G_C_b38	ENSG00000162086.14	ZNF75A	Esophagus	landscape-ieQTL
B cell	chr16_3315733_C_T_b38	B cell (Plasmocyte)(AdultMuscle15)	-0.566794	chr16_3315733_C_T_b38	ENSG00000262118.1	MTCO1P28	Muscle - Skeletal	standard eQTL
B cell	chr16_3315733_C_T_b38	B cell(Plasmocyte)(AdultTransverseColon11)	-0.614365	chr16_3314997_C_G_b38	ENSG00000263177.1	MTND1P8	Colon - Transverse	landscape-ieQTL
B cell	chr16_380304_T_C_b38	B cell(Centrocyte)(AdultPeripheralBlood12)	-1.43217	chr16_380304_T_C_b38	ENSG00000103126.14	AXIN1	Whole Blood	landscape-ieQTL
B cell	chr16_383623_A_G_b38	B cell(AdultEsophagus9)	-1.53675	chr16_383623_A_G_b38	ENSG00000129925.10	TMEM8A	Esophagus	standard eQTL and landscape-ieQTL
B cell	chr16_383623_A_G_b38	B cell(Plasmocyte)_IGKC high(AdultTransverseColon0)	-1.48206	chr16_383623_A_G_b38	ENSG00000185615.15	PDIA2	Colon - Transverse	landscape-ieQTL
B cell	chr16_38997_A_G_b38	B cell(AdultThyroid6)	-1.00758	chr16_38366_G_A_b38	ENSG00000206177.6	HBM	Thyroid	landscape-ieQTL
B cell	chr16_38997_A_G_b38	B cell (Plasmocyte)_IGHG high(AdultArtery12)	-0.617772	chr16_40024_A_G_b38	ENSG00000226942.2	IL9RP3	Blood Vessel	standard eQTL
B cell	chr16_46864574_A_G_b38	B cell(AdultEsophagus9)	0.938887	chr16_46905220_C_T_b38	ENSG00000069329.16	VPS35	Esophagus	landscape-ieQTL
B cell	chr16_46864574_A_G_b38	B cell(AdultEsophagus9)	0.938887	chr16_46905220_C_T_b38	ENSG00000261512.2	RP11-46D6.1	Esophagus	landscape-ieQTL
B cell	chr16_46890140_T_C_b38	B cell(AdultEsophagus9)	0.556405	chr16_46905220_C_T_b38	ENSG00000069329.16	VPS35	Esophagus	landscape-ieQTL
B cell	chr16_46890140_T_C_b38	B cell(AdultEsophagus9)	0.556405	chr16_46905220_C_T_b38	ENSG00000261512.2	RP11-46D6.1	Esophagus	landscape-ieQTL
B cell	chr16_4748071_C_G_b38	B cell(AdultEsophagus9)	0.500785	chr16_4744211_G_A_b38	ENSG00000103199.13	ZNF500	Esophagus	standard eQTL and landscape-ieQTL
B cell	chr16_4748071_C_G_b38	B cell(Centrocyte)(AdultPeripheralBlood12)	0.89222	chr16_4744211_G_A_b38	ENSG00000103199.13	ZNF500	Whole Blood	standard eQTL
B cell	chr16_4748071_C_G_b38	B cell(AdultThyroid6)	0.73175	chr16_4751365_C_G_b38	ENSG00000103199.13	ZNF500	Thyroid	standard eQTL
B cell	chr16_4748071_C_G_b38	B cell(Centrocyte)(AdultPeripheralBlood12)	0.89222	chr16_4757750_G_C_b38	ENSG00000168096.14	ANKS3	Whole Blood	landscape-ieQTL
B cell	chr16_4833780_T_A_b38	B cell(AdultEsophagus9)	-1.56789	chr16_4834367_G_C_b38	ENSG00000118898.15	PPL	Esophagus	landscape-ieQTL
B cell	chr16_4833780_T_A_b38	B cell(AdultEsophagus9)	-1.56789	chr16_4861194_T_C_b38	ENSG00000140623.13	2022-09-12	Esophagus	standard eQTL
B cell	chr16_4833780_T_A_b38	B cell(Centrocyte)(AdultPeripheralBlood12)	-2.35665	chr16_4863760_A_C_b38	ENSG00000140623.13	2022-09-12	Whole Blood	standard eQTL
B cell	chr16_4833780_T_A_b38	B cell(Centrocyte)(AdultPeripheralBlood12)	-2.35665	chr16_4848119_C_G_b38	ENSG00000267795.5	SMIM22	Whole Blood	standard eQTL
B cell	chr16_4840958_T_C_b38	B cell (Plasmocyte)_IGHG high(AdultArtery12)	0.65317	chr16_4845378_G_C_b38	ENSG00000140632.16	GLYR1	Blood Vessel	standard eQTL
B cell	chr16_50684130_G_A_b38	B cell(Centrocyte)(AdultPeripheralBlood12)	1.49032	chr16_50685763_T_C_b38	ENSG00000167207.11	NOD2	Whole Blood	standard eQTL and landscape-ieQTL
B cell	chr16_50684130_G_A_b38	B cell(Centrocyte)(AdultPeripheralBlood12)	1.49032	chr16_50682487_T_G_b38	ENSG00000205423.11	CNEP1R1	Whole Blood	landscape-ieQTL
B cell	chr16_50684130_G_A_b38	B cell(Centrocyte)(AdultPeripheralBlood12)	1.49032	chr16_50682487_T_G_b38	ENSG00000261644.2	RP11-327F22.1	Whole Blood	standard eQTL
B cell	chr16_50684130_G_A_b38	B cell(Centrocyte)(AdultPeripheralBlood12)	1.49032	chr16_50690878_G_A_b38	ENSG00000270120.1	RP11-327F22.6	Whole Blood	standard eQTL and landscape-ieQTL
B cell	chr16_53450068_C_A_b38	B cell (Plasmocyte)(AdultAdrenalGland15)	-1.23897	chr16_53462686_G_A_b38	ENSG00000103479.15	RBL2	Adrenal Gland	standard eQTL
B cell	chr16_53450068_C_A_b38	B cell (Plasmocyte)_IGHG high(AdultArtery12)	-1.21317	chr16_53437445_T_G_b38	ENSG00000103479.15	RBL2	Blood Vessel	standard eQTL and landscape-ieQTL
B cell	chr16_53450068_C_A_b38	B cell(AdultCerebellum23)	-1.468	chr16_53425833_G_A_b38	ENSG00000103479.15	RBL2	Brain - Cerebellum	standard eQTL
B cell	chr16_53450068_C_A_b38	B cell(AdultEsophagus9)	-1.39947	chr16_53463505_G_T_b38	ENSG00000103479.15	RBL2	Esophagus	standard eQTL and landscape-ieQTL
B cell	chr16_53450068_C_A_b38	B cell (Plasmocyte)_IGHG/HA high(AdultIleum6)	-0.783669	chr16_53460705_T_C_b38	ENSG00000103479.15	RBL2	Small Intestine	standard eQTL
B cell	chr16_53450068_C_A_b38	B cell (Plasmocyte)_IGHG_IGK high(AdultLiver13)	-2.1639	chr16_53463505_G_T_b38	ENSG00000103479.15	RBL2	Liver	standard eQTL
B cell	chr16_53450068_C_A_b38	B cell(Centrocyte)(AdultPeripheralBlood12)	-2.76716	chr16_53463505_G_T_b38	ENSG00000103479.15	RBL2	Whole Blood	standard eQTL
B cell	chr16_53450068_C_A_b38	B cell(plasmocyte)_IGHG3 high(AdultStomach19)	-1.1231	chr16_53490035_AG_A_b38	ENSG00000103479.15	RBL2	Stomach	standard eQTL
B cell	chr16_53450068_C_A_b38	B cell(AdultThyroid6)	-1.95497	chr16_53440196_C_T_b38	ENSG00000103479.15	RBL2	Thyroid	standard eQTL
B cell	chr16_53450068_C_A_b38	B cell (Plasmocyte)(AdultMuscle15)	-1.00732	chr16_53440781_C_T_b38	ENSG00000166971.16	AKTIP	Muscle - Skeletal	standard eQTL
B cell	chr16_53450068_C_A_b38	B cell (Plasmocyte)(AdultAdrenalGland15)	-1.23897	chr16_53463505_G_T_b38	ENSG00000279344.1	RP11-44F14.7	Adrenal Gland	standard eQTL
B cell	chr16_53450068_C_A_b38	B cell (Plasmocyte)_IGHG high(AdultArtery12)	-1.21317	chr16_53485123_T_C_b38	ENSG00000279344.1	RP11-44F14.7	Blood Vessel	standard eQTL and landscape-ieQTL
B cell	chr16_53450068_C_A_b38	B cell(AdultEsophagus9)	-1.39947	chr16_53450068_C_A_b38	ENSG00000279344.1	RP11-44F14.7	Esophagus	standard eQTL
B cell	chr16_53450068_C_A_b38	B cell(AdultLung16)	-1.3448	chr16_53483038_A_T_b38	ENSG00000279344.1	RP11-44F14.7	Lung	standard eQTL
B cell	chr16_54293681_A_G_b38	B cell(AdultEsophagus9)	0.504368	chr16_54291311_G_A_b38	ENSG00000277559.1	RP11-434E6.4	Esophagus	standard eQTL
B cell	chr16_57994956_G_A_b38	B cell(AdultEsophagus9)	-0.693323	chr16_57988232_C_T_b38	ENSG00000159648.11	TEPP	Esophagus	standard eQTL and landscape-ieQTL
B cell	chr16_57998582_T_C_b38	B cell(AdultEsophagus9)	0.959255	chr16_58007723_T_C_b38	ENSG00000103005.11	USB1	Esophagus	landscape-ieQTL
B cell	chr16_67547980_A_G_b38	B cell(plasmocyte)_IGHG3 high(AdultStomach19)	-1.01145	chr16_67577540_T_C_b38	ENSG00000140939.14	NOL3	Stomach	landscape-ieQTL
B cell	chr16_67547980_A_G_b38	B cell(AdultEsophagus9)	-1.28659	chr16_67577540_T_C_b38	ENSG00000141098.12	GFOD2	Esophagus	standard eQTL and landscape-ieQTL
B cell	chr16_67547980_A_G_b38	B cell (Plasmocyte)(AdultMuscle15)	-1.10415	chr16_67515750_G_C_b38	ENSG00000159720.11	ATP6V0D1	Muscle - Skeletal	standard eQTL
B cell	chr16_67547980_A_G_b38	B cell(AdultThyroid6)	-1.66201	chr16_67515750_G_C_b38	ENSG00000167264.17	DUS2	Thyroid	standard eQTL
B cell	chr16_67547980_A_G_b38	B cell(AdultEsophagus9)	-1.28659	chr16_67577540_T_C_b38	ENSG00000213398.7	LCAT	Esophagus	standard eQTL
B cell	chr16_67547980_A_G_b38	B cell(Centrocyte)(AdultPeripheralBlood12)	-1.96366	chr16_67591894_A_G_b38	ENSG00000280334.1	RP11-361L15.5	Whole Blood	landscape-ieQTL
B cell	chr16_68284402_C_T_b38	B cell(AdultEsophagus9)	0.894746	chr16_68338869_C_T_b38	ENSG00000141084.10	RANBP10	Esophagus	standard eQTL
B cell	chr16_68530283_C_T_b38	B cell (Plasmocyte)_IGHG high(AdultArtery12)	1.09749	chr16_68596281_C_T_b38	ENSG00000102908.20	NFAT5	Blood Vessel	landscape-ieQTL
B cell	chr16_68530283_C_T_b38	B cell (Plasmocyte)_IGHG/HA high(AdultIleum6)	0.937162	chr16_68529840_A_G_b38	ENSG00000184939.15	ZFP90	Small Intestine	standard eQTL
B cell	chr16_68530283_C_T_b38	B cell(AdultLung16)	1.15349	chr16_68541273_A_G_b38	ENSG00000184939.15	ZFP90	Lung	standard eQTL
B cell	chr16_68530283_C_T_b38	B cell(Centrocyte)(AdultPeripheralBlood12)	1.59755	chr16_68541273_A_G_b38	ENSG00000184939.15	ZFP90	Whole Blood	standard eQTL and landscape-ieQTL
B cell	chr16_68530283_C_T_b38	B cell (centrocyte)(AdultSpleenParenchyma10)	1.40454	chr16_68529840_A_G_b38	ENSG00000184939.15	ZFP90	Spleen	standard eQTL
B cell	chr16_69763289_T_A_b38	B cell(Centrocyte)(AdultPeripheralBlood12)	0.796219	chr16_69763289_T_A_b38	ENSG00000198373.12	WWP2	Whole Blood	landscape-ieQTL
B cell	chr16_69933190_G_A_b38	B cell(AdultEsophagus9)	1.20655	chr16_69934493_G_T_b38	ENSG00000090857.13	PDPR	Esophagus	standard eQTL
B cell	chr16_69933190_G_A_b38	B cell (Plasmocyte)(AdultMuscle15)	1.01097	chr16_69934824_A_G_b38	ENSG00000141101.12	NOB1	Muscle - Skeletal	standard eQTL
B cell	chr16_69933190_G_A_b38	B cell (Plasmocyte)_IGHG/HA high(AdultIleum6)	0.792188	chr16_69938583_T_A_b38	ENSG00000157322.17	CLEC18A	Small Intestine	standard eQTL
B cell	chr16_69933190_G_A_b38	B cell(AdultLung16)	1.13229	chr16_69942186_T_C_b38	ENSG00000157322.17	CLEC18A	Lung	standard eQTL
B cell	chr16_69933190_G_A_b38	B cell(Centrocyte)(AdultPeripheralBlood12)	1.94376	chr16_69934298_G_A_b38	ENSG00000157322.17	CLEC18A	Whole Blood	standard eQTL
B cell	chr16_69933190_G_A_b38	B cell(AdultEsophagus9)	1.20655	chr16_69938583_T_A_b38	ENSG00000226232.8	NPIPB14P	Esophagus	standard eQTL
B cell	chr16_69933190_G_A_b38	B cell (Plasmocyte)_IGHA/HM_IGL high(AdultLiver15)	1.56238	chr16_69934298_G_A_b38	ENSG00000226232.8	NPIPB14P	Liver	standard eQTL
B cell	chr16_69933190_G_A_b38	B cell(AdultLung16)	1.13229	chr16_69934298_G_A_b38	ENSG00000255185.5	PDXDC2P	Lung	standard eQTL
B cell	chr16_69933190_G_A_b38	B cell (Plasmocyte)_IGHG high(AdultArtery12)	1.09914	chr16_69924592_T_C_b38	ENSG00000261556.9	SMG1P7	Blood Vessel	standard eQTL
B cell	chr16_69933994_T_C_b38	B cell(AdultEsophagus9)	0.531009	chr16_69934493_G_T_b38	ENSG00000090857.13	PDPR	Esophagus	standard eQTL
B cell	chr16_69933994_T_C_b38	B cell(AdultLung16)	0.545143	chr16_69942186_T_C_b38	ENSG00000157322.17	CLEC18A	Lung	standard eQTL
B cell	chr16_69933994_T_C_b38	B cell(Centrocyte)(AdultPeripheralBlood12)	0.670774	chr16_69934298_G_A_b38	ENSG00000157322.17	CLEC18A	Whole Blood	standard eQTL
B cell	chr16_69933994_T_C_b38	B cell(AdultEsophagus9)	0.531009	chr16_69938583_T_A_b38	ENSG00000226232.8	NPIPB14P	Esophagus	standard eQTL
B cell	chr16_69933994_T_C_b38	B cell (Plasmocyte)_IGHG_IGK high(AdultLiver13)	0.61446	chr16_69934298_G_A_b38	ENSG00000226232.8	NPIPB14P	Liver	standard eQTL
B cell	chr16_69933994_T_C_b38	B cell(AdultLung16)	0.545143	chr16_69934298_G_A_b38	ENSG00000255185.5	PDXDC2P	Lung	standard eQTL
B cell	chr16_71623702_G_T_b38	B cell(Plasmocyte)(AdultTransverseColon11)	0.751229	chr16_71555473_A_T_b38	ENSG00000140829.11	DHX38	Colon - Transverse	landscape-ieQTL
B cell	chr16_71623702_G_T_b38	B cell(AdultEsophagus9)	0.762509	chr16_71693959_C_T_b38	ENSG00000140832.9	MARVELD3	Esophagus	standard eQTL and landscape-ieQTL
B cell	chr16_71623702_G_T_b38	B cell(Centrocyte)(AdultPeripheralBlood12)	1.11764	chr16_71725461_C_T_b38	ENSG00000140832.9	MARVELD3	Whole Blood	standard eQTL and landscape-ieQTL
B cell	chr16_71623702_G_T_b38	B cell(plasmocyte)_IGHG3 high(AdultStomach19)	0.667456	chr16_71780056_C_T_b38	ENSG00000140832.9	MARVELD3	Stomach	landscape-ieQTL
B cell	chr16_71623702_G_T_b38	B cell(AdultEsophagus9)	0.762509	chr16_71623702_G_T_b38	ENSG00000140835.9	CHST4	Esophagus	landscape-ieQTL
B cell	chr16_71640979_C_G_b38	B cell(Plasmocyte)(AdultTransverseColon11)	-0.895278	chr16_71555473_A_T_b38	ENSG00000140829.11	DHX38	Colon - Transverse	landscape-ieQTL
B cell	chr16_71640979_C_G_b38	B cell(AdultEsophagus9)	-0.9223	chr16_71693959_C_T_b38	ENSG00000140832.9	MARVELD3	Esophagus	standard eQTL and landscape-ieQTL
B cell	chr16_71640979_C_G_b38	B cell(Centrocyte)(AdultPeripheralBlood12)	-1.51511	chr16_71725461_C_T_b38	ENSG00000140832.9	MARVELD3	Whole Blood	standard eQTL and landscape-ieQTL
B cell	chr16_71640979_C_G_b38	B cell(plasmocyte)_IGHG3 high(AdultStomach19)	-0.705036	chr16_71780056_C_T_b38	ENSG00000140832.9	MARVELD3	Stomach	landscape-ieQTL
B cell	chr16_71640979_C_G_b38	B cell(AdultEsophagus9)	-0.9223	chr16_71623702_G_T_b38	ENSG00000140835.9	CHST4	Esophagus	landscape-ieQTL
B cell	chr16_80998394_G_A_b38	B cell(AdultEsophagus9)	-0.694898	chr16_81005590_G_GCGACTTATCACAA_b38	ENSG00000166454.9	ATMIN	Esophagus	landscape-ieQTL
B cell	chr16_85687349_G_A_b38	B cell(AdultEsophagus9)	0.548872	chr16_85687349_G_A_b38	ENSG00000131153.8	GINS2	Esophagus	standard eQTL and landscape-ieQTL
B cell	chr16_88704213_T_C_b38	B cell(Centrocyte)(AdultPeripheralBlood12)	1.61886	chr16_88704213_T_C_b38	ENSG00000158717.10	RNF166	Whole Blood	standard eQTL and landscape-ieQTL
B cell	chr16_89100199_C_G_b38	B cell(AdultThyroid6)	0.628221	chr16_89101542_G_A_b38	ENSG00000259803.6	SLC22A31	Thyroid	standard eQTL
B cell	chr16_89511649_C_T_b38	B cell (Plasmocyte)(AdultAdrenalGland15)	-0.88219	chr16_89517287_G_A_b38	ENSG00000051523.10	CYBA	Adrenal Gland	landscape-ieQTL
B cell	chr16_89511649_C_T_b38	B cell(Centrocyte)(AdultPeripheralBlood12)	-1.56285	chr16_89536656_A_G_b38	ENSG00000197912.14	SPG7	Whole Blood	standard eQTL
B cell	chr16_89511649_C_T_b38	B cell(AdultLung16)	-0.951663	chr16_89532944_G_T_b38	ENSG00000274627.1	RP11-104N10.2	Lung	standard eQTL
B cell	chr16_89841539_G_A_b38	B cell(AdultLung16)	-0.598103	chr16_89845273_G_C_b38	ENSG00000187741.14	FANCA	Lung	standard eQTL
B cell	chr16_89841539_G_A_b38	B cell(Centrocyte)(AdultPeripheralBlood12)	-1.00386	chr16_89845273_G_C_b38	ENSG00000223959.8	AFG3L1P	Whole Blood	landscape-ieQTL
B cell	chr16_89841539_G_A_b38	B cell(Centrocyte)(AdultPeripheralBlood12)	-1.00386	chr16_89841539_G_A_b38	ENSG00000261373.1	VPS9D1-AS1	Whole Blood	standard eQTL and landscape-ieQTL
B cell	chr16_89845592_C_T_b38	B cell(AdultEsophagus9)	1.5342	chr16_89760222_G_A_b38	ENSG00000075399.13	VPS9D1	Esophagus	landscape-ieQTL
B cell	chr16_89845592_C_T_b38	B cell(AdultThyroid6)	1.99693	chr16_89829835_C_T_b38	ENSG00000140995.16	DEF8	Thyroid	standard eQTL
B cell	chr16_89845592_C_T_b38	B cell(AdultEsophagus9)	1.5342	chr16_89847408_G_A_b38	ENSG00000141002.19	TCF25	Esophagus	landscape-ieQTL
B cell	chr16_89845592_C_T_b38	B cell(AdultEsophagus9)	1.5342	chr16_89721560_C_G_b38	ENSG00000167523.13	SPATA33	Esophagus	standard eQTL and landscape-ieQTL
B cell	chr16_89845592_C_T_b38	B cell(AdultThyroid6)	1.99693	chr16_89778703_T_C_b38	ENSG00000185324.21	CDK10	Thyroid	standard eQTL
B cell	chr16_89845592_C_T_b38	B cell (Plasmocyte)(AdultAdrenalGland15)	1.33274	chr16_89820438_C_CAAAAAA_b38	ENSG00000258839.3	MC1R	Adrenal Gland	standard eQTL
B cell	chr16_89845592_C_T_b38	B cell(AdultEsophagus9)	1.5342	chr16_89846756_C_T_b38	ENSG00000258839.3	MC1R	Esophagus	standard eQTL
B cell	chr16_89845592_C_T_b38	B cell(Centrocyte)(AdultPeripheralBlood12)	2.42334	chr16_89890761_T_G_b38	ENSG00000258839.3	MC1R	Whole Blood	standard eQTL and landscape-ieQTL
B cell	chr16_89845592_C_T_b38	B cell(AdultEsophagus9)	1.5342	chr16_89843842_T_G_b38	ENSG00000258947.6	TUBB3	Esophagus	standard eQTL and landscape-ieQTL
B cell	chr16_89845592_C_T_b38	B cell(Centrocyte)(AdultPeripheralBlood12)	2.42334	chr16_89850471_C_CGAG_b38	ENSG00000258947.6	TUBB3	Whole Blood	landscape-ieQTL
B cell	chr16_89845592_C_T_b38	B cell(AdultEsophagus9)	1.5342	chr16_89759934_C_T_b38	ENSG00000260259.1	LINC02166	Esophagus	landscape-ieQTL
B cell	chr17_16989527_T_C_b38	B cell(AdultEsophagus9)	0.975818	chr17_16989527_T_C_b38	ENSG00000215030.5	RPL13P12	Esophagus	landscape-ieQTL
B cell	chr17_1714841_G_A_b38	B cell (centrocyte)(AdultSpleenParenchyma10)	0.720686	chr17_1714841_G_A_b38	ENSG00000167716.18	WDR81	Spleen	standard eQTL
B cell	chr17_17304918_G_A_b38	B cell (Plasmocyte)_IGHG high(AdultArtery12)	-1.04992	chr17_17305651_G_A_b38	ENSG00000205309.13	NT5M	Blood Vessel	standard eQTL
B cell	chr17_17304918_G_A_b38	B cell(AdultEsophagus9)	-1.17849	chr17_17304918_G_A_b38	ENSG00000205309.13	NT5M	Esophagus	standard eQTL
B cell	chr17_17304918_G_A_b38	B cell (Plasmocyte)(AdultSigmoidColon6)	-1.03344	chr17_17305389_C_T_b38	ENSG00000205309.13	NT5M	Colon - Sigmoid	standard eQTL
B cell	chr17_17304918_G_A_b38	B cell (centrocyte)(AdultSpleenParenchyma10)	-1.64218	chr17_17305651_G_A_b38	ENSG00000205309.13	NT5M	Spleen	standard eQTL
B cell	chr17_17304918_G_A_b38	B cell(Plasmocyte)_IGLC3 high(AdultTransverseColon1)	-1.19301	chr17_17303887_C_G_b38	ENSG00000205309.13	NT5M	Colon - Transverse	standard eQTL
B cell	chr17_17305607_C_T_b38	B cell(Centrocyte)(AdultPeripheralBlood12)	-0.816253	chr17_17295717_A_C_b38	ENSG00000179598.5	PLD6	Whole Blood	standard eQTL and landscape-ieQTL
B cell	chr17_2319031_C_T_b38	B cell(Centrocyte)(AdultPeripheralBlood12)	1.9185	chr17_2327092_T_C_b38	ENSG00000132376.19	INPP5K	Whole Blood	landscape-ieQTL
B cell	chr17_2319031_C_T_b38	B cell(plasmocyte)_IGHG3 high(AdultStomach19)	0.891091	chr17_2329980_T_C_b38	ENSG00000167720.12	SRR	Stomach	standard eQTL
B cell	chr17_2319031_C_T_b38	B cell(plasmocyte)_IGHG3 high(AdultStomach19)	0.891091	chr17_2327092_T_C_b38	ENSG00000263345.1	RP1-59D14.5	Stomach	landscape-ieQTL
B cell	chr17_27808262_G_A_b38	B cell(AdultThyroid6)	-0.93419	chr17_27808262_G_A_b38	ENSG00000007171.16	NOS2	Thyroid	standard eQTL
B cell	chr17_32284099_A_G_b38	B cell (Plasmocyte)(AdultAdrenalGland15)	1.14657	chr17_32284438_T_C_b38	ENSG00000141314.12	RHBDL3	Adrenal Gland	landscape-ieQTL
B cell	chr17_35244527_G_A_b38	B cell (Plasmocyte)_IGHG high(AdultArtery12)	2.26023	chr17_35244527_G_A_b38	ENSG00000166750.9	SLFN5	Blood Vessel	standard eQTL
B cell	chr17_35244527_G_A_b38	B cell(Centrocyte)(AdultPeripheralBlood12)	3.76308	chr17_35244527_G_A_b38	ENSG00000166750.9	SLFN5	Whole Blood	standard eQTL and landscape-ieQTL
B cell	chr17_35244527_G_A_b38	B cell(Centrocyte)(AdultPeripheralBlood12)	3.76308	chr17_35244527_G_A_b38	ENSG00000266947.1	RP11-799D4.4	Whole Blood	standard eQTL and landscape-ieQTL
B cell	chr17_35244527_G_A_b38	B cell(Plasmocyte)_IGKC high(AdultTransverseColon0)	2.54463	chr17_35244527_G_A_b38	ENSG00000266947.1	RP11-799D4.4	Colon - Transverse	standard eQTL and landscape-ieQTL
B cell	chr17_39903646_T_C_b38	B cell(AdultEsophagus9)	0.775558	chr17_39903646_T_C_b38	ENSG00000161395.13	PGAP3	Esophagus	landscape-ieQTL
B cell	chr17_39903646_T_C_b38	B cell(Plasmocyte)(AdultTransverseColon11)	0.731394	chr17_39903646_T_C_b38	ENSG00000188895.11	MSL1	Colon - Transverse	standard eQTL
B cell	chr17_41594016_C_T_b38	B cell(AdultEsophagus9)	0.513198	chr17_41587535_G_T_b38	ENSG00000141756.18	FKBP10	Esophagus	landscape-ieQTL
B cell	chr17_42273302_A_G_b38	B cell(AdultEsophagus9)	0.505242	chr17_42275129_G_A_b38	ENSG00000167925.15	GHDC	Esophagus	landscape-ieQTL
B cell	chr17_42273302_A_G_b38	B cell(AdultEsophagus9)	0.505242	chr17_42297133_G_T_b38	ENSG00000168259.14	DNAJC7	Esophagus	landscape-ieQTL
B cell	chr17_42273302_A_G_b38	B cell(AdultEsophagus9)	0.505242	chr17_42297921_T_C_b38	ENSG00000173757.9	STAT5B	Esophagus	landscape-ieQTL
B cell	chr17_42273302_A_G_b38	B cell(AdultEsophagus9)	0.505242	chr17_42297600_T_C_b38	ENSG00000173786.16	CNP	Esophagus	landscape-ieQTL
B cell	chr17_44132821_C_A_b38	B cell(AdultEsophagus9)	0.559278	chr17_44165261_A_G_b38	ENSG00000161682.14	FAM171A2	Esophagus	landscape-ieQTL
B cell	chr17_44132821_C_A_b38	B cell(AdultEsophagus9)	0.559278	chr17_44177729_T_C_b38	ENSG00000267080.5	ASB16-AS1	Esophagus	standard eQTL and landscape-ieQTL
B cell	chr17_44132821_C_A_b38	B cell(AdultEsophagus9)	0.559278	chr17_44157380_T_C_b38	ENSG00000267505.1	CTC-296K1.3	Esophagus	landscape-ieQTL
B cell	chr17_44132821_C_A_b38	B cell(AdultEsophagus9)	0.559278	chr17_44161981_T_C_b38	ENSG00000276728.1	AC142472.6	Esophagus	landscape-ieQTL
B cell	chr17_4481483_G_A_b38	B cell(Centrocyte)(AdultPeripheralBlood12)	-1.48033	chr17_4481483_G_A_b38	ENSG00000108515.17	ENO3	Whole Blood	landscape-ieQTL
B cell	chr17_4481483_G_A_b38	B cell(plasmocyte)_IGHG3 high(AdultStomach19)	-1.18591	chr17_4481483_G_A_b38	ENSG00000183018.8	SPNS2	Stomach	standard eQTL
B cell	chr17_45227282_G_A_b38	B cell_JCHAIN high(AdultEsophagus15)	0.828938	chr17_45227282_G_A_b38	ENSG00000120071.13	KANSL1	Esophagus	standard eQTL
B cell	chr17_45908231_C_T_b38	B cell (Plasmocyte)(AdultMuscle15)	-0.6555	chr17_46227374_A_T_b38	ENSG00000006062.14	MAP3K14	Muscle - Skeletal	landscape-ieQTL
B cell	chr17_45908231_C_T_b38	B cell(Centrocyte)(AdultPeripheralBlood12)	-1.45258	chr17_46242290_T_C_b38	ENSG00000006062.14	MAP3K14	Whole Blood	landscape-ieQTL
B cell	chr17_45908231_C_T_b38	B cell (Plasmocyte)(AdultAdrenalGland15)	-0.776577	chr17_46270565_TTAACTCAGGCA_T_b38	ENSG00000108379.9	WNT3	Adrenal Gland	standard eQTL
B cell	chr17_45908231_C_T_b38	B cell (Plasmocyte)_IGHG high(AdultArtery12)	-0.73224	chr17_46277183_C_G_b38	ENSG00000108379.9	WNT3	Blood Vessel	standard eQTL
B cell	chr17_45908231_C_T_b38	B cell (centrocyte)(AdultSpleenParenchyma10)	-1.1965	chr17_46018101_T_C_b38	ENSG00000108379.9	WNT3	Spleen	standard eQTL
B cell	chr17_45908231_C_T_b38	B cell(AdultThyroid6)	-1.17854	chr17_46225000_G_C_b38	ENSG00000108379.9	WNT3	Thyroid	standard eQTL
B cell	chr17_45908231_C_T_b38	B cell (Plasmocyte)_IGHG/HA high(AdultIleum6)	-0.591731	chr17_46227374_A_T_b38	ENSG00000108433.16	GOSR2	Small Intestine	landscape-ieQTL
B cell	chr17_45908231_C_T_b38	B cell(Centrocyte)(AdultPeripheralBlood12)	-1.45258	chr17_45584012_C_T_b38	ENSG00000108883.12	EFTUD2	Whole Blood	landscape-ieQTL
B cell	chr17_45908231_C_T_b38	B cell(AdultEsophagus9)	-0.838254	chr17_45680759_A_G_b38	ENSG00000120071.13	KANSL1	Esophagus	standard eQTL
B cell	chr17_45908231_C_T_b38	B cell (Plasmocyte)(AdultMuscle15)	-0.6555	chr17_45777862_G_T_b38	ENSG00000120071.13	KANSL1	Muscle - Skeletal	standard eQTL
B cell	chr17_45908231_C_T_b38	B cell(AdultEsophagus9)	-0.838254	chr17_45674712_A_AC_b38	ENSG00000120088.14	CRHR1	Esophagus	standard eQTL and landscape-ieQTL
B cell	chr17_45908231_C_T_b38	B cell(Centrocyte)(AdultPeripheralBlood12)	-1.45258	chr17_46285267_G_T_b38	ENSG00000159314.11	ARHGAP27	Whole Blood	landscape-ieQTL
B cell	chr17_45908231_C_T_b38	B cell(Centrocyte)(AdultPeripheralBlood12)	-1.45258	chr17_46156694_A_G_b38	ENSG00000176681.14	LRRC37A	Whole Blood	standard eQTL and landscape-ieQTL
[truncated: 28,090 more rows]
