# Supplementary material for: An analytical framework for decoding cell type-specific genetic variation of gene regulation
Source: Nat Commun. 2023 Jun 30;14:3884. doi: 10.1038/s41467-023-39538-7 (PMC10313894; doi:10.1038/s41467-023-39538-7)
Supplement: Supplementary file 8 — Supplementary Data 6 [file 41467_2023_39538_MOESM8_ESM.xlsx]

## Sheet: discrimination accuracy
Complex phenotype	Accuracy of Huatuo-based discrimination(AUROC)
Eosinophil_Count	0.766142
Eosinophil_Count	0.766142
Granulocyte_Count	0.806322
High_Light_Scatter_Reticulocyte_Count	0.76533
Lymphocyte_Count	0.774444
Monocyte_Count	0.759952
Myeloid_White_Cell_Count	0.807674
Neutrophil_Count	0.807669
Platelet_Count	0.703604
Red_Blood_Cell_Count	0.77036
Reticulocyte_Count	0.779927
Sum_Basophil_Neutrophil_Count	0.804039
Sum_Eosinophil_Basophil_Count	0.770243
Sum_Neutrophil_Eosinophil_Count	0.806865
White_Blood_Cell_Count	0.805864
ER-negative_Breast_Cancer	0.646637
Breast_Cancer	0.64809
Coronary_Artery_Disease	0.612493
Type_2_Diabetes	0.688223
Eczema	0.603569
BMI_Childhood	0.640405
Birth_Weight	0.669347
Asthma	0.853656
BMI_EUR	0.723377
BMI_Active_Inds	0.77388
Height	0.693664
Hip_Circumference_EUR	0.786206
Waist_Circumference_EUR	0.747899
Waist-to-Hip_Ratio_EUR	0.742556
HDL_Cholesterol	0.70094
LDL_Cholesterol	0.610777
Triglycerides	0.687993
Heart_Rate	0.647986
Crohns_Disease	0.802982
Inflammatory_Bowel_Disease	0.815792
Ulcerative_Colitis	0.819252
Alzheimers_Disease	0.680709
Celiac_Disease	0.742139
Multiple_Sclerosis	0.806298
Systemic_Lupus_Erythematosus	0.809147
Fasting_Glucose	0.656239
CH2DB_NMR	0.715309
HDL_Cholesterol_NMR	0.617117
Triglycerides_NMR	0.634131
LDL_Cholesterol_NMR	0.644496
Schizophrenia	0.853297
Rheumatoid_Arthritis	0.776541
Education_Years	0.787008
Asthma_TAGC_EUR	0.863514
Sleep_Duration_UKB	0.759216
Chronotype_UKB	0.624512
Insomnia_UKB	0.729541
Hypertension_UKBS	0.704487
Deep_Venous_Thrombosis_UKBS	0.715927
Asthma_UKBS	0.776238
Type_1_Diabetes_UKBS	0.807824
Hyperthyroidism_UKBS	0.815937
Hypothyroidism_UKBS	0.759907
Multiple_Sclerosis_UKBS	0.859053
Migraine_UKBS	0.749299
Ankylosing_Spondylitis_UKBS	0.768396
Eczema_UKBS	0.643469
Psoriasis_UKBS	0.798964
Ulcerative_Colitis_UKBS	0.821458
Rheumatoid_Arthritis_UKBS	0.813009
Gout_UKBS	0.659068
High_Cholesterol_UKBS	0.659913
Fluid_Intelligence_Score_UKB	0.856112
Birth_Weight_UKB	0.672695
Neuroticism_UKB	0.70858
BMI_UKB	0.688778
Body_Fat_Percentage_UKB	0.699013
Balding_Pattern_2_UKB	0.707773
Balding_Pattern_3_UKB	0.496945
Balding_Pattern_4_UKB	0.597384
Standing_Height_UKB	0.706307
Deep_Venous_Thrombosis_UKB	0.716563
Pulmonary_Embolism_UKB	0.653163
Asthma_UKB	0.776553
Hayfever_UKB	0.737795
