# Supplementary material for: An analytical framework for decoding cell type-specific genetic variation of gene regulation
Source: Nat Commun. 2023 Jun 30;14:3884. doi: 10.1038/s41467-023-39538-7 (PMC10313894; doi:10.1038/s41467-023-39538-7)
Supplement: Supplementary file 9 — Supplementary Data 7 [file 41467_2023_39538_MOESM9_ESM.xlsx]

## Sheet: heritability enrichment
Complex_phenotype	Category	Prop._SNPs	Prop._h2	Prop._h2_std_error	Enrichment	Enrichment_std_error	Enrichment_p
Adiponectin	Cell-type-specific_Regulatory_VariantL2_0	0.00119733	0.0686315	0.0158398	57.3203	13.2292	7.88627e-06
Eosinophil_Count	Cell-type-specific_Regulatory_VariantL2_0	0.00119733	0.228877	0.0228886	191.156	19.1163	1.73584e-20
Granulocyte_Count	Cell-type-specific_Regulatory_VariantL2_0	0.00119733	0.281871	0.0278334	235.416	23.2462	2.88044e-21
High_Light_Scatter_Reticulocyte_Count	Cell-type-specific_Regulatory_VariantL2_0	0.00119733	0.259169	0.0285733	216.455	23.8642	4.68041e-15
Lymphocyte_Count	Cell-type-specific_Regulatory_VariantL2_0	0.00119733	0.22888	0.0220781	191.158	18.4394	9.28677e-20
Monocyte_Count	Cell-type-specific_Regulatory_VariantL2_0	0.00119733	0.275283	0.0296708	229.913	24.7808	2.51053e-18
Myeloid_White_Cell_Count	Cell-type-specific_Regulatory_VariantL2_0	0.00119733	0.270142	0.0268668	225.62	22.4389	4.1198e-21
Neutrophil_Count	Cell-type-specific_Regulatory_VariantL2_0	0.00119733	0.27626	0.0269936	230.73	22.5448	1.02459e-21
Platelet_Count	Cell-type-specific_Regulatory_VariantL2_0	0.00119733	0.266259	0.0202135	222.377	16.8821	6.49283e-27
Red_Blood_Cell_Count	Cell-type-specific_Regulatory_VariantL2_0	0.00119733	0.240909	0.0242593	201.205	20.2611	1.66804e-21
Reticulocyte_Count	Cell-type-specific_Regulatory_VariantL2_0	0.00119733	0.271517	0.0266366	226.768	22.2466	7.38475e-19
Sum_Basophil_Neutrophil_Count	Cell-type-specific_Regulatory_VariantL2_0	0.00119733	0.276536	0.0271571	230.96	22.6813	1.48342e-21
Sum_Eosinophil_Basophil_Count	Cell-type-specific_Regulatory_VariantL2_0	0.00119733	0.225802	0.0228085	188.588	19.0495	8.76929e-20
Sum_Neutrophil_Eosinophil_Count	Cell-type-specific_Regulatory_VariantL2_0	0.00119733	0.281955	0.0276566	235.486	23.0986	1.52707e-21
White_Blood_Cell_Count	Cell-type-specific_Regulatory_VariantL2_0	0.00119733	0.264578	0.0242335	220.973	20.2396	9.71358e-23
ER-negative_Breast_Cancer	Cell-type-specific_Regulatory_VariantL2_0	0.00119733	0.110675	0.0220899	92.4347	18.4493	9.54503e-08
ER-positive_Breast_Cancer	Cell-type-specific_Regulatory_VariantL2_0	0.00119733	0.128758	0.0428248	107.537	35.7669	0.00148521
Breast_Cancer	Cell-type-specific_Regulatory_VariantL2_0	0.00119733	0.113416	0.0209435	94.7236	17.4918	1.57109e-08
Coronary_Artery_Disease	Cell-type-specific_Regulatory_VariantL2_0	0.00119733	0.1465	0.0190821	122.356	15.9372	2.01804e-13
Chronic_Kidney_Disease	Cell-type-specific_Regulatory_VariantL2_0	0.00119733	0.0597638	0.0115625	49.9142	9.65686	1.75994e-07
Insomnia_In_Both_Sexes	Cell-type-specific_Regulatory_VariantL2_0	0.00119733	0.0484927	0.0187198	40.5006	15.6346	0.00870618
Type_2_Diabetes	Cell-type-specific_Regulatory_VariantL2_0	0.00119733	0.0898351	0.018956	75.0295	15.8319	3.02148e-07
Eczema	Cell-type-specific_Regulatory_VariantL2_0	0.00119733	0.162673	0.0339949	135.863	28.3922	4.96383e-06
Birth_Length	Cell-type-specific_Regulatory_VariantL2_0	0.00119733	0.0742805	0.0110642	62.0384	9.24071	1.1116e-13
BMI_Childhood	Cell-type-specific_Regulatory_VariantL2_0	0.00119733	0.0449227	0.0136758	37.519	11.4219	0.000527744
Birth_Weight	Cell-type-specific_Regulatory_VariantL2_0	0.00119733	0.196044	0.0213469	163.734	17.8287	3.66842e-21
Pubertal_Height_Female	Cell-type-specific_Regulatory_VariantL2_0	0.00119733	0.0474973	0.0125438	39.6693	10.4764	1.21366e-05
Pubertal_Height_Male	Cell-type-specific_Regulatory_VariantL2_0	0.00119733	0.0486895	0.0125124	40.665	10.4502	3.25127e-05
Intracraneal_Volume	Cell-type-specific_Regulatory_VariantL2_0	0.00119733	0.0567371	0.016043	47.3863	13.3989	0.000242159
Asthma	Cell-type-specific_Regulatory_VariantL2_0	0.00119733	0.0596276	0.0148807	49.8004	12.4283	2.4575e-05
Bone_Mineral_Density	Cell-type-specific_Regulatory_VariantL2_0	0.00119733	0.315395	0.149767	263.415	125.084	0.00207817
BMI_EUR	Cell-type-specific_Regulatory_VariantL2_0	0.00119733	0.0497947	0.0100213	41.588	8.36973	2.87578e-07
BMI_Active_Inds	Cell-type-specific_Regulatory_VariantL2_0	0.00119733	0.0477197	0.0113635	39.8551	9.49065	6.28113e-06
Height	Cell-type-specific_Regulatory_VariantL2_0	0.00119733	0.0986023	0.00914299	82.3517	7.63614	2.67263e-21
Hip_Circumference_EUR	Cell-type-specific_Regulatory_VariantL2_0	0.00119733	0.0741311	0.0166811	61.9136	13.9319	3.47218e-07
Waist_Circumference_EUR	Cell-type-specific_Regulatory_VariantL2_0	0.00119733	0.0553071	0.014105	46.1919	11.7804	9.17527e-06
Waist-to-Hip_Ratio_EUR	Cell-type-specific_Regulatory_VariantL2_0	0.00119733	0.0701537	0.0126535	58.5917	10.5681	7.28348e-11
HDL_Cholesterol	Cell-type-specific_Regulatory_VariantL2_0	0.00119733	0.164429	0.0259426	137.33	21.667	1.5343e-09
LDL_Cholesterol	Cell-type-specific_Regulatory_VariantL2_0	0.00119733	0.17909	0.0330818	149.575	27.6296	2.20125e-08
Triglycerides	Cell-type-specific_Regulatory_VariantL2_0	0.00119733	0.147519	0.0253183	123.206	21.1456	3.55992e-09
Neuroticism	Cell-type-specific_Regulatory_VariantL2_0	0.00119733	0.0181117	0.00931221	15.1267	7.77747	0.0602567
Heart_Rate	Cell-type-specific_Regulatory_VariantL2_0	0.00119733	0.0519009	0.01377	43.3472	11.5006	2.9944e-05
Crohns_Disease	Cell-type-specific_Regulatory_VariantL2_0	0.00119733	0.224552	0.0354061	187.544	29.5709	1.87622e-10
Inflammatory_Bowel_Disease	Cell-type-specific_Regulatory_VariantL2_0	0.00119733	0.218062	0.0299112	182.123	24.9816	2.49168e-12
Ulcerative_Colitis	Cell-type-specific_Regulatory_VariantL2_0	0.00119733	0.208346	0.0317279	174.008	26.4989	3.95773e-10
Diastolic_Blood_Pressure	Cell-type-specific_Regulatory_VariantL2_0	0.00119733	-0.00771259	0.00745159	-6.44149	6.22349	0.252788
Systolic_Blood_Pressure	Cell-type-specific_Regulatory_VariantL2_0	0.00119733	-0.000889371	0.00714831	-0.742794	5.9702	0.774931
Alzheimers_Disease	Cell-type-specific_Regulatory_VariantL2_0	0.00119733	0.0679172	0.0144121	56.7238	12.0368	2.28553e-06
Epilepsy	Cell-type-specific_Regulatory_VariantL2_0	0.00119733	0.0288051	0.0104244	24.0577	8.70633	0.00583223
Celiac_Disease	Cell-type-specific_Regulatory_VariantL2_0	0.00119733	0.0587135	0.0114079	49.037	9.5278	1.3828e-09
Multiple_Sclerosis	Cell-type-specific_Regulatory_VariantL2_0	0.00119733	0.080575	0.0115508	67.2955	9.64712	3.02592e-10
Systemic_Lupus_Erythematosus	Cell-type-specific_Regulatory_VariantL2_0	0.00119733	0.118944	0.0147757	99.3406	12.3405	1.48709e-11
Stroke	Cell-type-specific_Regulatory_VariantL2_0	0.00119733	0.0192673	0.0118606	16.0918	9.90589	0.113281
Chronotype	Cell-type-specific_Regulatory_VariantL2_0	0.00119733	0.0326641	0.0123299	27.2807	10.2978	0.0108953
Sleep_Duration	Cell-type-specific_Regulatory_VariantL2_0	0.00119733	0.0470574	0.0164939	39.3019	13.7755	0.00487253
Fasting_Glucose	Cell-type-specific_Regulatory_VariantL2_0	0.00119733	0.0515394	0.0119481	43.0452	9.97895	3.87226e-06
Fasting_Insulin	Cell-type-specific_Regulatory_VariantL2_0	0.00119733	0.0229666	0.00949354	19.1815	7.92891	0.0160348
CH2DB_NMR	Cell-type-specific_Regulatory_VariantL2_0	0.00119733	0.179443	0.0857986	149.869	71.6582	0.0318837
HDL_Cholesterol_NMR	Cell-type-specific_Regulatory_VariantL2_0	0.00119733	0.216487	0.0544389	180.808	45.4668	2.05367e-05
Triglycerides_NMR	Cell-type-specific_Regulatory_VariantL2_0	0.00119733	0.202105	0.0694001	168.796	57.9623	0.00319229
LDL_Cholesterol_NMR	Cell-type-specific_Regulatory_VariantL2_0	0.00119733	0.21538	0.0728886	179.884	60.8759	0.00308262
Attention_Deficit_Hyperactivity_Disorder	Cell-type-specific_Regulatory_VariantL2_0	0.00119733	0.00597772	0.00691001	4.99253	5.77117	0.488479
Autism_Spectrum_Disorder	Cell-type-specific_Regulatory_VariantL2_0	0.00119733	0.0379876	0.0117761	31.7269	9.83532	0.000421001
Schizophrenia	Cell-type-specific_Regulatory_VariantL2_0	0.00119733	0.0400224	0.00628887	33.4263	5.2524	4.72747e-09
Rheumatoid_Arthritis	Cell-type-specific_Regulatory_VariantL2_0	0.00119733	0.157748	0.0233602	131.749	19.5102	3.70895e-13
Depressive_Symptoms	Cell-type-specific_Regulatory_VariantL2_0	0.00119733	0.0222722	0.00903909	18.6015	7.54937	0.0161842
Education_Years	Cell-type-specific_Regulatory_VariantL2_0	0.00119733	0.032382	0.00688509	27.0452	5.75036	7.07035e-06
Smoker	Cell-type-specific_Regulatory_VariantL2_0	0.00119733	0.024564	0.00999094	20.5156	8.34434	0.0136421
Asthma_TAGC_EUR	Cell-type-specific_Regulatory_VariantL2_0	0.00119733	0.0709516	0.0141624	59.2581	11.8283	2.96106e-06
Sleep_Duration_UKB	Cell-type-specific_Regulatory_VariantL2_0	0.00119733	0.0416137	0.00909107	34.7554	7.59277	6.8704e-06
Chronotype_UKB	Cell-type-specific_Regulatory_VariantL2_0	0.00119733	0.0292165	0.00668079	24.4014	5.57974	4.04961e-05
Insomnia_UKB	Cell-type-specific_Regulatory_VariantL2_0	0.00119733	0.0429905	0.00966707	35.9052	8.07385	1.81146e-05
Fathers_Age_At_Death_UKB	Cell-type-specific_Regulatory_VariantL2_0	0.00119733	0.0813233	0.0169655	67.9204	14.1694	8.14089e-07
Hypertension_UKBS	Cell-type-specific_Regulatory_VariantL2_0	0.00119733	0.122528	0.0150822	102.334	12.5965	1.63578e-14
Deep_Venous_Thrombosis_UKBS	Cell-type-specific_Regulatory_VariantL2_0	0.00119733	0.217236	0.0642842	181.434	53.6895	0.000741804
Asthma_UKBS	Cell-type-specific_Regulatory_VariantL2_0	0.00119733	0.189653	0.0264059	158.396	22.054	1.13698e-10
Irritable_Bowel_Syndrome_UKBS	Cell-type-specific_Regulatory_VariantL2_0	0.00119733	0.123999	0.0606371	103.563	50.6435	0.0338501
Type_1_Diabetes_UKBS	Cell-type-specific_Regulatory_VariantL2_0	0.00119733	0.0257614	0.0842512	21.5157	70.3658	0.723635
Type_2_Diabetes_UKBS	Cell-type-specific_Regulatory_VariantL2_0	0.00119733	0.0551498	0.039201	46.0606	32.7403	0.149188
Hyperthyroidism_UKBS	Cell-type-specific_Regulatory_VariantL2_0	0.00119733	0.138352	0.0248818	115.55	20.7811	0.00975351
Hypothyroidism_UKBS	Cell-type-specific_Regulatory_VariantL2_0	0.00119733	0.178096	0.0237726	148.744	19.8547	1.21652e-12
Psychological_Problem_UKBS	Cell-type-specific_Regulatory_VariantL2_0	0.00119733	-0.154148	0.228314	-128.743	190.686	0.426346
Multiple_Sclerosis_UKBS	Cell-type-specific_Regulatory_VariantL2_0	0.00119733	0.152304	0.0447711	127.203	37.3924	0.00164014
Parkinsons_Disease_UKBS	Cell-type-specific_Regulatory_VariantL2_0	0.00119733	0.265951	0.126619	222.12	105.751	0.00597887
Migraine_UKBS	Cell-type-specific_Regulatory_VariantL2_0	0.00119733	0.0860066	0.0279622	71.8319	23.3538	0.00102893
Schizophrenia_UKBS	Cell-type-specific_Regulatory_VariantL2_0	0.00119733	0.0956548	0.0833464	79.89	69.6101	0.234559
Osteoporosis_UKBS	Cell-type-specific_Regulatory_VariantL2_0	0.00119733	0.133852	0.0333034	111.792	27.8147	4.95734e-05
Ankylosing_Spondylitis_UKBS	Cell-type-specific_Regulatory_VariantL2_0	0.00119733	0.112239	0.027347	93.7406	22.8399	0.0949697
Eczema_UKBS	Cell-type-specific_Regulatory_VariantL2_0	0.00119733	0.176247	0.0557626	147.2	46.5724	0.00367862
Psoriasis_UKBS	Cell-type-specific_Regulatory_VariantL2_0	0.00119733	0.15558	0.0778879	129.939	65.0513	0.000178691
Inflammatory_Bowel_Disease_UKBS	Cell-type-specific_Regulatory_VariantL2_0	0.00119733	-0.085093	0.127373	-71.0689	106.381	0.478269
Crohns_Disease_UKBS	Cell-type-specific_Regulatory_VariantL2_0	0.00119733	0.139172	0.0686978	116.235	57.3757	0.0250504
Ulcerative_Colitis_UKBS	Cell-type-specific_Regulatory_VariantL2_0	0.00119733	0.220387	0.051873	184.065	43.3239	6.66749e-07
Rheumatoid_Arthritis_UKBS	Cell-type-specific_Regulatory_VariantL2_0	0.00119733	0.109733	0.0238938	91.6481	19.9559	0.00677779
Gout_UKBS	Cell-type-specific_Regulatory_VariantL2_0	0.00119733	0.189349	0.0446345	158.143	37.2783	1.4985e-08
High_Cholesterol_UKBS	Cell-type-specific_Regulatory_VariantL2_0	0.00119733	0.208675	0.036769	174.284	30.7092	1.07756e-08
Insomnia_UKBS	Cell-type-specific_Regulatory_VariantL2_0	0.00119733	1.2929	7.4637	1079.82	6233.61	0.14704
Fluid_Intelligence_Score_UKB	Cell-type-specific_Regulatory_VariantL2_0	0.00119733	0.0425754	0.00859839	35.5586	7.18129	1.70694e-06
Birth_Weight_UKB	Cell-type-specific_Regulatory_VariantL2_0	0.00119733	0.197453	0.0209872	164.911	17.5283	2.54418e-21
Neuroticism_UKB	Cell-type-specific_Regulatory_VariantL2_0	0.00119733	0.00763847	0.00600405	6.37958	5.01453	0.281429
BMI_UKB	Cell-type-specific_Regulatory_VariantL2_0	0.00119733	0.0500875	0.00805611	41.8326	6.72839	2.80231e-09
Body_Fat_Percentage_UKB	Cell-type-specific_Regulatory_VariantL2_0	0.00119733	0.0607654	0.00725859	50.7507	6.0623	6.98856e-15
Balding_Pattern_2_UKB	Cell-type-specific_Regulatory_VariantL2_0	0.00119733	0.0108801	0.0169662	9.08692	14.17	0.558952
Balding_Pattern_3_UKB	Cell-type-specific_Regulatory_VariantL2_0	0.00119733	0.0635176	0.0264688	53.0493	22.1065	0.00324444
Balding_Pattern_4_UKB	Cell-type-specific_Regulatory_VariantL2_0	0.00119733	0.0538125	0.0159136	44.9437	13.2909	0.000221654
Mothers_Age_At_Death_UKB	Cell-type-specific_Regulatory_VariantL2_0	0.00119733	0.0949792	0.026612	79.3257	22.2261	0.000202838
Standing_Height_UKB	Cell-type-specific_Regulatory_VariantL2_0	0.00119733	0.148326	0.0133521	123.881	11.1515	9.32537e-25
Heart_Attack_UKB	Cell-type-specific_Regulatory_VariantL2_0	0.00119733	0.0975619	0.0245517	81.4828	20.5054	3.69595e-05
Deep_Venous_Thrombosis_UKB	Cell-type-specific_Regulatory_VariantL2_0	0.00119733	0.223614	0.0665029	186.76	55.5426	0.000694052
Pulmonary_Embolism_UKB	Cell-type-specific_Regulatory_VariantL2_0	0.00119733	0.202229	0.0749333	168.9	62.5836	0.00436279
Asthma_UKB	Cell-type-specific_Regulatory_VariantL2_0	0.00119733	0.183931	0.0255339	153.618	21.3257	6.54499e-11
Hayfever_UKB	Cell-type-specific_Regulatory_VariantL2_0	0.00119733	0.15189	0.0255643	126.857	21.3511	3.85083e-08
Epilepsy_UKB	Cell-type-specific_Regulatory_VariantL2_0	0.00119733	0.195317	0.177257	163.127	148.044	0.132613
Migraine_UKB	Cell-type-specific_Regulatory_VariantL2_0	0.00119733	0.0354894	0.0826986	29.6404	69.0691	0.674297
