# Supplementary material for: An analytical framework for decoding cell type-specific genetic variation of gene regulation
Source: Nat Commun. 2023 Jun 30;14:3884. doi: 10.1038/s41467-023-39538-7 (PMC10313894; doi:10.1038/s41467-023-39538-7)
Supplement: Supplementary file 10 — Supplementary Data 8 [file 41467_2023_39538_MOESM10_ESM.xlsx]

## Sheet: readme
Columns:	Descriptions:
Complex_phenotype	GWAS traits
Mapped_functional_variant(cell-type-specific)	Huatuo-inferred cell-type-specific functional regulatory variants considered to contribute to the phenotypic variation
Cell_type	Cell types from the Human Cell Landscape(HCL)
Cell_lineage	Cell lineages corresponding to the HCL cell types
PIP_of_the_mapped_variant	Fine-mapping posterior inclusion probability (PIP) of the mapped functional variants at the GWAS locus
Linked_eQTL_or_ieQTL(r2>0.8)	Standard eQTLs or cell cluster-ieQTLs (genome-wide FDR < 0.4) in LD with the mapped functional variants (r2 > 0.8)
Putative_regulated_gene(symbol)	Putative genes (symbol) regulated by the mapped functional variants according to standard eQTLs or cell cluster-ieQTLs
eQTL_or_ieQTL_mapping_tissue	GTEx bulk tissues used for mapping standard eQTLs or cell cluster-ieQTLs
Association_type	The type of genetic associations linked to the mapped functional variants (r2 > 0.8)

## Sheet: GWAS function mapping
Complex_phenotype	Mapped_functional_variant(cell-type-specific)	Cell_type	Cell_lineage	PIP_of_the_mapped_variant	Linked_eQTL_or_ieQTL(r2>0.8)	Putative_regulated_gene(symbol)	eQTL_or_ieQTL_mapping_tissue	Association_type
Asthma_UKB	chr1_161215268_G_T_b38	B cell	Immune	0.909485	chr1_161215268_G_T_b38	FCER1G	Whole Blood	standard eQTL
Asthma_UKB	chr1_161215268_G_T_b38	B cell	Immune	0.909485	chr1_161215268_G_T_b38	NCSTN	Esophagus	landscape-ieQTL
Asthma_UKB	chr1_161215268_G_T_b38	Myeloid progenitor cell	Immune	0.909485	chr1_161215268_G_T_b38	FCER1G	Whole Blood	standard eQTL
Asthma_UKB	chr1_161215268_G_T_b38	NK cell	Immune	0.909485	chr1_161215268_G_T_b38	FCER1G	Whole Blood	standard eQTL
Asthma_UKB	chr1_161215268_G_T_b38	Plasmacytoid dendritic cell	Immune	0.909485	chr1_161215268_G_T_b38	FCER1G	Whole Blood	standard eQTL
Asthma_UKB	chr1_198658523_G_A_b38	Vascular smooth muscle cell	Muscle	0.0185049	-	-	-	-
Asthma_UKB	chr1_203134258_G_A_b38	Endothelial cell	Endothelial	1	-	-	-	-
Asthma_UKB	chr1_203134258_G_A_b38	Ventricle cardiomyocyte	Muscle	1	-	-	-	-
Asthma_UKB	chr1_31714566_A_T_b38	Antigen-presenting Epithelial cell	Immune	1	-	-	-	-
Asthma_UKB	chr1_31714566_A_T_b38	Granulocyte	Immune	1	chr1_31717219_A_G_b38	ADGRB2	Thyroid	standard eQTL and landscape-ieQTL
Asthma_UKB	chr1_31714566_A_T_b38	Proliferating cell	Immune	1	-	-	-	-
Asthma_UKB	chr11_65791795_A_G_b38	Antigen-presenting Epithelial cell	Immune	1	chr11_65784486_A_G_b38	AP5B1	Esophagus	landscape-ieQTL
Asthma_UKB	chr11_65791795_A_G_b38	Granulocyte	Immune	1	chr11_65791795_A_G_b38	OVOL1	Whole Blood	landscape-ieQTL
Asthma_UKB	chr11_65791795_A_G_b38	Granulocyte	Immune	1	chr11_65791795_A_G_b38	ARL2	Whole Blood	landscape-ieQTL
Asthma_UKB	chr11_65791795_A_G_b38	Granulocyte	Immune	1	chr11_65784486_A_G_b38	AP5B1	Esophagus	landscape-ieQTL
Asthma_UKB	chr11_65791795_A_G_b38	Granulocyte	Immune	1	chr11_65791795_A_G_b38	AP5B1	Whole Blood	standard eQTL and landscape-ieQTL
Asthma_UKB	chr11_65791795_A_G_b38	Monocyte	Immune	1	chr11_65791795_A_G_b38	OVOL1	Whole Blood	landscape-ieQTL
Asthma_UKB	chr11_65791795_A_G_b38	Monocyte	Immune	1	chr11_65791795_A_G_b38	ARL2	Whole Blood	landscape-ieQTL
Asthma_UKB	chr11_65791795_A_G_b38	Monocyte	Immune	1	chr11_65784486_A_G_b38	AP5B1	Esophagus	landscape-ieQTL
Asthma_UKB	chr11_65791795_A_G_b38	Monocyte	Immune	1	chr11_65791795_A_G_b38	AP5B1	Whole Blood	standard eQTL and landscape-ieQTL
Asthma_UKB	chr11_65791795_A_G_b38	Monocyte	Immune	1	chr11_65791795_A_G_b38	RP11-867G23.8	Colon - Transverse	landscape-ieQTL
Asthma_UKB	chr11_65791795_A_G_b38	Proliferating cell	Immune	1	chr11_65791795_A_G_b38	OVOL1	Whole Blood	landscape-ieQTL
Asthma_UKB	chr11_65791795_A_G_b38	Proliferating cell	Immune	1	chr11_65791795_A_G_b38	ARL2	Whole Blood	landscape-ieQTL
Asthma_UKB	chr11_65791795_A_G_b38	Proliferating cell	Immune	1	chr11_65791795_A_G_b38	AP5B1	Whole Blood	standard eQTL and landscape-ieQTL
Asthma_UKB	chr12_47810716_C_G_b38	Conventional dendritic cell	Immune	0.287794	-	-	-	-
Asthma_UKB	chr12_47810716_C_G_b38	Endothelial cell	Endothelial	0.287794	-	-	-	-
Asthma_UKB	chr12_47810716_C_G_b38	Pneumocytes	Epithelial	0.287794	chr12_47796486_C_T_b38	RP5-1057I20.5	Lung	standard eQTL
Asthma_UKB	chr12_47810716_C_G_b38	Ventricle cardiomyocyte	Muscle	0.287794	chr12_47792780_T_A_b38	RAPGEF3	Heart	landscape-ieQTL
Asthma_UKB	chr12_57138966_G_C_b38	Esophageal smooth muscle cell	Muscle	0.871977	-	-	-	-
Asthma_UKB	chr12_57138966_G_C_b38	Fast skeletal muscle cell	Muscle	0.871977	-	-	-	-
Asthma_UKB	chr12_57138966_G_C_b38	Mast cell	Immune	0.871977	chr12_57138966_G_C_b38	LRP1	Blood Vessel	standard eQTL
Asthma_UKB	chr12_57138966_G_C_b38	Muscle progenitor cell	Muscle	0.871977	-	-	-	-
Asthma_UKB	chr12_57138966_G_C_b38	Stromal cell	Epithelial	0.871977	chr12_57135660_C_T_b38	MYO1A	Stomach	landscape-ieQTL
Asthma_UKB	chr12_57138966_G_C_b38	Vascular smooth muscle cell	Muscle	0.871977	chr12_57138966_G_C_b38	LRP1	Blood Vessel	standard eQTL
Asthma_UKB	chr19_33227147_G_A_b38	Gastric chief cell	Secretory	1	-	-	-	-
Asthma_UKB	chr19_33227147_G_A_b38	Loop of henle	Epithelial	1	-	-	-	-
Asthma_UKB	chr19_33227147_G_A_b38	Pit cell	Epithelial	1	-	-	-	-
Asthma_UKB	chr19_33227147_G_A_b38	Pneumocytes	Epithelial	1	-	-	-	-
Asthma_UKB	chr19_33227147_G_A_b38	Zona fasciculata cell	Secretory	1	-	-	-	-
Asthma_UKB	chr5_131163642_C_T_b38	Antigen-presenting Epithelial cell	Immune	0.597639	-	-	-	-
Asthma_UKB	chr5_131163642_C_T_b38	Conventional dendritic cell	Immune	0.597639	-	-	-	-
Asthma_UKB	chr5_131163642_C_T_b38	Endothelial cell	Endothelial	0.597639	-	-	-	-
Asthma_UKB	chr5_131163642_C_T_b38	Granulocyte	Immune	0.597639	-	-	-	-
Asthma_UKB	chr5_131163642_C_T_b38	Proliferating cell	Immune	0.597639	-	-	-	-
Asthma_UKB	chr5_131163642_C_T_b38	Thyroid follicular cell	Secretory	0.597639	-	-	-	-
Asthma_UKB	chr5_132369766_C_G_b38	Endothelial cell	Endothelial	1	-	-	-	-
Asthma_UKB	chr6_27807250_C_T_b38	Ventricle cardiomyocyte	Muscle	0.048601	chr6_27349237_AC_A_b38	BTN3A2	Heart	standard eQTL
Asthma_UKB	chr6_27807250_C_T_b38	Zona fasciculata cell	Secretory	0.048601	-	-	-	-
Asthma_UKB	chr6_28091171_G_C_b38	Kuppfer Cell	Immune	0.0440486	-	-	-	-
Asthma_UKB	chr6_28091171_G_C_b38	Thyroid follicular cell	Secretory	0.0440486	-	-	-	-
Asthma_UKB	chr6_29827859_G_A_b38	Pneumocytes	Epithelial	1	chr6_29817129_A_T_b38	HCG4	Lung	standard eQTL
Asthma_UKB	chr6_29827859_G_A_b38	Zona fasciculata cell	Secretory	1	chr6_29831577_A_G_b38	HLA-H	Adrenal Gland	standard eQTL
Asthma_UKB	chr6_30814428_G_C_b38	Antigen-presenting Epithelial cell	Immune	0.0359281	-	-	-	-
Asthma_UKB	chr6_30814428_G_C_b38	Enterocyte	Epithelial	0.0359281	-	-	-	-
Asthma_UKB	chr6_30814428_G_C_b38	Epithelial cell	Epithelial	0.0359281	-	-	-	-
Asthma_UKB	chr6_30814428_G_C_b38	Kerationcyte	Epithelial	0.0359281	-	-	-	-
Asthma_UKB	chr6_30814428_G_C_b38	Luminal cell	Epithelial	0.0359281	-	-	-	-
Asthma_UKB	chr6_30828768_T_C_b38	Endothelial cell	Endothelial	0.00519103	-	-	-	-
Asthma_UKB	chr6_30828768_T_C_b38	Fast skeletal muscle cell	Muscle	0.00519103	-	-	-	-
Asthma_UKB	chr6_30828768_T_C_b38	Mast cell	Immune	0.00519103	-	-	-	-
Asthma_UKB	chr6_30828768_T_C_b38	Muscle progenitor cell	Muscle	0.00519103	-	-	-	-
Asthma_UKB	chr6_30828768_T_C_b38	Smooth muscle cell(general)	Muscle	0.00519103	-	-	-	-
Asthma_UKB	chr6_30828768_T_C_b38	Stromal cell	Epithelial	0.00519103	-	-	-	-
Asthma_UKB	chr6_31738087_C_T_b38	Endothelial cell	Endothelial	0.0202357	-	-	-	-
Asthma_UKB	chr6_31738087_C_T_b38	Esophageal smooth muscle cell	Muscle	0.0202357	chr6_31793436_G_A_b38	C4A	Esophagus	standard eQTL and landscape-ieQTL
Asthma_UKB	chr6_31738087_C_T_b38	Muscle progenitor cell	Muscle	0.0202357	-	-	-	-
Asthma_UKB	chr6_31738087_C_T_b38	Zona fasciculata cell	Secretory	0.0202357	chr6_32112414_G_C_b38	STK19B	Adrenal Gland	standard eQTL and landscape-ieQTL
Asthma_UKBS	chr1_161215268_G_T_b38	B cell	Immune	0.910033	chr1_161215268_G_T_b38	FCER1G	Whole Blood	standard eQTL
Asthma_UKBS	chr1_161215268_G_T_b38	B cell	Immune	0.910033	chr1_161215268_G_T_b38	NCSTN	Esophagus	landscape-ieQTL
Asthma_UKBS	chr1_161215268_G_T_b38	Myeloid progenitor cell	Immune	0.910033	chr1_161215268_G_T_b38	FCER1G	Whole Blood	standard eQTL
Asthma_UKBS	chr1_161215268_G_T_b38	NK cell	Immune	0.910033	chr1_161215268_G_T_b38	FCER1G	Whole Blood	standard eQTL
Asthma_UKBS	chr1_161215268_G_T_b38	Plasmacytoid dendritic cell	Immune	0.910033	chr1_161215268_G_T_b38	FCER1G	Whole Blood	standard eQTL
Asthma_UKBS	chr1_203134258_G_A_b38	Ventricle cardiomyocyte	Muscle	1	-	-	-	-
Asthma_UKBS	chr1_2556224_C_A_b38	Esophageal smooth muscle cell	Muscle	1	chr1_2556224_C_A_b38	FAM213B	Esophagus	landscape-ieQTL
Asthma_UKBS	chr1_2556224_C_A_b38	Esophageal smooth muscle cell	Muscle	1	chr1_2556327_T_C_b38	RP3-395M20.12	Esophagus	standard eQTL and landscape-ieQTL
Asthma_UKBS	chr1_31714566_A_T_b38	Antigen-presenting Epithelial cell	Immune	1	-	-	-	-
Asthma_UKBS	chr1_31714566_A_T_b38	Granulocyte	Immune	1	chr1_31717219_A_G_b38	ADGRB2	Thyroid	standard eQTL and landscape-ieQTL
Asthma_UKBS	chr1_31714566_A_T_b38	Proliferating cell	Immune	1	-	-	-	-
Asthma_UKBS	chr10_8052278_G_A_b38	Esophageal smooth muscle cell	Muscle	1	-	-	-	-
Asthma_UKBS	chr10_8052278_G_A_b38	Thyroid follicular cell	Secretory	1	-	-	-	-
Asthma_UKBS	chr10_8052278_G_A_b38	Vascular smooth muscle cell	Muscle	1	-	-	-	-
Asthma_UKBS	chr11_65791795_A_G_b38	Antigen-presenting Epithelial cell	Immune	1	chr11_65784486_A_G_b38	AP5B1	Esophagus	landscape-ieQTL
Asthma_UKBS	chr11_65791795_A_G_b38	Granulocyte	Immune	1	chr11_65791795_A_G_b38	OVOL1	Whole Blood	landscape-ieQTL
Asthma_UKBS	chr11_65791795_A_G_b38	Granulocyte	Immune	1	chr11_65791795_A_G_b38	ARL2	Whole Blood	landscape-ieQTL
Asthma_UKBS	chr11_65791795_A_G_b38	Granulocyte	Immune	1	chr11_65784486_A_G_b38	AP5B1	Esophagus	landscape-ieQTL
Asthma_UKBS	chr11_65791795_A_G_b38	Granulocyte	Immune	1	chr11_65791795_A_G_b38	AP5B1	Whole Blood	standard eQTL and landscape-ieQTL
Asthma_UKBS	chr11_65791795_A_G_b38	Monocyte	Immune	1	chr11_65791795_A_G_b38	OVOL1	Whole Blood	landscape-ieQTL
Asthma_UKBS	chr11_65791795_A_G_b38	Monocyte	Immune	1	chr11_65791795_A_G_b38	ARL2	Whole Blood	landscape-ieQTL
Asthma_UKBS	chr11_65791795_A_G_b38	Monocyte	Immune	1	chr11_65784486_A_G_b38	AP5B1	Esophagus	landscape-ieQTL
Asthma_UKBS	chr11_65791795_A_G_b38	Monocyte	Immune	1	chr11_65791795_A_G_b38	AP5B1	Whole Blood	standard eQTL and landscape-ieQTL
Asthma_UKBS	chr11_65791795_A_G_b38	Monocyte	Immune	1	chr11_65791795_A_G_b38	RP11-867G23.8	Colon - Transverse	landscape-ieQTL
Asthma_UKBS	chr11_65791795_A_G_b38	Proliferating cell	Immune	1	chr11_65791795_A_G_b38	OVOL1	Whole Blood	landscape-ieQTL
Asthma_UKBS	chr11_65791795_A_G_b38	Proliferating cell	Immune	1	chr11_65791795_A_G_b38	ARL2	Whole Blood	landscape-ieQTL
Asthma_UKBS	chr11_65791795_A_G_b38	Proliferating cell	Immune	1	chr11_65791795_A_G_b38	AP5B1	Whole Blood	standard eQTL and landscape-ieQTL
Asthma_UKBS	chr11_76657283_C_T_b38	B cell	Immune	0.222155	-	-	-	-
Asthma_UKBS	chr11_76657283_C_T_b38	Immune cell	Immune	0.222155	-	-	-	-
Asthma_UKBS	chr11_76657283_C_T_b38	Myeloid progenitor cell	Immune	0.222155	-	-	-	-
Asthma_UKBS	chr11_76657283_C_T_b38	NK cell	Immune	0.222155	-	-	-	-
Asthma_UKBS	chr11_76657283_C_T_b38	Plasmacytoid dendritic cell	Immune	0.222155	-	-	-	-
Asthma_UKBS	chr11_76657283_C_T_b38	T cell	Immune	0.222155	-	-	-	-
Asthma_UKBS	chr12_120914403_G_A_b38	Immune cell	Immune	1	-	-	-	-
Asthma_UKBS	chr12_120914403_G_A_b38	Monocyte	Immune	1	chr12_120850882_A_G_b38	HNF1A	Esophagus	landscape-ieQTL
Asthma_UKBS	chr12_120914403_G_A_b38	Monocyte	Immune	1	chr12_120902336_A_T_b38	SPPL3	Colon - Transverse	standard eQTL
Asthma_UKBS	chr12_120914403_G_A_b38	Myeloid progenitor cell	Immune	1	-	-	-	-
Asthma_UKBS	chr12_120914403_G_A_b38	NK cell	Immune	1	-	-	-	-
Asthma_UKBS	chr12_120914403_G_A_b38	Plasmacytoid dendritic cell	Immune	1	-	-	-	-
Asthma_UKBS	chr12_47810716_C_G_b38	Conventional dendritic cell	Immune	0.265198	-	-	-	-
Asthma_UKBS	chr12_47810716_C_G_b38	Pneumocytes	Epithelial	0.265198	chr12_47796486_C_T_b38	RP5-1057I20.5	Lung	standard eQTL
Asthma_UKBS	chr12_47810716_C_G_b38	Ventricle cardiomyocyte	Muscle	0.265198	chr12_47792780_T_A_b38	RAPGEF3	Heart	landscape-ieQTL
Asthma_UKBS	chr17_42683904_A_C_b38	Pit cell	Epithelial	1	-	-	-	-
Asthma_UKBS	chr17_42683904_A_C_b38	Zona fasciculata cell	Secretory	1	-	-	-	-
Asthma_UKBS	chr17_42684957_A_G_b38	Esophageal smooth muscle cell	Muscle	1	chr17_42645388_G_T_b38	TUBG2	Esophagus	standard eQTL and landscape-ieQTL
Asthma_UKBS	chr17_42684957_A_G_b38	Esophageal smooth muscle cell	Muscle	1	chr17_42683904_A_C_b38	DHX58	Esophagus	standard eQTL
Asthma_UKBS	chr17_42684957_A_G_b38	Esophageal smooth muscle cell	Muscle	1	chr17_42683904_A_C_b38	CNTNAP1	Esophagus	standard eQTL
Asthma_UKBS	chr17_42684957_A_G_b38	Esophageal smooth muscle cell	Muscle	1	chr17_42665430_G_A_b38	FAM134C	Esophagus	landscape-ieQTL
Asthma_UKBS	chr17_42684957_A_G_b38	Vascular smooth muscle cell	Muscle	1	-	-	-	-
Asthma_UKBS	chr17_44940457_C_T_b38	Luminal cell	Epithelial	0.304148	-	-	-	-
Asthma_UKBS	chr17_47843212_T_C_b38	B cell	Immune	0.879131	chr17_47827612_C_T_b38	SP6	Esophagus	standard eQTL
Asthma_UKBS	chr17_47843212_T_C_b38	B cell	Immune	0.879131	chr17_47827612_C_T_b38	MRPL10	Adrenal Gland	landscape-ieQTL
Asthma_UKBS	chr17_47843212_T_C_b38	Conventional dendritic cell	Immune	0.879131	-	-	-	-
Asthma_UKBS	chr17_47843212_T_C_b38	Granulocyte	Immune	0.879131	chr17_47827612_C_T_b38	MRPL10	Adrenal Gland	landscape-ieQTL
Asthma_UKBS	chr17_47843212_T_C_b38	Granulocyte	Immune	0.879131	chr17_47827612_C_T_b38	SP6	Esophagus	standard eQTL
Asthma_UKBS	chr17_47843212_T_C_b38	Proliferating cell	Immune	0.879131	-	-	-	-
Asthma_UKBS	chr17_47843212_T_C_b38	T cell	Immune	0.879131	chr17_47827612_C_T_b38	MRPL10	Adrenal Gland	landscape-ieQTL
Asthma_UKBS	chr17_47843212_T_C_b38	Ventricle cardiomyocyte	Muscle	0.879131	-	-	-	-
Asthma_UKBS	chr19_33227147_G_A_b38	Gastric chief cell	Secretory	1	-	-	-	-
Asthma_UKBS	chr19_33227147_G_A_b38	Loop of henle	Epithelial	1	-	-	-	-
Asthma_UKBS	chr19_33227147_G_A_b38	Pit cell	Epithelial	1	-	-	-	-
Asthma_UKBS	chr19_33227147_G_A_b38	Pneumocytes	Epithelial	1	-	-	-	-
Asthma_UKBS	chr19_33227147_G_A_b38	Zona fasciculata cell	Secretory	1	-	-	-	-
Asthma_UKBS	chr20_30289757_G_A_b38	Esophageal smooth muscle cell	Muscle	1	-	-	-	-
Asthma_UKBS	chr20_30289757_G_A_b38	Fast skeletal muscle cell	Muscle	1	-	-	-	-
Asthma_UKBS	chr20_30289757_G_A_b38	Mast cell	Immune	1	-	-	-	-
Asthma_UKBS	chr20_30289757_G_A_b38	Muscle progenitor cell	Muscle	1	-	-	-	-
Asthma_UKBS	chr20_30289757_G_A_b38	Proximal tubule cell	Epithelial	1	-	-	-	-
Asthma_UKBS	chr20_30289757_G_A_b38	Thyroid follicular cell	Secretory	1	-	-	-	-
Asthma_UKBS	chr20_30289757_G_A_b38	Vascular smooth muscle cell	Muscle	1	-	-	-	-
Asthma_UKBS	chr20_30289757_G_A_b38	Zona fasciculata cell	Secretory	1	-	-	-	-
Asthma_UKBS	chr5_131163642_C_T_b38	Antigen-presenting Epithelial cell	Immune	0.673205	-	-	-	-
Asthma_UKBS	chr5_131163642_C_T_b38	Conventional dendritic cell	Immune	0.673205	-	-	-	-
Asthma_UKBS	chr5_131163642_C_T_b38	Granulocyte	Immune	0.673205	-	-	-	-
Asthma_UKBS	chr5_131163642_C_T_b38	Proliferating cell	Immune	0.673205	-	-	-	-
Asthma_UKBS	chr5_131163642_C_T_b38	Thyroid follicular cell	Secretory	0.673205	-	-	-	-
Asthma_UKBS	chr6_27807250_C_T_b38	Ventricle cardiomyocyte	Muscle	0.0501717	chr6_27349237_AC_A_b38	BTN3A2	Heart	standard eQTL
Asthma_UKBS	chr6_27807250_C_T_b38	Zona fasciculata cell	Secretory	0.0501717	-	-	-	-
Asthma_UKBS	chr6_28091171_G_C_b38	Kuppfer Cell	Immune	0.0446673	-	-	-	-
Asthma_UKBS	chr6_28091171_G_C_b38	Thyroid follicular cell	Secretory	0.0446673	-	-	-	-
Asthma_UKBS	chr6_30814428_G_C_b38	Antigen-presenting Epithelial cell	Immune	0.0273659	-	-	-	-
Asthma_UKBS	chr6_30814428_G_C_b38	Enterocyte	Epithelial	0.0273659	-	-	-	-
Asthma_UKBS	chr6_30814428_G_C_b38	Epithelial cell	Epithelial	0.0273659	-	-	-	-
Asthma_UKBS	chr6_30814428_G_C_b38	Kerationcyte	Epithelial	0.0273659	-	-	-	-
Asthma_UKBS	chr6_30814428_G_C_b38	Luminal cell	Epithelial	0.0273659	-	-	-	-
Asthma_UKBS	chr6_31750619_C_G_b38	Antigen-presenting Epithelial cell	Immune	0.024003	chr6_31793436_G_A_b38	C4A	Esophagus	standard eQTL and landscape-ieQTL
Asthma_UKBS	chr6_31750619_C_G_b38	Granulocyte	Immune	0.024003	chr6_31777687_G_A_b38	CYP21A1P	Liver	standard eQTL
Asthma_UKBS	chr6_31750619_C_G_b38	Granulocyte	Immune	0.024003	chr6_32431064_A_G_b38	C4A	Heart	standard eQTL
Asthma_UKBS	chr6_31750619_C_G_b38	Granulocyte	Immune	0.024003	chr6_31787053_T_C_b38	C4A	Liver	standard eQTL
Asthma_UKBS	chr6_31750619_C_G_b38	Monocyte	Immune	0.024003	chr6_32469977_G_A_b38	CYP21A1P	Blood Vessel	standard eQTL
Asthma_UKBS	chr6_31750619_C_G_b38	Monocyte	Immune	0.024003	chr6_32469977_G_A_b38	C4A	Blood Vessel	standard eQTL
Asthma_UKBS	chr6_31750619_C_G_b38	Monocyte	Immune	0.024003	chr6_31793436_G_A_b38	C4A	Esophagus	standard eQTL and landscape-ieQTL
Asthma_UKBS	chr6_31750619_C_G_b38	Monocyte	Immune	0.024003	chr6_32431064_A_G_b38	C4A	Heart	standard eQTL
Asthma_UKBS	chr6_31750619_C_G_b38	Monocyte	Immune	0.024003	chr6_31777687_G_A_b38	C4A	Lung	standard eQTL
Asthma_UKBS	chr6_31750619_C_G_b38	Proliferating cell	Immune	0.024003	-	-	-	-
Balding_Pattern_4_UKB	chr16_67826734_C_T_b38	Fast skeletal muscle cell	Muscle	0.0268171	-	-	-	-
Balding_Pattern_4_UKB	chr16_67826734_C_T_b38	Muscle progenitor cell	Muscle	0.0268171	-	-	-	-
Balding_Pattern_4_UKB	chr16_67958261_A_G_b38	Gastrointestinal smooth muscle cell	Muscle	0.0446182	chr16_67970655_A_T_b38	THAP11	Colon - Sigmoid	landscape-ieQTL
Balding_Pattern_4_UKB	chr16_67958261_A_G_b38	Gastrointestinal smooth muscle cell	Muscle	0.0446182	chr16_67767024_G_C_b38	RP11-361L15.5	Colon - Transverse	landscape-ieQTL
Balding_Pattern_4_UKB	chr16_67987565_G_C_b38	Vascular smooth muscle cell	Muscle	0.444162	chr16_67864894_G_A_b38	SLC7A6	Blood Vessel	landscape-ieQTL
Balding_Pattern_4_UKB	chr16_67987565_G_C_b38	Vascular smooth muscle cell	Muscle	0.444162	chr16_67940050_G_A_b38	CTD-2012K14.7	Blood Vessel	landscape-ieQTL
Balding_Pattern_4_UKB	chr16_67987565_G_C_b38	Vascular smooth muscle cell	Muscle	0.444162	chr16_67987565_G_C_b38	RP11-297D21.4	Blood Vessel	landscape-ieQTL
Balding_Pattern_4_UKB	chr16_67987565_G_C_b38	Vascular smooth muscle cell	Muscle	0.444162	chr16_67864894_G_A_b38	RP11-96D1.8	Blood Vessel	standard eQTL and landscape-ieQTL
Balding_Pattern_4_UKB	chr16_89674201_T_C_b38	Ventricle cardiomyocyte	Muscle	1	-	-	-	-
Balding_Pattern_4_UKB	chr17_2295598_T_C_b38	Vascular smooth muscle cell	Muscle	0.229785	-	-	-	-
Balding_Pattern_4_UKB	chr2_218879152_G_A_b38	Smooth muscle cell(general)	Muscle	0.037668	-	-	-	-
Balding_Pattern_4_UKB	chr3_139391644_A_G_b38	Vascular smooth muscle cell	Muscle	0.0198665	-	-	-	-
Balding_Pattern_4_UKB	chr6_16752633_C_G_b38	Vascular smooth muscle cell	Muscle	0.22033	-	-	-	-
Balding_Pattern_4_UKB	chr9_211762_C_G_b38	Smooth muscle cell(general)	Muscle	1	-	-	-	-
Balding_Pattern_4_UKB	chr9_211762_C_G_b38	Ventricle cardiomyocyte	Muscle	1	-	-	-	-
Birth_Weight	chr10_986628_A_C_b38	Epithelial cell	Epithelial	1	chr10_974590_C_T_b38	RP11-363N22.3	Esophagus	landscape-ieQTL
Birth_Weight	chr10_986628_A_C_b38	Kerationcyte	Epithelial	1	chr10_974590_C_T_b38	RP11-363N22.3	Esophagus	landscape-ieQTL
Birth_Weight	chr10_986628_A_C_b38	Luminal cell	Epithelial	1	-	-	-	-
Birth_Weight	chr11_117133033_G_A_b38	B cell	Immune	1	-	-	-	-
Birth_Weight	chr11_117133033_G_A_b38	Myeloid progenitor cell	Immune	1	-	-	-	-
Birth_Weight	chr11_117133033_G_A_b38	NK cell	Immune	1	-	-	-	-
Birth_Weight	chr11_117133033_G_A_b38	Plasmacytoid dendritic cell	Immune	1	-	-	-	-
Birth_Weight	chr11_117133033_G_A_b38	T cell	Immune	1	chr11_117148294_C_T_b38	PCSK7	Lung	standard eQTL
Birth_Weight	chr11_117133033_G_A_b38	T cell	Immune	1	chr11_117146108_T_G_b38	RP11-109L13.1	Lung	standard eQTL
Birth_Weight	chr12_111394189_A_G_b38	Antigen-presenting Epithelial cell	Immune	0.131629	-	-	-	-
Birth_Weight	chr12_111394189_A_G_b38	Endothelial cell	Endothelial	0.131629	-	-	-	-
Birth_Weight	chr12_111394189_A_G_b38	Epithelial cell	Epithelial	0.131629	-	-	-	-
Birth_Weight	chr12_111394189_A_G_b38	Kerationcyte	Epithelial	0.131629	-	-	-	-
Birth_Weight	chr12_111394189_A_G_b38	Loop of henle	Epithelial	0.131629	-	-	-	-
Birth_Weight	chr12_111394189_A_G_b38	Luminal cell	Epithelial	0.131629	-	-	-	-
Birth_Weight	chr12_111394189_A_G_b38	Smooth muscle cell(general)	Muscle	0.131629	-	-	-	-
Birth_Weight	chr12_111399481_A_G_b38	Conventional dendritic cell	Immune	0.0678037	chr12_111380833_T_C_b38	SH2B3	Whole Blood	landscape-ieQTL
Birth_Weight	chr12_111399481_A_G_b38	Endothelial cell	Endothelial	0.0678037	-	-	-	-
Birth_Weight	chr12_111399481_A_G_b38	Granulocyte	Immune	0.0678037	chr12_111380833_T_C_b38	SH2B3	Whole Blood	landscape-ieQTL
Birth_Weight	chr12_111399481_A_G_b38	Kuppfer Cell	Immune	0.0678037	-	-	-	-
Birth_Weight	chr12_111399481_A_G_b38	Monocyte	Immune	0.0678037	chr12_111380833_T_C_b38	SH2B3	Whole Blood	landscape-ieQTL
Birth_Weight	chr16_15052204_T_C_b38	Conventional dendritic cell	Immune	1	chr16_15031584_T_G_b38	NPIPA5	Whole Blood	standard eQTL
Birth_Weight	chr16_15052204_T_C_b38	Endothelial cell	Endothelial	1	-	-	-	-
Birth_Weight	chr16_15052204_T_C_b38	Monocyte	Immune	1	chr16_15030470_T_C_b38	PDXDC1	Blood Vessel	standard eQTL
Birth_Weight	chr16_15052204_T_C_b38	Monocyte	Immune	1	chr16_15040032_T_G_b38	PLA2G10	Esophagus	landscape-ieQTL
Birth_Weight	chr16_15052204_T_C_b38	Monocyte	Immune	1	chr16_15040032_T_G_b38	NTAN1	Esophagus	standard eQTL
Birth_Weight	chr16_15052204_T_C_b38	Monocyte	Immune	1	chr16_15036737_A_G_b38	NTAN1	Stomach	standard eQTL and landscape-ieQTL
Birth_Weight	chr16_15052204_T_C_b38	Monocyte	Immune	1	chr16_15048911_A_G_b38	PKD1P6	Esophagus	standard eQTL and landscape-ieQTL
Birth_Weight	chr16_15052204_T_C_b38	Monocyte	Immune	1	chr16_15030470_T_C_b38	RP11-958N24.1	Esophagus	landscape-ieQTL
Birth_Weight	chr16_15052204_T_C_b38	Monocyte	Immune	1	chr16_15031584_T_G_b38	NPIPA5	Whole Blood	standard eQTL
Birth_Weight	chr16_15052204_T_C_b38	Monocyte	Immune	1	chr16_15047188_T_C_b38	NPIPA3	Blood Vessel	landscape-ieQTL
Birth_Weight	chr16_15052204_T_C_b38	Monocyte	Immune	1	chr16_15042762_T_A_b38	RP11-72I8.1	Blood Vessel	standard eQTL
Birth_Weight	chr16_15052204_T_C_b38	Monocyte	Immune	1	chr16_15045160_A_G_b38	RP11-72I8.1	Heart	standard eQTL
Birth_Weight	chr16_15052204_T_C_b38	Pneumocytes	Epithelial	1	-	-	-	-
Birth_Weight	chr16_15052204_T_C_b38	Ventricle cardiomyocyte	Muscle	1	chr16_15045160_A_G_b38	RP11-72I8.1	Heart	standard eQTL
Birth_Weight	chr17_17699663_T_A_b38	Endothelial cell	Endothelial	1	chr17_17676547_G_C_b38	RAI1	Esophagus	landscape-ieQTL
Birth_Weight	chr17_17699663_T_A_b38	Endothelial cell	Endothelial	1	chr17_17676547_G_C_b38	RAI1	Esophagus	landscape-ieQTL
Birth_Weight	chr17_17699663_T_A_b38	Smooth muscle cell(general)	Muscle	1	-	-	-	-
Birth_Weight	chr17_17699663_T_A_b38	Stromal cell	Epithelial	1	chr17_17676547_G_C_b38	RAI1	Esophagus	landscape-ieQTL
Birth_Weight	chr17_50508193_T_C_b38	B cell	Immune	1	chr17_50511060_G_GA_b38	MYCBPAP	Whole Blood	standard eQTL
Birth_Weight	chr17_50508193_T_C_b38	Myeloid progenitor cell	Immune	1	chr17_50511060_G_GA_b38	MYCBPAP	Whole Blood	standard eQTL
Birth_Weight	chr17_50508193_T_C_b38	NK cell	Immune	1	chr17_50511060_G_GA_b38	MYCBPAP	Whole Blood	standard eQTL
Birth_Weight	chr17_50508193_T_C_b38	Plasmacytoid dendritic cell	Immune	1	chr17_50511060_G_GA_b38	MYCBPAP	Whole Blood	standard eQTL
Birth_Weight	chr17_7261244_C_T_b38	Pneumocytes	Epithelial	1	-	-	-	-
Birth_Weight	chr17_7261244_C_T_b38	Proximal tubule cell	Epithelial	1	-	-	-	-
Birth_Weight	chr17_7329692_C_A_b38	B cell	Immune	0.0949928	chr17_7329882_T_C_b38	NEURL4	Whole Blood	standard eQTL
Birth_Weight	chr17_7329692_C_A_b38	Hepatocyte	Epithelial	0.0949928	-	-	-	-
Birth_Weight	chr17_7332856_G_A_b38	B cell	Immune	0.0416721	chr17_7330435_A_G_b38	ELP5	Colon - Transverse	landscape-ieQTL
Birth_Weight	chr17_7332856_G_A_b38	B cell	Immune	0.0416721	chr17_7329882_T_C_b38	NEURL4	Whole Blood	standard eQTL
Birth_Weight	chr17_7332856_G_A_b38	Myeloid progenitor cell	Immune	0.0416721	chr17_7329882_T_C_b38	NEURL4	Whole Blood	standard eQTL
Birth_Weight	chr17_7332856_G_A_b38	NK cell	Immune	0.0416721	chr17_7329882_T_C_b38	NEURL4	Whole Blood	standard eQTL
Birth_Weight	chr17_7332856_G_A_b38	Plasmacytoid dendritic cell	Immune	0.0416721	chr17_7329882_T_C_b38	NEURL4	Whole Blood	standard eQTL
Birth_Weight	chr17_7332856_G_A_b38	T cell	Immune	0.0416721	chr17_7330435_A_G_b38	ELP5	Colon - Transverse	landscape-ieQTL
Birth_Weight	chr17_7332856_G_A_b38	T cell	Immune	0.0416721	chr17_7329882_T_C_b38	NEURL4	Whole Blood	standard eQTL
Birth_Weight	chr22_41699900_A_C_b38	Esophageal smooth muscle cell	Muscle	0.019089	chr22_41747049_T_TATAATA_b38	PMM1	Esophagus	standard eQTL and landscape-ieQTL
Birth_Weight	chr22_41699900_A_C_b38	Esophageal smooth muscle cell	Muscle	0.019089	chr22_41791195_C_T_b38	DESI1	Esophagus	landscape-ieQTL
Birth_Weight	chr22_41699900_A_C_b38	Pit cell	Epithelial	0.019089	-	-	-	-
Birth_Weight	chr3_157088642_T_C_b38	Granulocyte	Immune	0.102536	-	-	-	-
Birth_Weight	chr3_157088642_T_C_b38	Mast cell	Immune	0.102536	chr3_157089639_G_A_b38	LINC00881	Esophagus	standard eQTL and landscape-ieQTL
Birth_Weight	chr3_157088642_T_C_b38	Proliferating cell	Immune	0.102536	-	-	-	-
Birth_Weight	chr3_157088642_T_C_b38	Ventricle cardiomyocyte	Muscle	0.102536	-	-	-	-
Birth_Weight	chr3_157105415_T_C_b38	B cell	Immune	1	-	-	-	-
Birth_Weight	chr3_157105415_T_C_b38	Myeloid progenitor cell	Immune	1	-	-	-	-
Birth_Weight	chr3_157105415_T_C_b38	Plasmacytoid dendritic cell	Immune	1	-	-	-	-
Birth_Weight	chr3_157105415_T_C_b38	T cell	Immune	1	-	-	-	-
Birth_Weight	chr7_23545083_C_T_b38	Acinar cell of pancrease	Epithelial	0.267777	-	-	-	-
Birth_Weight	chr7_23545083_C_T_b38	Ductal cell	Epithelial	0.267777	-	-	-	-
Birth_Weight	chr7_23545083_C_T_b38	Epithelial cell	Epithelial	0.267777	chr7_23544903_C_A_b38	CCDC126	Esophagus	landscape-ieQTL
Birth_Weight	chr7_23545083_C_T_b38	Gastrointestinal smooth muscle cell	Muscle	0.267777	-	-	-	-
Birth_Weight	chr7_23545083_C_T_b38	Kerationcyte	Epithelial	0.267777	chr7_23544903_C_A_b38	CCDC126	Esophagus	landscape-ieQTL
Birth_Weight	chr7_23545083_C_T_b38	Loop of henle	Epithelial	0.267777	-	-	-	-
Birth_Weight	chr7_23545083_C_T_b38	Luminal cell	Epithelial	0.267777	-	-	-	-
Birth_Weight	chr7_23545083_C_T_b38	Pit cell	Epithelial	0.267777	-	-	-	-
Birth_Weight	chr7_23545083_C_T_b38	Proximal tubule cell	Epithelial	0.267777	-	-	-	-
Birth_Weight	chr7_73543240_A_G_b38	Antigen-presenting Epithelial cell	Immune	0.0444903	chr7_73593276_T_C_b38	MLXIPL	Esophagus	landscape-ieQTL
Birth_Weight	chr7_73543240_A_G_b38	Endothelial cell	Endothelial	0.0444903	chr7_73593276_T_C_b38	MLXIPL	Esophagus	landscape-ieQTL
Birth_Weight	chr7_73543240_A_G_b38	Endothelial cell	Endothelial	0.0444903	chr7_73593276_T_C_b38	MLXIPL	Esophagus	landscape-ieQTL
Birth_Weight	chr7_73543240_A_G_b38	Endothelial cell	Endothelial	0.0444903	chr7_73593276_T_C_b38	MLXIPL	Esophagus	landscape-ieQTL
Birth_Weight	chr7_73543240_A_G_b38	Pneumocytes	Epithelial	0.0444903	-	-	-	-
Birth_Weight	chr7_73636428_G_A_b38	Conventional dendritic cell	Immune	0.0895797	chr7_73601636_T_C_b38	ABHD11	Thyroid	landscape-ieQTL
Birth_Weight	chr7_73636428_G_A_b38	Endothelial cell	Endothelial	0.0895797	-	-	-	-
Birth_Weight	chr7_73636428_G_A_b38	Granulocyte	Immune	0.0895797	-	-	-	-
Birth_Weight	chr7_73636428_G_A_b38	Kuppfer Cell	Immune	0.0895797	-	-	-	-
Birth_Weight	chr7_73636428_G_A_b38	Monocyte	Immune	0.0895797	chr7_73642342_C_CTATT_b38	MLXIPL	Esophagus	landscape-ieQTL
Birth_Weight	chr7_73636428_G_A_b38	Proliferating cell	Immune	0.0895797	-	-	-	-
Birth_Weight_UKB	chr10_69215625_C_T_b38	Immune cell	Immune	1	-	-	-	-
Birth_Weight_UKB	chr10_69215625_C_T_b38	Kuppfer Cell	Immune	1	-	-	-	-
Birth_Weight_UKB	chr11_122649271_C_A_b38	Fast skeletal muscle cell	Muscle	0.0168498	-	-	-	-
Birth_Weight_UKB	chr11_122649271_C_A_b38	Mast cell	Immune	0.0168498	chr11_122648573_T_G_b38	UBASH3B	Adipose - Visceral (Omentum)	standard eQTL
Birth_Weight_UKB	chr11_122649271_C_A_b38	Muscle progenitor cell	Muscle	0.0168498	-	-	-	-
Birth_Weight_UKB	chr11_122649271_C_A_b38	Ventricle cardiomyocyte	Muscle	0.0168498	-	-	-	-
Birth_Weight_UKB	chr11_122653960_A_G_b38	Fast skeletal muscle cell	Muscle	0.0496564	-	-	-	-
Birth_Weight_UKB	chr11_122653960_A_G_b38	Mast cell	Immune	0.0496564	chr11_122649850_A_G_b38	UBASH3B	Adipose - Visceral (Omentum)	standard eQTL
Birth_Weight_UKB	chr11_122653960_A_G_b38	Muscle progenitor cell	Muscle	0.0496564	-	-	-	-
Birth_Weight_UKB	chr11_122653960_A_G_b38	Stromal cell	Epithelial	0.0496564	chr11_122653960_A_G_b38	UBASH3B	Esophagus	standard eQTL and landscape-ieQTL
Birth_Weight_UKB	chr11_122653960_A_G_b38	Stromal cell	Epithelial	0.0496564	chr11_122649850_A_G_b38	UBASH3B	Adipose - Visceral (Omentum)	standard eQTL
Birth_Weight_UKB	chr11_32417207_C_T_b38	Acinar cell of pancrease	Epithelial	0.277586	-	-	-	-
Birth_Weight_UKB	chr11_32417207_C_T_b38	Ductal cell	Epithelial	0.277586	-	-	-	-
Birth_Weight_UKB	chr11_32417207_C_T_b38	Enterocyte	Epithelial	0.277586	-	-	-	-
Birth_Weight_UKB	chr11_32417207_C_T_b38	Gastrointestinal smooth muscle cell	Muscle	0.277586	-	-	-	-
Birth_Weight_UKB	chr11_32417207_C_T_b38	Hepatocyte	Epithelial	0.277586	-	-	-	-
Birth_Weight_UKB	chr11_32417207_C_T_b38	Loop of henle	Epithelial	0.277586	-	-	-	-
Birth_Weight_UKB	chr11_32417207_C_T_b38	Pit cell	Epithelial	0.277586	-	-	-	-
Birth_Weight_UKB	chr11_32417207_C_T_b38	Proximal tubule cell	Epithelial	0.277586	-	-	-	-
Birth_Weight_UKB	chr11_47372787_T_C_b38	Kerationcyte	Epithelial	0.0660421	chr11_47362932_A_AT_b38	MTCH2	Esophagus	landscape-ieQTL
Birth_Weight_UKB	chr11_47372787_T_C_b38	Kerationcyte	Epithelial	0.0660421	chr11_47399583_A_ACTCCTGACGT_b38	AMBRA1	Esophagus	landscape-ieQTL
Birth_Weight_UKB	chr11_47372787_T_C_b38	Kerationcyte	Epithelial	0.0660421	chr11_47408641_T_TCGC_b38	PTPRJ	Esophagus	landscape-ieQTL
Birth_Weight_UKB	chr11_47372787_T_C_b38	Kerationcyte	Epithelial	0.0660421	chr11_47416731_A_C_b38	CELF1	Esophagus	landscape-ieQTL
Birth_Weight_UKB	chr11_47372787_T_C_b38	Kerationcyte	Epithelial	0.0660421	chr11_47357576_CTT_C_b38	SLC39A13	Esophagus	standard eQTL and landscape-ieQTL
Birth_Weight_UKB	chr11_47372787_T_C_b38	Kerationcyte	Epithelial	0.0660421	chr11_47358095_A_C_b38	C1QTNF4	Esophagus	standard eQTL and landscape-ieQTL
Birth_Weight_UKB	chr11_47372787_T_C_b38	Kerationcyte	Epithelial	0.0660421	chr11_47416731_A_C_b38	NDUFS3	Esophagus	landscape-ieQTL
Birth_Weight_UKB	chr12_111394189_A_G_b38	Antigen-presenting Epithelial cell	Immune	0.122645	-	-	-	-
Birth_Weight_UKB	chr12_111394189_A_G_b38	Epithelial cell	Epithelial	0.122645	-	-	-	-
Birth_Weight_UKB	chr12_111394189_A_G_b38	Kerationcyte	Epithelial	0.122645	-	-	-	-
Birth_Weight_UKB	chr12_111394189_A_G_b38	Loop of henle	Epithelial	0.122645	-	-	-	-
Birth_Weight_UKB	chr12_111394189_A_G_b38	Luminal cell	Epithelial	0.122645	-	-	-	-
Birth_Weight_UKB	chr12_111394189_A_G_b38	Smooth muscle cell(general)	Muscle	0.122645	-	-	-	-
Birth_Weight_UKB	chr12_111399481_A_G_b38	Conventional dendritic cell	Immune	0.0862118	chr12_111380833_T_C_b38	SH2B3	Whole Blood	landscape-ieQTL
Birth_Weight_UKB	chr12_111399481_A_G_b38	Granulocyte	Immune	0.0862118	chr12_111380833_T_C_b38	SH2B3	Whole Blood	landscape-ieQTL
Birth_Weight_UKB	chr12_111399481_A_G_b38	Kuppfer Cell	Immune	0.0862118	-	-	-	-
Birth_Weight_UKB	chr12_111399481_A_G_b38	Monocyte	Immune	0.0862118	chr12_111380833_T_C_b38	SH2B3	Whole Blood	landscape-ieQTL
Birth_Weight_UKB	chr12_8774210_A_T_b38	Fast skeletal muscle cell	Muscle	1	-	-	-	-
Birth_Weight_UKB	chr12_8774210_A_T_b38	Muscle progenitor cell	Muscle	1	-	-	-	-
Birth_Weight_UKB	chr12_8774210_A_T_b38	Vascular smooth muscle cell	Muscle	1	-	-	-	-
Birth_Weight_UKB	chr15_90885725_C_T_b38	Conventional dendritic cell	Immune	0.0497567	-	-	-	-
Birth_Weight_UKB	chr15_90885725_C_T_b38	Immune cell	Immune	0.0497567	-	-	-	-
Birth_Weight_UKB	chr15_90885725_C_T_b38	Kuppfer Cell	Immune	0.0497567	-	-	-	-
Birth_Weight_UKB	chr15_90885725_C_T_b38	Monocyte	Immune	0.0497567	-	-	-	-
Birth_Weight_UKB	chr15_90885725_C_T_b38	Proliferating cell	Immune	0.0497567	-	-	-	-
Birth_Weight_UKB	chr16_68270489_C_A_b38	Antigen-presenting Epithelial cell	Immune	0.399065	-	-	-	-
Birth_Weight_UKB	chr16_68284282_G_A_b38	B cell	Immune	0.0873224	-	-	-	-
Birth_Weight_UKB	chr16_68284282_G_A_b38	Myeloid progenitor cell	Immune	0.0873224	-	-	-	-
Birth_Weight_UKB	chr16_68284282_G_A_b38	NK cell	Immune	0.0873224	-	-	-	-
Birth_Weight_UKB	chr16_68284282_G_A_b38	Plasmacytoid dendritic cell	Immune	0.0873224	-	-	-	-
Birth_Weight_UKB	chr16_68284402_C_T_b38	B cell	Immune	0.0867257	chr16_68338869_C_T_b38	RANBP10	Esophagus	standard eQTL
Birth_Weight_UKB	chr16_68284402_C_T_b38	Hepatocyte	Epithelial	0.0867257	-	-	-	-
Birth_Weight_UKB	chr16_68284402_C_T_b38	Myeloid progenitor cell	Immune	0.0867257	-	-	-	-
Birth_Weight_UKB	chr16_68284402_C_T_b38	NK cell	Immune	0.0867257	-	-	-	-
Birth_Weight_UKB	chr16_68284402_C_T_b38	Plasmacytoid dendritic cell	Immune	0.0867257	-	-	-	-
Birth_Weight_UKB	chr16_68284402_C_T_b38	T cell	Immune	0.0867257	-	-	-	-
Birth_Weight_UKB	chr17_30297588_C_A_b38	Immune cell	Immune	0.0413609	-	-	-	-
Birth_Weight_UKB	chr17_30297588_C_A_b38	Kuppfer Cell	Immune	0.0413609	-	-	-	-
Birth_Weight_UKB	chr17_30297588_C_A_b38	NK cell	Immune	0.0413609	-	-	-	-
Birth_Weight_UKB	chr17_30297588_C_A_b38	Plasmacytoid dendritic cell	Immune	0.0413609	-	-	-	-
Birth_Weight_UKB	chr17_39625596_A_G_b38	Esophageal smooth muscle cell	Muscle	0.884749	chr17_39625596_A_G_b38	PPP1R1B	Esophagus	standard eQTL and landscape-ieQTL
Birth_Weight_UKB	chr17_39625596_A_G_b38	Fast skeletal muscle cell	Muscle	0.884749	-	-	-	-
Birth_Weight_UKB	chr17_39625596_A_G_b38	Mast cell	Immune	0.884749	chr17_39625596_A_G_b38	PPP1R1B	Esophagus	standard eQTL and landscape-ieQTL
Birth_Weight_UKB	chr17_39625596_A_G_b38	Muscle progenitor cell	Muscle	0.884749	-	-	-	-
Birth_Weight_UKB	chr17_39625596_A_G_b38	Stromal cell	Epithelial	0.884749	chr17_39625596_A_G_b38	PPP1R1B	Esophagus	standard eQTL and landscape-ieQTL
Birth_Weight_UKB	chr17_39625596_A_G_b38	Stromal cell	Epithelial	0.884749	chr17_39638098_T_A_b38	IKZF3	Colon - Transverse	landscape-ieQTL
Birth_Weight_UKB	chr19_55503257_G_A_b38	Immune cell	Immune	0.999941	-	-	-	-
Birth_Weight_UKB	chr19_55503257_G_A_b38	Kuppfer Cell	Immune	0.999941	-	-	-	-
Birth_Weight_UKB	chr19_55503257_G_A_b38	Myeloid progenitor cell	Immune	0.999941	-	-	-	-
Birth_Weight_UKB	chr19_55503257_G_A_b38	NK cell	Immune	0.999941	-	-	-	-
Birth_Weight_UKB	chr20_35432561_T_A_b38	B cell	Immune	0.196445	chr20_35431353_A_T_b38	PHF20	Whole Blood	landscape-ieQTL
Birth_Weight_UKB	chr20_35432561_T_A_b38	B cell	Immune	0.196445	chr20_35430785_G_C_b38	SPAG4	Esophagus	landscape-ieQTL
Birth_Weight_UKB	chr20_35432561_T_A_b38	B cell	Immune	0.196445	chr20_35434398_T_C_b38	ROMO1	Whole Blood	landscape-ieQTL
Birth_Weight_UKB	chr20_35432561_T_A_b38	B cell	Immune	0.196445	chr20_35432489_C_A_b38	RBM39	Liver	landscape-ieQTL
Birth_Weight_UKB	chr20_35432561_T_A_b38	Myeloid progenitor cell	Immune	0.196445	chr20_35431353_A_T_b38	PHF20	Whole Blood	landscape-ieQTL
Birth_Weight_UKB	chr20_35432561_T_A_b38	Myeloid progenitor cell	Immune	0.196445	chr20_35434398_T_C_b38	ROMO1	Whole Blood	landscape-ieQTL
Birth_Weight_UKB	chr20_35432561_T_A_b38	NK cell	Immune	0.196445	chr20_35431353_A_T_b38	PHF20	Whole Blood	landscape-ieQTL
Birth_Weight_UKB	chr20_35432561_T_A_b38	NK cell	Immune	0.196445	chr20_35434398_T_C_b38	ROMO1	Whole Blood	landscape-ieQTL
Birth_Weight_UKB	chr20_35432561_T_A_b38	Plasmacytoid dendritic cell	Immune	0.196445	chr20_35431353_A_T_b38	PHF20	Whole Blood	landscape-ieQTL
Birth_Weight_UKB	chr20_35432561_T_A_b38	Plasmacytoid dendritic cell	Immune	0.196445	chr20_35434398_T_C_b38	ROMO1	Whole Blood	landscape-ieQTL
Birth_Weight_UKB	chr20_35432561_T_A_b38	T cell	Immune	0.196445	chr20_35431353_A_T_b38	PHF20	Whole Blood	landscape-ieQTL
Birth_Weight_UKB	chr20_35432561_T_A_b38	T cell	Immune	0.196445	chr20_35434398_T_C_b38	ROMO1	Whole Blood	landscape-ieQTL
Birth_Weight_UKB	chr20_35432561_T_A_b38	T cell	Immune	0.196445	chr20_35432489_C_A_b38	RBM39	Liver	landscape-ieQTL
Birth_Weight_UKB	chr22_23846845_C_G_b38	Fast skeletal muscle cell	Muscle	0.091046	-	-	-	-
Birth_Weight_UKB	chr22_23846845_C_G_b38	Mast cell	Immune	0.091046	-	-	-	-
Birth_Weight_UKB	chr22_23846845_C_G_b38	Muscle progenitor cell	Muscle	0.091046	-	-	-	-
Birth_Weight_UKB	chr3_15521199_A_G_b38	Vascular smooth muscle cell	Muscle	0.114254	chr3_15511749_C_T_b38	COLQ	Blood Vessel	standard eQTL
Birth_Weight_UKB	chr6_109013768_C_A_b38	B cell	Immune	0.00747406	chr6_109055444_C_G_b38	SESN1	Whole Blood	landscape-ieQTL
Birth_Weight_UKB	chr6_109013768_C_A_b38	Myeloid progenitor cell	Immune	0.00747406	chr6_109055444_C_G_b38	SESN1	Whole Blood	landscape-ieQTL
Birth_Weight_UKB	chr6_109013768_C_A_b38	NK cell	Immune	0.00747406	chr6_109055444_C_G_b38	SESN1	Whole Blood	landscape-ieQTL
Birth_Weight_UKB	chr6_109013768_C_A_b38	Plasmacytoid dendritic cell	Immune	0.00747406	chr6_109055444_C_G_b38	SESN1	Whole Blood	landscape-ieQTL
Birth_Weight_UKB	chr6_109013768_C_A_b38	T cell	Immune	0.00747406	chr6_109055444_C_G_b38	SESN1	Whole Blood	landscape-ieQTL
Birth_Weight_UKB	chr6_36247916_A_G_b38	Esophageal smooth muscle cell	Muscle	1	-	-	-	-
Birth_Weight_UKB	chr6_36247916_A_G_b38	Vascular smooth muscle cell	Muscle	1	-	-	-	-
Birth_Weight_UKB	chr7_44105425_A_G_b38	Antigen-presenting Epithelial cell	Immune	1	-	-	-	-
Birth_Weight_UKB	chr7_44105425_A_G_b38	Conventional dendritic cell	Immune	1	chr7_44105425_A_G_b38	AEBP1	Muscle - Skeletal	standard eQTL
Birth_Weight_UKB	chr7_44105425_A_G_b38	Granulocyte	Immune	1	chr7_44105425_A_G_b38	AEBP1	Heart	standard eQTL
Birth_Weight_UKB	chr7_44105425_A_G_b38	Monocyte	Immune	1	chr7_44105425_A_G_b38	AEBP1	Heart	standard eQTL
Birth_Weight_UKB	chr7_44105425_A_G_b38	Monocyte	Immune	1	chr7_44105425_A_G_b38	AEBP1	Muscle - Skeletal	standard eQTL
Birth_Weight_UKB	chr7_73636428_G_A_b38	Conventional dendritic cell	Immune	0.0909429	chr7_73601636_T_C_b38	ABHD11	Thyroid	landscape-ieQTL
Birth_Weight_UKB	chr7_73636428_G_A_b38	Granulocyte	Immune	0.0909429	-	-	-	-
Birth_Weight_UKB	chr7_73636428_G_A_b38	Kuppfer Cell	Immune	0.0909429	-	-	-	-
Birth_Weight_UKB	chr7_73636428_G_A_b38	Monocyte	Immune	0.0909429	chr7_73642342_C_CTATT_b38	MLXIPL	Esophagus	landscape-ieQTL
Birth_Weight_UKB	chr7_73636428_G_A_b38	Proliferating cell	Immune	0.0909429	-	-	-	-
Birth_Weight_UKB	chr8_141404238_G_A_b38	B cell	Immune	0.0341715	-	-	-	-
Birth_Weight_UKB	chr8_141404238_G_A_b38	Myeloid progenitor cell	Immune	0.0341715	-	-	-	-
Birth_Weight_UKB	chr8_141404238_G_A_b38	NK cell	Immune	0.0341715	-	-	-	-
Birth_Weight_UKB	chr8_141404238_G_A_b38	Plasmacytoid dendritic cell	Immune	0.0341715	-	-	-	-
Birth_Weight_UKB	chr8_141404238_G_A_b38	T cell	Immune	0.0341715	-	-	-	-
BMI_EUR	chr1_151131602_C_T_b38	Immune cell	Immune	1	-	-	-	-
BMI_EUR	chr1_151131602_C_T_b38	Kuppfer Cell	Immune	1	-	-	-	-
BMI_EUR	chr11_13280328_C_G_b38	Myeloid progenitor cell	Immune	1	chr11_13280328_C_G_b38	ARNTL	Whole Blood	standard eQTL and landscape-ieQTL
BMI_EUR	chr11_13280328_C_G_b38	NK cell	Immune	1	chr11_13280328_C_G_b38	ARNTL	Whole Blood	standard eQTL and landscape-ieQTL
BMI_EUR	chr11_13280328_C_G_b38	Plasmacytoid dendritic cell	Immune	1	chr11_13280328_C_G_b38	ARNTL	Whole Blood	standard eQTL and landscape-ieQTL
BMI_EUR	chr16_15052204_T_C_b38	Conventional dendritic cell	Immune	1	chr16_15031584_T_G_b38	NPIPA5	Whole Blood	standard eQTL
BMI_EUR	chr16_15052204_T_C_b38	Monocyte	Immune	1	chr16_15030470_T_C_b38	PDXDC1	Blood Vessel	standard eQTL
BMI_EUR	chr16_15052204_T_C_b38	Monocyte	Immune	1	chr16_15040032_T_G_b38	PLA2G10	Esophagus	landscape-ieQTL
BMI_EUR	chr16_15052204_T_C_b38	Monocyte	Immune	1	chr16_15040032_T_G_b38	NTAN1	Esophagus	standard eQTL
BMI_EUR	chr16_15052204_T_C_b38	Monocyte	Immune	1	chr16_15036737_A_G_b38	NTAN1	Stomach	standard eQTL and landscape-ieQTL
BMI_EUR	chr16_15052204_T_C_b38	Monocyte	Immune	1	chr16_15048911_A_G_b38	PKD1P6	Esophagus	standard eQTL and landscape-ieQTL
BMI_EUR	chr16_15052204_T_C_b38	Monocyte	Immune	1	chr16_15030470_T_C_b38	RP11-958N24.1	Esophagus	landscape-ieQTL
BMI_EUR	chr16_15052204_T_C_b38	Monocyte	Immune	1	chr16_15031584_T_G_b38	NPIPA5	Whole Blood	standard eQTL
BMI_EUR	chr16_15052204_T_C_b38	Monocyte	Immune	1	chr16_15047188_T_C_b38	NPIPA3	Blood Vessel	landscape-ieQTL
BMI_EUR	chr16_15052204_T_C_b38	Monocyte	Immune	1	chr16_15042762_T_A_b38	RP11-72I8.1	Blood Vessel	standard eQTL
BMI_EUR	chr16_15052204_T_C_b38	Monocyte	Immune	1	chr16_15045160_A_G_b38	RP11-72I8.1	Heart	standard eQTL
BMI_EUR	chr16_19710433_C_T_b38	Antigen-presenting Epithelial cell	Immune	1	chr16_19708936_A_G_b38	KNOP1	Esophagus	standard eQTL and landscape-ieQTL
BMI_EUR	chr16_19710433_C_T_b38	Antigen-presenting Epithelial cell	Immune	1	chr16_19703581_A_G_b38	IQCK	Esophagus	standard eQTL
BMI_EUR	chr16_19710433_C_T_b38	Conventional dendritic cell	Immune	1	chr16_19711790_C_T_b38	KNOP1	Thyroid	standard eQTL and landscape-ieQTL
BMI_EUR	chr17_80563518_C_T_b38	Monocyte	Immune	1	-	-	-	-
BMI_EUR	chr19_18328573_C_T_b38	Mast cell	Immune	1	chr19_18332840_C_T_b38	ISYNA1	Esophagus	landscape-ieQTL
BMI_EUR	chr19_18328573_C_T_b38	Mast cell	Immune	1	chr19_18332840_C_T_b38	PGPEP1	Lung	standard eQTL
BMI_EUR	chr5_75510279_C_T_b38	Antigen-presenting Epithelial cell	Immune	0.0511757	-	-	-	-
BMI_EUR	chr5_75510279_C_T_b38	Immune cell	Immune	0.0511757	-	-	-	-
BMI_EUR	chr5_75510279_C_T_b38	Kuppfer Cell	Immune	0.0511757	-	-	-	-
BMI_UKB	chr1_107056636_A_T_b38	Myofibroblast	Stromal	1	-	-	-	-
BMI_UKB	chr1_107056636_A_T_b38	Vascular smooth muscle cell	Muscle	1	-	-	-	-
BMI_UKB	chr1_114755365_T_C_b38	Endothelial cell	Endothelial	0.108317	-	-	-	-
BMI_UKB	chr1_114755365_T_C_b38	Erythroid cell	Erythroid	0.108317	-	-	-	-
BMI_UKB	chr1_114755365_T_C_b38	Immune cell	Immune	0.108317	-	-	-	-
BMI_UKB	chr1_114755365_T_C_b38	Kuppfer Cell	Immune	0.108317	-	-	-	-
BMI_UKB	chr1_114755365_T_C_b38	T cell	Immune	0.108317	-	-	-	-
BMI_UKB	chr1_156357104_T_A_b38	Conventional dendritic cell	Immune	1	chr1_156357104_T_A_b38	CCT3	Thyroid	standard eQTL
BMI_UKB	chr1_156357104_T_A_b38	Granulocyte	Immune	1	chr1_156357104_T_A_b38	CCT3	Thyroid	standard eQTL
BMI_UKB	chr1_156357104_T_A_b38	Granulocyte	Immune	1	chr1_156357104_T_A_b38	TMEM79	Esophagus	landscape-ieQTL
BMI_UKB	chr1_156357104_T_A_b38	Granulocyte	Immune	1	chr1_156362745_C_T_b38	BGLAP	Esophagus	standard eQTL
BMI_UKB	chr1_156357104_T_A_b38	Neurocyte	Neuron	1	-	-	-	-
BMI_UKB	chr1_156357104_T_A_b38	Proliferating cell	Immune	1	-	-	-	-
BMI_UKB	chr1_156357104_T_A_b38	Ventricle cardiomyocyte	Muscle	1	-	-	-	-
BMI_UKB	chr1_2556224_C_A_b38	Endothelial cell	Endothelial	1	-	-	-	-
BMI_UKB	chr1_2556224_C_A_b38	Esophageal smooth muscle cell	Muscle	1	chr1_2556224_C_A_b38	FAM213B	Esophagus	landscape-ieQTL
BMI_UKB	chr1_2556224_C_A_b38	Esophageal smooth muscle cell	Muscle	1	chr1_2556327_T_C_b38	RP3-395M20.12	Esophagus	standard eQTL and landscape-ieQTL
BMI_UKB	chr1_31714566_A_T_b38	Antigen-presenting Epithelial cell	Immune	1	-	-	-	-
BMI_UKB	chr1_31714566_A_T_b38	Granulocyte	Immune	1	chr1_31717219_A_G_b38	ADGRB2	Thyroid	standard eQTL and landscape-ieQTL
BMI_UKB	chr1_31714566_A_T_b38	Proliferating cell	Immune	1	-	-	-	-
BMI_UKB	chr1_32670694_T_C_b38	Antigen-presenting Epithelial cell	Immune	0.128223	chr1_32624949_T_C_b38	RP11-73M7.6	Esophagus	landscape-ieQTL
BMI_UKB	chr1_32670694_T_C_b38	Pneumocytes	Epithelial	0.128223	-	-	-	-
BMI_UKB	chr1_32893156_G_C_b38	Pneumocytes	Epithelial	0.999877	-	-	-	-
BMI_UKB	chr1_45683613_G_A_b38	Antigen-presenting Epithelial cell	Immune	0.0198737	chr1_45775685_A_G_b38	MAST2	Esophagus	standard eQTL
BMI_UKB	chr1_45683613_G_A_b38	Antigen-presenting Epithelial cell	Immune	0.0198737	chr1_45625007_G_C_b38	NASP	Esophagus	landscape-ieQTL
BMI_UKB	chr1_45683613_G_A_b38	Antigen-presenting Epithelial cell	Immune	0.0198737	chr1_45732324_T_C_b38	CCDC17	Esophagus	standard eQTL and landscape-ieQTL
BMI_UKB	chr1_45683613_G_A_b38	Endothelial cell	Endothelial	0.0198737	chr1_45775685_A_G_b38	MAST2	Esophagus	standard eQTL
BMI_UKB	chr1_45683613_G_A_b38	Endothelial cell	Endothelial	0.0198737	chr1_45783714_T_C_b38	MAST2	Thyroid	standard eQTL
BMI_UKB	chr1_45683613_G_A_b38	Endothelial cell	Endothelial	0.0198737	chr1_45625007_G_C_b38	NASP	Esophagus	landscape-ieQTL
BMI_UKB	chr1_45683613_G_A_b38	Endothelial cell	Endothelial	0.0198737	chr1_45724876_G_T_b38	MUTYH	Stomach	standard eQTL
BMI_UKB	chr1_45683613_G_A_b38	Endothelial cell	Endothelial	0.0198737	chr1_45732324_T_C_b38	CCDC17	Esophagus	standard eQTL and landscape-ieQTL
BMI_UKB	chr1_45683613_G_A_b38	Endothelial cell	Endothelial	0.0198737	chr1_45634509_G_A_b38	CCDC17	Adipose - Visceral (Omentum)	standard eQTL
BMI_UKB	chr1_45683613_G_A_b38	Endothelial cell	Endothelial	0.0198737	chr1_45625007_G_C_b38	LURAP1	Blood Vessel	landscape-ieQTL
BMI_UKB	chr1_45683613_G_A_b38	Endothelial cell	Endothelial	0.0198737	chr1_45775685_A_G_b38	MAST2	Esophagus	standard eQTL
BMI_UKB	chr1_45683613_G_A_b38	Endothelial cell	Endothelial	0.0198737	chr1_45783714_T_C_b38	MAST2	Thyroid	standard eQTL
BMI_UKB	chr1_45683613_G_A_b38	Endothelial cell	Endothelial	0.0198737	chr1_45625007_G_C_b38	NASP	Esophagus	landscape-ieQTL
BMI_UKB	chr1_45683613_G_A_b38	Endothelial cell	Endothelial	0.0198737	chr1_45724876_G_T_b38	MUTYH	Stomach	standard eQTL
BMI_UKB	chr1_45683613_G_A_b38	Endothelial cell	Endothelial	0.0198737	chr1_45732324_T_C_b38	CCDC17	Esophagus	standard eQTL and landscape-ieQTL
BMI_UKB	chr1_45683613_G_A_b38	Endothelial cell	Endothelial	0.0198737	chr1_45634509_G_A_b38	CCDC17	Adipose - Visceral (Omentum)	standard eQTL
BMI_UKB	chr1_45683613_G_A_b38	Endothelial cell	Endothelial	0.0198737	chr1_45625007_G_C_b38	LURAP1	Blood Vessel	landscape-ieQTL
BMI_UKB	chr1_45683613_G_A_b38	Pneumocytes	Epithelial	0.0198737	-	-	-	-
BMI_UKB	chr1_47224766_G_T_b38	Pit cell	Epithelial	1	-	-	-	-
BMI_UKB	chr1_47224766_G_T_b38	Proximal tubule cell	Epithelial	1	-	-	-	-
BMI_UKB	chr1_47224766_G_T_b38	Zona fasciculata cell	Secretory	1	-	-	-	-
BMI_UKB	chr10_132385563_T_C_b38	Conventional dendritic cell	Immune	1	-	-	-	-
BMI_UKB	chr10_132385563_T_C_b38	Granulocyte	Immune	1	-	-	-	-
BMI_UKB	chr10_132385563_T_C_b38	Kuppfer Cell	Immune	1	-	-	-	-
BMI_UKB	chr10_132385563_T_C_b38	Monocyte	Immune	1	-	-	-	-
BMI_UKB	chr10_132385563_T_C_b38	NK cell	Immune	1	-	-	-	-
BMI_UKB	chr10_132385563_T_C_b38	Proliferating cell	Immune	1	-	-	-	-
BMI_UKB	chr10_132547414_G_A_b38	Enterocyte	Epithelial	0.999999	-	-	-	-
BMI_UKB	chr10_132547414_G_A_b38	Gastric chief cell	Secretory	0.999999	-	-	-	-
BMI_UKB	chr10_132547414_G_A_b38	Gastrointestinal smooth muscle cell	Muscle	0.999999	-	-	-	-
BMI_UKB	chr10_132547414_G_A_b38	Pit cell	Epithelial	0.999999	-	-	-	-
BMI_UKB	chr10_132547414_G_A_b38	Pneumocytes	Epithelial	0.999999	-	-	-	-
BMI_UKB	chr10_132547414_G_A_b38	Proximal tubule cell	Epithelial	0.999999	-	-	-	-
BMI_UKB	chr11_122662371_T_C_b38	Erythroid cell	Erythroid	0.0499031	chr11_122648314_T_G_b38	CRTAM	Whole Blood	landscape-ieQTL
BMI_UKB	chr11_122662371_T_C_b38	Erythroid cell	Erythroid	0.0499031	chr11_122658155_T_A_b38	UBASH3B	Whole Blood	landscape-ieQTL
BMI_UKB	chr11_122662371_T_C_b38	Myeloid progenitor cell	Immune	0.0499031	chr11_122648314_T_G_b38	CRTAM	Whole Blood	landscape-ieQTL
BMI_UKB	chr11_122662371_T_C_b38	Myeloid progenitor cell	Immune	0.0499031	chr11_122658155_T_A_b38	UBASH3B	Whole Blood	landscape-ieQTL
BMI_UKB	chr11_122662371_T_C_b38	Plasmacytoid dendritic cell	Immune	0.0499031	chr11_122648314_T_G_b38	CRTAM	Whole Blood	landscape-ieQTL
BMI_UKB	chr11_122662371_T_C_b38	Plasmacytoid dendritic cell	Immune	0.0499031	chr11_122658155_T_A_b38	UBASH3B	Whole Blood	landscape-ieQTL
BMI_UKB	chr11_13280328_C_G_b38	Erythroid cell	Erythroid	1	chr11_13280328_C_G_b38	ARNTL	Whole Blood	standard eQTL and landscape-ieQTL
BMI_UKB	chr11_13280328_C_G_b38	Myeloid progenitor cell	Immune	1	chr11_13280328_C_G_b38	ARNTL	Whole Blood	standard eQTL and landscape-ieQTL
BMI_UKB	chr11_13280328_C_G_b38	NK cell	Immune	1	chr11_13280328_C_G_b38	ARNTL	Whole Blood	standard eQTL and landscape-ieQTL
BMI_UKB	chr11_13280328_C_G_b38	Plasmacytoid dendritic cell	Immune	1	chr11_13280328_C_G_b38	ARNTL	Whole Blood	standard eQTL and landscape-ieQTL
BMI_UKB	chr11_2896280_C_T_b38	Granulocyte	Immune	1	-	-	-	-
BMI_UKB	chr11_2896280_C_T_b38	Immune cell	Immune	1	-	-	-	-
BMI_UKB	chr11_2896280_C_T_b38	Kuppfer Cell	Immune	1	-	-	-	-
BMI_UKB	chr11_2896280_C_T_b38	Monocyte	Immune	1	-	-	-	-
BMI_UKB	chr11_47225736_C_T_b38	Immune cell	Immune	0.996656	chr11_47303311_G_A_b38	PSMC3	Adrenal Gland	standard eQTL
BMI_UKB	chr11_47225736_C_T_b38	Kuppfer Cell	Immune	0.996656	-	-	-	-
BMI_UKB	chr11_47225736_C_T_b38	Monocyte	Immune	0.996656	chr11_47227912_G_C_b38	ACP2	Esophagus	standard eQTL and landscape-ieQTL
BMI_UKB	chr11_47225736_C_T_b38	Monocyte	Immune	0.996656	chr11_47232500_G_C_b38	NR1H3	Heart	standard eQTL
BMI_UKB	chr11_47225736_C_T_b38	Monocyte	Immune	0.996656	chr11_47235789_C_T_b38	ZNF408	Esophagus	standard eQTL
BMI_UKB	chr11_47225736_C_T_b38	Monocyte	Immune	0.996656	chr11_47241509_C_T_b38	ACP2	Spleen	standard eQTL
BMI_UKB	chr11_47225736_C_T_b38	Monocyte	Immune	0.996656	chr11_47223838_T_C_b38	NR1H3	Whole Blood	landscape-ieQTL
BMI_UKB	chr11_47225736_C_T_b38	Monocyte	Immune	0.996656	chr11_47232500_G_C_b38	NR1H3	Colon - Transverse	landscape-ieQTL
BMI_UKB	chr11_47225736_C_T_b38	Monocyte	Immune	0.996656	chr11_47235789_C_T_b38	RP11-425L10.1	Esophagus	landscape-ieQTL
BMI_UKB	chr11_47225736_C_T_b38	Monocyte	Immune	0.996656	chr11_47235789_C_T_b38	SLC39A13	Esophagus	landscape-ieQTL
BMI_UKB	chr11_47225736_C_T_b38	Monocyte	Immune	0.996656	chr11_47303311_G_A_b38	PSMC3	Adrenal Gland	standard eQTL
BMI_UKB	chr11_47225736_C_T_b38	NK cell	Immune	0.996656	chr11_47223838_T_C_b38	NR1H3	Whole Blood	landscape-ieQTL
BMI_UKB	chr11_47225736_C_T_b38	NK cell	Immune	0.996656	chr11_47303311_G_A_b38	PSMC3	Adrenal Gland	standard eQTL
BMI_UKB	chr11_66259156_A_G_b38	Myofibroblast	Stromal	0.560824	-	-	-	-
BMI_UKB	chr11_76763783_G_C_b38	Endothelial cell	Endothelial	0.0715607	-	-	-	-
BMI_UKB	chr11_76763783_G_C_b38	Endothelial cell	Endothelial	0.0715607	-	-	-	-
BMI_UKB	chr11_76763783_G_C_b38	Epithelial cell	Epithelial	0.0715607	-	-	-	-
BMI_UKB	chr11_76763783_G_C_b38	Fibroblast	Stromal	0.0715607	-	-	-	-
BMI_UKB	chr11_76763783_G_C_b38	Kerationcyte	Epithelial	0.0715607	-	-	-	-
BMI_UKB	chr11_76763783_G_C_b38	Luminal cell	Epithelial	0.0715607	-	-	-	-
BMI_UKB	chr11_76763783_G_C_b38	Smooth muscle cell(general)	Muscle	0.0715607	-	-	-	-
BMI_UKB	chr11_76763783_G_C_b38	Stromal cell	Epithelial	0.0715607	-	-	-	-
BMI_UKB	chr11_76769211_C_T_b38	Endothelial cell	Endothelial	0.0330099	-	-	-	-
BMI_UKB	chr11_76769211_C_T_b38	Ventricle cardiomyocyte	Muscle	0.0330099	-	-	-	-
BMI_UKB	chr12_109458360_T_C_b38	Endothelial cell	Endothelial	0.716633	-	-	-	-
BMI_UKB	chr12_109458360_T_C_b38	Fast skeletal muscle cell	Muscle	0.716633	-	-	-	-
BMI_UKB	chr12_109458360_T_C_b38	Mast cell	Immune	0.716633	-	-	-	-
BMI_UKB	chr12_109458360_T_C_b38	Muscle progenitor cell	Muscle	0.716633	-	-	-	-
BMI_UKB	chr12_109458360_T_C_b38	Myofibroblast	Stromal	0.716633	-	-	-	-
BMI_UKB	chr12_109458360_T_C_b38	Ventricle cardiomyocyte	Muscle	0.716633	-	-	-	-
BMI_UKB	chr12_110727988_A_G_b38	Immune cell	Immune	0.0158964	-	-	-	-
BMI_UKB	chr12_110727988_A_G_b38	Kuppfer Cell	Immune	0.0158964	-	-	-	-
BMI_UKB	chr12_110727988_A_G_b38	NK cell	Immune	0.0158964	-	-	-	-
BMI_UKB	chr12_110727988_A_G_b38	Plasmacytoid dendritic cell	Immune	0.0158964	-	-	-	-
BMI_UKB	chr12_131808993_G_C_b38	Myofibroblast	Stromal	1	chr12_131808993_G_C_b38	MMP17	Blood Vessel	standard eQTL
BMI_UKB	chr12_131808993_G_C_b38	Vascular smooth muscle cell	Muscle	1	chr12_131808993_G_C_b38	MMP17	Blood Vessel	standard eQTL
BMI_UKB	chr15_23687320_G_A_b38	Endothelial cell	Endothelial	1	-	-	-	-
BMI_UKB	chr15_23687320_G_A_b38	Immune cell	Immune	1	-	-	-	-
BMI_UKB	chr15_23687320_G_A_b38	Kuppfer Cell	Immune	1	-	-	-	-
BMI_UKB	chr15_56725690_A_G_b38	Antigen-presenting Epithelial cell	Immune	0.585785	-	-	-	-
BMI_UKB	chr15_56725690_A_G_b38	Endothelial cell	Endothelial	0.585785	-	-	-	-
BMI_UKB	chr15_56725690_A_G_b38	Granulocyte	Immune	0.585785	-	-	-	-
BMI_UKB	chr15_56725690_A_G_b38	Immune cell	Immune	0.585785	-	-	-	-
BMI_UKB	chr15_56725690_A_G_b38	Kuppfer Cell	Immune	0.585785	-	-	-	-
BMI_UKB	chr15_56725690_A_G_b38	Oligodendrocyte	Neuron	0.585785	-	-	-	-
BMI_UKB	chr15_56725690_A_G_b38	Thyroid follicular cell	Secretory	0.585785	-	-	-	-
BMI_UKB	chr15_58742416_C_T_b38	Myofibroblast	Stromal	1	-	-	-	-
BMI_UKB	chr15_58742416_C_T_b38	Oligodendrocyte	Neuron	1	-	-	-	-
BMI_UKB	chr15_58742416_C_T_b38	Vascular smooth muscle cell	Muscle	1	-	-	-	-
BMI_UKB	chr15_74844353_T_C_b38	Antigen-presenting Epithelial cell	Immune	1	chr15_74837253_G_A_b38	ISLR2	Esophagus	landscape-ieQTL
BMI_UKB	chr15_74844353_T_C_b38	Antigen-presenting Epithelial cell	Immune	1	chr15_74933467_G_C_b38	SCAMP2	Esophagus	standard eQTL and landscape-ieQTL
BMI_UKB	chr15_74844353_T_C_b38	Fast skeletal muscle cell	Muscle	1	-	-	-	-
BMI_UKB	chr15_74844353_T_C_b38	Mast cell	Immune	1	chr15_74939111_T_C_b38	RPP25	Blood Vessel	standard eQTL
BMI_UKB	chr15_74844353_T_C_b38	Mast cell	Immune	1	chr15_74837253_G_A_b38	RPP25	Lung	standard eQTL
BMI_UKB	chr15_74844353_T_C_b38	Mast cell	Immune	1	chr15_74933467_G_C_b38	SCAMP2	Esophagus	standard eQTL and landscape-ieQTL
BMI_UKB	chr15_74844353_T_C_b38	Mast cell	Immune	1	chr15_74837253_G_A_b38	ISLR2	Esophagus	landscape-ieQTL
BMI_UKB	chr15_74844353_T_C_b38	Mast cell	Immune	1	chr15_74837253_G_A_b38	MPI	Lung	standard eQTL
BMI_UKB	chr15_74844353_T_C_b38	Muscle progenitor cell	Muscle	1	-	-	-	-
BMI_UKB	chr15_74844353_T_C_b38	Pneumocytes	Epithelial	1	chr15_74837253_G_A_b38	MPI	Lung	standard eQTL
BMI_UKB	chr15_74844353_T_C_b38	Pneumocytes	Epithelial	1	chr15_74837253_G_A_b38	RPP25	Lung	standard eQTL
BMI_UKB	chr16_19710987_A_C_b38	Endothelial cell	Endothelial	0.0112742	chr16_19748253_T_C_b38	C16orf62	Blood Vessel	landscape-ieQTL
BMI_UKB	chr16_19710987_A_C_b38	Endothelial cell	Endothelial	0.0112742	chr16_19812843_A_G_b38	KNOP1	Heart	standard eQTL
BMI_UKB	chr16_19710987_A_C_b38	Endothelial cell	Endothelial	0.0112742	chr16_19754712_A_T_b38	KNOP1	Lung	standard eQTL
BMI_UKB	chr16_19710987_A_C_b38	Endothelial cell	Endothelial	0.0112742	chr16_19702560_A_G_b38	KNOP1	Adipose - Visceral (Omentum)	standard eQTL
BMI_UKB	chr16_19710987_A_C_b38	Endothelial cell	Endothelial	0.0112742	chr16_19801563_C_T_b38	KNOP1	Thyroid	standard eQTL
BMI_UKB	chr16_19710987_A_C_b38	Endothelial cell	Endothelial	0.0112742	chr16_19783052_A_G_b38	KNOP1	Uterus	standard eQTL
BMI_UKB	chr16_19710987_A_C_b38	Endothelial cell	Endothelial	0.0112742	chr16_19748253_T_C_b38	C16orf62	Blood Vessel	landscape-ieQTL
BMI_UKB	chr16_19710987_A_C_b38	Endothelial cell	Endothelial	0.0112742	chr16_19812843_A_G_b38	KNOP1	Heart	standard eQTL
BMI_UKB	chr16_19710987_A_C_b38	Endothelial cell	Endothelial	0.0112742	chr16_19754712_A_T_b38	KNOP1	Lung	standard eQTL
BMI_UKB	chr16_19710987_A_C_b38	Endothelial cell	Endothelial	0.0112742	chr16_19702560_A_G_b38	KNOP1	Adipose - Visceral (Omentum)	standard eQTL
BMI_UKB	chr16_19710987_A_C_b38	Endothelial cell	Endothelial	0.0112742	chr16_19801563_C_T_b38	KNOP1	Thyroid	standard eQTL
BMI_UKB	chr16_19710987_A_C_b38	Endothelial cell	Endothelial	0.0112742	chr16_19783052_A_G_b38	KNOP1	Uterus	standard eQTL
BMI_UKB	chr16_19710987_A_C_b38	Fast skeletal muscle cell	Muscle	0.0112742	-	-	-	-
BMI_UKB	chr16_19710987_A_C_b38	Mast cell	Immune	0.0112742	chr16_19748253_T_C_b38	C16orf62	Blood Vessel	landscape-ieQTL
BMI_UKB	chr16_19710987_A_C_b38	Mast cell	Immune	0.0112742	chr16_19702560_A_G_b38	KNOP1	Adipose - Visceral (Omentum)	standard eQTL
BMI_UKB	chr16_19710987_A_C_b38	Muscle progenitor cell	Muscle	0.0112742	-	-	-	-
BMI_UKB	chr16_19710987_A_C_b38	Stromal cell	Epithelial	0.0112742	chr16_19702560_A_G_b38	KNOP1	Adipose - Visceral (Omentum)	standard eQTL
BMI_UKB	chr16_19710987_A_C_b38	Stromal cell	Epithelial	0.0112742	chr16_19783052_A_G_b38	KNOP1	Uterus	standard eQTL
BMI_UKB	chr16_30378993_T_C_b38	Epithelial cell	Epithelial	1	chr16_30369982_C_G_b38	RP11-347C12.12	Esophagus	standard eQTL
BMI_UKB	chr16_30378993_T_C_b38	Epithelial cell	Epithelial	1	chr16_30354718_G_A_b38	RP11-347C12.12	Stomach	landscape-ieQTL
BMI_UKB	chr16_30378993_T_C_b38	Epithelial cell	Epithelial	1	chr16_30340521_T_C_b38	RP11-196G11.3	Esophagus	landscape-ieQTL
BMI_UKB	chr16_30378993_T_C_b38	Epithelial cell	Epithelial	1	chr16_30385484_A_G_b38	NPIPB12	Esophagus	standard eQTL
BMI_UKB	chr16_30378993_T_C_b38	Epithelial cell	Epithelial	1	chr16_30399124_C_T_b38	CD2BP2	Esophagus	standard eQTL
BMI_UKB	chr16_30378993_T_C_b38	Epithelial cell	Epithelial	1	chr16_30387087_T_C_b38	2022-09-01	Blood Vessel	standard eQTL
BMI_UKB	chr16_30378993_T_C_b38	Epithelial cell	Epithelial	1	chr16_30388986_T_C_b38	2022-09-01	Esophagus	standard eQTL and landscape-ieQTL
BMI_UKB	chr16_30378993_T_C_b38	Epithelial cell	Epithelial	1	chr16_30387087_T_C_b38	SMG1P5	Esophagus	landscape-ieQTL
BMI_UKB	chr16_30378993_T_C_b38	Epithelial cell	Epithelial	1	chr16_30335371_A_G_b38	CTD-2574D22.2	Esophagus	landscape-ieQTL
BMI_UKB	chr16_30378993_T_C_b38	Esophageal smooth muscle cell	Muscle	1	chr16_30340521_T_C_b38	RP11-196G11.3	Esophagus	landscape-ieQTL
BMI_UKB	chr16_30378993_T_C_b38	Esophageal smooth muscle cell	Muscle	1	chr16_30335371_A_G_b38	CTD-2574D22.2	Esophagus	landscape-ieQTL
BMI_UKB	chr16_30378993_T_C_b38	Esophageal smooth muscle cell	Muscle	1	chr16_30369982_C_G_b38	RP11-347C12.12	Esophagus	standard eQTL
BMI_UKB	chr16_30378993_T_C_b38	Esophageal smooth muscle cell	Muscle	1	chr16_30399124_C_T_b38	CD2BP2	Esophagus	standard eQTL
BMI_UKB	chr16_30378993_T_C_b38	Esophageal smooth muscle cell	Muscle	1	chr16_30388986_T_C_b38	2022-09-01	Esophagus	standard eQTL and landscape-ieQTL
BMI_UKB	chr16_30378993_T_C_b38	Esophageal smooth muscle cell	Muscle	1	chr16_30387087_T_C_b38	SMG1P5	Esophagus	landscape-ieQTL
BMI_UKB	chr16_30378993_T_C_b38	Esophageal smooth muscle cell	Muscle	1	chr16_30385484_A_G_b38	NPIPB12	Esophagus	standard eQTL
BMI_UKB	chr16_30378993_T_C_b38	Gastric chief cell	Secretory	1	chr16_30354718_G_A_b38	RP11-347C12.12	Stomach	landscape-ieQTL
BMI_UKB	chr16_30378993_T_C_b38	Neuroendocrine cell	Secretory	1	chr16_30354718_G_A_b38	RP11-347C12.12	Stomach	landscape-ieQTL
BMI_UKB	chr16_30378993_T_C_b38	Pit cell	Epithelial	1	chr16_30354718_G_A_b38	RP11-347C12.12	Stomach	landscape-ieQTL
BMI_UKB	chr16_66408503_C_T_b38	Myeloid progenitor cell	Immune	0.0419434	chr16_66408503_C_T_b38	RRAD	Whole Blood	landscape-ieQTL
BMI_UKB	chr16_66408503_C_T_b38	NK cell	Immune	0.0419434	chr16_66408503_C_T_b38	RRAD	Whole Blood	landscape-ieQTL
BMI_UKB	chr16_66408503_C_T_b38	Plasmacytoid dendritic cell	Immune	0.0419434	chr16_66408503_C_T_b38	RRAD	Whole Blood	landscape-ieQTL
BMI_UKB	chr17_2404608_C_T_b38	Conventional dendritic cell	Immune	0.980521	-	-	-	-
BMI_UKB	chr17_2404608_C_T_b38	Endothelial cell	Endothelial	0.980521	-	-	-	-
BMI_UKB	chr17_2404608_C_T_b38	Granulocyte	Immune	0.980521	-	-	-	-
BMI_UKB	chr17_2404608_C_T_b38	Immune cell	Immune	0.980521	-	-	-	-
BMI_UKB	chr17_2404608_C_T_b38	Kuppfer Cell	Immune	0.980521	-	-	-	-
BMI_UKB	chr17_2404608_C_T_b38	Monocyte	Immune	0.980521	-	-	-	-
BMI_UKB	chr17_2404608_C_T_b38	Proliferating cell	Immune	0.980521	-	-	-	-
BMI_UKB	chr17_42684957_A_G_b38	Esophageal smooth muscle cell	Muscle	1	chr17_42645388_G_T_b38	TUBG2	Esophagus	standard eQTL and landscape-ieQTL
BMI_UKB	chr17_42684957_A_G_b38	Esophageal smooth muscle cell	Muscle	1	chr17_42683904_A_C_b38	DHX58	Esophagus	standard eQTL
BMI_UKB	chr17_42684957_A_G_b38	Esophageal smooth muscle cell	Muscle	1	chr17_42683904_A_C_b38	CNTNAP1	Esophagus	standard eQTL
BMI_UKB	chr17_42684957_A_G_b38	Esophageal smooth muscle cell	Muscle	1	chr17_42665430_G_A_b38	FAM134C	Esophagus	landscape-ieQTL
BMI_UKB	chr17_42684957_A_G_b38	Neurocyte	Neuron	1	-	-	-	-
BMI_UKB	chr17_42684957_A_G_b38	Oligodendrocyte	Neuron	1	-	-	-	-
BMI_UKB	chr17_42684957_A_G_b38	Vascular smooth muscle cell	Muscle	1	-	-	-	-
BMI_UKB	chr17_43212891_A_G_b38	Endothelial cell	Endothelial	0.00838229	chr17_43062192_CAA_C_b38	BRCA1	Liver	standard eQTL
BMI_UKB	chr17_43212891_A_G_b38	Proliferating cell	Immune	0.00838229	chr17_43178248_A_G_b38	COASY	Whole Blood	landscape-ieQTL
BMI_UKB	chr17_43212891_A_G_b38	Proliferating cell	Immune	0.00838229	chr17_43174491_A_G_b38	RND2	Lung	standard eQTL
BMI_UKB	chr17_43212891_A_G_b38	Proliferating cell	Immune	0.00838229	chr17_43174923_G_A_b38	TMEM106A	Whole Blood	standard eQTL
BMI_UKB	chr17_43212891_A_G_b38	Proliferating cell	Immune	0.00838229	chr17_43308133_T_C_b38	NBR1	Whole Blood	standard eQTL
BMI_UKB	chr17_43212891_A_G_b38	Proliferating cell	Immune	0.00838229	chr17_43111549_T_C_b38	NBR2	Lung	standard eQTL
BMI_UKB	chr17_43212891_A_G_b38	Proliferating cell	Immune	0.00838229	chr17_43225824_C_T_b38	LINC00854	Lung	standard eQTL
BMI_UKB	chr17_43212891_A_G_b38	Proliferating cell	Immune	0.00838229	chr17_43174881_G_A_b38	LINC00854	Whole Blood	landscape-ieQTL
BMI_UKB	chr17_43219938_C_T_b38	Acinar cell of pancrease	Epithelial	0.508572	chr17_43098906_T_C_b38	NBR2	Pancreas	standard eQTL
BMI_UKB	chr17_43219938_C_T_b38	Beta cell of pancrease	Secretory	0.508572	chr17_43098906_T_C_b38	NBR2	Pancreas	standard eQTL
BMI_UKB	chr17_43219938_C_T_b38	Ductal cell	Epithelial	0.508572	chr17_43098906_T_C_b38	NBR2	Pancreas	standard eQTL
BMI_UKB	chr17_43219938_C_T_b38	Enterocyte	Epithelial	0.508572	chr17_43334882_A_C_b38	NBR2	Esophagus	standard eQTL
BMI_UKB	chr17_43219938_C_T_b38	Enterocyte	Epithelial	0.508572	chr17_43334882_A_C_b38	TMEM106A	Esophagus	standard eQTL and landscape-ieQTL
BMI_UKB	chr17_43219938_C_T_b38	Enterocyte	Epithelial	0.508572	chr17_43316714_T_C_b38	NBR2	Colon - Transverse	standard eQTL
BMI_UKB	chr17_43219938_C_T_b38	Enterocyte	Epithelial	0.508572	chr17_43125170_G_C_b38	RP11-242D8.1	Colon - Transverse	landscape-ieQTL
BMI_UKB	chr17_43219938_C_T_b38	Enterocyte	Epithelial	0.508572	chr17_43125170_G_C_b38	RUNDC1	Esophagus	landscape-ieQTL
BMI_UKB	chr17_43219938_C_T_b38	Exocrine cell of pancrease	Secretory	0.508572	chr17_43098906_T_C_b38	NBR2	Pancreas	standard eQTL
BMI_UKB	chr17_43219938_C_T_b38	Gastric chief cell	Secretory	0.508572	chr17_43352811_C_G_b38	NBR2	Stomach	standard eQTL
BMI_UKB	chr17_43219938_C_T_b38	Gastric chief cell	Secretory	0.508572	chr17_43125170_G_C_b38	CTD-3199J23.6	Stomach	standard eQTL
BMI_UKB	chr17_43219938_C_T_b38	Gastrointestinal smooth muscle cell	Muscle	0.508572	chr17_43352811_C_G_b38	NBR2	Stomach	standard eQTL
BMI_UKB	chr17_43219938_C_T_b38	Gastrointestinal smooth muscle cell	Muscle	0.508572	chr17_43316714_T_C_b38	NBR2	Colon - Transverse	standard eQTL
BMI_UKB	chr17_43219938_C_T_b38	Gastrointestinal smooth muscle cell	Muscle	0.508572	chr17_43098906_T_C_b38	NBR2	Pancreas	standard eQTL
BMI_UKB	chr17_43219938_C_T_b38	Gastrointestinal smooth muscle cell	Muscle	0.508572	chr17_43125170_G_C_b38	RP11-242D8.1	Colon - Transverse	landscape-ieQTL
BMI_UKB	chr17_43219938_C_T_b38	Gastrointestinal smooth muscle cell	Muscle	0.508572	chr17_43125170_G_C_b38	CTD-3199J23.6	Stomach	standard eQTL
BMI_UKB	chr17_43219938_C_T_b38	Gastrointestinal smooth muscle cell	Muscle	0.508572	chr17_43036325_A_G_b38	BRCA1	Liver	standard eQTL
BMI_UKB	chr17_43219938_C_T_b38	Hepatocyte	Epithelial	0.508572	chr17_43036325_A_G_b38	BRCA1	Liver	standard eQTL
BMI_UKB	chr17_43219938_C_T_b38	Loop of henle	Epithelial	0.508572	-	-	-	-
BMI_UKB	chr17_43219938_C_T_b38	Neuroendocrine cell	Secretory	0.508572	chr17_43352811_C_G_b38	NBR2	Stomach	standard eQTL
BMI_UKB	chr17_43219938_C_T_b38	Neuroendocrine cell	Secretory	0.508572	chr17_43125170_G_C_b38	CTD-3199J23.6	Stomach	standard eQTL
BMI_UKB	chr17_43219938_C_T_b38	Pit cell	Epithelial	0.508572	chr17_43125170_G_C_b38	CTD-3199J23.6	Stomach	standard eQTL
BMI_UKB	chr17_43219938_C_T_b38	Pit cell	Epithelial	0.508572	chr17_43352811_C_G_b38	NBR2	Stomach	standard eQTL
BMI_UKB	chr17_43219938_C_T_b38	Proximal tubule cell	Epithelial	0.508572	-	-	-	-
BMI_UKB	chr17_47966158_A_G_b38	Granulocyte	Immune	0.183905	chr17_47966158_A_G_b38	CDK5RAP3	Esophagus	standard eQTL
BMI_UKB	chr17_47966158_A_G_b38	Granulocyte	Immune	0.183905	chr17_48015173_C_T_b38	SP6	Esophagus	standard eQTL and landscape-ieQTL
BMI_UKB	chr17_47966158_A_G_b38	Granulocyte	Immune	0.183905	chr17_47950794_C_T_b38	RP11-6N17.2	Thyroid	standard eQTL
BMI_UKB	chr17_47966158_A_G_b38	Immune cell	Immune	0.183905	-	-	-	-
BMI_UKB	chr17_47966158_A_G_b38	Monocyte	Immune	0.183905	chr17_47966158_A_G_b38	CDK5RAP3	Esophagus	standard eQTL
BMI_UKB	chr17_47966158_A_G_b38	Monocyte	Immune	0.183905	chr17_48015173_C_T_b38	SP6	Esophagus	standard eQTL and landscape-ieQTL
BMI_UKB	chr17_47966158_A_G_b38	T cell	Immune	0.183905	chr17_47950794_C_T_b38	RP11-6N17.2	Thyroid	standard eQTL
BMI_UKB	chr17_48528860_C_T_b38	Acinar cell of pancrease	Epithelial	1	-	-	-	-
BMI_UKB	chr17_48528860_C_T_b38	Beta cell of pancrease	Secretory	1	-	-	-	-
BMI_UKB	chr17_48528860_C_T_b38	Ductal cell	Epithelial	1	-	-	-	-
BMI_UKB	chr17_48528860_C_T_b38	Enterocyte	Epithelial	1	-	-	-	-
BMI_UKB	chr17_48528860_C_T_b38	Epithelial cell	Epithelial	1	-	-	-	-
BMI_UKB	chr17_48528860_C_T_b38	Exocrine cell of pancrease	Secretory	1	-	-	-	-
BMI_UKB	chr17_48528860_C_T_b38	Gastrointestinal smooth muscle cell	Muscle	1	-	-	-	-
BMI_UKB	chr17_48528860_C_T_b38	Kerationcyte	Epithelial	1	-	-	-	-
BMI_UKB	chr17_48528860_C_T_b38	Loop of henle	Epithelial	1	-	-	-	-
BMI_UKB	chr17_48528860_C_T_b38	Luminal cell	Epithelial	1	-	-	-	-
BMI_UKB	chr17_48528860_C_T_b38	Neuroendocrine cell	Secretory	1	-	-	-	-
BMI_UKB	chr17_57259530_T_C_b38	Pit cell	Epithelial	0.995968	-	-	-	-
BMI_UKB	chr17_57259530_T_C_b38	Pneumocytes	Epithelial	0.995968	-	-	-	-
BMI_UKB	chr17_7261244_C_T_b38	Pneumocytes	Epithelial	1	-	-	-	-
BMI_UKB	chr17_7261244_C_T_b38	Proximal tubule cell	Epithelial	1	-	-	-	-
BMI_UKB	chr17_7261244_C_T_b38	Zona fasciculata cell	Secretory	1	chr17_7276158_A_AAAAT_b38	ELP5	Adrenal Gland	standard eQTL
BMI_UKB	chr19_18328573_C_T_b38	Mast cell	Immune	1	chr19_18332840_C_T_b38	ISYNA1	Esophagus	landscape-ieQTL
BMI_UKB	chr19_18328573_C_T_b38	Mast cell	Immune	1	chr19_18332840_C_T_b38	PGPEP1	Lung	standard eQTL
BMI_UKB	chr19_18328573_C_T_b38	Muscle progenitor cell	Muscle	1	-	-	-	-
BMI_UKB	chr19_18328573_C_T_b38	Oligodendrocyte	Neuron	1	-	-	-	-
BMI_UKB	chr19_35276981_C_G_b38	Fast skeletal muscle cell	Muscle	1	-	-	-	-
BMI_UKB	chr19_35276981_C_G_b38	Mast cell	Immune	1	-	-	-	-
BMI_UKB	chr19_35276981_C_G_b38	Muscle progenitor cell	Muscle	1	-	-	-	-
BMI_UKB	chr19_35276981_C_G_b38	Oligodendrocyte	Neuron	1	-	-	-	-
BMI_UKB	chr19_35276981_C_G_b38	Ventricle cardiomyocyte	Muscle	1	-	-	-	-
BMI_UKB	chr19_42199681_A_G_b38	Antigen-presenting Epithelial cell	Immune	0.00557133	chr19_42187402_T_C_b38	CNFN	Esophagus	landscape-ieQTL
BMI_UKB	chr19_42199681_A_G_b38	Erythroid cell	Erythroid	0.00557133	-	-	-	-
BMI_UKB	chr19_42199681_A_G_b38	Myeloid progenitor cell	Immune	0.00557133	-	-	-	-
BMI_UKB	chr19_42199681_A_G_b38	NK cell	Immune	0.00557133	-	-	-	-
BMI_UKB	chr19_42199681_A_G_b38	Plasmacytoid dendritic cell	Immune	0.00557133	-	-	-	-
BMI_UKB	chr2_101972951_C_A_b38	Conventional dendritic cell	Immune	0.99305	-	-	-	-
BMI_UKB	chr2_101972951_C_A_b38	Endothelial cell	Endothelial	0.99305	-	-	-	-
BMI_UKB	chr2_101972951_C_A_b38	Granulocyte	Immune	0.99305	-	-	-	-
BMI_UKB	chr2_101972951_C_A_b38	Monocyte	Immune	0.99305	-	-	-	-
BMI_UKB	chr2_101972951_C_A_b38	Ventricle cardiomyocyte	Muscle	0.99305	-	-	-	-
BMI_UKB	chr2_197496334_C_T_b38	Antigen-presenting Epithelial cell	Immune	0.0361218	chr2_197408623_T_C_b38	RFTN2	Esophagus	landscape-ieQTL
BMI_UKB	chr2_199954454_C_A_b38	Esophageal smooth muscle cell	Muscle	0.103315	chr2_199903768_C_T_b38	FTCDNL1	Esophagus	standard eQTL
BMI_UKB	chr2_199954454_C_A_b38	Vascular smooth muscle cell	Muscle	0.103315	-	-	-	-
BMI_UKB	chr2_24985081_G_A_b38	Oligodendrocyte	Neuron	0.313212	-	-	-	-
BMI_UKB	chr2_263270_T_C_b38	Esophageal smooth muscle cell	Muscle	0.997867	-	-	-	-
BMI_UKB	chr2_263270_T_C_b38	Gastric chief cell	Secretory	0.997867	-	-	-	-
BMI_UKB	chr2_263270_T_C_b38	Oligodendrocyte	Neuron	0.997867	-	-	-	-
BMI_UKB	chr2_263270_T_C_b38	Pit cell	Epithelial	0.997867	-	-	-	-
BMI_UKB	chr2_263270_T_C_b38	Thyroid follicular cell	Secretory	0.997867	-	-	-	-
BMI_UKB	chr2_9646566_C_T_b38	Fast skeletal muscle cell	Muscle	1	-	-	-	-
BMI_UKB	chr2_9646566_C_T_b38	Mast cell	Immune	1	-	-	-	-
BMI_UKB	chr2_9646566_C_T_b38	Muscle progenitor cell	Muscle	1	-	-	-	-
BMI_UKB	chr2_9646566_C_T_b38	Ventricle cardiomyocyte	Muscle	1	-	-	-	-
BMI_UKB	chr3_49352409_C_T_b38	Fast skeletal muscle cell	Muscle	0.0507545	-	-	-	-
BMI_UKB	chr3_49352409_C_T_b38	Mast cell	Immune	0.0507545	chr3_49505855_A_G_b38	RBM6	Stomach	standard eQTL
BMI_UKB	chr3_49352409_C_T_b38	Mast cell	Immune	0.0507545	chr3_49502681_T_C_b38	IP6K2	Stomach	standard eQTL
BMI_UKB	chr3_49352409_C_T_b38	Mast cell	Immune	0.0507545	chr3_49629531_C_A_b38	MAPKAPK3	Esophagus	landscape-ieQTL
BMI_UKB	chr3_49352409_C_T_b38	Mast cell	Immune	0.0507545	chr3_49537934_G_A_b38	AMT	Blood Vessel	standard eQTL
BMI_UKB	chr3_49352409_C_T_b38	Mast cell	Immune	0.0507545	chr3_49498696_T_TTTA_b38	AMT	Esophagus	standard eQTL
BMI_UKB	chr3_49352409_C_T_b38	Mast cell	Immune	0.0507545	chr3_49537934_G_A_b38	NICN1	Blood Vessel	standard eQTL
BMI_UKB	chr3_49352409_C_T_b38	Mast cell	Immune	0.0507545	chr3_49651777_G_A_b38	APEH	Esophagus	standard eQTL and landscape-ieQTL
BMI_UKB	chr3_49352409_C_T_b38	Mast cell	Immune	0.0507545	chr3_49418553_G_T_b38	RNF123	Colon - Transverse	standard eQTL
BMI_UKB	chr3_49352409_C_T_b38	Mast cell	Immune	0.0507545	chr3_49397221_G_A_b38	MST1	Blood Vessel	standard eQTL
BMI_UKB	chr3_49352409_C_T_b38	Mast cell	Immune	0.0507545	chr3_49649249_T_C_b38	IMPDH2	Esophagus	landscape-ieQTL
BMI_UKB	chr3_49352409_C_T_b38	Mast cell	Immune	0.0507545	chr3_49502681_T_C_b38	CDHR4	Blood Vessel	standard eQTL
BMI_UKB	chr3_49352409_C_T_b38	Mast cell	Immune	0.0507545	chr3_49487663_A_G_b38	SLC26A6	Esophagus	landscape-ieQTL
BMI_UKB	chr3_49352409_C_T_b38	Mast cell	Immune	0.0507545	chr3_49367731_A_G_b38	RHOA-IT1	Esophagus	standard eQTL
BMI_UKB	chr3_49352409_C_T_b38	Mast cell	Immune	0.0507545	chr3_49673046_A_T_b38	RP13-131K19.6	Stomach	landscape-ieQTL
BMI_UKB	chr3_49352409_C_T_b38	Mast cell	Immune	0.0507545	chr3_49684099_G_A_b38	HEMK1	Esophagus	landscape-ieQTL
BMI_UKB	chr3_49352409_C_T_b38	Muscle progenitor cell	Muscle	0.0507545	-	-	-	-
BMI_UKB	chr3_49352409_C_T_b38	Ventricle cardiomyocyte	Muscle	0.0507545	chr3_49673046_A_T_b38	RNF123	Heart	standard eQTL
BMI_UKB	chr3_49358324_G_A_b38	B cell	Immune	0.0510881	chr3_49418553_G_T_b38	RNF123	Colon - Transverse	standard eQTL
BMI_UKB	chr3_49358324_G_A_b38	B cell	Immune	0.0510881	chr3_49450054_A_C_b38	AMT	Whole Blood	standard eQTL
BMI_UKB	chr3_49358324_G_A_b38	B cell	Immune	0.0510881	chr3_49504840_T_C_b38	MST1	Thyroid	standard eQTL
BMI_UKB	chr3_49358324_G_A_b38	B cell	Immune	0.0510881	chr3_49504840_T_C_b38	C3orf62	Whole Blood	landscape-ieQTL
BMI_UKB	chr3_49358324_G_A_b38	Erythroid cell	Erythroid	0.0510881	chr3_49504840_T_C_b38	C3orf62	Whole Blood	landscape-ieQTL
BMI_UKB	chr3_49358324_G_A_b38	Erythroid cell	Erythroid	0.0510881	chr3_49450054_A_C_b38	AMT	Whole Blood	standard eQTL
BMI_UKB	chr3_49358324_G_A_b38	Myeloid progenitor cell	Immune	0.0510881	chr3_49450054_A_C_b38	AMT	Whole Blood	standard eQTL
BMI_UKB	chr3_49358324_G_A_b38	Myeloid progenitor cell	Immune	0.0510881	chr3_49504840_T_C_b38	C3orf62	Whole Blood	landscape-ieQTL
BMI_UKB	chr3_49358324_G_A_b38	NK cell	Immune	0.0510881	chr3_49504840_T_C_b38	C3orf62	Whole Blood	landscape-ieQTL
BMI_UKB	chr3_49358324_G_A_b38	NK cell	Immune	0.0510881	chr3_49450054_A_C_b38	AMT	Whole Blood	standard eQTL
BMI_UKB	chr3_49358324_G_A_b38	Plasmacytoid dendritic cell	Immune	0.0510881	chr3_49504840_T_C_b38	C3orf62	Whole Blood	landscape-ieQTL
BMI_UKB	chr3_49358324_G_A_b38	Plasmacytoid dendritic cell	Immune	0.0510881	chr3_49450054_A_C_b38	AMT	Whole Blood	standard eQTL
BMI_UKB	chr3_49358324_G_A_b38	Plasmacytoid dendritic cell	Immune	0.0510881	chr3_49504840_T_C_b38	MST1	Thyroid	standard eQTL
BMI_UKB	chr3_49873722_G_A_b38	Enterocyte	Epithelial	1	chr3_49879277_C_T_b38	RNF123	Colon - Sigmoid	standard eQTL
BMI_UKB	chr3_49873722_G_A_b38	Enterocyte	Epithelial	1	chr3_50045481_C_G_b38	CAMKV	Small Intestine	landscape-ieQTL
BMI_UKB	chr3_49873722_G_A_b38	Enterocyte	Epithelial	1	chr3_50015678_T_C_b38	MST1R	Small Intestine	landscape-ieQTL
BMI_UKB	chr3_49873722_G_A_b38	Pit cell	Epithelial	1	chr3_50069786_T_C_b38	CAMKV	Stomach	standard eQTL
BMI_UKB	chr3_50206368_C_T_b38	Proximal tubule cell	Epithelial	0.559002	-	-	-	-
BMI_UKB	chr3_50334001_C_A_b38	Conventional dendritic cell	Immune	1	chr3_50295266_G_A_b38	HYAL3	Liver	standard eQTL
BMI_UKB	chr3_50334001_C_A_b38	Conventional dendritic cell	Immune	1	chr3_50295266_G_A_b38	HYAL3	Small Intestine	standard eQTL
BMI_UKB	chr3_50334001_C_A_b38	Mast cell	Immune	1	chr3_50334001_C_A_b38	SEMA3F	Esophagus	landscape-ieQTL
BMI_UKB	chr3_50334001_C_A_b38	Mast cell	Immune	1	chr3_50295266_G_A_b38	RBM6	Esophagus	standard eQTL
BMI_UKB	chr3_50334001_C_A_b38	Mast cell	Immune	1	chr3_50295266_G_A_b38	HYAL3	Small Intestine	standard eQTL
BMI_UKB	chr3_50334001_C_A_b38	Mast cell	Immune	1	chr3_50334001_C_A_b38	HYAL3	Lung	standard eQTL
BMI_UKB	chr3_50334001_C_A_b38	Mast cell	Immune	1	chr3_50334001_C_A_b38	HYAL3	Stomach	standard eQTL and landscape-ieQTL
BMI_UKB	chr3_50334001_C_A_b38	Mast cell	Immune	1	chr3_50334001_C_A_b38	HYAL3	Esophagus	standard eQTL and landscape-ieQTL
BMI_UKB	chr3_50334001_C_A_b38	Muscle progenitor cell	Muscle	1	-	-	-	-
BMI_UKB	chr3_50334001_C_A_b38	Thyroid follicular cell	Secretory	1	-	-	-	-
BMI_UKB	chr3_50334001_C_A_b38	Ventricle cardiomyocyte	Muscle	1	chr3_50295266_G_A_b38	RASSF1-AS1	Heart	standard eQTL
BMI_UKB	chr3_52234850_T_C_b38	Fast skeletal muscle cell	Muscle	1	-	-	-	-
BMI_UKB	chr3_52781889_T_C_b38	Immune cell	Immune	1	-	-	-	-
BMI_UKB	chr3_52781889_T_C_b38	Myeloid progenitor cell	Immune	1	chr3_52789163_C_CT_b38	NEK4	Whole Blood	landscape-ieQTL
BMI_UKB	chr3_52781889_T_C_b38	Plasmacytoid dendritic cell	Immune	1	chr3_52789163_C_CT_b38	NEK4	Whole Blood	landscape-ieQTL
BMI_UKB	chr4_145165117_C_T_b38	Erythroid cell	Erythroid	0.0692306	-	-	-	-
BMI_UKB	chr4_145165117_C_T_b38	Immune cell	Immune	0.0692306	-	-	-	-
BMI_UKB	chr4_94208874_G_A_b38	Antigen-presenting Epithelial cell	Immune	1	-	-	-	-
BMI_UKB	chr5_137749544_T_C_b38	Antigen-presenting Epithelial cell	Immune	1	-	-	-	-
BMI_UKB	chr5_137749544_T_C_b38	Proliferating cell	Immune	1	-	-	-	-
BMI_UKB	chr5_75042747_A_C_b38	Fast skeletal muscle cell	Muscle	0.00442433	-	-	-	-
BMI_UKB	chr5_96821253_C_A_b38	Endothelial cell	Endothelial	0.0699489	-	-	-	-
BMI_UKB	chr5_96821253_C_A_b38	Esophageal smooth muscle cell	Muscle	0.0699489	chr5_96803547_C_G_b38	ERAP1	Esophagus	standard eQTL and landscape-ieQTL
BMI_UKB	chr5_96821253_C_A_b38	Myofibroblast	Stromal	0.0699489	-	-	-	-
BMI_UKB	chr5_96821253_C_A_b38	Smooth muscle cell(general)	Muscle	0.0699489	-	-	-	-
BMI_UKB	chr5_96821253_C_A_b38	Vascular smooth muscle cell	Muscle	0.0699489	-	-	-	-
BMI_UKB	chr6_127110343_A_G_b38	Immune cell	Immune	0.0317143	-	-	-	-
BMI_UKB	chr6_127110343_A_G_b38	Kuppfer Cell	Immune	0.0317143	-	-	-	-
BMI_UKB	chr6_127110343_A_G_b38	NK cell	Immune	0.0317143	-	-	-	-
BMI_UKB	chr6_25874984_G_A_b38	B cell	Immune	1	-	-	-	-
BMI_UKB	chr6_25874984_G_A_b38	Conventional dendritic cell	Immune	1	-	-	-	-
BMI_UKB	chr6_25874984_G_A_b38	Immune cell	Immune	1	-	-	-	-
BMI_UKB	chr6_25874984_G_A_b38	Kuppfer Cell	Immune	1	-	-	-	-
BMI_UKB	chr6_25874984_G_A_b38	Proliferating cell	Immune	1	-	-	-	-
BMI_UKB	chr6_25874984_G_A_b38	T cell	Immune	1	-	-	-	-
BMI_UKB	chr6_25953965_C_T_b38	Fast skeletal muscle cell	Muscle	0.172724	-	-	-	-
BMI_UKB	chr6_25953965_C_T_b38	Mast cell	Immune	0.172724	chr6_25935373_C_T_b38	TRIM38	Esophagus	standard eQTL and landscape-ieQTL
BMI_UKB	chr6_25953965_C_T_b38	Ventricle cardiomyocyte	Muscle	0.172724	-	-	-	-
BMI_UKB	chr6_26379447_T_C_b38	Endothelial cell	Endothelial	0.999353	-	-	-	-
BMI_UKB	chr6_26379447_T_C_b38	Esophageal smooth muscle cell	Muscle	0.999353	chr6_26379081_A_C_b38	BTN2A1	Esophagus	landscape-ieQTL
BMI_UKB	chr6_26379447_T_C_b38	Esophageal smooth muscle cell	Muscle	0.999353	chr6_26389698_C_T_b38	BTN2A2	Esophagus	standard eQTL and landscape-ieQTL
BMI_UKB	chr6_26379447_T_C_b38	Fast skeletal muscle cell	Muscle	0.999353	-	-	-	-
BMI_UKB	chr6_26379447_T_C_b38	Mast cell	Immune	0.999353	chr6_26383295_CAG_C_b38	BTN2A2	Blood Vessel	standard eQTL and landscape-ieQTL
BMI_UKB	chr6_26379447_T_C_b38	Muscle progenitor cell	Muscle	0.999353	-	-	-	-
BMI_UKB	chr6_26379447_T_C_b38	Myofibroblast	Stromal	0.999353	chr6_26383295_CAG_C_b38	BTN2A2	Blood Vessel	standard eQTL and landscape-ieQTL
BMI_UKB	chr6_26379447_T_C_b38	Vascular smooth muscle cell	Muscle	0.999353	chr6_26383295_CAG_C_b38	BTN2A2	Blood Vessel	standard eQTL and landscape-ieQTL
BMI_UKB	chr6_26608033_A_C_b38	Esophageal smooth muscle cell	Muscle	1	chr6_26667988_G_A_b38	BTN2A3P	Esophagus	standard eQTL and landscape-ieQTL
BMI_UKB	chr6_26608033_A_C_b38	Esophageal smooth muscle cell	Muscle	1	chr6_26667988_G_A_b38	ABT1	Esophagus	standard eQTL
BMI_UKB	chr6_26608033_A_C_b38	Myofibroblast	Stromal	1	-	-	-	-
BMI_UKB	chr6_26608033_A_C_b38	Stromal cell	Epithelial	1	chr6_26584298_G_A_b38	ZNF322	Uterus	standard eQTL
BMI_UKB	chr6_26608033_A_C_b38	Stromal cell	Epithelial	1	chr6_26649982_C_T_b38	HMGN4	Adipose - Visceral (Omentum)	standard eQTL
BMI_UKB	chr6_26608033_A_C_b38	Stromal cell	Epithelial	1	chr6_26667988_G_A_b38	BTN2A3P	Esophagus	standard eQTL and landscape-ieQTL
BMI_UKB	chr6_26608033_A_C_b38	Stromal cell	Epithelial	1	chr6_26667988_G_A_b38	ABT1	Esophagus	standard eQTL
BMI_UKB	chr6_28091242_G_A_b38	Esophageal smooth muscle cell	Muscle	0.00823143	chr6_28015005_AGAAG_A_b38	HIST1H2AG	Esophagus	landscape-ieQTL
BMI_UKB	chr6_28091242_G_A_b38	Esophageal smooth muscle cell	Muscle	0.00823143	chr6_28141189_T_C_b38	ZSCAN16	Esophagus	landscape-ieQTL
BMI_UKB	chr6_28091242_G_A_b38	Esophageal smooth muscle cell	Muscle	0.00823143	chr6_28141189_T_C_b38	ZNF165	Esophagus	landscape-ieQTL
BMI_UKB	chr6_28091242_G_A_b38	Esophageal smooth muscle cell	Muscle	0.00823143	chr6_28108133_G_A_b38	HIST1H2BK	Esophagus	landscape-ieQTL
BMI_UKB	chr6_28091242_G_A_b38	Esophageal smooth muscle cell	Muscle	0.00823143	chr6_28107147_C_A_b38	ZNF602P	Esophagus	standard eQTL and landscape-ieQTL
BMI_UKB	chr6_28091242_G_A_b38	Esophageal smooth muscle cell	Muscle	0.00823143	chr6_28069254_T_A_b38	ZNF192P1	Esophagus	landscape-ieQTL
BMI_UKB	chr6_28091242_G_A_b38	Myofibroblast	Stromal	0.00823143	-	-	-	-
BMI_UKB	chr6_28091242_G_A_b38	Oligodendrocyte	Neuron	0.00823143	-	-	-	-
BMI_UKB	chr6_28091242_G_A_b38	Vascular smooth muscle cell	Muscle	0.00823143	-	-	-	-
BMI_UKB	chr6_28104824_G_A_b38	B cell	Immune	0.00745407	chr6_28015005_AGAAG_A_b38	HIST1H2AG	Esophagus	landscape-ieQTL
BMI_UKB	chr6_28104824_G_A_b38	B cell	Immune	0.00745407	chr6_28141189_T_C_b38	ZSCAN16	Esophagus	landscape-ieQTL
BMI_UKB	chr6_28104824_G_A_b38	B cell	Immune	0.00745407	chr6_28055230_T_A_b38	ZSCAN26	Liver	standard eQTL
BMI_UKB	chr6_28104824_G_A_b38	B cell	Immune	0.00745407	chr6_28159843_T_C_b38	ZSCAN26	Stomach	standard eQTL
BMI_UKB	chr6_28104824_G_A_b38	B cell	Immune	0.00745407	chr6_28141189_T_C_b38	ZNF165	Esophagus	landscape-ieQTL
BMI_UKB	chr6_28104824_G_A_b38	B cell	Immune	0.00745407	chr6_28108133_G_A_b38	HIST1H2BK	Esophagus	landscape-ieQTL
BMI_UKB	chr6_28104824_G_A_b38	B cell	Immune	0.00745407	chr6_28055230_T_A_b38	ZSCAN9	Colon - Transverse	landscape-ieQTL
BMI_UKB	chr6_28104824_G_A_b38	B cell	Immune	0.00745407	chr6_28193021_T_G_b38	TOB2P1	Colon - Transverse	landscape-ieQTL
BMI_UKB	chr6_28104824_G_A_b38	B cell	Immune	0.00745407	chr6_28055973_C_G_b38	ZSCAN23	Thyroid	standard eQTL
BMI_UKB	chr6_28104824_G_A_b38	B cell	Immune	0.00745407	chr6_28108133_G_A_b38	ZNF192P1	Colon - Transverse	standard eQTL
BMI_UKB	chr6_28104824_G_A_b38	B cell	Immune	0.00745407	chr6_28108133_G_A_b38	ZSCAN31	Thyroid	standard eQTL
BMI_UKB	chr6_28104824_G_A_b38	B cell	Immune	0.00745407	chr6_28108133_G_A_b38	AL022393.9	Lung	standard eQTL
BMI_UKB	chr6_28104824_G_A_b38	B cell	Immune	0.00745407	chr6_28070115_G_T_b38	AL022393.9	Whole Blood	standard eQTL
BMI_UKB	chr6_28104824_G_A_b38	B cell	Immune	0.00745407	chr6_28161802_T_C_b38	AL022393.9	Stomach	standard eQTL
BMI_UKB	chr6_28104824_G_A_b38	B cell	Immune	0.00745407	chr6_28111382_C_T_b38	AL022393.9	Colon - Transverse	standard eQTL and landscape-ieQTL
BMI_UKB	chr6_28104824_G_A_b38	B cell	Immune	0.00745407	chr6_28201260_T_TTC_b38	ZKSCAN8	Colon - Transverse	landscape-ieQTL
BMI_UKB	chr6_28104824_G_A_b38	B cell	Immune	0.00745407	chr6_28111382_C_T_b38	ZNF603P	Colon - Transverse	standard eQTL
BMI_UKB	chr6_28104824_G_A_b38	B cell	Immune	0.00745407	chr6_28107147_C_A_b38	ZNF602P	Adrenal Gland	standard eQTL
BMI_UKB	chr6_28104824_G_A_b38	B cell	Immune	0.00745407	chr6_28107147_C_A_b38	ZNF602P	Esophagus	standard eQTL and landscape-ieQTL
BMI_UKB	chr6_28104824_G_A_b38	B cell	Immune	0.00745407	chr6_28069254_T_A_b38	ZNF602P	Colon - Transverse	standard eQTL
BMI_UKB	chr6_28104824_G_A_b38	B cell	Immune	0.00745407	chr6_28069254_T_A_b38	ZNF192P1	Esophagus	landscape-ieQTL
BMI_UKB	chr6_28104824_G_A_b38	B cell	Immune	0.00745407	chr6_28066257_A_G_b38	ZNF192P1	Stomach	standard eQTL
BMI_UKB	chr6_28104824_G_A_b38	Erythroid cell	Erythroid	0.00745407	chr6_28070115_G_T_b38	AL022393.9	Whole Blood	standard eQTL
BMI_UKB	chr6_28104824_G_A_b38	Myeloid progenitor cell	Immune	0.00745407	chr6_28070115_G_T_b38	AL022393.9	Whole Blood	standard eQTL
BMI_UKB	chr6_28104824_G_A_b38	NK cell	Immune	0.00745407	chr6_28107147_C_A_b38	ZNF602P	Adrenal Gland	standard eQTL
BMI_UKB	chr6_28104824_G_A_b38	NK cell	Immune	0.00745407	chr6_28070115_G_T_b38	AL022393.9	Whole Blood	standard eQTL
BMI_UKB	chr6_28104824_G_A_b38	Plasmacytoid dendritic cell	Immune	0.00745407	chr6_28055973_C_G_b38	ZSCAN23	Thyroid	standard eQTL
BMI_UKB	chr6_28104824_G_A_b38	Plasmacytoid dendritic cell	Immune	0.00745407	chr6_28108133_G_A_b38	ZSCAN31	Thyroid	standard eQTL
BMI_UKB	chr6_28104824_G_A_b38	Plasmacytoid dendritic cell	Immune	0.00745407	chr6_28070115_G_T_b38	AL022393.9	Whole Blood	standard eQTL
BMI_UKB	chr6_28140307_C_T_b38	B cell	Immune	0.0049459	chr6_28055230_T_A_b38	ZSCAN26	Liver	standard eQTL
BMI_UKB	chr6_28140307_C_T_b38	B cell	Immune	0.0049459	chr6_28108133_G_A_b38	ZSCAN31	Thyroid	standard eQTL
BMI_UKB	chr6_28140307_C_T_b38	B cell	Immune	0.0049459	chr6_28141189_T_C_b38	AL022393.9	Whole Blood	standard eQTL
BMI_UKB	chr6_28140307_C_T_b38	B cell	Immune	0.0049459	chr6_28055973_C_G_b38	ZSCAN23	Thyroid	standard eQTL
BMI_UKB	chr6_28140307_C_T_b38	Erythroid cell	Erythroid	0.0049459	chr6_28141189_T_C_b38	AL022393.9	Whole Blood	standard eQTL
BMI_UKB	chr6_28140307_C_T_b38	Myeloid progenitor cell	Immune	0.0049459	chr6_28141189_T_C_b38	AL022393.9	Whole Blood	standard eQTL
BMI_UKB	chr6_28140307_C_T_b38	NK cell	Immune	0.0049459	chr6_28141189_T_C_b38	AL022393.9	Whole Blood	standard eQTL
BMI_UKB	chr6_28140307_C_T_b38	Plasmacytoid dendritic cell	Immune	0.0049459	chr6_28141189_T_C_b38	AL022393.9	Whole Blood	standard eQTL
BMI_UKB	chr6_28140307_C_T_b38	Plasmacytoid dendritic cell	Immune	0.0049459	chr6_28055973_C_G_b38	ZSCAN23	Thyroid	standard eQTL
BMI_UKB	chr6_28140307_C_T_b38	Plasmacytoid dendritic cell	Immune	0.0049459	chr6_28108133_G_A_b38	ZSCAN31	Thyroid	standard eQTL
BMI_UKB	chr6_28140307_C_T_b38	T cell	Immune	0.0049459	chr6_28141189_T_C_b38	AL022393.9	Whole Blood	standard eQTL
BMI_UKB	chr6_28140307_C_T_b38	T cell	Immune	0.0049459	chr6_28055973_C_G_b38	ZSCAN23	Thyroid	standard eQTL
BMI_UKB	chr6_28140307_C_T_b38	T cell	Immune	0.0049459	chr6_28055230_T_A_b38	ZSCAN26	Liver	standard eQTL
BMI_UKB	chr6_28140307_C_T_b38	T cell	Immune	0.0049459	chr6_28108133_G_A_b38	ZSCAN31	Thyroid	standard eQTL
BMI_UKB	chr6_29709046_C_T_b38	B cell	Immune	1	chr6_29709046_C_T_b38	HLA-F	Esophagus	standard eQTL and landscape-ieQTL
BMI_UKB	chr6_29709046_C_T_b38	B cell	Immune	1	chr6_29709046_C_T_b38	HLA-F	Colon - Transverse	standard eQTL
BMI_UKB	chr6_29709046_C_T_b38	Erythroid cell	Erythroid	1	-	-	-	-
BMI_UKB	chr6_29709046_C_T_b38	Myeloid progenitor cell	Immune	1	-	-	-	-
BMI_UKB	chr6_29709046_C_T_b38	NK cell	Immune	1	-	-	-	-
BMI_UKB	chr6_29709046_C_T_b38	Plasmacytoid dendritic cell	Immune	1	-	-	-	-
BMI_UKB	chr6_29709046_C_T_b38	T cell	Immune	1	chr6_29709046_C_T_b38	HLA-F	Colon - Transverse	standard eQTL
BMI_UKB	chr6_35498009_A_C_b38	Endothelial cell	Endothelial	1	-	-	-	-
BMI_UKB	chr6_35498009_A_C_b38	Pneumocytes	Epithelial	1	-	-	-	-
BMI_UKB	chr6_35498009_A_C_b38	Proximal tubule cell	Epithelial	1	-	-	-	-
BMI_UKB	chr6_35498009_A_C_b38	Thyroid follicular cell	Secretory	1	-	-	-	-
BMI_UKB	chr6_5999231_C_G_b38	Vascular smooth muscle cell	Muscle	1	-	-	-	-
BMI_UKB	chr6_79616293_C_T_b38	B cell	Immune	1	chr6_79616140_A_G_b38	SH3BGRL2	Whole Blood	standard eQTL and landscape-ieQTL
BMI_UKB	chr6_79616293_C_T_b38	Kuppfer Cell	Immune	1	-	-	-	-
BMI_UKB	chr6_79616293_C_T_b38	Monocyte	Immune	1	chr6_79616140_A_G_b38	SH3BGRL2	Whole Blood	standard eQTL and landscape-ieQTL
BMI_UKB	chr6_79616293_C_T_b38	Myeloid progenitor cell	Immune	1	chr6_79616140_A_G_b38	SH3BGRL2	Whole Blood	standard eQTL and landscape-ieQTL
BMI_UKB	chr6_79616293_C_T_b38	NK cell	Immune	1	chr6_79616140_A_G_b38	SH3BGRL2	Whole Blood	standard eQTL and landscape-ieQTL
BMI_UKB	chr6_79616293_C_T_b38	Plasmacytoid dendritic cell	Immune	1	chr6_79616140_A_G_b38	SH3BGRL2	Whole Blood	standard eQTL and landscape-ieQTL
BMI_UKB	chr7_24741913_C_T_b38	Endothelial cell	Endothelial	1	-	-	-	-
BMI_UKB	chr7_24741913_C_T_b38	Fast skeletal muscle cell	Muscle	1	-	-	-	-
BMI_UKB	chr7_24741913_C_T_b38	Mast cell	Immune	1	chr7_24725036_C_G_b38	DFNA5	Blood Vessel	standard eQTL and landscape-ieQTL
BMI_UKB	chr7_24741913_C_T_b38	Muscle progenitor cell	Muscle	1	-	-	-	-
BMI_UKB	chr7_24741913_C_T_b38	Stromal cell	Epithelial	1	-	-	-	-
BMI_UKB	chr7_24741913_C_T_b38	Zona fasciculata cell	Secretory	1	-	-	-	-
BMI_UKB	chr7_24742173_A_G_b38	Endothelial cell	Endothelial	1	-	-	-	-
BMI_UKB	chr7_24742173_A_G_b38	Fast skeletal muscle cell	Muscle	1	-	-	-	-
BMI_UKB	chr7_24742173_A_G_b38	Mast cell	Immune	1	chr7_24742173_A_G_b38	DFNA5	Adipose - Visceral (Omentum)	standard eQTL
BMI_UKB	chr7_24742173_A_G_b38	Muscle progenitor cell	Muscle	1	-	-	-	-
BMI_UKB	chr7_24742173_A_G_b38	Myofibroblast	Stromal	1	-	-	-	-
BMI_UKB	chr7_24742173_A_G_b38	Zona fasciculata cell	Secretory	1	-	-	-	-
BMI_UKB	chr7_77415447_T_G_b38	Erythroid cell	Erythroid	1	-	-	-	-
BMI_UKB	chr7_77415447_T_G_b38	Immune cell	Immune	1	-	-	-	-
BMI_UKB	chr7_77415447_T_G_b38	Kuppfer Cell	Immune	1	-	-	-	-
BMI_UKB	chr7_77415447_T_G_b38	Myeloid progenitor cell	Immune	1	-	-	-	-
BMI_UKB	chr7_77415447_T_G_b38	NK cell	Immune	1	-	-	-	-
BMI_UKB	chr7_77415447_T_G_b38	Plasmacytoid dendritic cell	Immune	1	-	-	-	-
BMI_UKB	chr7_77416489_G_C_b38	Enterocyte	Epithelial	1	-	-	-	-
BMI_UKB	chr7_77416489_G_C_b38	Epithelial cell	Epithelial	1	-	-	-	-
BMI_UKB	chr8_11792966_T_C_b38	Endothelial cell	Endothelial	1	-	-	-	-
BMI_UKB	chr8_143823777_C_T_b38	Endothelial cell	Endothelial	1	-	-	-	-
BMI_UKB	chr8_143823777_C_T_b38	Esophageal smooth muscle cell	Muscle	1	chr8_143813383_G_A_b38	SCRIB	Esophagus	landscape-ieQTL
BMI_UKB	chr8_22118008_A_G_b38	Endothelial cell	Endothelial	1	chr8_22118008_A_G_b38	FAM160B2	Esophagus	standard eQTL and landscape-ieQTL
BMI_UKB	chr8_22118008_A_G_b38	Endothelial cell	Endothelial	1	chr8_22118493_C_G_b38	NUDT18	Esophagus	standard eQTL and landscape-ieQTL
BMI_UKB	chr8_22118008_A_G_b38	Endothelial cell	Endothelial	1	chr8_22118008_A_G_b38	FAM160B2	Esophagus	standard eQTL and landscape-ieQTL
BMI_UKB	chr8_22118008_A_G_b38	Endothelial cell	Endothelial	1	chr8_22118493_C_G_b38	NUDT18	Esophagus	standard eQTL and landscape-ieQTL
BMI_UKB	chr8_22118008_A_G_b38	Epithelial cell	Epithelial	1	chr8_22118008_A_G_b38	FAM160B2	Esophagus	standard eQTL and landscape-ieQTL
BMI_UKB	chr8_22118008_A_G_b38	Epithelial cell	Epithelial	1	chr8_22118493_C_G_b38	NUDT18	Esophagus	standard eQTL and landscape-ieQTL
BMI_UKB	chr8_22118008_A_G_b38	Fibroblast	Stromal	1	-	-	-	-
BMI_UKB	chr8_22118008_A_G_b38	Kerationcyte	Epithelial	1	chr8_22118008_A_G_b38	FAM160B2	Esophagus	standard eQTL and landscape-ieQTL
BMI_UKB	chr8_22118008_A_G_b38	Kerationcyte	Epithelial	1	chr8_22118493_C_G_b38	NUDT18	Esophagus	standard eQTL and landscape-ieQTL
BMI_UKB	chr8_22118008_A_G_b38	Loop of henle	Epithelial	1	-	-	-	-
BMI_UKB	chr8_22118008_A_G_b38	Luminal cell	Epithelial	1	-	-	-	-
BMI_UKB	chr8_22118008_A_G_b38	Smooth muscle cell(general)	Muscle	1	-	-	-	-
BMI_UKB	chr8_22118008_A_G_b38	Stromal cell	Epithelial	1	chr8_22118008_A_G_b38	FAM160B2	Esophagus	standard eQTL and landscape-ieQTL
BMI_UKB	chr8_22118008_A_G_b38	Stromal cell	Epithelial	1	chr8_22118493_C_G_b38	NUDT18	Esophagus	standard eQTL and landscape-ieQTL
BMI_UKB	chr8_80489096_A_T_b38	Erythroid cell	Erythroid	0.0375872	-	-	-	-
BMI_UKB	chr8_80489096_A_T_b38	Myeloid progenitor cell	Immune	0.0375872	-	-	-	-
BMI_UKB	chr8_80489096_A_T_b38	Plasmacytoid dendritic cell	Immune	0.0375872	-	-	-	-
BMI_UKB	chr8_9014200_C_T_b38	Epithelial cell	Epithelial	1	chr8_9009901_G_C_b38	RPL10P19	Prostate	standard eQTL
BMI_UKB	chr8_9014200_C_T_b38	Esophageal smooth muscle cell	Muscle	1	-	-	-	-
BMI_UKB	chr8_9014200_C_T_b38	Fibroblast	Stromal	1	-	-	-	-
BMI_UKB	chr8_9014200_C_T_b38	Kerationcyte	Epithelial	1	-	-	-	-
BMI_UKB	chr8_9014200_C_T_b38	Luminal cell	Epithelial	1	chr8_9009901_G_C_b38	RPL10P19	Prostate	standard eQTL
BMI_UKB	chr8_9014200_C_T_b38	Myofibroblast	Stromal	1	-	-	-	-
BMI_UKB	chr8_9014200_C_T_b38	Smooth muscle cell(general)	Muscle	1	chr8_9009901_G_C_b38	RPL10P19	Prostate	standard eQTL
BMI_UKB	chr8_9014200_C_T_b38	Stromal cell	Epithelial	1	-	-	-	-
BMI_UKB	chr9_99824767_T_G_b38	Esophageal smooth muscle cell	Muscle	0.0269116	-	-	-	-
BMI_UKB	chr9_99824767_T_G_b38	Vascular smooth muscle cell	Muscle	0.0269116	-	-	-	-
Body_Fat_Percentage_UKB	chr1_107056636_A_T_b38	Myofibroblast	Stromal	1	-	-	-	-
Body_Fat_Percentage_UKB	chr1_107056636_A_T_b38	Vascular smooth muscle cell	Muscle	1	-	-	-	-
Body_Fat_Percentage_UKB	chr1_156357104_T_A_b38	Conventional dendritic cell	Immune	1	chr1_156357104_T_A_b38	CCT3	Thyroid	standard eQTL
Body_Fat_Percentage_UKB	chr1_156357104_T_A_b38	Granulocyte	Immune	1	chr1_156357104_T_A_b38	CCT3	Thyroid	standard eQTL
Body_Fat_Percentage_UKB	chr1_156357104_T_A_b38	Granulocyte	Immune	1	chr1_156357104_T_A_b38	TMEM79	Esophagus	landscape-ieQTL
Body_Fat_Percentage_UKB	chr1_156357104_T_A_b38	Granulocyte	Immune	1	chr1_156362745_C_T_b38	BGLAP	Esophagus	standard eQTL
Body_Fat_Percentage_UKB	chr1_156357104_T_A_b38	Neurocyte	Neuron	1	-	-	-	-
Body_Fat_Percentage_UKB	chr1_156357104_T_A_b38	Proliferating cell	Immune	1	-	-	-	-
Body_Fat_Percentage_UKB	chr1_156357104_T_A_b38	Ventricle cardiomyocyte	Muscle	1	-	-	-	-
Body_Fat_Percentage_UKB	chr1_161215268_G_T_b38	B cell	Immune	1	chr1_161215268_G_T_b38	FCER1G	Whole Blood	standard eQTL
Body_Fat_Percentage_UKB	chr1_161215268_G_T_b38	B cell	Immune	1	chr1_161215268_G_T_b38	NCSTN	Esophagus	landscape-ieQTL
Body_Fat_Percentage_UKB	chr1_161215268_G_T_b38	Erythroid cell	Erythroid	1	chr1_161215268_G_T_b38	FCER1G	Whole Blood	standard eQTL
Body_Fat_Percentage_UKB	chr1_161215268_G_T_b38	Myeloid progenitor cell	Immune	1	chr1_161215268_G_T_b38	FCER1G	Whole Blood	standard eQTL
Body_Fat_Percentage_UKB	chr1_161215268_G_T_b38	NK cell	Immune	1	chr1_161215268_G_T_b38	FCER1G	Whole Blood	standard eQTL
Body_Fat_Percentage_UKB	chr1_161215268_G_T_b38	Plasmacytoid dendritic cell	Immune	1	chr1_161215268_G_T_b38	FCER1G	Whole Blood	standard eQTL
Body_Fat_Percentage_UKB	chr1_2556224_C_A_b38	Endothelial cell	Endothelial	1	-	-	-	-
Body_Fat_Percentage_UKB	chr1_2556224_C_A_b38	Esophageal smooth muscle cell	Muscle	1	chr1_2556224_C_A_b38	FAM213B	Esophagus	landscape-ieQTL
Body_Fat_Percentage_UKB	chr1_2556224_C_A_b38	Esophageal smooth muscle cell	Muscle	1	chr1_2556327_T_C_b38	RP3-395M20.12	Esophagus	standard eQTL and landscape-ieQTL
Body_Fat_Percentage_UKB	chr1_25861747_G_A_b38	Enterocyte	Epithelial	1	chr1_25820023_G_C_b38	MTFR1L	Colon - Transverse	standard eQTL and landscape-ieQTL
Body_Fat_Percentage_UKB	chr1_25861747_G_A_b38	Enterocyte	Epithelial	1	chr1_25820023_G_C_b38	RP1-317E23.3	Colon - Transverse	standard eQTL and landscape-ieQTL
Body_Fat_Percentage_UKB	chr1_25861747_G_A_b38	Epithelial cell	Epithelial	1	chr1_25876233_C_G_b38	MTFR1L	Esophagus	standard eQTL and landscape-ieQTL
Body_Fat_Percentage_UKB	chr1_25861747_G_A_b38	Epithelial cell	Epithelial	1	chr1_25874673_G_A_b38	RP1-317E23.3	Esophagus	standard eQTL and landscape-ieQTL
Body_Fat_Percentage_UKB	chr1_25861747_G_A_b38	Kerationcyte	Epithelial	1	chr1_25876233_C_G_b38	MTFR1L	Esophagus	standard eQTL and landscape-ieQTL
Body_Fat_Percentage_UKB	chr1_25861747_G_A_b38	Kerationcyte	Epithelial	1	chr1_25874673_G_A_b38	RP1-317E23.3	Esophagus	standard eQTL and landscape-ieQTL
Body_Fat_Percentage_UKB	chr1_25861747_G_A_b38	Luminal cell	Epithelial	1	-	-	-	-
Body_Fat_Percentage_UKB	chr1_25861747_G_A_b38	Neuroendocrine cell	Secretory	1	-	-	-	-
Body_Fat_Percentage_UKB	chr1_32670694_T_C_b38	Antigen-presenting Epithelial cell	Immune	0.0805992	chr1_32624949_T_C_b38	RP11-73M7.6	Esophagus	landscape-ieQTL
Body_Fat_Percentage_UKB	chr1_32670694_T_C_b38	Pneumocytes	Epithelial	0.0805992	-	-	-	-
Body_Fat_Percentage_UKB	chr1_32893156_G_C_b38	Pneumocytes	Epithelial	0.29547	-	-	-	-
Body_Fat_Percentage_UKB	chr1_47224766_G_T_b38	Pit cell	Epithelial	1	-	-	-	-
Body_Fat_Percentage_UKB	chr1_47224766_G_T_b38	Proximal tubule cell	Epithelial	1	-	-	-	-
Body_Fat_Percentage_UKB	chr1_47224766_G_T_b38	Zona fasciculata cell	Secretory	1	-	-	-	-
Body_Fat_Percentage_UKB	chr10_132385563_T_C_b38	Conventional dendritic cell	Immune	1	-	-	-	-
Body_Fat_Percentage_UKB	chr10_132385563_T_C_b38	Granulocyte	Immune	1	-	-	-	-
Body_Fat_Percentage_UKB	chr10_132385563_T_C_b38	Kuppfer Cell	Immune	1	-	-	-	-
Body_Fat_Percentage_UKB	chr10_132385563_T_C_b38	Monocyte	Immune	1	-	-	-	-
Body_Fat_Percentage_UKB	chr10_132385563_T_C_b38	NK cell	Immune	1	-	-	-	-
Body_Fat_Percentage_UKB	chr10_132385563_T_C_b38	Proliferating cell	Immune	1	-	-	-	-
Body_Fat_Percentage_UKB	chr10_93085279_G_A_b38	Endothelial cell	Endothelial	0.0590361	-	-	-	-
Body_Fat_Percentage_UKB	chr10_93085279_G_A_b38	Fast skeletal muscle cell	Muscle	0.0590361	-	-	-	-
Body_Fat_Percentage_UKB	chr10_93085279_G_A_b38	Mast cell	Immune	0.0590361	-	-	-	-
Body_Fat_Percentage_UKB	chr10_93085279_G_A_b38	Muscle progenitor cell	Muscle	0.0590361	-	-	-	-
Body_Fat_Percentage_UKB	chr10_93085279_G_A_b38	Myofibroblast	Stromal	0.0590361	-	-	-	-
Body_Fat_Percentage_UKB	chr10_93085279_G_A_b38	Vascular smooth muscle cell	Muscle	0.0590361	-	-	-	-
Body_Fat_Percentage_UKB	chr10_93085279_G_A_b38	Ventricle cardiomyocyte	Muscle	0.0590361	-	-	-	-
Body_Fat_Percentage_UKB	chr11_122655893_C_T_b38	B cell	Immune	0.017925	chr11_122648314_T_G_b38	CRTAM	Whole Blood	landscape-ieQTL
Body_Fat_Percentage_UKB	chr11_122655893_C_T_b38	B cell	Immune	0.017925	chr11_122658155_T_A_b38	UBASH3B	Whole Blood	landscape-ieQTL
Body_Fat_Percentage_UKB	chr11_122655893_C_T_b38	Erythroid cell	Erythroid	0.017925	chr11_122648314_T_G_b38	CRTAM	Whole Blood	landscape-ieQTL
Body_Fat_Percentage_UKB	chr11_122655893_C_T_b38	Erythroid cell	Erythroid	0.017925	chr11_122658155_T_A_b38	UBASH3B	Whole Blood	landscape-ieQTL
Body_Fat_Percentage_UKB	chr11_122655893_C_T_b38	Myeloid progenitor cell	Immune	0.017925	chr11_122648314_T_G_b38	CRTAM	Whole Blood	landscape-ieQTL
Body_Fat_Percentage_UKB	chr11_122655893_C_T_b38	Myeloid progenitor cell	Immune	0.017925	chr11_122658155_T_A_b38	UBASH3B	Whole Blood	landscape-ieQTL
Body_Fat_Percentage_UKB	chr11_122655893_C_T_b38	NK cell	Immune	0.017925	chr11_122648314_T_G_b38	CRTAM	Whole Blood	landscape-ieQTL
Body_Fat_Percentage_UKB	chr11_122655893_C_T_b38	NK cell	Immune	0.017925	chr11_122658155_T_A_b38	UBASH3B	Whole Blood	landscape-ieQTL
Body_Fat_Percentage_UKB	chr11_122655893_C_T_b38	Plasmacytoid dendritic cell	Immune	0.017925	chr11_122648314_T_G_b38	CRTAM	Whole Blood	landscape-ieQTL
Body_Fat_Percentage_UKB	chr11_122655893_C_T_b38	Plasmacytoid dendritic cell	Immune	0.017925	chr11_122658155_T_A_b38	UBASH3B	Whole Blood	landscape-ieQTL
Body_Fat_Percentage_UKB	chr11_122662371_T_C_b38	Erythroid cell	Erythroid	0.0538616	chr11_122648314_T_G_b38	CRTAM	Whole Blood	landscape-ieQTL
Body_Fat_Percentage_UKB	chr11_122662371_T_C_b38	Erythroid cell	Erythroid	0.0538616	chr11_122658155_T_A_b38	UBASH3B	Whole Blood	landscape-ieQTL
Body_Fat_Percentage_UKB	chr11_122662371_T_C_b38	Myeloid progenitor cell	Immune	0.0538616	chr11_122648314_T_G_b38	CRTAM	Whole Blood	landscape-ieQTL
Body_Fat_Percentage_UKB	chr11_122662371_T_C_b38	Myeloid progenitor cell	Immune	0.0538616	chr11_122658155_T_A_b38	UBASH3B	Whole Blood	landscape-ieQTL
Body_Fat_Percentage_UKB	chr11_122662371_T_C_b38	Plasmacytoid dendritic cell	Immune	0.0538616	chr11_122648314_T_G_b38	CRTAM	Whole Blood	landscape-ieQTL
Body_Fat_Percentage_UKB	chr11_122662371_T_C_b38	Plasmacytoid dendritic cell	Immune	0.0538616	chr11_122658155_T_A_b38	UBASH3B	Whole Blood	landscape-ieQTL
Body_Fat_Percentage_UKB	chr11_13280328_C_G_b38	Erythroid cell	Erythroid	1	chr11_13280328_C_G_b38	ARNTL	Whole Blood	standard eQTL and landscape-ieQTL
Body_Fat_Percentage_UKB	chr11_13280328_C_G_b38	Myeloid progenitor cell	Immune	1	chr11_13280328_C_G_b38	ARNTL	Whole Blood	standard eQTL and landscape-ieQTL
Body_Fat_Percentage_UKB	chr11_13280328_C_G_b38	NK cell	Immune	1	chr11_13280328_C_G_b38	ARNTL	Whole Blood	standard eQTL and landscape-ieQTL
Body_Fat_Percentage_UKB	chr11_13280328_C_G_b38	Plasmacytoid dendritic cell	Immune	1	chr11_13280328_C_G_b38	ARNTL	Whole Blood	standard eQTL and landscape-ieQTL
Body_Fat_Percentage_UKB	chr11_2896280_C_T_b38	Granulocyte	Immune	1	-	-	-	-
Body_Fat_Percentage_UKB	chr11_2896280_C_T_b38	Immune cell	Immune	1	-	-	-	-
Body_Fat_Percentage_UKB	chr11_2896280_C_T_b38	Kuppfer Cell	Immune	1	-	-	-	-
Body_Fat_Percentage_UKB	chr11_2896280_C_T_b38	Monocyte	Immune	1	-	-	-	-
Body_Fat_Percentage_UKB	chr11_46117734_A_G_b38	Antigen-presenting Epithelial cell	Immune	0.013019	-	-	-	-
Body_Fat_Percentage_UKB	chr11_46117734_A_G_b38	Endothelial cell	Endothelial	0.013019	-	-	-	-
Body_Fat_Percentage_UKB	chr11_46117734_A_G_b38	Esophageal smooth muscle cell	Muscle	0.013019	-	-	-	-
Body_Fat_Percentage_UKB	chr11_46117734_A_G_b38	Vascular smooth muscle cell	Muscle	0.013019	-	-	-	-
Body_Fat_Percentage_UKB	chr11_46125241_A_G_b38	Immune cell	Immune	0.00863721	-	-	-	-
Body_Fat_Percentage_UKB	chr11_65893820_C_T_b38	Endothelial cell	Endothelial	1	chr11_65885771_C_T_b38	OVOL1	Pancreas	standard eQTL
Body_Fat_Percentage_UKB	chr11_65893820_C_T_b38	Endothelial cell	Endothelial	1	chr11_65893820_C_T_b38	FIBP	Blood Vessel	standard eQTL
Body_Fat_Percentage_UKB	chr11_65893820_C_T_b38	Endothelial cell	Endothelial	1	chr11_65896076_A_G_b38	CTSW	Adrenal Gland	standard eQTL
Body_Fat_Percentage_UKB	chr11_65893820_C_T_b38	Endothelial cell	Endothelial	1	chr11_65893820_C_T_b38	CTSW	Esophagus	standard eQTL and landscape-ieQTL
Body_Fat_Percentage_UKB	chr11_65893820_C_T_b38	Endothelial cell	Endothelial	1	chr11_65893820_C_T_b38	CTSW	Lung	standard eQTL
Body_Fat_Percentage_UKB	chr11_65893820_C_T_b38	Endothelial cell	Endothelial	1	chr11_65893820_C_T_b38	CTSW	Adipose - Visceral (Omentum)	standard eQTL and landscape-ieQTL
Body_Fat_Percentage_UKB	chr11_65893820_C_T_b38	Endothelial cell	Endothelial	1	chr11_65877883_A_G_b38	CTSW	Stomach	standard eQTL
Body_Fat_Percentage_UKB	chr11_65893820_C_T_b38	Endothelial cell	Endothelial	1	chr11_65893820_C_T_b38	CTSW	Thyroid	standard eQTL and landscape-ieQTL
Body_Fat_Percentage_UKB	chr11_65893820_C_T_b38	Endothelial cell	Endothelial	1	chr11_65894185_T_C_b38	CTSW	Colon - Transverse	standard eQTL
Body_Fat_Percentage_UKB	chr11_65893820_C_T_b38	Endothelial cell	Endothelial	1	chr11_65894185_T_C_b38	SNX32	Lung	standard eQTL
Body_Fat_Percentage_UKB	chr11_65893820_C_T_b38	Endothelial cell	Endothelial	1	chr11_65895317_G_T_b38	SNX32	Thyroid	standard eQTL
Body_Fat_Percentage_UKB	chr11_65893820_C_T_b38	Esophageal smooth muscle cell	Muscle	1	chr11_65893820_C_T_b38	CTSW	Esophagus	standard eQTL and landscape-ieQTL
Body_Fat_Percentage_UKB	chr11_65893820_C_T_b38	Fast skeletal muscle cell	Muscle	1	-	-	-	-
Body_Fat_Percentage_UKB	chr11_65893820_C_T_b38	Fibroblast	Stromal	1	chr11_65893820_C_T_b38	CTSW	Thyroid	standard eQTL and landscape-ieQTL
Body_Fat_Percentage_UKB	chr11_65893820_C_T_b38	Fibroblast	Stromal	1	chr11_65893820_C_T_b38	CTSW	Lung	standard eQTL
Body_Fat_Percentage_UKB	chr11_65893820_C_T_b38	Fibroblast	Stromal	1	chr11_65893820_C_T_b38	CTSW	Adipose - Visceral (Omentum)	standard eQTL and landscape-ieQTL
Body_Fat_Percentage_UKB	chr11_65893820_C_T_b38	Fibroblast	Stromal	1	chr11_65885771_C_T_b38	OVOL1	Pancreas	standard eQTL
Body_Fat_Percentage_UKB	chr11_65893820_C_T_b38	Fibroblast	Stromal	1	chr11_65894185_T_C_b38	SNX32	Lung	standard eQTL
Body_Fat_Percentage_UKB	chr11_65893820_C_T_b38	Fibroblast	Stromal	1	chr11_65895317_G_T_b38	SNX32	Thyroid	standard eQTL
Body_Fat_Percentage_UKB	chr11_65893820_C_T_b38	Fibroblast	Stromal	1	chr11_65894185_T_C_b38	CTSW	Colon - Transverse	standard eQTL
Body_Fat_Percentage_UKB	chr11_65893820_C_T_b38	Fibroblast	Stromal	1	chr11_65893820_C_T_b38	FIBP	Blood Vessel	standard eQTL
Body_Fat_Percentage_UKB	chr11_65893820_C_T_b38	Muscle progenitor cell	Muscle	1	-	-	-	-
Body_Fat_Percentage_UKB	chr11_65893820_C_T_b38	Oligodendrocyte	Neuron	1	-	-	-	-
Body_Fat_Percentage_UKB	chr11_65893820_C_T_b38	Thyroid follicular cell	Secretory	1	chr11_65895317_G_T_b38	SNX32	Thyroid	standard eQTL
Body_Fat_Percentage_UKB	chr11_65893820_C_T_b38	Thyroid follicular cell	Secretory	1	chr11_65893820_C_T_b38	CTSW	Thyroid	standard eQTL and landscape-ieQTL
Body_Fat_Percentage_UKB	chr11_65893820_C_T_b38	Vascular smooth muscle cell	Muscle	1	chr11_65893820_C_T_b38	FIBP	Blood Vessel	standard eQTL
Body_Fat_Percentage_UKB	chr11_65894185_T_C_b38	Esophageal smooth muscle cell	Muscle	1	chr11_65877883_A_G_b38	CTSW	Esophagus	standard eQTL and landscape-ieQTL
Body_Fat_Percentage_UKB	chr11_65894185_T_C_b38	Loop of henle	Epithelial	1	-	-	-	-
Body_Fat_Percentage_UKB	chr11_65894185_T_C_b38	Oligodendrocyte	Neuron	1	-	-	-	-
Body_Fat_Percentage_UKB	chr11_65894185_T_C_b38	Proximal tubule cell	Epithelial	1	-	-	-	-
Body_Fat_Percentage_UKB	chr11_65894185_T_C_b38	Vascular smooth muscle cell	Muscle	1	chr11_65893820_C_T_b38	FIBP	Blood Vessel	standard eQTL
Body_Fat_Percentage_UKB	chr11_65894185_T_C_b38	Vascular smooth muscle cell	Muscle	1	chr11_65895768_T_C_b38	CTSW	Blood Vessel	standard eQTL
Body_Fat_Percentage_UKB	chr11_66259156_A_G_b38	Myofibroblast	Stromal	0.575319	-	-	-	-
Body_Fat_Percentage_UKB	chr11_66595526_A_G_b38	Conventional dendritic cell	Immune	0.29527	chr11_66595526_A_G_b38	CCS	Whole Blood	standard eQTL and landscape-ieQTL
Body_Fat_Percentage_UKB	chr11_66595526_A_G_b38	Conventional dendritic cell	Immune	0.29527	chr11_66619623_C_T_b38	DPP3	Whole Blood	standard eQTL
Body_Fat_Percentage_UKB	chr11_66595526_A_G_b38	Immune cell	Immune	0.29527	-	-	-	-
Body_Fat_Percentage_UKB	chr11_66595526_A_G_b38	Monocyte	Immune	0.29527	chr11_66619623_C_T_b38	ACTN3	Esophagus	standard eQTL and landscape-ieQTL
Body_Fat_Percentage_UKB	chr11_66595526_A_G_b38	Monocyte	Immune	0.29527	chr11_66633902_T_G_b38	RP11-867G23.1	Esophagus	standard eQTL and landscape-ieQTL
Body_Fat_Percentage_UKB	chr11_66595526_A_G_b38	Monocyte	Immune	0.29527	chr11_66691225_C_T_b38	LRFN4	Blood Vessel	standard eQTL and landscape-ieQTL
Body_Fat_Percentage_UKB	chr11_66595526_A_G_b38	Monocyte	Immune	0.29527	chr11_66595526_A_G_b38	CCS	Whole Blood	standard eQTL and landscape-ieQTL
Body_Fat_Percentage_UKB	chr11_66595526_A_G_b38	Monocyte	Immune	0.29527	chr11_66619623_C_T_b38	DPP3	Whole Blood	standard eQTL
Body_Fat_Percentage_UKB	chr11_66595526_A_G_b38	Proliferating cell	Immune	0.29527	chr11_66619623_C_T_b38	DPP3	Whole Blood	standard eQTL
Body_Fat_Percentage_UKB	chr11_66595526_A_G_b38	Proliferating cell	Immune	0.29527	chr11_66595526_A_G_b38	CCS	Whole Blood	standard eQTL and landscape-ieQTL
Body_Fat_Percentage_UKB	chr11_66595526_A_G_b38	T cell	Immune	0.29527	chr11_66619623_C_T_b38	DPP3	Whole Blood	standard eQTL
Body_Fat_Percentage_UKB	chr11_66595526_A_G_b38	T cell	Immune	0.29527	chr11_66691225_C_T_b38	LRFN4	Blood Vessel	standard eQTL and landscape-ieQTL
Body_Fat_Percentage_UKB	chr11_66595526_A_G_b38	T cell	Immune	0.29527	chr11_66595526_A_G_b38	CCS	Whole Blood	standard eQTL and landscape-ieQTL
Body_Fat_Percentage_UKB	chr11_76657283_C_T_b38	B cell	Immune	0.360653	-	-	-	-
Body_Fat_Percentage_UKB	chr11_76657283_C_T_b38	Immune cell	Immune	0.360653	-	-	-	-
Body_Fat_Percentage_UKB	chr11_76657283_C_T_b38	Myeloid progenitor cell	Immune	0.360653	-	-	-	-
Body_Fat_Percentage_UKB	chr11_76657283_C_T_b38	NK cell	Immune	0.360653	-	-	-	-
Body_Fat_Percentage_UKB	chr11_76657283_C_T_b38	Plasmacytoid dendritic cell	Immune	0.360653	-	-	-	-
Body_Fat_Percentage_UKB	chr11_76657283_C_T_b38	T cell	Immune	0.360653	-	-	-	-
Body_Fat_Percentage_UKB	chr11_76763783_G_C_b38	Endothelial cell	Endothelial	0.0488825	-	-	-	-
Body_Fat_Percentage_UKB	chr11_76763783_G_C_b38	Endothelial cell	Endothelial	0.0488825	-	-	-	-
Body_Fat_Percentage_UKB	chr11_76763783_G_C_b38	Epithelial cell	Epithelial	0.0488825	-	-	-	-
Body_Fat_Percentage_UKB	chr11_76763783_G_C_b38	Fibroblast	Stromal	0.0488825	-	-	-	-
Body_Fat_Percentage_UKB	chr11_76763783_G_C_b38	Kerationcyte	Epithelial	0.0488825	-	-	-	-
Body_Fat_Percentage_UKB	chr11_76763783_G_C_b38	Luminal cell	Epithelial	0.0488825	-	-	-	-
Body_Fat_Percentage_UKB	chr11_76763783_G_C_b38	Smooth muscle cell(general)	Muscle	0.0488825	-	-	-	-
Body_Fat_Percentage_UKB	chr11_76763783_G_C_b38	Stromal cell	Epithelial	0.0488825	-	-	-	-
Body_Fat_Percentage_UKB	chr11_76769211_C_T_b38	Endothelial cell	Endothelial	0.0407729	-	-	-	-
Body_Fat_Percentage_UKB	chr11_76769211_C_T_b38	Ventricle cardiomyocyte	Muscle	0.0407729	-	-	-	-
Body_Fat_Percentage_UKB	chr12_120464476_T_C_b38	Antigen-presenting Epithelial cell	Immune	1	chr12_120473983_G_A_b38	GATC	Esophagus	standard eQTL
Body_Fat_Percentage_UKB	chr12_120464476_T_C_b38	Oligodendrocyte	Neuron	1	-	-	-	-
Body_Fat_Percentage_UKB	chr12_120464476_T_C_b38	Vascular smooth muscle cell	Muscle	1	chr12_120520181_C_T_b38	RNF10	Blood Vessel	standard eQTL and landscape-ieQTL
Body_Fat_Percentage_UKB	chr12_120464476_T_C_b38	Vascular smooth muscle cell	Muscle	1	chr12_120545273_T_C_b38	POP5	Blood Vessel	standard eQTL
Body_Fat_Percentage_UKB	chr12_53994219_G_C_b38	Esophageal smooth muscle cell	Muscle	0.68009	chr12_53993318_G_A_b38	PCBP2	Esophagus	landscape-ieQTL
Body_Fat_Percentage_UKB	chr12_53994219_G_C_b38	Thyroid follicular cell	Secretory	0.68009	-	-	-	-
Body_Fat_Percentage_UKB	chr12_53994219_G_C_b38	Vascular smooth muscle cell	Muscle	0.68009	-	-	-	-
Body_Fat_Percentage_UKB	chr15_58742416_C_T_b38	Myofibroblast	Stromal	1	-	-	-	-
Body_Fat_Percentage_UKB	chr15_58742416_C_T_b38	Oligodendrocyte	Neuron	1	-	-	-	-
Body_Fat_Percentage_UKB	chr15_58742416_C_T_b38	Vascular smooth muscle cell	Muscle	1	-	-	-	-
Body_Fat_Percentage_UKB	chr15_66236793_G_A_b38	B cell	Immune	0.0264827	-	-	-	-
Body_Fat_Percentage_UKB	chr15_66236793_G_A_b38	Immune cell	Immune	0.0264827	-	-	-	-
Body_Fat_Percentage_UKB	chr15_66236793_G_A_b38	Myeloid progenitor cell	Immune	0.0264827	-	-	-	-
Body_Fat_Percentage_UKB	chr15_66236793_G_A_b38	NK cell	Immune	0.0264827	-	-	-	-
Body_Fat_Percentage_UKB	chr15_66236793_G_A_b38	Plasmacytoid dendritic cell	Immune	0.0264827	-	-	-	-
Body_Fat_Percentage_UKB	chr15_66236793_G_A_b38	T cell	Immune	0.0264827	-	-	-	-
Body_Fat_Percentage_UKB	chr15_74790211_C_G_b38	Myofibroblast	Stromal	0.0208212	chr15_74767286_A_G_b38	CSK	Blood Vessel	standard eQTL
Body_Fat_Percentage_UKB	chr15_74790211_C_G_b38	Vascular smooth muscle cell	Muscle	0.0208212	chr15_74767286_A_G_b38	CSK	Blood Vessel	standard eQTL
Body_Fat_Percentage_UKB	chr15_74844353_T_C_b38	Antigen-presenting Epithelial cell	Immune	1	chr15_74837253_G_A_b38	ISLR2	Esophagus	landscape-ieQTL
Body_Fat_Percentage_UKB	chr15_74844353_T_C_b38	Antigen-presenting Epithelial cell	Immune	1	chr15_74933467_G_C_b38	SCAMP2	Esophagus	standard eQTL and landscape-ieQTL
Body_Fat_Percentage_UKB	chr15_74844353_T_C_b38	Fast skeletal muscle cell	Muscle	1	-	-	-	-
Body_Fat_Percentage_UKB	chr15_74844353_T_C_b38	Mast cell	Immune	1	chr15_74939111_T_C_b38	RPP25	Blood Vessel	standard eQTL
Body_Fat_Percentage_UKB	chr15_74844353_T_C_b38	Mast cell	Immune	1	chr15_74837253_G_A_b38	RPP25	Lung	standard eQTL
Body_Fat_Percentage_UKB	chr15_74844353_T_C_b38	Mast cell	Immune	1	chr15_74933467_G_C_b38	SCAMP2	Esophagus	standard eQTL and landscape-ieQTL
Body_Fat_Percentage_UKB	chr15_74844353_T_C_b38	Mast cell	Immune	1	chr15_74837253_G_A_b38	ISLR2	Esophagus	landscape-ieQTL
Body_Fat_Percentage_UKB	chr15_74844353_T_C_b38	Mast cell	Immune	1	chr15_74837253_G_A_b38	MPI	Lung	standard eQTL
Body_Fat_Percentage_UKB	chr15_74844353_T_C_b38	Muscle progenitor cell	Muscle	1	-	-	-	-
Body_Fat_Percentage_UKB	chr15_74844353_T_C_b38	Pneumocytes	Epithelial	1	chr15_74837253_G_A_b38	MPI	Lung	standard eQTL
Body_Fat_Percentage_UKB	chr15_74844353_T_C_b38	Pneumocytes	Epithelial	1	chr15_74837253_G_A_b38	RPP25	Lung	standard eQTL
Body_Fat_Percentage_UKB	chr16_1997810_T_C_b38	Endothelial cell	Endothelial	0.999685	-	-	-	-
Body_Fat_Percentage_UKB	chr16_1997810_T_C_b38	Esophageal smooth muscle cell	Muscle	0.999685	chr16_2000848_C_G_b38	AC005363.9	Esophagus	standard eQTL
Body_Fat_Percentage_UKB	chr16_1997810_T_C_b38	Fast skeletal muscle cell	Muscle	0.999685	-	-	-	-
Body_Fat_Percentage_UKB	chr16_1997810_T_C_b38	Fibroblast	Stromal	0.999685	chr16_1997810_T_C_b38	PRSS22	Small Intestine	landscape-ieQTL
Body_Fat_Percentage_UKB	chr16_1997810_T_C_b38	Mast cell	Immune	0.999685	chr16_1997810_T_C_b38	PRSS22	Small Intestine	landscape-ieQTL
Body_Fat_Percentage_UKB	chr16_1997810_T_C_b38	Mast cell	Immune	0.999685	chr16_2000848_C_G_b38	AC005363.9	Esophagus	standard eQTL
Body_Fat_Percentage_UKB	chr16_1997810_T_C_b38	Muscle progenitor cell	Muscle	0.999685	-	-	-	-
Body_Fat_Percentage_UKB	chr16_1997810_T_C_b38	Stromal cell	Epithelial	0.999685	chr16_1997810_T_C_b38	PRSS22	Small Intestine	landscape-ieQTL
Body_Fat_Percentage_UKB	chr16_1997810_T_C_b38	Stromal cell	Epithelial	0.999685	chr16_2000848_C_G_b38	AC005363.9	Esophagus	standard eQTL
Body_Fat_Percentage_UKB	chr16_30378993_T_C_b38	Epithelial cell	Epithelial	0.798911	chr16_30369982_C_G_b38	RP11-347C12.12	Esophagus	standard eQTL
Body_Fat_Percentage_UKB	chr16_30378993_T_C_b38	Epithelial cell	Epithelial	0.798911	chr16_30354718_G_A_b38	RP11-347C12.12	Stomach	landscape-ieQTL
Body_Fat_Percentage_UKB	chr16_30378993_T_C_b38	Epithelial cell	Epithelial	0.798911	chr16_30340521_T_C_b38	RP11-196G11.3	Esophagus	landscape-ieQTL
Body_Fat_Percentage_UKB	chr16_30378993_T_C_b38	Epithelial cell	Epithelial	0.798911	chr16_30385484_A_G_b38	NPIPB12	Esophagus	standard eQTL
Body_Fat_Percentage_UKB	chr16_30378993_T_C_b38	Epithelial cell	Epithelial	0.798911	chr16_30399124_C_T_b38	CD2BP2	Esophagus	standard eQTL
Body_Fat_Percentage_UKB	chr16_30378993_T_C_b38	Epithelial cell	Epithelial	0.798911	chr16_30387087_T_C_b38	2022-09-01	Blood Vessel	standard eQTL
Body_Fat_Percentage_UKB	chr16_30378993_T_C_b38	Epithelial cell	Epithelial	0.798911	chr16_30388986_T_C_b38	2022-09-01	Esophagus	standard eQTL and landscape-ieQTL
Body_Fat_Percentage_UKB	chr16_30378993_T_C_b38	Epithelial cell	Epithelial	0.798911	chr16_30387087_T_C_b38	SMG1P5	Esophagus	landscape-ieQTL
Body_Fat_Percentage_UKB	chr16_30378993_T_C_b38	Epithelial cell	Epithelial	0.798911	chr16_30335371_A_G_b38	CTD-2574D22.2	Esophagus	landscape-ieQTL
Body_Fat_Percentage_UKB	chr16_30378993_T_C_b38	Esophageal smooth muscle cell	Muscle	0.798911	chr16_30340521_T_C_b38	RP11-196G11.3	Esophagus	landscape-ieQTL
Body_Fat_Percentage_UKB	chr16_30378993_T_C_b38	Esophageal smooth muscle cell	Muscle	0.798911	chr16_30335371_A_G_b38	CTD-2574D22.2	Esophagus	landscape-ieQTL
Body_Fat_Percentage_UKB	chr16_30378993_T_C_b38	Esophageal smooth muscle cell	Muscle	0.798911	chr16_30369982_C_G_b38	RP11-347C12.12	Esophagus	standard eQTL
Body_Fat_Percentage_UKB	chr16_30378993_T_C_b38	Esophageal smooth muscle cell	Muscle	0.798911	chr16_30399124_C_T_b38	CD2BP2	Esophagus	standard eQTL
Body_Fat_Percentage_UKB	chr16_30378993_T_C_b38	Esophageal smooth muscle cell	Muscle	0.798911	chr16_30388986_T_C_b38	2022-09-01	Esophagus	standard eQTL and landscape-ieQTL
Body_Fat_Percentage_UKB	chr16_30378993_T_C_b38	Esophageal smooth muscle cell	Muscle	0.798911	chr16_30387087_T_C_b38	SMG1P5	Esophagus	landscape-ieQTL
Body_Fat_Percentage_UKB	chr16_30378993_T_C_b38	Esophageal smooth muscle cell	Muscle	0.798911	chr16_30385484_A_G_b38	NPIPB12	Esophagus	standard eQTL
Body_Fat_Percentage_UKB	chr16_30378993_T_C_b38	Gastric chief cell	Secretory	0.798911	chr16_30354718_G_A_b38	RP11-347C12.12	Stomach	landscape-ieQTL
Body_Fat_Percentage_UKB	chr16_30378993_T_C_b38	Neuroendocrine cell	Secretory	0.798911	chr16_30354718_G_A_b38	RP11-347C12.12	Stomach	landscape-ieQTL
Body_Fat_Percentage_UKB	chr16_30378993_T_C_b38	Pit cell	Epithelial	0.798911	chr16_30354718_G_A_b38	RP11-347C12.12	Stomach	landscape-ieQTL
Body_Fat_Percentage_UKB	chr16_89983853_C_T_b38	B cell	Immune	1	-	-	-	-
Body_Fat_Percentage_UKB	chr16_89983853_C_T_b38	Erythroid cell	Erythroid	1	-	-	-	-
Body_Fat_Percentage_UKB	chr16_89983853_C_T_b38	Myeloid progenitor cell	Immune	1	-	-	-	-
Body_Fat_Percentage_UKB	chr16_89983853_C_T_b38	NK cell	Immune	1	-	-	-	-
Body_Fat_Percentage_UKB	chr16_89983853_C_T_b38	Plasmacytoid dendritic cell	Immune	1	-	-	-	-
Body_Fat_Percentage_UKB	chr16_89983853_C_T_b38	T cell	Immune	1	-	-	-	-
Body_Fat_Percentage_UKB	chr17_40304609_G_A_b38	Endothelial cell	Endothelial	0.436422	-	-	-	-
Body_Fat_Percentage_UKB	chr17_40304609_G_A_b38	Esophageal smooth muscle cell	Muscle	0.436422	-	-	-	-
Body_Fat_Percentage_UKB	chr17_40304609_G_A_b38	Fast skeletal muscle cell	Muscle	0.436422	-	-	-	-
Body_Fat_Percentage_UKB	chr17_40304609_G_A_b38	Mast cell	Immune	0.436422	-	-	-	-
Body_Fat_Percentage_UKB	chr17_40304609_G_A_b38	Muscle progenitor cell	Muscle	0.436422	-	-	-	-
Body_Fat_Percentage_UKB	chr17_40304609_G_A_b38	Myofibroblast	Stromal	0.436422	-	-	-	-
Body_Fat_Percentage_UKB	chr17_40304609_G_A_b38	Oligodendrocyte	Neuron	0.436422	-	-	-	-
Body_Fat_Percentage_UKB	chr17_40304609_G_A_b38	Vascular smooth muscle cell	Muscle	0.436422	-	-	-	-
Body_Fat_Percentage_UKB	chr17_40304609_G_A_b38	Ventricle cardiomyocyte	Muscle	0.436422	-	-	-	-
Body_Fat_Percentage_UKB	chr17_42684957_A_G_b38	Esophageal smooth muscle cell	Muscle	1	chr17_42645388_G_T_b38	TUBG2	Esophagus	standard eQTL and landscape-ieQTL
Body_Fat_Percentage_UKB	chr17_42684957_A_G_b38	Esophageal smooth muscle cell	Muscle	1	chr17_42683904_A_C_b38	DHX58	Esophagus	standard eQTL
Body_Fat_Percentage_UKB	chr17_42684957_A_G_b38	Esophageal smooth muscle cell	Muscle	1	chr17_42683904_A_C_b38	CNTNAP1	Esophagus	standard eQTL
Body_Fat_Percentage_UKB	chr17_42684957_A_G_b38	Esophageal smooth muscle cell	Muscle	1	chr17_42665430_G_A_b38	FAM134C	Esophagus	landscape-ieQTL
Body_Fat_Percentage_UKB	chr17_42684957_A_G_b38	Neurocyte	Neuron	1	-	-	-	-
Body_Fat_Percentage_UKB	chr17_42684957_A_G_b38	Oligodendrocyte	Neuron	1	-	-	-	-
Body_Fat_Percentage_UKB	chr17_42684957_A_G_b38	Vascular smooth muscle cell	Muscle	1	-	-	-	-
Body_Fat_Percentage_UKB	chr17_43176078_A_G_b38	Antigen-presenting Epithelial cell	Immune	1	chr17_43371926_T_A_b38	TMEM106A	Esophagus	standard eQTL and landscape-ieQTL
Body_Fat_Percentage_UKB	chr17_43176078_A_G_b38	Antigen-presenting Epithelial cell	Immune	1	chr17_43334882_A_C_b38	NBR2	Esophagus	standard eQTL
Body_Fat_Percentage_UKB	chr17_43176078_A_G_b38	Antigen-presenting Epithelial cell	Immune	1	chr17_43125170_G_C_b38	RUNDC1	Esophagus	landscape-ieQTL
Body_Fat_Percentage_UKB	chr17_43176078_A_G_b38	Pneumocytes	Epithelial	1	chr17_43320130_A_G_b38	NBR1	Lung	standard eQTL
Body_Fat_Percentage_UKB	chr17_43176078_A_G_b38	Ventricle cardiomyocyte	Muscle	1	-	-	-	-
Body_Fat_Percentage_UKB	chr17_44032458_T_C_b38	Antigen-presenting Epithelial cell	Immune	0.936617	-	-	-	-
Body_Fat_Percentage_UKB	chr17_44032458_T_C_b38	Fast skeletal muscle cell	Muscle	0.936617	-	-	-	-
Body_Fat_Percentage_UKB	chr17_44032458_T_C_b38	Mast cell	Immune	0.936617	-	-	-	-
Body_Fat_Percentage_UKB	chr17_44032458_T_C_b38	Muscle progenitor cell	Muscle	0.936617	-	-	-	-
Body_Fat_Percentage_UKB	chr17_47810372_G_A_b38	Myofibroblast	Stromal	1	chr17_47833081_C_T_b38	LRRC46	Blood Vessel	standard eQTL
Body_Fat_Percentage_UKB	chr17_47810372_G_A_b38	Vascular smooth muscle cell	Muscle	1	chr17_47833081_C_T_b38	LRRC46	Blood Vessel	standard eQTL
Body_Fat_Percentage_UKB	chr17_63839024_T_C_b38	Endothelial cell	Endothelial	0.00262206	chr17_63866085_GACAA_G_b38	FTSJ3	Liver	standard eQTL
Body_Fat_Percentage_UKB	chr19_18388612_C_G_b38	Granulocyte	Immune	0.330993	-	-	-	-
Body_Fat_Percentage_UKB	chr19_18388612_C_G_b38	Pneumocytes	Epithelial	0.330993	-	-	-	-
Body_Fat_Percentage_UKB	chr19_18388612_C_G_b38	Zona fasciculata cell	Secretory	0.330993	-	-	-	-
Body_Fat_Percentage_UKB	chr19_55251894_G_A_b38	Antigen-presenting Epithelial cell	Immune	1	-	-	-	-
Body_Fat_Percentage_UKB	chr19_55251894_G_A_b38	Endothelial cell	Endothelial	1	-	-	-	-
Body_Fat_Percentage_UKB	chr19_55251894_G_A_b38	Granulocyte	Immune	1	-	-	-	-
Body_Fat_Percentage_UKB	chr19_55251894_G_A_b38	Immune cell	Immune	1	-	-	-	-
Body_Fat_Percentage_UKB	chr19_55251894_G_A_b38	Monocyte	Immune	1	-	-	-	-
Body_Fat_Percentage_UKB	chr19_55251894_G_A_b38	T cell	Immune	1	-	-	-	-
Body_Fat_Percentage_UKB	chr2_241082327_G_T_b38	Acinar cell of pancrease	Epithelial	0.0450384	-	-	-	-
Body_Fat_Percentage_UKB	chr2_241082327_G_T_b38	Beta cell of pancrease	Secretory	0.0450384	-	-	-	-
Body_Fat_Percentage_UKB	chr2_241082327_G_T_b38	Ductal cell	Epithelial	0.0450384	-	-	-	-
Body_Fat_Percentage_UKB	chr2_241082327_G_T_b38	Enterocyte	Epithelial	0.0450384	chr2_241105495_GT_G_b38	MTERF4	Esophagus	standard eQTL
Body_Fat_Percentage_UKB	chr2_241082327_G_T_b38	Epithelial cell	Epithelial	0.0450384	chr2_241105495_GT_G_b38	MTERF4	Esophagus	standard eQTL
Body_Fat_Percentage_UKB	chr2_241082327_G_T_b38	Exocrine cell of pancrease	Secretory	0.0450384	-	-	-	-
Body_Fat_Percentage_UKB	chr2_241082327_G_T_b38	Gastric chief cell	Secretory	0.0450384	-	-	-	-
Body_Fat_Percentage_UKB	chr2_241082327_G_T_b38	Gastrointestinal smooth muscle cell	Muscle	0.0450384	-	-	-	-
Body_Fat_Percentage_UKB	chr2_241082327_G_T_b38	Hepatocyte	Epithelial	0.0450384	-	-	-	-
Body_Fat_Percentage_UKB	chr2_241082327_G_T_b38	Kerationcyte	Epithelial	0.0450384	chr2_241105495_GT_G_b38	MTERF4	Esophagus	standard eQTL
Body_Fat_Percentage_UKB	chr2_241082327_G_T_b38	Loop of henle	Epithelial	0.0450384	-	-	-	-
Body_Fat_Percentage_UKB	chr2_241082327_G_T_b38	Luminal cell	Epithelial	0.0450384	-	-	-	-
Body_Fat_Percentage_UKB	chr2_241082327_G_T_b38	Neuroendocrine cell	Secretory	0.0450384	-	-	-	-
Body_Fat_Percentage_UKB	chr2_241082327_G_T_b38	Pit cell	Epithelial	0.0450384	-	-	-	-
Body_Fat_Percentage_UKB	chr2_241082327_G_T_b38	Proximal tubule cell	Epithelial	0.0450384	-	-	-	-
Body_Fat_Percentage_UKB	chr2_24985081_G_A_b38	Oligodendrocyte	Neuron	0.272781	-	-	-	-
Body_Fat_Percentage_UKB	chr2_36366668_G_A_b38	Acinar cell of pancrease	Epithelial	0.999064	-	-	-	-
Body_Fat_Percentage_UKB	chr2_36366668_G_A_b38	Beta cell of pancrease	Secretory	0.999064	-	-	-	-
Body_Fat_Percentage_UKB	chr2_36366668_G_A_b38	Endothelial cell	Endothelial	0.999064	chr2_36366668_G_A_b38	CRIM1	Muscle - Skeletal	standard eQTL
Body_Fat_Percentage_UKB	chr2_36366668_G_A_b38	Endothelial cell	Endothelial	0.999064	chr2_36366668_G_A_b38	CRIM1	Muscle - Skeletal	standard eQTL
Body_Fat_Percentage_UKB	chr2_36366668_G_A_b38	Exocrine cell of pancrease	Secretory	0.999064	-	-	-	-
Body_Fat_Percentage_UKB	chr2_36366668_G_A_b38	Fibroblast	Stromal	0.999064	chr2_36366668_G_A_b38	CRIM1	Muscle - Skeletal	standard eQTL
Body_Fat_Percentage_UKB	chr2_36366668_G_A_b38	Smooth muscle cell(general)	Muscle	0.999064	chr2_36366668_G_A_b38	CRIM1	Muscle - Skeletal	standard eQTL
Body_Fat_Percentage_UKB	chr2_36366668_G_A_b38	Stromal cell	Epithelial	0.999064	-	-	-	-
Body_Fat_Percentage_UKB	chr2_36366668_G_A_b38	Thyroid follicular cell	Secretory	0.999064	-	-	-	-
Body_Fat_Percentage_UKB	chr2_36368128_A_T_b38	Endothelial cell	Endothelial	1	chr2_36362867_A_G_b38	CRIM1	Esophagus	landscape-ieQTL
Body_Fat_Percentage_UKB	chr2_36368128_A_T_b38	Endothelial cell	Endothelial	1	chr2_36362867_A_G_b38	CRIM1	Esophagus	landscape-ieQTL
Body_Fat_Percentage_UKB	chr2_36368128_A_T_b38	Esophageal smooth muscle cell	Muscle	1	chr2_36362867_A_G_b38	CRIM1	Esophagus	landscape-ieQTL
Body_Fat_Percentage_UKB	chr2_36368128_A_T_b38	Fibroblast	Stromal	1	-	-	-	-
Body_Fat_Percentage_UKB	chr2_36368128_A_T_b38	Oligodendrocyte	Neuron	1	-	-	-	-
Body_Fat_Percentage_UKB	chr2_36368128_A_T_b38	Smooth muscle cell(general)	Muscle	1	-	-	-	-
Body_Fat_Percentage_UKB	chr2_36368128_A_T_b38	Stromal cell	Epithelial	1	chr2_36362867_A_G_b38	CRIM1	Esophagus	landscape-ieQTL
Body_Fat_Percentage_UKB	chr2_36368128_A_T_b38	Thyroid follicular cell	Secretory	1	-	-	-	-
Body_Fat_Percentage_UKB	chr20_24974251_A_T_b38	Esophageal smooth muscle cell	Muscle	0.772972	-	-	-	-
Body_Fat_Percentage_UKB	chr20_24974251_A_T_b38	Myofibroblast	Stromal	0.772972	-	-	-	-
Body_Fat_Percentage_UKB	chr20_24974251_A_T_b38	Vascular smooth muscle cell	Muscle	0.772972	-	-	-	-
Body_Fat_Percentage_UKB	chr20_24974251_A_T_b38	Ventricle cardiomyocyte	Muscle	0.772972	-	-	-	-
Body_Fat_Percentage_UKB	chr20_25075286_T_A_b38	Endothelial cell	Endothelial	0.0124429	-	-	-	-
Body_Fat_Percentage_UKB	chr20_25075286_T_A_b38	Fast skeletal muscle cell	Muscle	0.0124429	-	-	-	-
Body_Fat_Percentage_UKB	chr20_25075286_T_A_b38	Fibroblast	Stromal	0.0124429	chr20_25073804_C_T_b38	VSX1	Thyroid	standard eQTL
Body_Fat_Percentage_UKB	chr20_25075286_T_A_b38	Smooth muscle cell(general)	Muscle	0.0124429	chr20_25073804_C_T_b38	VSX1	Thyroid	standard eQTL
Body_Fat_Percentage_UKB	chr20_25075286_T_A_b38	Stromal cell	Epithelial	0.0124429	chr20_25063387_G_T_b38	VSX1	Esophagus	standard eQTL and landscape-ieQTL
Body_Fat_Percentage_UKB	chr20_25083855_C_A_b38	Antigen-presenting Epithelial cell	Immune	0.0180856	chr20_25063387_G_T_b38	VSX1	Esophagus	standard eQTL and landscape-ieQTL
Body_Fat_Percentage_UKB	chr20_25083855_C_A_b38	Vascular smooth muscle cell	Muscle	0.0180856	-	-	-	-
Body_Fat_Percentage_UKB	chr20_25083855_C_A_b38	Ventricle cardiomyocyte	Muscle	0.0180856	-	-	-	-
Body_Fat_Percentage_UKB	chr20_25090868_T_C_b38	B cell	Immune	0.0429676	-	-	-	-
Body_Fat_Percentage_UKB	chr20_25090868_T_C_b38	Myeloid progenitor cell	Immune	0.0429676	-	-	-	-
Body_Fat_Percentage_UKB	chr20_25090868_T_C_b38	Plasmacytoid dendritic cell	Immune	0.0429676	-	-	-	-
Body_Fat_Percentage_UKB	chr20_25090868_T_C_b38	T cell	Immune	0.0429676	-	-	-	-
Body_Fat_Percentage_UKB	chr20_35136007_T_C_b38	Acinar cell of pancrease	Epithelial	0.861429	-	-	-	-
Body_Fat_Percentage_UKB	chr20_35136007_T_C_b38	Beta cell of pancrease	Secretory	0.861429	-	-	-	-
Body_Fat_Percentage_UKB	chr20_35136007_T_C_b38	Ductal cell	Epithelial	0.861429	-	-	-	-
Body_Fat_Percentage_UKB	chr20_35136007_T_C_b38	Enterocyte	Epithelial	0.861429	-	-	-	-
Body_Fat_Percentage_UKB	chr20_35136007_T_C_b38	Epithelial cell	Epithelial	0.861429	-	-	-	-
Body_Fat_Percentage_UKB	chr20_35136007_T_C_b38	Exocrine cell of pancrease	Secretory	0.861429	-	-	-	-
Body_Fat_Percentage_UKB	chr20_35136007_T_C_b38	Gastric chief cell	Secretory	0.861429	-	-	-	-
Body_Fat_Percentage_UKB	chr20_35136007_T_C_b38	Gastrointestinal smooth muscle cell	Muscle	0.861429	-	-	-	-
Body_Fat_Percentage_UKB	chr20_35136007_T_C_b38	Hepatocyte	Epithelial	0.861429	-	-	-	-
Body_Fat_Percentage_UKB	chr20_35136007_T_C_b38	Kerationcyte	Epithelial	0.861429	-	-	-	-
Body_Fat_Percentage_UKB	chr20_35136007_T_C_b38	Loop of henle	Epithelial	0.861429	-	-	-	-
Body_Fat_Percentage_UKB	chr20_35136007_T_C_b38	Luminal cell	Epithelial	0.861429	-	-	-	-
Body_Fat_Percentage_UKB	chr20_35136007_T_C_b38	Neuroendocrine cell	Secretory	0.861429	-	-	-	-
Body_Fat_Percentage_UKB	chr20_35136007_T_C_b38	Pneumocytes	Epithelial	0.861429	-	-	-	-
Body_Fat_Percentage_UKB	chr20_35136007_T_C_b38	Proximal tubule cell	Epithelial	0.861429	-	-	-	-
Body_Fat_Percentage_UKB	chr3_101767206_A_G_b38	Antigen-presenting Epithelial cell	Immune	1	-	-	-	-
Body_Fat_Percentage_UKB	chr3_101767206_A_G_b38	Endothelial cell	Endothelial	1	-	-	-	-
Body_Fat_Percentage_UKB	chr3_101767206_A_G_b38	Thyroid follicular cell	Secretory	1	-	-	-	-
Body_Fat_Percentage_UKB	chr3_101767206_A_G_b38	Vascular smooth muscle cell	Muscle	1	-	-	-	-
Body_Fat_Percentage_UKB	chr3_49686351_C_A_b38	Esophageal smooth muscle cell	Muscle	1	chr3_49686351_C_A_b38	IP6K2	Esophagus	standard eQTL
Body_Fat_Percentage_UKB	chr3_49686351_C_A_b38	Esophageal smooth muscle cell	Muscle	1	chr3_49647640_G_A_b38	KLHDC8B	Esophagus	landscape-ieQTL
Body_Fat_Percentage_UKB	chr3_49686351_C_A_b38	Esophageal smooth muscle cell	Muscle	1	chr3_49666644_A_G_b38	GPX1	Esophagus	landscape-ieQTL
Body_Fat_Percentage_UKB	chr3_49686351_C_A_b38	Esophageal smooth muscle cell	Muscle	1	chr3_49688252_G_A_b38	LINC02019	Esophagus	landscape-ieQTL
Body_Fat_Percentage_UKB	chr3_49873722_G_A_b38	Enterocyte	Epithelial	1	chr3_49879277_C_T_b38	RNF123	Colon - Sigmoid	standard eQTL
Body_Fat_Percentage_UKB	chr3_49873722_G_A_b38	Enterocyte	Epithelial	1	chr3_50045481_C_G_b38	CAMKV	Small Intestine	landscape-ieQTL
Body_Fat_Percentage_UKB	chr3_49873722_G_A_b38	Enterocyte	Epithelial	1	chr3_50015678_T_C_b38	MST1R	Small Intestine	landscape-ieQTL
Body_Fat_Percentage_UKB	chr3_49873722_G_A_b38	Pit cell	Epithelial	1	chr3_50069786_T_C_b38	CAMKV	Stomach	standard eQTL
Body_Fat_Percentage_UKB	chr5_142342564_A_G_b38	Endothelial cell	Endothelial	0.0991453	-	-	-	-
Body_Fat_Percentage_UKB	chr5_142342564_A_G_b38	Epithelial cell	Epithelial	0.0991453	-	-	-	-
Body_Fat_Percentage_UKB	chr5_142342564_A_G_b38	Fibroblast	Stromal	0.0991453	-	-	-	-
Body_Fat_Percentage_UKB	chr5_142342564_A_G_b38	Kerationcyte	Epithelial	0.0991453	-	-	-	-
Body_Fat_Percentage_UKB	chr5_142342564_A_G_b38	Luminal cell	Epithelial	0.0991453	-	-	-	-
Body_Fat_Percentage_UKB	chr5_142342564_A_G_b38	Neuroendocrine cell	Secretory	0.0991453	-	-	-	-
Body_Fat_Percentage_UKB	chr5_142342564_A_G_b38	Smooth muscle cell(general)	Muscle	0.0991453	-	-	-	-
Body_Fat_Percentage_UKB	chr5_142342564_A_G_b38	Stromal cell	Epithelial	0.0991453	-	-	-	-
Body_Fat_Percentage_UKB	chr5_142342564_A_G_b38	Zona fasciculata cell	Secretory	0.0991453	-	-	-	-
Body_Fat_Percentage_UKB	chr6_111593645_C_T_b38	Enterocyte	Epithelial	1	-	-	-	-
Body_Fat_Percentage_UKB	chr6_127118902_T_C_b38	Myofibroblast	Stromal	0.354336	-	-	-	-
Body_Fat_Percentage_UKB	chr6_127118902_T_C_b38	Vascular smooth muscle cell	Muscle	0.354336	-	-	-	-
Body_Fat_Percentage_UKB	chr6_131576138_C_T_b38	Antigen-presenting Epithelial cell	Immune	0.057055	-	-	-	-
Body_Fat_Percentage_UKB	chr6_131576138_C_T_b38	Epithelial cell	Epithelial	0.057055	-	-	-	-
Body_Fat_Percentage_UKB	chr6_131576138_C_T_b38	Kerationcyte	Epithelial	0.057055	-	-	-	-
Body_Fat_Percentage_UKB	chr6_131576138_C_T_b38	Luminal cell	Epithelial	0.057055	-	-	-	-
Body_Fat_Percentage_UKB	chr6_131576138_C_T_b38	Pneumocytes	Epithelial	0.057055	-	-	-	-
Body_Fat_Percentage_UKB	chr6_25874984_G_A_b38	B cell	Immune	1	-	-	-	-
Body_Fat_Percentage_UKB	chr6_25874984_G_A_b38	Conventional dendritic cell	Immune	1	-	-	-	-
Body_Fat_Percentage_UKB	chr6_25874984_G_A_b38	Immune cell	Immune	1	-	-	-	-
Body_Fat_Percentage_UKB	chr6_25874984_G_A_b38	Kuppfer Cell	Immune	1	-	-	-	-
Body_Fat_Percentage_UKB	chr6_25874984_G_A_b38	Proliferating cell	Immune	1	-	-	-	-
Body_Fat_Percentage_UKB	chr6_25874984_G_A_b38	T cell	Immune	1	-	-	-	-
Body_Fat_Percentage_UKB	chr6_27145761_G_T_b38	Endothelial cell	Endothelial	0.0261953	chr6_27047273_T_C_b38	LINC00240	Esophagus	standard eQTL and landscape-ieQTL
Body_Fat_Percentage_UKB	chr6_27145761_G_T_b38	Endothelial cell	Endothelial	0.0261953	chr6_27230492_T_C_b38	HIST1H2BO	Blood Vessel	landscape-ieQTL
Body_Fat_Percentage_UKB	chr6_27145761_G_T_b38	Esophageal smooth muscle cell	Muscle	0.0261953	chr6_27047273_T_C_b38	LINC00240	Esophagus	standard eQTL and landscape-ieQTL
Body_Fat_Percentage_UKB	chr6_27235556_C_G_b38	Esophageal smooth muscle cell	Muscle	1	chr6_27047273_T_C_b38	LINC00240	Esophagus	standard eQTL and landscape-ieQTL
Body_Fat_Percentage_UKB	chr6_27235556_C_G_b38	Myofibroblast	Stromal	1	chr6_27230492_T_C_b38	HIST1H2BO	Blood Vessel	landscape-ieQTL
Body_Fat_Percentage_UKB	chr6_27235556_C_G_b38	Proximal tubule cell	Epithelial	1	-	-	-	-
Body_Fat_Percentage_UKB	chr6_27235556_C_G_b38	Smooth muscle cell(general)	Muscle	1	-	-	-	-
Body_Fat_Percentage_UKB	chr6_27235556_C_G_b38	Thyroid follicular cell	Secretory	1	-	-	-	-
Body_Fat_Percentage_UKB	chr6_27235556_C_G_b38	Vascular smooth muscle cell	Muscle	1	chr6_27230492_T_C_b38	HIST1H2BO	Blood Vessel	landscape-ieQTL
Body_Fat_Percentage_UKB	chr6_27235556_C_G_b38	Zona fasciculata cell	Secretory	1	-	-	-	-
Body_Fat_Percentage_UKB	chr6_27807250_C_T_b38	Ventricle cardiomyocyte	Muscle	0.0134102	chr6_27349237_AC_A_b38	BTN3A2	Heart	standard eQTL
Body_Fat_Percentage_UKB	chr6_27807250_C_T_b38	Zona fasciculata cell	Secretory	0.0134102	-	-	-	-
Body_Fat_Percentage_UKB	chr6_27814253_T_G_b38	B cell	Immune	0.0295411	chr6_27842848_T_C_b38	ZSCAN26	Liver	standard eQTL
Body_Fat_Percentage_UKB	chr6_27814253_T_G_b38	B cell	Immune	0.0295411	chr6_27821164_C_T_b38	HIST1H2BN	Whole Blood	landscape-ieQTL
Body_Fat_Percentage_UKB	chr6_27814253_T_G_b38	Endothelial cell	Endothelial	0.0295411	chr6_27842848_T_C_b38	ZSCAN26	Liver	standard eQTL
Body_Fat_Percentage_UKB	chr6_27814253_T_G_b38	Erythroid cell	Erythroid	0.0295411	chr6_27821164_C_T_b38	HIST1H2BN	Whole Blood	landscape-ieQTL
Body_Fat_Percentage_UKB	chr6_27814253_T_G_b38	Myeloid progenitor cell	Immune	0.0295411	chr6_27821164_C_T_b38	HIST1H2BN	Whole Blood	landscape-ieQTL
Body_Fat_Percentage_UKB	chr6_27814253_T_G_b38	Plasmacytoid dendritic cell	Immune	0.0295411	chr6_27821164_C_T_b38	HIST1H2BN	Whole Blood	landscape-ieQTL
Body_Fat_Percentage_UKB	chr6_28091242_G_A_b38	Esophageal smooth muscle cell	Muscle	0.00523612	chr6_28015005_AGAAG_A_b38	HIST1H2AG	Esophagus	landscape-ieQTL
Body_Fat_Percentage_UKB	chr6_28091242_G_A_b38	Esophageal smooth muscle cell	Muscle	0.00523612	chr6_28141189_T_C_b38	ZSCAN16	Esophagus	landscape-ieQTL
Body_Fat_Percentage_UKB	chr6_28091242_G_A_b38	Esophageal smooth muscle cell	Muscle	0.00523612	chr6_28141189_T_C_b38	ZNF165	Esophagus	landscape-ieQTL
Body_Fat_Percentage_UKB	chr6_28091242_G_A_b38	Esophageal smooth muscle cell	Muscle	0.00523612	chr6_28108133_G_A_b38	HIST1H2BK	Esophagus	landscape-ieQTL
Body_Fat_Percentage_UKB	chr6_28091242_G_A_b38	Esophageal smooth muscle cell	Muscle	0.00523612	chr6_28107147_C_A_b38	ZNF602P	Esophagus	standard eQTL and landscape-ieQTL
Body_Fat_Percentage_UKB	chr6_28091242_G_A_b38	Esophageal smooth muscle cell	Muscle	0.00523612	chr6_28069254_T_A_b38	ZNF192P1	Esophagus	landscape-ieQTL
Body_Fat_Percentage_UKB	chr6_28091242_G_A_b38	Myofibroblast	Stromal	0.00523612	-	-	-	-
Body_Fat_Percentage_UKB	chr6_28091242_G_A_b38	Oligodendrocyte	Neuron	0.00523612	-	-	-	-
Body_Fat_Percentage_UKB	chr6_28091242_G_A_b38	Vascular smooth muscle cell	Muscle	0.00523612	-	-	-	-
Body_Fat_Percentage_UKB	chr6_28104824_G_A_b38	B cell	Immune	0.00476357	chr6_28015005_AGAAG_A_b38	HIST1H2AG	Esophagus	landscape-ieQTL
Body_Fat_Percentage_UKB	chr6_28104824_G_A_b38	B cell	Immune	0.00476357	chr6_28141189_T_C_b38	ZSCAN16	Esophagus	landscape-ieQTL
Body_Fat_Percentage_UKB	chr6_28104824_G_A_b38	B cell	Immune	0.00476357	chr6_28055230_T_A_b38	ZSCAN26	Liver	standard eQTL
Body_Fat_Percentage_UKB	chr6_28104824_G_A_b38	B cell	Immune	0.00476357	chr6_28159843_T_C_b38	ZSCAN26	Stomach	standard eQTL
Body_Fat_Percentage_UKB	chr6_28104824_G_A_b38	B cell	Immune	0.00476357	chr6_28141189_T_C_b38	ZNF165	Esophagus	landscape-ieQTL
Body_Fat_Percentage_UKB	chr6_28104824_G_A_b38	B cell	Immune	0.00476357	chr6_28108133_G_A_b38	HIST1H2BK	Esophagus	landscape-ieQTL
Body_Fat_Percentage_UKB	chr6_28104824_G_A_b38	B cell	Immune	0.00476357	chr6_28055230_T_A_b38	ZSCAN9	Colon - Transverse	landscape-ieQTL
Body_Fat_Percentage_UKB	chr6_28104824_G_A_b38	B cell	Immune	0.00476357	chr6_28193021_T_G_b38	TOB2P1	Colon - Transverse	landscape-ieQTL
Body_Fat_Percentage_UKB	chr6_28104824_G_A_b38	B cell	Immune	0.00476357	chr6_28055973_C_G_b38	ZSCAN23	Thyroid	standard eQTL
Body_Fat_Percentage_UKB	chr6_28104824_G_A_b38	B cell	Immune	0.00476357	chr6_28108133_G_A_b38	ZNF192P1	Colon - Transverse	standard eQTL
Body_Fat_Percentage_UKB	chr6_28104824_G_A_b38	B cell	Immune	0.00476357	chr6_28108133_G_A_b38	ZSCAN31	Thyroid	standard eQTL
Body_Fat_Percentage_UKB	chr6_28104824_G_A_b38	B cell	Immune	0.00476357	chr6_28108133_G_A_b38	AL022393.9	Lung	standard eQTL
Body_Fat_Percentage_UKB	chr6_28104824_G_A_b38	B cell	Immune	0.00476357	chr6_28070115_G_T_b38	AL022393.9	Whole Blood	standard eQTL
Body_Fat_Percentage_UKB	chr6_28104824_G_A_b38	B cell	Immune	0.00476357	chr6_28161802_T_C_b38	AL022393.9	Stomach	standard eQTL
Body_Fat_Percentage_UKB	chr6_28104824_G_A_b38	B cell	Immune	0.00476357	chr6_28111382_C_T_b38	AL022393.9	Colon - Transverse	standard eQTL and landscape-ieQTL
Body_Fat_Percentage_UKB	chr6_28104824_G_A_b38	B cell	Immune	0.00476357	chr6_28201260_T_TTC_b38	ZKSCAN8	Colon - Transverse	landscape-ieQTL
Body_Fat_Percentage_UKB	chr6_28104824_G_A_b38	B cell	Immune	0.00476357	chr6_28111382_C_T_b38	ZNF603P	Colon - Transverse	standard eQTL
Body_Fat_Percentage_UKB	chr6_28104824_G_A_b38	B cell	Immune	0.00476357	chr6_28107147_C_A_b38	ZNF602P	Adrenal Gland	standard eQTL
Body_Fat_Percentage_UKB	chr6_28104824_G_A_b38	B cell	Immune	0.00476357	chr6_28107147_C_A_b38	ZNF602P	Esophagus	standard eQTL and landscape-ieQTL
Body_Fat_Percentage_UKB	chr6_28104824_G_A_b38	B cell	Immune	0.00476357	chr6_28069254_T_A_b38	ZNF602P	Colon - Transverse	standard eQTL
Body_Fat_Percentage_UKB	chr6_28104824_G_A_b38	B cell	Immune	0.00476357	chr6_28069254_T_A_b38	ZNF192P1	Esophagus	landscape-ieQTL
Body_Fat_Percentage_UKB	chr6_28104824_G_A_b38	B cell	Immune	0.00476357	chr6_28066257_A_G_b38	ZNF192P1	Stomach	standard eQTL
Body_Fat_Percentage_UKB	chr6_28104824_G_A_b38	Erythroid cell	Erythroid	0.00476357	chr6_28070115_G_T_b38	AL022393.9	Whole Blood	standard eQTL
Body_Fat_Percentage_UKB	chr6_28104824_G_A_b38	Myeloid progenitor cell	Immune	0.00476357	chr6_28070115_G_T_b38	AL022393.9	Whole Blood	standard eQTL
Body_Fat_Percentage_UKB	chr6_28104824_G_A_b38	NK cell	Immune	0.00476357	chr6_28107147_C_A_b38	ZNF602P	Adrenal Gland	standard eQTL
Body_Fat_Percentage_UKB	chr6_28104824_G_A_b38	NK cell	Immune	0.00476357	chr6_28070115_G_T_b38	AL022393.9	Whole Blood	standard eQTL
Body_Fat_Percentage_UKB	chr6_28104824_G_A_b38	Plasmacytoid dendritic cell	Immune	0.00476357	chr6_28055973_C_G_b38	ZSCAN23	Thyroid	standard eQTL
Body_Fat_Percentage_UKB	chr6_28104824_G_A_b38	Plasmacytoid dendritic cell	Immune	0.00476357	chr6_28108133_G_A_b38	ZSCAN31	Thyroid	standard eQTL
Body_Fat_Percentage_UKB	chr6_28104824_G_A_b38	Plasmacytoid dendritic cell	Immune	0.00476357	chr6_28070115_G_T_b38	AL022393.9	Whole Blood	standard eQTL
Body_Fat_Percentage_UKB	chr6_28140307_C_T_b38	B cell	Immune	0.00545522	chr6_28055230_T_A_b38	ZSCAN26	Liver	standard eQTL
Body_Fat_Percentage_UKB	chr6_28140307_C_T_b38	B cell	Immune	0.00545522	chr6_28108133_G_A_b38	ZSCAN31	Thyroid	standard eQTL
Body_Fat_Percentage_UKB	chr6_28140307_C_T_b38	B cell	Immune	0.00545522	chr6_28141189_T_C_b38	AL022393.9	Whole Blood	standard eQTL
Body_Fat_Percentage_UKB	chr6_28140307_C_T_b38	B cell	Immune	0.00545522	chr6_28055973_C_G_b38	ZSCAN23	Thyroid	standard eQTL
Body_Fat_Percentage_UKB	chr6_28140307_C_T_b38	Erythroid cell	Erythroid	0.00545522	chr6_28141189_T_C_b38	AL022393.9	Whole Blood	standard eQTL
Body_Fat_Percentage_UKB	chr6_28140307_C_T_b38	Myeloid progenitor cell	Immune	0.00545522	chr6_28141189_T_C_b38	AL022393.9	Whole Blood	standard eQTL
Body_Fat_Percentage_UKB	chr6_28140307_C_T_b38	NK cell	Immune	0.00545522	chr6_28141189_T_C_b38	AL022393.9	Whole Blood	standard eQTL
Body_Fat_Percentage_UKB	chr6_28140307_C_T_b38	Plasmacytoid dendritic cell	Immune	0.00545522	chr6_28141189_T_C_b38	AL022393.9	Whole Blood	standard eQTL
Body_Fat_Percentage_UKB	chr6_28140307_C_T_b38	Plasmacytoid dendritic cell	Immune	0.00545522	chr6_28055973_C_G_b38	ZSCAN23	Thyroid	standard eQTL
Body_Fat_Percentage_UKB	chr6_28140307_C_T_b38	Plasmacytoid dendritic cell	Immune	0.00545522	chr6_28108133_G_A_b38	ZSCAN31	Thyroid	standard eQTL
Body_Fat_Percentage_UKB	chr6_28140307_C_T_b38	T cell	Immune	0.00545522	chr6_28141189_T_C_b38	AL022393.9	Whole Blood	standard eQTL
Body_Fat_Percentage_UKB	chr6_28140307_C_T_b38	T cell	Immune	0.00545522	chr6_28055973_C_G_b38	ZSCAN23	Thyroid	standard eQTL
Body_Fat_Percentage_UKB	chr6_28140307_C_T_b38	T cell	Immune	0.00545522	chr6_28055230_T_A_b38	ZSCAN26	Liver	standard eQTL
Body_Fat_Percentage_UKB	chr6_28140307_C_T_b38	T cell	Immune	0.00545522	chr6_28108133_G_A_b38	ZSCAN31	Thyroid	standard eQTL
Body_Fat_Percentage_UKB	chr6_28443443_T_G_b38	Acinar cell of pancrease	Epithelial	0.999995	chr6_28450262_T_C_b38	ZKSCAN3	Pancreas	standard eQTL
Body_Fat_Percentage_UKB	chr6_28443443_T_G_b38	Beta cell of pancrease	Secretory	0.999995	chr6_28450262_T_C_b38	ZKSCAN3	Pancreas	standard eQTL
Body_Fat_Percentage_UKB	chr6_28443443_T_G_b38	Ductal cell	Epithelial	0.999995	chr6_28450262_T_C_b38	ZKSCAN3	Pancreas	standard eQTL
Body_Fat_Percentage_UKB	chr6_28443443_T_G_b38	Enterocyte	Epithelial	0.999995	chr6_28445152_T_G_b38	ZSCAN26	Esophagus	standard eQTL
Body_Fat_Percentage_UKB	chr6_28443443_T_G_b38	Enterocyte	Epithelial	0.999995	chr6_28449375_C_A_b38	ZKSCAN3	Esophagus	standard eQTL and landscape-ieQTL
Body_Fat_Percentage_UKB	chr6_28443443_T_G_b38	Epithelial cell	Epithelial	0.999995	chr6_28443443_T_G_b38	ZSCAN23	Blood Vessel	standard eQTL and landscape-ieQTL
Body_Fat_Percentage_UKB	chr6_28443443_T_G_b38	Epithelial cell	Epithelial	0.999995	chr6_28445152_T_G_b38	ZSCAN26	Esophagus	standard eQTL
Body_Fat_Percentage_UKB	chr6_28443443_T_G_b38	Epithelial cell	Epithelial	0.999995	chr6_28449375_C_A_b38	ZSCAN26	Lung	standard eQTL
Body_Fat_Percentage_UKB	chr6_28443443_T_G_b38	Epithelial cell	Epithelial	0.999995	chr6_28449375_C_A_b38	ZKSCAN3	Esophagus	standard eQTL and landscape-ieQTL
Body_Fat_Percentage_UKB	chr6_28443443_T_G_b38	Exocrine cell of pancrease	Secretory	0.999995	chr6_28450262_T_C_b38	ZKSCAN3	Pancreas	standard eQTL
Body_Fat_Percentage_UKB	chr6_28443443_T_G_b38	Gastric chief cell	Secretory	0.999995	-	-	-	-
Body_Fat_Percentage_UKB	chr6_28443443_T_G_b38	Gastrointestinal smooth muscle cell	Muscle	0.999995	chr6_28450262_T_C_b38	ZKSCAN3	Pancreas	standard eQTL
Body_Fat_Percentage_UKB	chr6_28443443_T_G_b38	Kerationcyte	Epithelial	0.999995	chr6_28449375_C_A_b38	ZKSCAN3	Esophagus	standard eQTL and landscape-ieQTL
Body_Fat_Percentage_UKB	chr6_28443443_T_G_b38	Kerationcyte	Epithelial	0.999995	chr6_28445152_T_G_b38	ZSCAN26	Esophagus	standard eQTL
Body_Fat_Percentage_UKB	chr6_28443443_T_G_b38	Loop of henle	Epithelial	0.999995	-	-	-	-
Body_Fat_Percentage_UKB	chr6_28443443_T_G_b38	Neuroendocrine cell	Secretory	0.999995	-	-	-	-
Body_Fat_Percentage_UKB	chr6_28443443_T_G_b38	Pit cell	Epithelial	0.999995	-	-	-	-
Body_Fat_Percentage_UKB	chr6_28443443_T_G_b38	Proximal tubule cell	Epithelial	0.999995	-	-	-	-
Body_Fat_Percentage_UKB	chr6_28443443_T_G_b38	Zona fasciculata cell	Secretory	0.999995	-	-	-	-
Body_Fat_Percentage_UKB	chr6_29709046_C_T_b38	B cell	Immune	1	chr6_29709046_C_T_b38	HLA-F	Esophagus	standard eQTL and landscape-ieQTL
Body_Fat_Percentage_UKB	chr6_29709046_C_T_b38	B cell	Immune	1	chr6_29709046_C_T_b38	HLA-F	Colon - Transverse	standard eQTL
Body_Fat_Percentage_UKB	chr6_29709046_C_T_b38	Erythroid cell	Erythroid	1	-	-	-	-
Body_Fat_Percentage_UKB	chr6_29709046_C_T_b38	Myeloid progenitor cell	Immune	1	-	-	-	-
Body_Fat_Percentage_UKB	chr6_29709046_C_T_b38	NK cell	Immune	1	-	-	-	-
Body_Fat_Percentage_UKB	chr6_29709046_C_T_b38	Plasmacytoid dendritic cell	Immune	1	-	-	-	-
Body_Fat_Percentage_UKB	chr6_29709046_C_T_b38	T cell	Immune	1	chr6_29709046_C_T_b38	HLA-F	Colon - Transverse	standard eQTL
Body_Fat_Percentage_UKB	chr6_30111238_G_T_b38	Pit cell	Epithelial	1	-	-	-	-
Body_Fat_Percentage_UKB	chr6_30111238_G_T_b38	Pneumocytes	Epithelial	1	-	-	-	-
Body_Fat_Percentage_UKB	chr6_35498009_A_C_b38	Endothelial cell	Endothelial	1	-	-	-	-
Body_Fat_Percentage_UKB	chr6_35498009_A_C_b38	Pneumocytes	Epithelial	1	-	-	-	-
Body_Fat_Percentage_UKB	chr6_35498009_A_C_b38	Proximal tubule cell	Epithelial	1	-	-	-	-
Body_Fat_Percentage_UKB	chr6_35498009_A_C_b38	Thyroid follicular cell	Secretory	1	-	-	-	-
Body_Fat_Percentage_UKB	chr6_4032831_A_G_b38	Antigen-presenting Epithelial cell	Immune	0.324043	-	-	-	-
Body_Fat_Percentage_UKB	chr6_4032831_A_G_b38	Endothelial cell	Endothelial	0.324043	-	-	-	-
Body_Fat_Percentage_UKB	chr6_4032831_A_G_b38	Esophageal smooth muscle cell	Muscle	0.324043	-	-	-	-
Body_Fat_Percentage_UKB	chr6_4032831_A_G_b38	Pneumocytes	Epithelial	0.324043	-	-	-	-
Body_Fat_Percentage_UKB	chr6_4032831_A_G_b38	Thyroid follicular cell	Secretory	0.324043	-	-	-	-
Body_Fat_Percentage_UKB	chr6_4032831_A_G_b38	Vascular smooth muscle cell	Muscle	0.324043	-	-	-	-
Body_Fat_Percentage_UKB	chr6_79616293_C_T_b38	B cell	Immune	1	chr6_79616140_A_G_b38	SH3BGRL2	Whole Blood	standard eQTL and landscape-ieQTL
Body_Fat_Percentage_UKB	chr6_79616293_C_T_b38	Kuppfer Cell	Immune	1	-	-	-	-
Body_Fat_Percentage_UKB	chr6_79616293_C_T_b38	Monocyte	Immune	1	chr6_79616140_A_G_b38	SH3BGRL2	Whole Blood	standard eQTL and landscape-ieQTL
Body_Fat_Percentage_UKB	chr6_79616293_C_T_b38	Myeloid progenitor cell	Immune	1	chr6_79616140_A_G_b38	SH3BGRL2	Whole Blood	standard eQTL and landscape-ieQTL
Body_Fat_Percentage_UKB	chr6_79616293_C_T_b38	NK cell	Immune	1	chr6_79616140_A_G_b38	SH3BGRL2	Whole Blood	standard eQTL and landscape-ieQTL
Body_Fat_Percentage_UKB	chr6_79616293_C_T_b38	Plasmacytoid dendritic cell	Immune	1	chr6_79616140_A_G_b38	SH3BGRL2	Whole Blood	standard eQTL and landscape-ieQTL
Body_Fat_Percentage_UKB	chr7_101179308_C_G_b38	Esophageal smooth muscle cell	Muscle	0.998926	-	-	-	-
Body_Fat_Percentage_UKB	chr7_24741913_C_T_b38	Endothelial cell	Endothelial	1	-	-	-	-
Body_Fat_Percentage_UKB	chr7_24741913_C_T_b38	Fast skeletal muscle cell	Muscle	1	-	-	-	-
Body_Fat_Percentage_UKB	chr7_24741913_C_T_b38	Mast cell	Immune	1	chr7_24725036_C_G_b38	DFNA5	Blood Vessel	standard eQTL and landscape-ieQTL
Body_Fat_Percentage_UKB	chr7_24741913_C_T_b38	Muscle progenitor cell	Muscle	1	-	-	-	-
Body_Fat_Percentage_UKB	chr7_24741913_C_T_b38	Stromal cell	Epithelial	1	-	-	-	-
Body_Fat_Percentage_UKB	chr7_24741913_C_T_b38	Zona fasciculata cell	Secretory	1	-	-	-	-
Body_Fat_Percentage_UKB	chr7_24742173_A_G_b38	Endothelial cell	Endothelial	1	-	-	-	-
Body_Fat_Percentage_UKB	chr7_24742173_A_G_b38	Fast skeletal muscle cell	Muscle	1	-	-	-	-
Body_Fat_Percentage_UKB	chr7_24742173_A_G_b38	Mast cell	Immune	1	chr7_24742173_A_G_b38	DFNA5	Adipose - Visceral (Omentum)	standard eQTL
Body_Fat_Percentage_UKB	chr7_24742173_A_G_b38	Muscle progenitor cell	Muscle	1	-	-	-	-
Body_Fat_Percentage_UKB	chr7_24742173_A_G_b38	Myofibroblast	Stromal	1	-	-	-	-
Body_Fat_Percentage_UKB	chr7_24742173_A_G_b38	Zona fasciculata cell	Secretory	1	-	-	-	-
Body_Fat_Percentage_UKB	chr7_6382657_A_G_b38	Antigen-presenting Epithelial cell	Immune	0.43628	chr7_6375101_T_G_b38	DAGLB	Esophagus	standard eQTL and landscape-ieQTL
Body_Fat_Percentage_UKB	chr7_6382657_A_G_b38	Endothelial cell	Endothelial	0.43628	-	-	-	-
Body_Fat_Percentage_UKB	chr7_6382657_A_G_b38	Pneumocytes	Epithelial	0.43628	chr7_6421903_C_T_b38	DAGLB	Lung	standard eQTL and landscape-ieQTL
Body_Fat_Percentage_UKB	chr7_6382657_A_G_b38	Ventricle cardiomyocyte	Muscle	0.43628	chr7_6375101_T_G_b38	DAGLB	Heart	standard eQTL
Body_Fat_Percentage_UKB	chr9_113233500_C_T_b38	B cell	Immune	0.0670649	-	-	-	-
Body_Fat_Percentage_UKB	chr9_113233500_C_T_b38	Erythroid cell	Erythroid	0.0670649	-	-	-	-
Body_Fat_Percentage_UKB	chr9_113233500_C_T_b38	Myeloid progenitor cell	Immune	0.0670649	-	-	-	-
Body_Fat_Percentage_UKB	chr9_113233500_C_T_b38	NK cell	Immune	0.0670649	-	-	-	-
Body_Fat_Percentage_UKB	chr9_113233500_C_T_b38	Plasmacytoid dendritic cell	Immune	0.0670649	-	-	-	-
Body_Fat_Percentage_UKB	chr9_113233500_C_T_b38	T cell	Immune	0.0670649	chr9_113216999_C_G_b38	PRPF4	Lung	standard eQTL
Body_Fat_Percentage_UKB	chr9_123931815_T_A_b38	Endothelial cell	Endothelial	0.809927	-	-	-	-
Body_Fat_Percentage_UKB	chr9_123931815_T_A_b38	Esophageal smooth muscle cell	Muscle	0.809927	-	-	-	-
Body_Fat_Percentage_UKB	chr9_123931815_T_A_b38	Fast skeletal muscle cell	Muscle	0.809927	-	-	-	-
Body_Fat_Percentage_UKB	chr9_123931815_T_A_b38	Muscle progenitor cell	Muscle	0.809927	-	-	-	-
Body_Fat_Percentage_UKB	chr9_123931815_T_A_b38	Myofibroblast	Stromal	0.809927	-	-	-	-
Body_Fat_Percentage_UKB	chr9_123931815_T_A_b38	Smooth muscle cell(general)	Muscle	0.809927	-	-	-	-
Body_Fat_Percentage_UKB	chr9_96441898_G_T_b38	Endothelial cell	Endothelial	0.011855	chr9_96425121_A_G_b38	CDC14B	Esophagus	landscape-ieQTL
Body_Fat_Percentage_UKB	chr9_96441898_G_T_b38	Endothelial cell	Endothelial	0.011855	chr9_96495314_T_TCTC_b38	HABP4	Esophagus	landscape-ieQTL
Body_Fat_Percentage_UKB	chr9_96441898_G_T_b38	Endothelial cell	Endothelial	0.011855	chr9_96425121_A_G_b38	CDC14B	Esophagus	landscape-ieQTL
Body_Fat_Percentage_UKB	chr9_96441898_G_T_b38	Endothelial cell	Endothelial	0.011855	chr9_96495314_T_TCTC_b38	HABP4	Esophagus	landscape-ieQTL
Body_Fat_Percentage_UKB	chr9_96441898_G_T_b38	Fast skeletal muscle cell	Muscle	0.011855	-	-	-	-
Body_Fat_Percentage_UKB	chr9_96441898_G_T_b38	Fibroblast	Stromal	0.011855	-	-	-	-
Body_Fat_Percentage_UKB	chr9_96441898_G_T_b38	Smooth muscle cell(general)	Muscle	0.011855	-	-	-	-
Body_Fat_Percentage_UKB	chr9_96441898_G_T_b38	Stromal cell	Epithelial	0.011855	chr9_96425121_A_G_b38	CDC14B	Esophagus	landscape-ieQTL
Body_Fat_Percentage_UKB	chr9_96441898_G_T_b38	Stromal cell	Epithelial	0.011855	chr9_96495314_T_TCTC_b38	HABP4	Esophagus	landscape-ieQTL
Body_Fat_Percentage_UKB	chr9_96441898_G_T_b38	Ventricle cardiomyocyte	Muscle	0.011855	-	-	-	-
Chronotype_UKB	chr1_109466484_C_G_b38	Endothelial cell	Endothelial	1	-	-	-	-
Chronotype_UKB	chr1_109466484_C_G_b38	Kuppfer Cell	Immune	1	-	-	-	-
Chronotype_UKB	chr1_109466484_C_G_b38	Zona fasciculata cell	Secretory	1	-	-	-	-
Chronotype_UKB	chr1_112671759_T_G_b38	Conventional dendritic cell	Immune	0.278851	chr1_112638779_A_G_b38	ST7L	Whole Blood	standard eQTL
Chronotype_UKB	chr1_112671759_T_G_b38	Conventional dendritic cell	Immune	0.278851	chr1_112671759_T_G_b38	CAPZA1	Adipose - Visceral (Omentum)	standard eQTL
Chronotype_UKB	chr1_112671759_T_G_b38	Endothelial cell	Endothelial	0.278851	-	-	-	-
Chronotype_UKB	chr1_112671759_T_G_b38	Granulocyte	Immune	0.278851	chr1_112671759_T_G_b38	CAPZA1	Adipose - Visceral (Omentum)	standard eQTL
Chronotype_UKB	chr1_112671759_T_G_b38	Granulocyte	Immune	0.278851	chr1_112638779_A_G_b38	ST7L	Whole Blood	standard eQTL
Chronotype_UKB	chr1_112671759_T_G_b38	Monocyte	Immune	0.278851	chr1_112638779_A_G_b38	MOV10	Esophagus	landscape-ieQTL
Chronotype_UKB	chr1_112671759_T_G_b38	Monocyte	Immune	0.278851	chr1_112540352_G_C_b38	ST7L	Esophagus	standard eQTL
Chronotype_UKB	chr1_112671759_T_G_b38	Monocyte	Immune	0.278851	chr1_112638779_A_G_b38	ST7L	Whole Blood	standard eQTL
Chronotype_UKB	chr1_112671759_T_G_b38	Monocyte	Immune	0.278851	chr1_112671759_T_G_b38	CAPZA1	Adipose - Visceral (Omentum)	standard eQTL
Chronotype_UKB	chr1_112671759_T_G_b38	Proliferating cell	Immune	0.278851	chr1_112638779_A_G_b38	ST7L	Whole Blood	standard eQTL
Chronotype_UKB	chr1_112671759_T_G_b38	T cell	Immune	0.278851	chr1_112638779_A_G_b38	ST7L	Whole Blood	standard eQTL
Chronotype_UKB	chr1_112671759_T_G_b38	T cell	Immune	0.278851	chr1_112671759_T_G_b38	CAPZA1	Adipose - Visceral (Omentum)	standard eQTL
Chronotype_UKB	chr1_112671759_T_G_b38	Thyroid follicular cell	Secretory	0.278851	-	-	-	-
Chronotype_UKB	chr1_114688633_G_A_b38	Enterocyte	Epithelial	1	-	-	-	-
Chronotype_UKB	chr1_114688633_G_A_b38	Fast skeletal muscle cell	Muscle	1	chr1_114688633_G_A_b38	AMPD1	Muscle - Skeletal	standard eQTL and landscape-ieQTL
Chronotype_UKB	chr1_114688633_G_A_b38	Gastric chief cell	Secretory	1	-	-	-	-
Chronotype_UKB	chr1_114688633_G_A_b38	Kerationcyte	Epithelial	1	-	-	-	-
Chronotype_UKB	chr1_114688633_G_A_b38	Loop of henle	Epithelial	1	-	-	-	-
Chronotype_UKB	chr1_114688633_G_A_b38	Muscle progenitor cell	Muscle	1	chr1_114688633_G_A_b38	AMPD1	Muscle - Skeletal	standard eQTL and landscape-ieQTL
Chronotype_UKB	chr1_114688633_G_A_b38	Neuroendocrine cell	Secretory	1	-	-	-	-
Chronotype_UKB	chr1_114688633_G_A_b38	Pit cell	Epithelial	1	-	-	-	-
Chronotype_UKB	chr1_114688633_G_A_b38	Proliferating cell	Immune	1	chr1_114688633_G_A_b38	AMPD1	Muscle - Skeletal	standard eQTL and landscape-ieQTL
Chronotype_UKB	chr1_114688633_G_A_b38	Thyroid follicular cell	Secretory	1	-	-	-	-
Chronotype_UKB	chr1_114688633_G_A_b38	Zona fasciculata cell	Secretory	1	-	-	-	-
Chronotype_UKB	chr1_150611627_G_T_b38	Myofibroblast	Stromal	0.899351	chr1_150611627_G_T_b38	ENSA	Blood Vessel	landscape-ieQTL
Chronotype_UKB	chr1_150611627_G_T_b38	Vascular smooth muscle cell	Muscle	0.899351	chr1_150611627_G_T_b38	ENSA	Blood Vessel	landscape-ieQTL
Chronotype_UKB	chr11_47372787_T_C_b38	Kerationcyte	Epithelial	0.999922	chr11_47362932_A_AT_b38	MTCH2	Esophagus	landscape-ieQTL
Chronotype_UKB	chr11_47372787_T_C_b38	Kerationcyte	Epithelial	0.999922	chr11_47399583_A_ACTCCTGACGT_b38	AMBRA1	Esophagus	landscape-ieQTL
Chronotype_UKB	chr11_47372787_T_C_b38	Kerationcyte	Epithelial	0.999922	chr11_47408641_T_TCGC_b38	PTPRJ	Esophagus	landscape-ieQTL
Chronotype_UKB	chr11_47372787_T_C_b38	Kerationcyte	Epithelial	0.999922	chr11_47416731_A_C_b38	CELF1	Esophagus	landscape-ieQTL
Chronotype_UKB	chr11_47372787_T_C_b38	Kerationcyte	Epithelial	0.999922	chr11_47357576_CTT_C_b38	SLC39A13	Esophagus	standard eQTL and landscape-ieQTL
Chronotype_UKB	chr11_47372787_T_C_b38	Kerationcyte	Epithelial	0.999922	chr11_47358095_A_C_b38	C1QTNF4	Esophagus	standard eQTL and landscape-ieQTL
Chronotype_UKB	chr11_47372787_T_C_b38	Kerationcyte	Epithelial	0.999922	chr11_47416731_A_C_b38	NDUFS3	Esophagus	landscape-ieQTL
Chronotype_UKB	chr11_66718672_T_C_b38	Acinar cell of pancrease	Epithelial	1	-	-	-	-
Chronotype_UKB	chr11_66718672_T_C_b38	Beta cell of pancrease	Secretory	1	-	-	-	-
Chronotype_UKB	chr11_66718672_T_C_b38	Ductal cell	Epithelial	1	-	-	-	-
Chronotype_UKB	chr11_66718672_T_C_b38	Endothelial cell	Endothelial	1	chr11_66718672_T_C_b38	LRFN4	Colon - Transverse	standard eQTL and landscape-ieQTL
Chronotype_UKB	chr11_66718672_T_C_b38	Endothelial cell	Endothelial	1	chr11_66718672_T_C_b38	SPTBN2	Small Intestine	standard eQTL
Chronotype_UKB	chr11_66718672_T_C_b38	Enterocyte	Epithelial	1	chr11_66718672_T_C_b38	SPTBN2	Small Intestine	standard eQTL
Chronotype_UKB	chr11_66718672_T_C_b38	Enterocyte	Epithelial	1	chr11_66718672_T_C_b38	CTSF	Colon - Sigmoid	standard eQTL
Chronotype_UKB	chr11_66718672_T_C_b38	Enterocyte	Epithelial	1	chr11_66718672_T_C_b38	LRFN4	Colon - Transverse	standard eQTL and landscape-ieQTL
Chronotype_UKB	chr11_66718672_T_C_b38	Exocrine cell of pancrease	Secretory	1	-	-	-	-
Chronotype_UKB	chr11_66718672_T_C_b38	Fibroblast	Stromal	1	chr11_66718672_T_C_b38	LRFN4	Colon - Transverse	standard eQTL and landscape-ieQTL
Chronotype_UKB	chr11_66718672_T_C_b38	Fibroblast	Stromal	1	chr11_66718672_T_C_b38	SPTBN2	Small Intestine	standard eQTL
Chronotype_UKB	chr11_66718672_T_C_b38	Gastric chief cell	Secretory	1	-	-	-	-
Chronotype_UKB	chr11_66718672_T_C_b38	Gastrointestinal smooth muscle cell	Muscle	1	chr11_66718672_T_C_b38	LRFN4	Colon - Transverse	standard eQTL and landscape-ieQTL
Chronotype_UKB	chr11_66718672_T_C_b38	Gastrointestinal smooth muscle cell	Muscle	1	chr11_66718672_T_C_b38	SPTBN2	Small Intestine	standard eQTL
Chronotype_UKB	chr11_66718672_T_C_b38	Gastrointestinal smooth muscle cell	Muscle	1	chr11_66718672_T_C_b38	CTSF	Colon - Sigmoid	standard eQTL
Chronotype_UKB	chr11_66718672_T_C_b38	Pit cell	Epithelial	1	-	-	-	-
Chronotype_UKB	chr11_66718672_T_C_b38	Smooth muscle cell(general)	Muscle	1	-	-	-	-
Chronotype_UKB	chr14_104747006_A_G_b38	Endothelial cell	Endothelial	0.134582	-	-	-	-
Chronotype_UKB	chr14_104747006_A_G_b38	Esophageal smooth muscle cell	Muscle	0.134582	chr14_104746062_T_C_b38	SIVA1	Esophagus	standard eQTL and landscape-ieQTL
Chronotype_UKB	chr14_104747006_A_G_b38	Fast skeletal muscle cell	Muscle	0.134582	-	-	-	-
Chronotype_UKB	chr14_104747006_A_G_b38	Fibroblast	Stromal	0.134582	chr14_104747641_T_G_b38	ZBTB42	Thyroid	standard eQTL
Chronotype_UKB	chr14_104747006_A_G_b38	Fibroblast	Stromal	0.134582	chr14_104746062_T_C_b38	ADSSL1	Colon - Transverse	standard eQTL
Chronotype_UKB	chr14_104747006_A_G_b38	Fibroblast	Stromal	0.134582	chr14_104774548_C_G_b38	AKT1	Thyroid	standard eQTL
Chronotype_UKB	chr14_104747006_A_G_b38	Mast cell	Immune	0.134582	chr14_104746062_T_C_b38	ADSSL1	Colon - Transverse	standard eQTL
Chronotype_UKB	chr14_104747006_A_G_b38	Mast cell	Immune	0.134582	chr14_104746062_T_C_b38	SIVA1	Esophagus	standard eQTL and landscape-ieQTL
Chronotype_UKB	chr14_104747006_A_G_b38	Muscle progenitor cell	Muscle	0.134582	-	-	-	-
Chronotype_UKB	chr14_104747006_A_G_b38	Myofibroblast	Stromal	0.134582	-	-	-	-
Chronotype_UKB	chr14_104747006_A_G_b38	Smooth muscle cell(general)	Muscle	0.134582	chr14_104774548_C_G_b38	AKT1	Thyroid	standard eQTL
Chronotype_UKB	chr14_104747006_A_G_b38	Smooth muscle cell(general)	Muscle	0.134582	chr14_104747641_T_G_b38	ZBTB42	Thyroid	standard eQTL
Chronotype_UKB	chr14_104747006_A_G_b38	Stromal cell	Epithelial	0.134582	chr14_104746062_T_C_b38	ADSSL1	Colon - Transverse	standard eQTL
Chronotype_UKB	chr14_104747006_A_G_b38	Stromal cell	Epithelial	0.134582	chr14_104746062_T_C_b38	SIVA1	Esophagus	standard eQTL and landscape-ieQTL
Chronotype_UKB	chr14_104747006_A_G_b38	Ventricle cardiomyocyte	Muscle	0.134582	-	-	-	-
Chronotype_UKB	chr16_56189833_T_C_b38	Acinar cell of pancrease	Epithelial	0.0279377	-	-	-	-
Chronotype_UKB	chr16_56189833_T_C_b38	Beta cell of pancrease	Secretory	0.0279377	-	-	-	-
Chronotype_UKB	chr16_56189833_T_C_b38	Endothelial cell	Endothelial	0.0279377	-	-	-	-
Chronotype_UKB	chr16_56189833_T_C_b38	Esophageal smooth muscle cell	Muscle	0.0279377	-	-	-	-
Chronotype_UKB	chr16_56189833_T_C_b38	Gastric chief cell	Secretory	0.0279377	-	-	-	-
Chronotype_UKB	chr16_56189833_T_C_b38	Pit cell	Epithelial	0.0279377	-	-	-	-
Chronotype_UKB	chr16_56189833_T_C_b38	Thyroid follicular cell	Secretory	0.0279377	-	-	-	-
Chronotype_UKB	chr16_56191124_G_A_b38	Enterocyte	Epithelial	0.028844	-	-	-	-
Chronotype_UKB	chr16_85002097_T_C_b38	Myofibroblast	Stromal	1	chr16_85009516_C_T_b38	KIAA0513	Blood Vessel	landscape-ieQTL
Chronotype_UKB	chr16_85002097_T_C_b38	Myofibroblast	Stromal	1	chr16_85008162_A_T_b38	ZDHHC7	Blood Vessel	landscape-ieQTL
Chronotype_UKB	chr16_85002097_T_C_b38	Vascular smooth muscle cell	Muscle	1	chr16_85009516_C_T_b38	KIAA0513	Blood Vessel	landscape-ieQTL
Chronotype_UKB	chr16_85002097_T_C_b38	Vascular smooth muscle cell	Muscle	1	chr16_85008162_A_T_b38	ZDHHC7	Blood Vessel	landscape-ieQTL
Chronotype_UKB	chr17_45896864_C_T_b38	Vascular smooth muscle cell	Muscle	0.00191512	chr17_46277183_C_G_b38	WNT3	Blood Vessel	standard eQTL
Chronotype_UKB	chr17_45896864_C_T_b38	Vascular smooth muscle cell	Muscle	0.00191512	chr17_46498339_TAGAA_T_b38	MAPT	Blood Vessel	standard eQTL
Chronotype_UKB	chr17_45896864_C_T_b38	Vascular smooth muscle cell	Muscle	0.00191512	chr17_46101802_AACC_A_b38	LINC02210	Blood Vessel	standard eQTL and landscape-ieQTL
Chronotype_UKB	chr17_45896864_C_T_b38	Vascular smooth muscle cell	Muscle	0.00191512	chr17_45938791_G_C_b38	KANSL1-AS1	Blood Vessel	standard eQTL
Chronotype_UKB	chr17_45896864_C_T_b38	Vascular smooth muscle cell	Muscle	0.00191512	chr17_46099731_C_T_b38	LRRC37A4P	Blood Vessel	standard eQTL and landscape-ieQTL
Chronotype_UKB	chr17_45896864_C_T_b38	Vascular smooth muscle cell	Muscle	0.00191512	chr17_45610676_C_G_b38	RP11-259G18.1	Blood Vessel	standard eQTL
Chronotype_UKB	chr17_45896864_C_T_b38	Vascular smooth muscle cell	Muscle	0.00191512	chr17_45700949_CA_C_b38	MAPK8IP1P1	Blood Vessel	standard eQTL and landscape-ieQTL
Chronotype_UKB	chr17_45896864_C_T_b38	Vascular smooth muscle cell	Muscle	0.00191512	chr17_46257800_C_T_b38	RP11-259G18.3	Blood Vessel	standard eQTL and landscape-ieQTL
Chronotype_UKB	chr17_45896864_C_T_b38	Vascular smooth muscle cell	Muscle	0.00191512	chr17_45919350_GC_G_b38	MAPK8IP1P2	Blood Vessel	standard eQTL
Chronotype_UKB	chr17_45896864_C_T_b38	Vascular smooth muscle cell	Muscle	0.00191512	chr17_45823394_G_A_b38	DND1P1	Blood Vessel	standard eQTL and landscape-ieQTL
Chronotype_UKB	chr17_45896864_C_T_b38	Vascular smooth muscle cell	Muscle	0.00191512	chr17_46274765_G_T_b38	RP11-798G7.8	Blood Vessel	standard eQTL
Chronotype_UKB	chr17_45896864_C_T_b38	Vascular smooth muscle cell	Muscle	0.00191512	chr17_45627733_C_T_b38	RP11-707O23.1	Blood Vessel	standard eQTL
Chronotype_UKB	chr17_45897110_G_T_b38	Vascular smooth muscle cell	Muscle	0.00216182	chr17_46277183_C_G_b38	WNT3	Blood Vessel	standard eQTL
Chronotype_UKB	chr17_45897110_G_T_b38	Vascular smooth muscle cell	Muscle	0.00216182	chr17_46498339_TAGAA_T_b38	MAPT	Blood Vessel	standard eQTL
Chronotype_UKB	chr17_45897110_G_T_b38	Vascular smooth muscle cell	Muscle	0.00216182	chr17_46101802_AACC_A_b38	LINC02210	Blood Vessel	standard eQTL and landscape-ieQTL
Chronotype_UKB	chr17_45897110_G_T_b38	Vascular smooth muscle cell	Muscle	0.00216182	chr17_45938791_G_C_b38	KANSL1-AS1	Blood Vessel	standard eQTL
Chronotype_UKB	chr17_45897110_G_T_b38	Vascular smooth muscle cell	Muscle	0.00216182	chr17_46099731_C_T_b38	LRRC37A4P	Blood Vessel	standard eQTL and landscape-ieQTL
Chronotype_UKB	chr17_45897110_G_T_b38	Vascular smooth muscle cell	Muscle	0.00216182	chr17_45610676_C_G_b38	RP11-259G18.1	Blood Vessel	standard eQTL
Chronotype_UKB	chr17_45897110_G_T_b38	Vascular smooth muscle cell	Muscle	0.00216182	chr17_45700949_CA_C_b38	MAPK8IP1P1	Blood Vessel	standard eQTL and landscape-ieQTL
Chronotype_UKB	chr17_45897110_G_T_b38	Vascular smooth muscle cell	Muscle	0.00216182	chr17_46257800_C_T_b38	RP11-259G18.3	Blood Vessel	standard eQTL and landscape-ieQTL
Chronotype_UKB	chr17_45897110_G_T_b38	Vascular smooth muscle cell	Muscle	0.00216182	chr17_45919350_GC_G_b38	MAPK8IP1P2	Blood Vessel	standard eQTL
Chronotype_UKB	chr17_45897110_G_T_b38	Vascular smooth muscle cell	Muscle	0.00216182	chr17_45823394_G_A_b38	DND1P1	Blood Vessel	standard eQTL and landscape-ieQTL
Chronotype_UKB	chr17_45897110_G_T_b38	Vascular smooth muscle cell	Muscle	0.00216182	chr17_46274765_G_T_b38	RP11-798G7.8	Blood Vessel	standard eQTL
Chronotype_UKB	chr17_45897110_G_T_b38	Vascular smooth muscle cell	Muscle	0.00216182	chr17_45627733_C_T_b38	RP11-707O23.1	Blood Vessel	standard eQTL
Chronotype_UKB	chr17_45898051_G_A_b38	Endothelial cell	Endothelial	0.0018975	chr17_46227374_A_T_b38	MAP3K14	Muscle - Skeletal	landscape-ieQTL
Chronotype_UKB	chr17_45898051_G_A_b38	Endothelial cell	Endothelial	0.0018975	chr17_46270565_TTAACTCAGGCA_T_b38	WNT3	Adrenal Gland	standard eQTL
Chronotype_UKB	chr17_45898051_G_A_b38	Endothelial cell	Endothelial	0.0018975	chr17_46277183_C_G_b38	WNT3	Blood Vessel	standard eQTL
Chronotype_UKB	chr17_45898051_G_A_b38	Endothelial cell	Endothelial	0.0018975	chr17_46225000_G_C_b38	WNT3	Thyroid	standard eQTL
Chronotype_UKB	chr17_45898051_G_A_b38	Endothelial cell	Endothelial	0.0018975	chr17_45680759_A_G_b38	KANSL1	Esophagus	standard eQTL
Chronotype_UKB	chr17_45898051_G_A_b38	Endothelial cell	Endothelial	0.0018975	chr17_45777862_G_T_b38	KANSL1	Muscle - Skeletal	standard eQTL
Chronotype_UKB	chr17_45898051_G_A_b38	Endothelial cell	Endothelial	0.0018975	chr17_45674712_A_AC_b38	CRHR1	Esophagus	standard eQTL and landscape-ieQTL
Chronotype_UKB	chr17_45898051_G_A_b38	Endothelial cell	Endothelial	0.0018975	chr17_45846971_A_C_b38	CRHR1	Heart	standard eQTL
Chronotype_UKB	chr17_45898051_G_A_b38	Endothelial cell	Endothelial	0.0018975	chr17_45614154_C_T_b38	LRRC37A	Heart	standard eQTL and landscape-ieQTL
Chronotype_UKB	chr17_45898051_G_A_b38	Endothelial cell	Endothelial	0.0018975	chr17_45680872_C_T_b38	CCDC43	Heart	landscape-ieQTL
Chronotype_UKB	chr17_45898051_G_A_b38	Endothelial cell	Endothelial	0.0018975	chr17_45745406_T_C_b38	ARL17A	Adrenal Gland	standard eQTL
Chronotype_UKB	chr17_45898051_G_A_b38	Endothelial cell	Endothelial	0.0018975	chr17_46622566_T_G_b38	ARL17A	Brain - Cerebellum	standard eQTL
Chronotype_UKB	chr17_45898051_G_A_b38	Endothelial cell	Endothelial	0.0018975	chr17_46498339_TAGAA_T_b38	MAPT	Blood Vessel	standard eQTL
Chronotype_UKB	chr17_45898051_G_A_b38	Endothelial cell	Endothelial	0.0018975	chr17_45767611_T_A_b38	MAPT	Esophagus	standard eQTL and landscape-ieQTL
Chronotype_UKB	chr17_45898051_G_A_b38	Endothelial cell	Endothelial	0.0018975	chr17_45855805_C_T_b38	MAPT	Heart	standard eQTL
Chronotype_UKB	chr17_45898051_G_A_b38	Endothelial cell	Endothelial	0.0018975	chr17_46080256_T_G_b38	MAPT	Lung	standard eQTL
Chronotype_UKB	chr17_45898051_G_A_b38	Endothelial cell	Endothelial	0.0018975	chr17_45581150_C_T_b38	MAPT	Adipose - Visceral (Omentum)	standard eQTL
Chronotype_UKB	chr17_45898051_G_A_b38	Endothelial cell	Endothelial	0.0018975	chr17_45816793_C_T_b38	LINC02210	Adrenal Gland	standard eQTL
Chronotype_UKB	chr17_45898051_G_A_b38	Endothelial cell	Endothelial	0.0018975	chr17_46101802_AACC_A_b38	LINC02210	Blood Vessel	standard eQTL and landscape-ieQTL
Chronotype_UKB	chr17_45898051_G_A_b38	Endothelial cell	Endothelial	0.0018975	chr17_45775376_T_C_b38	LINC02210	Esophagus	standard eQTL and landscape-ieQTL
Chronotype_UKB	chr17_45898051_G_A_b38	Endothelial cell	Endothelial	0.0018975	chr17_45640437_T_C_b38	LINC02210	Heart	standard eQTL and landscape-ieQTL
Chronotype_UKB	chr17_45898051_G_A_b38	Endothelial cell	Endothelial	0.0018975	chr17_45706437_A_G_b38	LINC02210	Lung	standard eQTL and landscape-ieQTL
Chronotype_UKB	chr17_45898051_G_A_b38	Endothelial cell	Endothelial	0.0018975	chr17_45775367_G_A_b38	LINC02210	Adipose - Visceral (Omentum)	standard eQTL and landscape-ieQTL
Chronotype_UKB	chr17_45898051_G_A_b38	Endothelial cell	Endothelial	0.0018975	chr17_45847931_C_T_b38	LINC02210	Stomach	standard eQTL
Chronotype_UKB	chr17_45898051_G_A_b38	Endothelial cell	Endothelial	0.0018975	chr17_46014622_T_C_b38	LINC02210	Thyroid	standard eQTL
Chronotype_UKB	chr17_45898051_G_A_b38	Endothelial cell	Endothelial	0.0018975	chr17_46253848_T_C_b38	KANSL1-AS1	Adrenal Gland	standard eQTL
Chronotype_UKB	chr17_45898051_G_A_b38	Endothelial cell	Endothelial	0.0018975	chr17_45938791_G_C_b38	KANSL1-AS1	Blood Vessel	standard eQTL
Chronotype_UKB	chr17_45898051_G_A_b38	Endothelial cell	Endothelial	0.0018975	chr17_45706856_T_C_b38	KANSL1-AS1	Esophagus	standard eQTL and landscape-ieQTL
Chronotype_UKB	chr17_45898051_G_A_b38	Endothelial cell	Endothelial	0.0018975	chr17_45904465_A_T_b38	KANSL1-AS1	Lung	standard eQTL
Chronotype_UKB	chr17_45898051_G_A_b38	Endothelial cell	Endothelial	0.0018975	chr17_45777862_G_T_b38	KANSL1-AS1	Muscle - Skeletal	standard eQTL
Chronotype_UKB	chr17_45898051_G_A_b38	Endothelial cell	Endothelial	0.0018975	chr17_46014622_T_C_b38	KANSL1-AS1	Adipose - Visceral (Omentum)	standard eQTL and landscape-ieQTL
Chronotype_UKB	chr17_45898051_G_A_b38	Endothelial cell	Endothelial	0.0018975	chr17_46259253_AGGG_A_b38	KANSL1-AS1	Stomach	standard eQTL
Chronotype_UKB	chr17_45898051_G_A_b38	Endothelial cell	Endothelial	0.0018975	chr17_46200557_G_A_b38	KANSL1-AS1	Thyroid	standard eQTL
Chronotype_UKB	chr17_45898051_G_A_b38	Endothelial cell	Endothelial	0.0018975	chr17_46227374_A_T_b38	LRRC37A4P	Adrenal Gland	standard eQTL
Chronotype_UKB	chr17_45898051_G_A_b38	Endothelial cell	Endothelial	0.0018975	chr17_46099731_C_T_b38	LRRC37A4P	Blood Vessel	standard eQTL and landscape-ieQTL
Chronotype_UKB	chr17_45898051_G_A_b38	Endothelial cell	Endothelial	0.0018975	chr17_45588102_T_G_b38	LRRC37A4P	Esophagus	standard eQTL and landscape-ieQTL
Chronotype_UKB	chr17_45898051_G_A_b38	Endothelial cell	Endothelial	0.0018975	chr17_45745406_T_C_b38	LRRC37A4P	Heart	standard eQTL and landscape-ieQTL
Chronotype_UKB	chr17_45898051_G_A_b38	Endothelial cell	Endothelial	0.0018975	chr17_46011560_C_T_b38	LRRC37A4P	Lung	standard eQTL and landscape-ieQTL
Chronotype_UKB	chr17_45898051_G_A_b38	Endothelial cell	Endothelial	0.0018975	chr17_46011560_C_T_b38	LRRC37A4P	Adipose - Visceral (Omentum)	standard eQTL
Chronotype_UKB	chr17_45898051_G_A_b38	Endothelial cell	Endothelial	0.0018975	chr17_45587956_C_T_b38	LRRC37A4P	Stomach	standard eQTL
Chronotype_UKB	chr17_45898051_G_A_b38	Endothelial cell	Endothelial	0.0018975	chr17_45611724_T_C_b38	LRRC37A4P	Thyroid	standard eQTL and landscape-ieQTL
Chronotype_UKB	chr17_45898051_G_A_b38	Endothelial cell	Endothelial	0.0018975	chr17_45627733_C_T_b38	PLEKHM1	Adrenal Gland	standard eQTL
Chronotype_UKB	chr17_45898051_G_A_b38	Endothelial cell	Endothelial	0.0018975	chr17_46219435_T_C_b38	PLEKHM1	Brain - Cerebellum	standard eQTL
Chronotype_UKB	chr17_45898051_G_A_b38	Endothelial cell	Endothelial	0.0018975	chr17_45628152_A_G_b38	PLEKHM1	Esophagus	landscape-ieQTL
Chronotype_UKB	chr17_45898051_G_A_b38	Endothelial cell	Endothelial	0.0018975	chr17_45610676_C_G_b38	PLEKHM1	Adipose - Visceral (Omentum)	standard eQTL
Chronotype_UKB	chr17_45898051_G_A_b38	Endothelial cell	Endothelial	0.0018975	chr17_46502170_T_C_b38	FAM215B	Esophagus	standard eQTL and landscape-ieQTL
Chronotype_UKB	chr17_45898051_G_A_b38	Endothelial cell	Endothelial	0.0018975	chr17_45958721_AAAAG_A_b38	FAM215B	Lung	standard eQTL
Chronotype_UKB	chr17_45898051_G_A_b38	Endothelial cell	Endothelial	0.0018975	chr17_45590821_A_G_b38	AC091132.1	Esophagus	landscape-ieQTL
Chronotype_UKB	chr17_45898051_G_A_b38	Endothelial cell	Endothelial	0.0018975	chr17_45614154_C_T_b38	AC091132.1	Thyroid	landscape-ieQTL
Chronotype_UKB	chr17_45898051_G_A_b38	Endothelial cell	Endothelial	0.0018975	chr17_45910839_A_G_b38	LRRC37A2	Esophagus	standard eQTL and landscape-ieQTL
Chronotype_UKB	chr17_45898051_G_A_b38	Endothelial cell	Endothelial	0.0018975	chr17_45775367_G_A_b38	LRRC37A2	Adipose - Visceral (Omentum)	standard eQTL
Chronotype_UKB	chr17_45898051_G_A_b38	Endothelial cell	Endothelial	0.0018975	chr17_46006036_G_A_b38	LRRC37A2	Stomach	standard eQTL
Chronotype_UKB	chr17_45898051_G_A_b38	Endothelial cell	Endothelial	0.0018975	chr17_45610676_C_G_b38	RP11-259G18.1	Blood Vessel	standard eQTL
Chronotype_UKB	chr17_45898051_G_A_b38	Endothelial cell	Endothelial	0.0018975	chr17_46503013_T_C_b38	RP11-259G18.1	Esophagus	standard eQTL
Chronotype_UKB	chr17_45898051_G_A_b38	Endothelial cell	Endothelial	0.0018975	chr17_46208723_G_A_b38	RP11-259G18.1	Stomach	landscape-ieQTL
Chronotype_UKB	chr17_45898051_G_A_b38	Endothelial cell	Endothelial	0.0018975	chr17_46253708_A_AGCTTCGGCTCG_b38	MAPK8IP1P1	Adrenal Gland	standard eQTL
Chronotype_UKB	chr17_45898051_G_A_b38	Endothelial cell	Endothelial	0.0018975	chr17_45700949_CA_C_b38	MAPK8IP1P1	Blood Vessel	standard eQTL and landscape-ieQTL
Chronotype_UKB	chr17_45898051_G_A_b38	Endothelial cell	Endothelial	0.0018975	chr17_46208165_G_A_b38	MAPK8IP1P1	Brain - Cerebellum	standard eQTL and landscape-ieQTL
Chronotype_UKB	chr17_45898051_G_A_b38	Endothelial cell	Endothelial	0.0018975	chr17_45720982_T_TTTG_b38	MAPK8IP1P1	Esophagus	standard eQTL and landscape-ieQTL
Chronotype_UKB	chr17_45898051_G_A_b38	Endothelial cell	Endothelial	0.0018975	chr17_45581885_C_A_b38	MAPK8IP1P1	Heart	standard eQTL and landscape-ieQTL
Chronotype_UKB	chr17_45898051_G_A_b38	Endothelial cell	Endothelial	0.0018975	chr17_46236469_G_GT_b38	MAPK8IP1P1	Lung	standard eQTL and landscape-ieQTL
Chronotype_UKB	chr17_45898051_G_A_b38	Endothelial cell	Endothelial	0.0018975	chr17_46245556_A_G_b38	MAPK8IP1P1	Adipose - Visceral (Omentum)	standard eQTL
Chronotype_UKB	chr17_45898051_G_A_b38	Endothelial cell	Endothelial	0.0018975	chr17_46256166_C_G_b38	MAPK8IP1P1	Stomach	standard eQTL
Chronotype_UKB	chr17_45898051_G_A_b38	Endothelial cell	Endothelial	0.0018975	chr17_45533525_G_A_b38	MAPK8IP1P1	Thyroid	standard eQTL
Chronotype_UKB	chr17_45898051_G_A_b38	Endothelial cell	Endothelial	0.0018975	chr17_46257800_C_T_b38	RP11-259G18.3	Blood Vessel	standard eQTL and landscape-ieQTL
Chronotype_UKB	chr17_45898051_G_A_b38	Endothelial cell	Endothelial	0.0018975	chr17_46266861_C_G_b38	RP11-259G18.3	Brain - Cerebellum	standard eQTL
Chronotype_UKB	chr17_45898051_G_A_b38	Endothelial cell	Endothelial	0.0018975	chr17_45680872_C_T_b38	RP11-259G18.3	Esophagus	standard eQTL
Chronotype_UKB	chr17_45898051_G_A_b38	Endothelial cell	Endothelial	0.0018975	chr17_45640437_T_C_b38	RP11-259G18.3	Heart	standard eQTL
Chronotype_UKB	chr17_45898051_G_A_b38	Endothelial cell	Endothelial	0.0018975	chr17_45581885_C_A_b38	RP11-259G18.3	Lung	standard eQTL
Chronotype_UKB	chr17_45898051_G_A_b38	Endothelial cell	Endothelial	0.0018975	chr17_46014622_T_C_b38	RP11-259G18.3	Adipose - Visceral (Omentum)	standard eQTL
Chronotype_UKB	chr17_45898051_G_A_b38	Endothelial cell	Endothelial	0.0018975	chr17_46115591_T_C_b38	RP11-259G18.3	Stomach	standard eQTL and landscape-ieQTL
Chronotype_UKB	chr17_45898051_G_A_b38	Endothelial cell	Endothelial	0.0018975	chr17_45733530_C_T_b38	RP11-259G18.3	Thyroid	standard eQTL
Chronotype_UKB	chr17_45898051_G_A_b38	Endothelial cell	Endothelial	0.0018975	chr17_45919350_GC_G_b38	MAPK8IP1P2	Blood Vessel	standard eQTL
Chronotype_UKB	chr17_45898051_G_A_b38	Endothelial cell	Endothelial	0.0018975	chr17_45592338_C_A_b38	MAPK8IP1P2	Brain - Cerebellum	standard eQTL and landscape-ieQTL
Chronotype_UKB	chr17_45898051_G_A_b38	Endothelial cell	Endothelial	0.0018975	chr17_45589065_T_C_b38	MAPK8IP1P2	Esophagus	standard eQTL and landscape-ieQTL
Chronotype_UKB	chr17_45898051_G_A_b38	Endothelial cell	Endothelial	0.0018975	chr17_45593733_C_A_b38	MAPK8IP1P2	Heart	standard eQTL and landscape-ieQTL
Chronotype_UKB	chr17_45898051_G_A_b38	Endothelial cell	Endothelial	0.0018975	chr17_45587535_T_A_b38	MAPK8IP1P2	Lung	standard eQTL
Chronotype_UKB	chr17_45898051_G_A_b38	Endothelial cell	Endothelial	0.0018975	chr17_46115591_T_C_b38	MAPK8IP1P2	Adipose - Visceral (Omentum)	standard eQTL and landscape-ieQTL
Chronotype_UKB	chr17_45898051_G_A_b38	Endothelial cell	Endothelial	0.0018975	chr17_45589126_C_T_b38	MAPK8IP1P2	Stomach	standard eQTL
Chronotype_UKB	chr17_45898051_G_A_b38	Endothelial cell	Endothelial	0.0018975	chr17_46258299_C_T_b38	MAPK8IP1P2	Thyroid	standard eQTL
Chronotype_UKB	chr17_45898051_G_A_b38	Endothelial cell	Endothelial	0.0018975	chr17_45587535_T_A_b38	DND1P1	Adrenal Gland	standard eQTL
Chronotype_UKB	chr17_45898051_G_A_b38	Endothelial cell	Endothelial	0.0018975	chr17_45823394_G_A_b38	DND1P1	Blood Vessel	standard eQTL and landscape-ieQTL
Chronotype_UKB	chr17_45898051_G_A_b38	Endothelial cell	Endothelial	0.0018975	chr17_45677484_T_C_b38	DND1P1	Brain - Cerebellum	standard eQTL
Chronotype_UKB	chr17_45898051_G_A_b38	Endothelial cell	Endothelial	0.0018975	chr17_45640437_T_C_b38	DND1P1	Esophagus	standard eQTL and landscape-ieQTL
Chronotype_UKB	chr17_45898051_G_A_b38	Endothelial cell	Endothelial	0.0018975	chr17_46234033_T_C_b38	DND1P1	Heart	standard eQTL
Chronotype_UKB	chr17_45898051_G_A_b38	Endothelial cell	Endothelial	0.0018975	chr17_45775367_G_A_b38	DND1P1	Lung	standard eQTL and landscape-ieQTL
Chronotype_UKB	chr17_45898051_G_A_b38	Endothelial cell	Endothelial	0.0018975	chr17_45772049_T_C_b38	DND1P1	Muscle - Skeletal	standard eQTL
Chronotype_UKB	chr17_45898051_G_A_b38	Endothelial cell	Endothelial	0.0018975	chr17_46014622_T_C_b38	DND1P1	Adipose - Visceral (Omentum)	standard eQTL
Chronotype_UKB	chr17_45898051_G_A_b38	Endothelial cell	Endothelial	0.0018975	chr17_45674712_A_AC_b38	DND1P1	Stomach	standard eQTL
Chronotype_UKB	chr17_45898051_G_A_b38	Endothelial cell	Endothelial	0.0018975	chr17_46018101_T_C_b38	DND1P1	Thyroid	standard eQTL
Chronotype_UKB	chr17_45898051_G_A_b38	Endothelial cell	Endothelial	0.0018975	chr17_46274765_G_T_b38	RP11-798G7.8	Blood Vessel	standard eQTL
Chronotype_UKB	chr17_45898051_G_A_b38	Endothelial cell	Endothelial	0.0018975	chr17_45680759_A_G_b38	RP11-798G7.8	Esophagus	standard eQTL and landscape-ieQTL
Chronotype_UKB	chr17_45898051_G_A_b38	Endothelial cell	Endothelial	0.0018975	chr17_45627733_C_T_b38	RP11-798G7.6	Esophagus	standard eQTL and landscape-ieQTL
Chronotype_UKB	chr17_45898051_G_A_b38	Endothelial cell	Endothelial	0.0018975	chr17_45601827_G_A_b38	RP11-707O23.1	Adrenal Gland	standard eQTL
Chronotype_UKB	chr17_45898051_G_A_b38	Endothelial cell	Endothelial	0.0018975	chr17_45627733_C_T_b38	RP11-707O23.1	Blood Vessel	standard eQTL
Chronotype_UKB	chr17_45898051_G_A_b38	Endothelial cell	Endothelial	0.0018975	chr17_45771046_A_G_b38	RP11-707O23.1	Esophagus	standard eQTL and landscape-ieQTL
Chronotype_UKB	chr17_45898051_G_A_b38	Endothelial cell	Endothelial	0.0018975	chr17_45533525_G_A_b38	RP11-707O23.1	Lung	standard eQTL and landscape-ieQTL
Chronotype_UKB	chr17_45898051_G_A_b38	Endothelial cell	Endothelial	0.0018975	chr17_45581885_C_A_b38	RP11-707O23.1	Muscle - Skeletal	standard eQTL
Chronotype_UKB	chr17_45898051_G_A_b38	Endothelial cell	Endothelial	0.0018975	chr17_45589482_A_AAGAAG_b38	RP11-707O23.1	Adipose - Visceral (Omentum)	standard eQTL and landscape-ieQTL
Chronotype_UKB	chr17_45898051_G_A_b38	Endothelial cell	Endothelial	0.0018975	chr17_45646881_T_TA_b38	RP11-707O23.1	Stomach	standard eQTL and landscape-ieQTL
Chronotype_UKB	chr17_45898051_G_A_b38	Fibroblast	Stromal	0.0018975	chr17_45680872_C_T_b38	CCDC43	Heart	landscape-ieQTL
Chronotype_UKB	chr17_45898051_G_A_b38	Fibroblast	Stromal	0.0018975	chr17_45846971_A_C_b38	CRHR1	Heart	standard eQTL
Chronotype_UKB	chr17_45898051_G_A_b38	Fibroblast	Stromal	0.0018975	chr17_45614154_C_T_b38	LRRC37A	Heart	standard eQTL and landscape-ieQTL
Chronotype_UKB	chr17_45898051_G_A_b38	Fibroblast	Stromal	0.0018975	chr17_45581150_C_T_b38	MAPT	Adipose - Visceral (Omentum)	standard eQTL
Chronotype_UKB	chr17_45898051_G_A_b38	Fibroblast	Stromal	0.0018975	chr17_46498339_TAGAA_T_b38	MAPT	Blood Vessel	standard eQTL
Chronotype_UKB	chr17_45898051_G_A_b38	Fibroblast	Stromal	0.0018975	chr17_45855805_C_T_b38	MAPT	Heart	standard eQTL
Chronotype_UKB	chr17_45898051_G_A_b38	Fibroblast	Stromal	0.0018975	chr17_46080256_T_G_b38	MAPT	Lung	standard eQTL
Chronotype_UKB	chr17_45898051_G_A_b38	Fibroblast	Stromal	0.0018975	chr17_45775367_G_A_b38	LINC02210	Adipose - Visceral (Omentum)	standard eQTL and landscape-ieQTL
Chronotype_UKB	chr17_45898051_G_A_b38	Fibroblast	Stromal	0.0018975	chr17_46014622_T_C_b38	LINC02210	Thyroid	standard eQTL
Chronotype_UKB	chr17_45898051_G_A_b38	Fibroblast	Stromal	0.0018975	chr17_45588102_T_G_b38	LINC02210	Uterus	standard eQTL
Chronotype_UKB	chr17_45898051_G_A_b38	Fibroblast	Stromal	0.0018975	chr17_45938791_G_C_b38	KANSL1-AS1	Blood Vessel	standard eQTL
Chronotype_UKB	chr17_45898051_G_A_b38	Fibroblast	Stromal	0.0018975	chr17_45904465_A_T_b38	KANSL1-AS1	Lung	standard eQTL
Chronotype_UKB	chr17_45898051_G_A_b38	Fibroblast	Stromal	0.0018975	chr17_45777862_G_T_b38	KANSL1-AS1	Muscle - Skeletal	standard eQTL
Chronotype_UKB	chr17_45898051_G_A_b38	Fibroblast	Stromal	0.0018975	chr17_46014622_T_C_b38	KANSL1-AS1	Adipose - Visceral (Omentum)	standard eQTL and landscape-ieQTL
Chronotype_UKB	chr17_45898051_G_A_b38	Fibroblast	Stromal	0.0018975	chr17_46200557_G_A_b38	KANSL1-AS1	Thyroid	standard eQTL
Chronotype_UKB	chr17_45898051_G_A_b38	Fibroblast	Stromal	0.0018975	chr17_46502170_T_C_b38	KANSL1-AS1	Uterus	standard eQTL
Chronotype_UKB	chr17_45898051_G_A_b38	Fibroblast	Stromal	0.0018975	chr17_46099731_C_T_b38	LRRC37A4P	Blood Vessel	standard eQTL and landscape-ieQTL
Chronotype_UKB	chr17_45898051_G_A_b38	Fibroblast	Stromal	0.0018975	chr17_46101802_AACC_A_b38	LINC02210	Blood Vessel	standard eQTL and landscape-ieQTL
Chronotype_UKB	chr17_45898051_G_A_b38	Fibroblast	Stromal	0.0018975	chr17_45640437_T_C_b38	LINC02210	Heart	standard eQTL and landscape-ieQTL
Chronotype_UKB	chr17_45898051_G_A_b38	Fibroblast	Stromal	0.0018975	chr17_45706437_A_G_b38	LINC02210	Lung	standard eQTL and landscape-ieQTL
Chronotype_UKB	chr17_45898051_G_A_b38	Fibroblast	Stromal	0.0018975	chr17_46227374_A_T_b38	MAP3K14	Muscle - Skeletal	landscape-ieQTL
Chronotype_UKB	chr17_45898051_G_A_b38	Fibroblast	Stromal	0.0018975	chr17_46277183_C_G_b38	WNT3	Blood Vessel	standard eQTL
Chronotype_UKB	chr17_45898051_G_A_b38	Fibroblast	Stromal	0.0018975	chr17_46225000_G_C_b38	WNT3	Thyroid	standard eQTL
Chronotype_UKB	chr17_45898051_G_A_b38	Fibroblast	Stromal	0.0018975	chr17_45777862_G_T_b38	KANSL1	Muscle - Skeletal	standard eQTL
Chronotype_UKB	chr17_45898051_G_A_b38	Fibroblast	Stromal	0.0018975	chr17_45733530_C_T_b38	RP11-259G18.3	Thyroid	standard eQTL
Chronotype_UKB	chr17_45898051_G_A_b38	Fibroblast	Stromal	0.0018975	chr17_45919350_GC_G_b38	MAPK8IP1P2	Blood Vessel	standard eQTL
Chronotype_UKB	chr17_45898051_G_A_b38	Fibroblast	Stromal	0.0018975	chr17_45593733_C_A_b38	MAPK8IP1P2	Heart	standard eQTL and landscape-ieQTL
Chronotype_UKB	chr17_45898051_G_A_b38	Fibroblast	Stromal	0.0018975	chr17_45587535_T_A_b38	MAPK8IP1P2	Lung	standard eQTL
Chronotype_UKB	chr17_45898051_G_A_b38	Fibroblast	Stromal	0.0018975	chr17_46115591_T_C_b38	MAPK8IP1P2	Adipose - Visceral (Omentum)	standard eQTL and landscape-ieQTL
Chronotype_UKB	chr17_45898051_G_A_b38	Fibroblast	Stromal	0.0018975	chr17_46258299_C_T_b38	MAPK8IP1P2	Thyroid	standard eQTL
Chronotype_UKB	chr17_45898051_G_A_b38	Fibroblast	Stromal	0.0018975	chr17_45587956_C_T_b38	MAPK8IP1P2	Uterus	standard eQTL
Chronotype_UKB	chr17_45898051_G_A_b38	Fibroblast	Stromal	0.0018975	chr17_45823394_G_A_b38	DND1P1	Blood Vessel	standard eQTL and landscape-ieQTL
Chronotype_UKB	chr17_45898051_G_A_b38	Fibroblast	Stromal	0.0018975	chr17_46234033_T_C_b38	DND1P1	Heart	standard eQTL
Chronotype_UKB	chr17_45898051_G_A_b38	Fibroblast	Stromal	0.0018975	chr17_45775367_G_A_b38	DND1P1	Lung	standard eQTL and landscape-ieQTL
Chronotype_UKB	chr17_45898051_G_A_b38	Fibroblast	Stromal	0.0018975	chr17_45772049_T_C_b38	DND1P1	Muscle - Skeletal	standard eQTL
Chronotype_UKB	chr17_45898051_G_A_b38	Fibroblast	Stromal	0.0018975	chr17_46014622_T_C_b38	DND1P1	Adipose - Visceral (Omentum)	standard eQTL
Chronotype_UKB	chr17_45898051_G_A_b38	Fibroblast	Stromal	0.0018975	chr17_46018101_T_C_b38	DND1P1	Thyroid	standard eQTL
Chronotype_UKB	chr17_45898051_G_A_b38	Fibroblast	Stromal	0.0018975	chr17_45587956_C_T_b38	DND1P1	Uterus	standard eQTL
Chronotype_UKB	chr17_45898051_G_A_b38	Fibroblast	Stromal	0.0018975	chr17_46274765_G_T_b38	RP11-798G7.8	Blood Vessel	standard eQTL
Chronotype_UKB	chr17_45898051_G_A_b38	Fibroblast	Stromal	0.0018975	chr17_45627733_C_T_b38	RP11-707O23.1	Blood Vessel	standard eQTL
Chronotype_UKB	chr17_45898051_G_A_b38	Fibroblast	Stromal	0.0018975	chr17_45533525_G_A_b38	RP11-707O23.1	Lung	standard eQTL and landscape-ieQTL
Chronotype_UKB	chr17_45898051_G_A_b38	Fibroblast	Stromal	0.0018975	chr17_45581885_C_A_b38	RP11-707O23.1	Muscle - Skeletal	standard eQTL
Chronotype_UKB	chr17_45898051_G_A_b38	Fibroblast	Stromal	0.0018975	chr17_45589482_A_AAGAAG_b38	RP11-707O23.1	Adipose - Visceral (Omentum)	standard eQTL and landscape-ieQTL
Chronotype_UKB	chr17_45898051_G_A_b38	Fibroblast	Stromal	0.0018975	chr17_45587956_C_T_b38	RP11-707O23.1	Uterus	standard eQTL
Chronotype_UKB	chr17_45898051_G_A_b38	Fibroblast	Stromal	0.0018975	chr17_45745406_T_C_b38	LRRC37A4P	Heart	standard eQTL and landscape-ieQTL
Chronotype_UKB	chr17_45898051_G_A_b38	Fibroblast	Stromal	0.0018975	chr17_46011560_C_T_b38	LRRC37A4P	Lung	standard eQTL and landscape-ieQTL
Chronotype_UKB	chr17_45898051_G_A_b38	Fibroblast	Stromal	0.0018975	chr17_46011560_C_T_b38	LRRC37A4P	Adipose - Visceral (Omentum)	standard eQTL
Chronotype_UKB	chr17_45898051_G_A_b38	Fibroblast	Stromal	0.0018975	chr17_45611724_T_C_b38	LRRC37A4P	Thyroid	standard eQTL and landscape-ieQTL
Chronotype_UKB	chr17_45898051_G_A_b38	Fibroblast	Stromal	0.0018975	chr17_46281914_G_A_b38	LRRC37A4P	Uterus	standard eQTL
Chronotype_UKB	chr17_45898051_G_A_b38	Fibroblast	Stromal	0.0018975	chr17_45610676_C_G_b38	PLEKHM1	Adipose - Visceral (Omentum)	standard eQTL
Chronotype_UKB	chr17_45898051_G_A_b38	Fibroblast	Stromal	0.0018975	chr17_45958721_AAAAG_A_b38	FAM215B	Lung	standard eQTL
Chronotype_UKB	chr17_45898051_G_A_b38	Fibroblast	Stromal	0.0018975	chr17_45614154_C_T_b38	AC091132.1	Thyroid	landscape-ieQTL
Chronotype_UKB	chr17_45898051_G_A_b38	Fibroblast	Stromal	0.0018975	chr17_45775367_G_A_b38	LRRC37A2	Adipose - Visceral (Omentum)	standard eQTL
Chronotype_UKB	chr17_45898051_G_A_b38	Fibroblast	Stromal	0.0018975	chr17_45680872_C_T_b38	LRRC37A2	Uterus	standard eQTL
Chronotype_UKB	chr17_45898051_G_A_b38	Fibroblast	Stromal	0.0018975	chr17_45610676_C_G_b38	RP11-259G18.1	Blood Vessel	standard eQTL
Chronotype_UKB	chr17_45898051_G_A_b38	Fibroblast	Stromal	0.0018975	chr17_45700949_CA_C_b38	MAPK8IP1P1	Blood Vessel	standard eQTL and landscape-ieQTL
Chronotype_UKB	chr17_45898051_G_A_b38	Fibroblast	Stromal	0.0018975	chr17_45581885_C_A_b38	MAPK8IP1P1	Heart	standard eQTL and landscape-ieQTL
Chronotype_UKB	chr17_45898051_G_A_b38	Fibroblast	Stromal	0.0018975	chr17_46236469_G_GT_b38	MAPK8IP1P1	Lung	standard eQTL and landscape-ieQTL
Chronotype_UKB	chr17_45898051_G_A_b38	Fibroblast	Stromal	0.0018975	chr17_46245556_A_G_b38	MAPK8IP1P1	Adipose - Visceral (Omentum)	standard eQTL
Chronotype_UKB	chr17_45898051_G_A_b38	Fibroblast	Stromal	0.0018975	chr17_45533525_G_A_b38	MAPK8IP1P1	Thyroid	standard eQTL
Chronotype_UKB	chr17_45898051_G_A_b38	Fibroblast	Stromal	0.0018975	chr17_46257800_C_T_b38	RP11-259G18.3	Blood Vessel	standard eQTL and landscape-ieQTL
Chronotype_UKB	chr17_45898051_G_A_b38	Fibroblast	Stromal	0.0018975	chr17_45640437_T_C_b38	RP11-259G18.3	Heart	standard eQTL
Chronotype_UKB	chr17_45898051_G_A_b38	Fibroblast	Stromal	0.0018975	chr17_45581885_C_A_b38	RP11-259G18.3	Lung	standard eQTL
Chronotype_UKB	chr17_45898051_G_A_b38	Fibroblast	Stromal	0.0018975	chr17_46014622_T_C_b38	RP11-259G18.3	Adipose - Visceral (Omentum)	standard eQTL
Chronotype_UKB	chr17_45898051_G_A_b38	Gastric chief cell	Secretory	0.0018975	chr17_45674712_A_AC_b38	DND1P1	Stomach	standard eQTL
Chronotype_UKB	chr17_45898051_G_A_b38	Gastric chief cell	Secretory	0.0018975	chr17_45646881_T_TA_b38	RP11-707O23.1	Stomach	standard eQTL and landscape-ieQTL
Chronotype_UKB	chr17_45898051_G_A_b38	Gastric chief cell	Secretory	0.0018975	chr17_46115591_T_C_b38	RP11-259G18.3	Stomach	standard eQTL and landscape-ieQTL
Chronotype_UKB	chr17_45898051_G_A_b38	Gastric chief cell	Secretory	0.0018975	chr17_45589126_C_T_b38	MAPK8IP1P2	Stomach	standard eQTL
Chronotype_UKB	chr17_45898051_G_A_b38	Gastric chief cell	Secretory	0.0018975	chr17_46006036_G_A_b38	LRRC37A2	Stomach	standard eQTL
Chronotype_UKB	chr17_45898051_G_A_b38	Gastric chief cell	Secretory	0.0018975	chr17_46208723_G_A_b38	RP11-259G18.1	Stomach	landscape-ieQTL
Chronotype_UKB	chr17_45898051_G_A_b38	Gastric chief cell	Secretory	0.0018975	chr17_46256166_C_G_b38	MAPK8IP1P1	Stomach	standard eQTL
Chronotype_UKB	chr17_45898051_G_A_b38	Gastric chief cell	Secretory	0.0018975	chr17_46259253_AGGG_A_b38	KANSL1-AS1	Stomach	standard eQTL
Chronotype_UKB	chr17_45898051_G_A_b38	Gastric chief cell	Secretory	0.0018975	chr17_45587956_C_T_b38	LRRC37A4P	Stomach	standard eQTL
Chronotype_UKB	chr17_45898051_G_A_b38	Gastric chief cell	Secretory	0.0018975	chr17_45847931_C_T_b38	LINC02210	Stomach	standard eQTL
Chronotype_UKB	chr17_45898051_G_A_b38	Pit cell	Epithelial	0.0018975	chr17_46115591_T_C_b38	RP11-259G18.3	Stomach	standard eQTL and landscape-ieQTL
Chronotype_UKB	chr17_45898051_G_A_b38	Pit cell	Epithelial	0.0018975	chr17_45589126_C_T_b38	MAPK8IP1P2	Stomach	standard eQTL
Chronotype_UKB	chr17_45898051_G_A_b38	Pit cell	Epithelial	0.0018975	chr17_45674712_A_AC_b38	DND1P1	Stomach	standard eQTL
Chronotype_UKB	chr17_45898051_G_A_b38	Pit cell	Epithelial	0.0018975	chr17_45646881_T_TA_b38	RP11-707O23.1	Stomach	standard eQTL and landscape-ieQTL
Chronotype_UKB	chr17_45898051_G_A_b38	Pit cell	Epithelial	0.0018975	chr17_45847931_C_T_b38	LINC02210	Stomach	standard eQTL
Chronotype_UKB	chr17_45898051_G_A_b38	Pit cell	Epithelial	0.0018975	chr17_46259253_AGGG_A_b38	KANSL1-AS1	Stomach	standard eQTL
Chronotype_UKB	chr17_45898051_G_A_b38	Pit cell	Epithelial	0.0018975	chr17_45587956_C_T_b38	LRRC37A4P	Stomach	standard eQTL
Chronotype_UKB	chr17_45898051_G_A_b38	Pit cell	Epithelial	0.0018975	chr17_46006036_G_A_b38	LRRC37A2	Stomach	standard eQTL
Chronotype_UKB	chr17_45898051_G_A_b38	Pit cell	Epithelial	0.0018975	chr17_46208723_G_A_b38	RP11-259G18.1	Stomach	landscape-ieQTL
Chronotype_UKB	chr17_45898051_G_A_b38	Pit cell	Epithelial	0.0018975	chr17_46256166_C_G_b38	MAPK8IP1P1	Stomach	standard eQTL
Chronotype_UKB	chr17_45898051_G_A_b38	Proximal tubule cell	Epithelial	0.0018975	-	-	-	-
Chronotype_UKB	chr17_45898051_G_A_b38	Thyroid follicular cell	Secretory	0.0018975	chr17_46225000_G_C_b38	WNT3	Thyroid	standard eQTL
Chronotype_UKB	chr17_45898051_G_A_b38	Thyroid follicular cell	Secretory	0.0018975	chr17_46014622_T_C_b38	LINC02210	Thyroid	standard eQTL
Chronotype_UKB	chr17_45898051_G_A_b38	Thyroid follicular cell	Secretory	0.0018975	chr17_46200557_G_A_b38	KANSL1-AS1	Thyroid	standard eQTL
Chronotype_UKB	chr17_45898051_G_A_b38	Thyroid follicular cell	Secretory	0.0018975	chr17_45611724_T_C_b38	LRRC37A4P	Thyroid	standard eQTL and landscape-ieQTL
Chronotype_UKB	chr17_45898051_G_A_b38	Thyroid follicular cell	Secretory	0.0018975	chr17_45614154_C_T_b38	AC091132.1	Thyroid	landscape-ieQTL
Chronotype_UKB	chr17_45898051_G_A_b38	Thyroid follicular cell	Secretory	0.0018975	chr17_45533525_G_A_b38	MAPK8IP1P1	Thyroid	standard eQTL
Chronotype_UKB	chr17_45898051_G_A_b38	Thyroid follicular cell	Secretory	0.0018975	chr17_45733530_C_T_b38	RP11-259G18.3	Thyroid	standard eQTL
Chronotype_UKB	chr17_45898051_G_A_b38	Thyroid follicular cell	Secretory	0.0018975	chr17_46258299_C_T_b38	MAPK8IP1P2	Thyroid	standard eQTL
Chronotype_UKB	chr17_45898051_G_A_b38	Thyroid follicular cell	Secretory	0.0018975	chr17_46018101_T_C_b38	DND1P1	Thyroid	standard eQTL
Chronotype_UKB	chr17_45908231_C_T_b38	B cell	Immune	0.00142524	chr17_46498339_TAGAA_T_b38	MAPT	Blood Vessel	standard eQTL
Chronotype_UKB	chr17_45908231_C_T_b38	B cell	Immune	0.00142524	chr17_45584012_C_T_b38	EFTUD2	Whole Blood	landscape-ieQTL
Chronotype_UKB	chr17_45908231_C_T_b38	B cell	Immune	0.00142524	chr17_46622566_T_G_b38	ARL17A	Brain - Cerebellum	standard eQTL
Chronotype_UKB	chr17_45908231_C_T_b38	B cell	Immune	0.00142524	chr17_45674712_A_AC_b38	CRHR1	Esophagus	standard eQTL and landscape-ieQTL
Chronotype_UKB	chr17_45908231_C_T_b38	B cell	Immune	0.00142524	chr17_46285267_G_T_b38	ARHGAP27	Whole Blood	landscape-ieQTL
Chronotype_UKB	chr17_45908231_C_T_b38	B cell	Immune	0.00142524	chr17_45680759_A_G_b38	KANSL1	Esophagus	standard eQTL
Chronotype_UKB	chr17_45908231_C_T_b38	B cell	Immune	0.00142524	chr17_45777862_G_T_b38	KANSL1	Muscle - Skeletal	standard eQTL
Chronotype_UKB	chr17_45908231_C_T_b38	B cell	Immune	0.00142524	chr17_45745406_T_C_b38	ARL17A	Adrenal Gland	standard eQTL
Chronotype_UKB	chr17_45908231_C_T_b38	B cell	Immune	0.00142524	chr17_45627733_C_T_b38	PLEKHM1	Adrenal Gland	standard eQTL
Chronotype_UKB	chr17_45908231_C_T_b38	B cell	Immune	0.00142524	chr17_46219435_T_C_b38	PLEKHM1	Brain - Cerebellum	standard eQTL
Chronotype_UKB	chr17_45908231_C_T_b38	B cell	Immune	0.00142524	chr17_45628152_A_G_b38	PLEKHM1	Esophagus	landscape-ieQTL
Chronotype_UKB	chr17_45908231_C_T_b38	B cell	Immune	0.00142524	chr17_45958721_AAAAG_A_b38	PLEKHM1	Whole Blood	standard eQTL
Chronotype_UKB	chr17_45908231_C_T_b38	B cell	Immune	0.00142524	chr17_46502170_T_C_b38	FAM215B	Esophagus	standard eQTL and landscape-ieQTL
Chronotype_UKB	chr17_45908231_C_T_b38	B cell	Immune	0.00142524	chr17_45958721_AAAAG_A_b38	FAM215B	Lung	standard eQTL
Chronotype_UKB	chr17_45908231_C_T_b38	B cell	Immune	0.00142524	chr17_45590821_A_G_b38	AC091132.1	Esophagus	landscape-ieQTL
Chronotype_UKB	chr17_45908231_C_T_b38	B cell	Immune	0.00142524	chr17_45614154_C_T_b38	AC091132.1	Thyroid	landscape-ieQTL
Chronotype_UKB	chr17_45908231_C_T_b38	B cell	Immune	0.00142524	chr17_45910839_A_G_b38	LRRC37A2	Esophagus	standard eQTL and landscape-ieQTL
Chronotype_UKB	chr17_45908231_C_T_b38	B cell	Immune	0.00142524	chr17_46285267_G_T_b38	LRRC37A2	Liver	standard eQTL
Chronotype_UKB	chr17_45908231_C_T_b38	B cell	Immune	0.00142524	chr17_46156694_A_G_b38	LRRC37A	Whole Blood	standard eQTL and landscape-ieQTL
Chronotype_UKB	chr17_45908231_C_T_b38	B cell	Immune	0.00142524	chr17_45587535_T_A_b38	LRRC37A	Colon - Transverse	standard eQTL
Chronotype_UKB	chr17_45908231_C_T_b38	B cell	Immune	0.00142524	chr17_46006036_G_A_b38	LRRC37A2	Stomach	standard eQTL
Chronotype_UKB	chr17_45908231_C_T_b38	B cell	Immune	0.00142524	chr17_46281914_G_A_b38	LRRC37A2	Colon - Transverse	standard eQTL
Chronotype_UKB	chr17_45908231_C_T_b38	B cell	Immune	0.00142524	chr17_45610676_C_G_b38	RP11-259G18.1	Blood Vessel	standard eQTL
Chronotype_UKB	chr17_45908231_C_T_b38	B cell	Immune	0.00142524	chr17_46503013_T_C_b38	RP11-259G18.1	Esophagus	standard eQTL
Chronotype_UKB	chr17_45908231_C_T_b38	B cell	Immune	0.00142524	chr17_46267043_A_C_b38	RP11-259G18.1	Small Intestine	standard eQTL
Chronotype_UKB	chr17_45908231_C_T_b38	B cell	Immune	0.00142524	chr17_46261170_T_C_b38	RP11-259G18.1	Spleen	standard eQTL
Chronotype_UKB	chr17_45908231_C_T_b38	B cell	Immune	0.00142524	chr17_46208723_G_A_b38	RP11-259G18.1	Stomach	landscape-ieQTL
Chronotype_UKB	chr17_45908231_C_T_b38	B cell	Immune	0.00142524	chr17_46192927_G_T_b38	RP11-259G18.1	Colon - Transverse	standard eQTL and landscape-ieQTL
Chronotype_UKB	chr17_45908231_C_T_b38	B cell	Immune	0.00142524	chr17_46253708_A_AGCTTCGGCTCG_b38	MAPK8IP1P1	Adrenal Gland	standard eQTL
Chronotype_UKB	chr17_45908231_C_T_b38	B cell	Immune	0.00142524	chr17_45700949_CA_C_b38	MAPK8IP1P1	Blood Vessel	standard eQTL and landscape-ieQTL
Chronotype_UKB	chr17_45908231_C_T_b38	B cell	Immune	0.00142524	chr17_46208165_G_A_b38	MAPK8IP1P1	Brain - Cerebellum	standard eQTL and landscape-ieQTL
Chronotype_UKB	chr17_45908231_C_T_b38	B cell	Immune	0.00142524	chr17_46169798_A_G_b38	LRRC37A2	Whole Blood	standard eQTL and landscape-ieQTL
Chronotype_UKB	chr17_45908231_C_T_b38	B cell	Immune	0.00142524	chr17_46014622_T_C_b38	LRRC37A2	Spleen	standard eQTL
Chronotype_UKB	chr17_45908231_C_T_b38	B cell	Immune	0.00142524	chr17_46227374_A_T_b38	MAP3K14	Muscle - Skeletal	landscape-ieQTL
Chronotype_UKB	chr17_45908231_C_T_b38	B cell	Immune	0.00142524	chr17_46242290_T_C_b38	MAP3K14	Whole Blood	landscape-ieQTL
Chronotype_UKB	chr17_45908231_C_T_b38	B cell	Immune	0.00142524	chr17_46270565_TTAACTCAGGCA_T_b38	WNT3	Adrenal Gland	standard eQTL
Chronotype_UKB	chr17_45908231_C_T_b38	B cell	Immune	0.00142524	chr17_46277183_C_G_b38	WNT3	Blood Vessel	standard eQTL
Chronotype_UKB	chr17_45908231_C_T_b38	B cell	Immune	0.00142524	chr17_46018101_T_C_b38	WNT3	Spleen	standard eQTL
Chronotype_UKB	chr17_45908231_C_T_b38	B cell	Immune	0.00142524	chr17_46225000_G_C_b38	WNT3	Thyroid	standard eQTL
Chronotype_UKB	chr17_45908231_C_T_b38	B cell	Immune	0.00142524	chr17_46227374_A_T_b38	GOSR2	Small Intestine	landscape-ieQTL
Chronotype_UKB	chr17_45908231_C_T_b38	B cell	Immune	0.00142524	chr17_45581885_C_A_b38	MAPK8IP1P1	Colon - Transverse	standard eQTL
Chronotype_UKB	chr17_45908231_C_T_b38	B cell	Immune	0.00142524	chr17_45753354_AGGAGTGAGCCGTGTGCGCATGGATGGGGGAAGGAGTGAGCCGTGTGCGCATGGATGGGGGAAGGAGTGAGCCGTGTGCGCATGGATGGGGGAGGGAGTGAGCCGTGTGCGCATGGATGGGGGAG_A_b38	RP11-259G18.3	Blood Vessel	standard eQTL
Chronotype_UKB	chr17_45908231_C_T_b38	B cell	Immune	0.00142524	chr17_46266861_C_G_b38	RP11-259G18.3	Brain - Cerebellum	standard eQTL
Chronotype_UKB	chr17_45908231_C_T_b38	B cell	Immune	0.00142524	chr17_45680872_C_T_b38	RP11-259G18.3	Esophagus	standard eQTL
Chronotype_UKB	chr17_45908231_C_T_b38	B cell	Immune	0.00142524	chr17_46014622_T_C_b38	RP11-259G18.3	Small Intestine	standard eQTL
Chronotype_UKB	chr17_45908231_C_T_b38	B cell	Immune	0.00142524	chr17_46288844_C_A_b38	RP11-259G18.3	Liver	standard eQTL
Chronotype_UKB	chr17_45908231_C_T_b38	B cell	Immune	0.00142524	chr17_45581885_C_A_b38	RP11-259G18.3	Lung	standard eQTL
Chronotype_UKB	chr17_45908231_C_T_b38	B cell	Immune	0.00142524	chr17_46011560_C_T_b38	RP11-259G18.3	Whole Blood	standard eQTL and landscape-ieQTL
Chronotype_UKB	chr17_45908231_C_T_b38	B cell	Immune	0.00142524	chr17_45628152_A_G_b38	RP11-259G18.3	Colon - Sigmoid	standard eQTL
Chronotype_UKB	chr17_45908231_C_T_b38	B cell	Immune	0.00142524	chr17_45958721_AAAAG_A_b38	RP11-259G18.3	Spleen	standard eQTL
Chronotype_UKB	chr17_45908231_C_T_b38	B cell	Immune	0.00142524	chr17_46115591_T_C_b38	RP11-259G18.3	Stomach	standard eQTL and landscape-ieQTL
Chronotype_UKB	chr17_45908231_C_T_b38	B cell	Immune	0.00142524	chr17_45733530_C_T_b38	RP11-259G18.3	Thyroid	standard eQTL
Chronotype_UKB	chr17_45908231_C_T_b38	B cell	Immune	0.00142524	chr17_45745406_T_C_b38	RP11-259G18.3	Colon - Transverse	standard eQTL
Chronotype_UKB	chr17_45908231_C_T_b38	B cell	Immune	0.00142524	chr17_46289502_A_T_b38	MAPK8IP1P2	Adrenal Gland	standard eQTL
Chronotype_UKB	chr17_45908231_C_T_b38	B cell	Immune	0.00142524	chr17_45919350_GC_G_b38	MAPK8IP1P2	Blood Vessel	standard eQTL
Chronotype_UKB	chr17_45908231_C_T_b38	B cell	Immune	0.00142524	chr17_45592338_C_A_b38	MAPK8IP1P2	Brain - Cerebellum	standard eQTL and landscape-ieQTL
Chronotype_UKB	chr17_45908231_C_T_b38	B cell	Immune	0.00142524	chr17_45589065_T_C_b38	MAPK8IP1P2	Esophagus	standard eQTL and landscape-ieQTL
Chronotype_UKB	chr17_45908231_C_T_b38	B cell	Immune	0.00142524	chr17_45904465_A_T_b38	MAPK8IP1P2	Liver	standard eQTL
Chronotype_UKB	chr17_45908231_C_T_b38	B cell	Immune	0.00142524	chr17_45587535_T_A_b38	MAPK8IP1P2	Lung	standard eQTL
Chronotype_UKB	chr17_45908231_C_T_b38	B cell	Immune	0.00142524	chr17_46120237_T_C_b38	MAPK8IP1P2	Whole Blood	standard eQTL and landscape-ieQTL
Chronotype_UKB	chr17_45908231_C_T_b38	B cell	Immune	0.00142524	chr17_46285267_G_T_b38	MAPK8IP1P2	Colon - Sigmoid	standard eQTL
Chronotype_UKB	chr17_45908231_C_T_b38	B cell	Immune	0.00142524	chr17_45680084_C_A_b38	MAPK8IP1P2	Spleen	standard eQTL
Chronotype_UKB	chr17_45908231_C_T_b38	B cell	Immune	0.00142524	chr17_45589126_C_T_b38	MAPK8IP1P2	Stomach	standard eQTL
Chronotype_UKB	chr17_45908231_C_T_b38	B cell	Immune	0.00142524	chr17_46258299_C_T_b38	MAPK8IP1P2	Thyroid	standard eQTL
Chronotype_UKB	chr17_45908231_C_T_b38	B cell	Immune	0.00142524	chr17_45718402_T_C_b38	MAPK8IP1P2	Colon - Transverse	standard eQTL
Chronotype_UKB	chr17_45908231_C_T_b38	B cell	Immune	0.00142524	chr17_45587535_T_A_b38	DND1P1	Adrenal Gland	standard eQTL
Chronotype_UKB	chr17_45908231_C_T_b38	B cell	Immune	0.00142524	chr17_45823394_G_A_b38	DND1P1	Blood Vessel	standard eQTL and landscape-ieQTL
Chronotype_UKB	chr17_45908231_C_T_b38	B cell	Immune	0.00142524	chr17_45677484_T_C_b38	DND1P1	Brain - Cerebellum	standard eQTL
Chronotype_UKB	chr17_45908231_C_T_b38	B cell	Immune	0.00142524	chr17_45640437_T_C_b38	DND1P1	Esophagus	standard eQTL and landscape-ieQTL
Chronotype_UKB	chr17_45908231_C_T_b38	B cell	Immune	0.00142524	chr17_45762650_G_A_b38	DND1P1	Small Intestine	standard eQTL
Chronotype_UKB	chr17_45908231_C_T_b38	B cell	Immune	0.00142524	chr17_45904465_A_T_b38	DND1P1	Liver	standard eQTL
Chronotype_UKB	chr17_45908231_C_T_b38	B cell	Immune	0.00142524	chr17_45775367_G_A_b38	DND1P1	Lung	standard eQTL and landscape-ieQTL
Chronotype_UKB	chr17_45908231_C_T_b38	B cell	Immune	0.00142524	chr17_45772049_T_C_b38	DND1P1	Muscle - Skeletal	standard eQTL
Chronotype_UKB	chr17_45908231_C_T_b38	B cell	Immune	0.00142524	chr17_45614972_T_C_b38	DND1P1	Whole Blood	standard eQTL
Chronotype_UKB	chr17_45908231_C_T_b38	B cell	Immune	0.00142524	chr17_46014622_T_C_b38	DND1P1	Colon - Sigmoid	standard eQTL
Chronotype_UKB	chr17_45908231_C_T_b38	B cell	Immune	0.00142524	chr17_45587956_C_T_b38	DND1P1	Spleen	standard eQTL
Chronotype_UKB	chr17_45908231_C_T_b38	B cell	Immune	0.00142524	chr17_45674712_A_AC_b38	DND1P1	Stomach	standard eQTL
Chronotype_UKB	chr17_45908231_C_T_b38	B cell	Immune	0.00142524	chr17_46018101_T_C_b38	DND1P1	Thyroid	standard eQTL
Chronotype_UKB	chr17_45908231_C_T_b38	B cell	Immune	0.00142524	chr17_45750105_G_C_b38	DND1P1	Colon - Transverse	standard eQTL
Chronotype_UKB	chr17_45908231_C_T_b38	B cell	Immune	0.00142524	chr17_46274765_G_T_b38	RP11-798G7.8	Blood Vessel	standard eQTL
Chronotype_UKB	chr17_45908231_C_T_b38	B cell	Immune	0.00142524	chr17_45680759_A_G_b38	RP11-798G7.8	Esophagus	standard eQTL and landscape-ieQTL
Chronotype_UKB	chr17_45908231_C_T_b38	B cell	Immune	0.00142524	chr17_45627733_C_T_b38	RP11-798G7.6	Esophagus	standard eQTL and landscape-ieQTL
Chronotype_UKB	chr17_45908231_C_T_b38	B cell	Immune	0.00142524	chr17_45601827_G_A_b38	RP11-707O23.1	Adrenal Gland	standard eQTL
Chronotype_UKB	chr17_45908231_C_T_b38	B cell	Immune	0.00142524	chr17_45627733_C_T_b38	RP11-707O23.1	Blood Vessel	standard eQTL
Chronotype_UKB	chr17_45908231_C_T_b38	B cell	Immune	0.00142524	chr17_46253876_A_G_b38	RP11-707O23.1	Esophagus	standard eQTL and landscape-ieQTL
Chronotype_UKB	chr17_45908231_C_T_b38	B cell	Immune	0.00142524	chr17_46258299_C_T_b38	RP11-707O23.1	Small Intestine	standard eQTL
Chronotype_UKB	chr17_45908231_C_T_b38	B cell	Immune	0.00142524	chr17_45533525_G_A_b38	RP11-707O23.1	Lung	standard eQTL and landscape-ieQTL
Chronotype_UKB	chr17_45908231_C_T_b38	B cell	Immune	0.00142524	chr17_45581885_C_A_b38	RP11-707O23.1	Muscle - Skeletal	standard eQTL
Chronotype_UKB	chr17_45908231_C_T_b38	B cell	Immune	0.00142524	chr17_46284683_T_TA_b38	RP11-707O23.1	Whole Blood	standard eQTL and landscape-ieQTL
Chronotype_UKB	chr17_45908231_C_T_b38	B cell	Immune	0.00142524	chr17_45646881_T_TA_b38	RP11-707O23.1	Stomach	standard eQTL and landscape-ieQTL
Chronotype_UKB	chr17_45908231_C_T_b38	B cell	Immune	0.00142524	chr17_46258299_C_T_b38	RP11-707O23.1	Colon - Transverse	standard eQTL
Chronotype_UKB	chr17_45908231_C_T_b38	B cell	Immune	0.00142524	chr17_45680872_C_T_b38	MAPT	Esophagus	standard eQTL and landscape-ieQTL
Chronotype_UKB	chr17_45908231_C_T_b38	B cell	Immune	0.00142524	chr17_46080256_T_G_b38	MAPT	Lung	standard eQTL
Chronotype_UKB	chr17_45908231_C_T_b38	B cell	Immune	0.00142524	chr17_46219435_T_C_b38	MAPT	Colon - Sigmoid	standard eQTL
Chronotype_UKB	chr17_45908231_C_T_b38	B cell	Immune	0.00142524	chr17_45680872_C_T_b38	MAPT	Colon - Transverse	standard eQTL and landscape-ieQTL
Chronotype_UKB	chr17_45908231_C_T_b38	B cell	Immune	0.00142524	chr17_45706856_T_C_b38	LINC02210	Adrenal Gland	standard eQTL
Chronotype_UKB	chr17_45908231_C_T_b38	B cell	Immune	0.00142524	chr17_46101802_AACC_A_b38	LINC02210	Blood Vessel	standard eQTL and landscape-ieQTL
Chronotype_UKB	chr17_45908231_C_T_b38	B cell	Immune	0.00142524	chr17_45775376_T_C_b38	LINC02210	Esophagus	standard eQTL and landscape-ieQTL
Chronotype_UKB	chr17_45908231_C_T_b38	B cell	Immune	0.00142524	chr17_45706856_T_C_b38	LINC02210	Small Intestine	standard eQTL
Chronotype_UKB	chr17_45908231_C_T_b38	B cell	Immune	0.00142524	chr17_45706437_A_G_b38	LINC02210	Lung	standard eQTL and landscape-ieQTL
Chronotype_UKB	chr17_45908231_C_T_b38	B cell	Immune	0.00142524	chr17_45691267_G_A_b38	LINC02210	Whole Blood	standard eQTL and landscape-ieQTL
Chronotype_UKB	chr17_45908231_C_T_b38	B cell	Immune	0.00142524	chr17_45762650_G_A_b38	LINC02210	Colon - Sigmoid	standard eQTL
Chronotype_UKB	chr17_45908231_C_T_b38	B cell	Immune	0.00142524	chr17_46014622_T_C_b38	LINC02210	Spleen	standard eQTL
Chronotype_UKB	chr17_45908231_C_T_b38	B cell	Immune	0.00142524	chr17_45847931_C_T_b38	LINC02210	Stomach	standard eQTL
Chronotype_UKB	chr17_45908231_C_T_b38	B cell	Immune	0.00142524	chr17_46014622_T_C_b38	LINC02210	Thyroid	standard eQTL
Chronotype_UKB	chr17_45908231_C_T_b38	B cell	Immune	0.00142524	chr17_45762650_G_A_b38	LINC02210	Colon - Transverse	standard eQTL and landscape-ieQTL
Chronotype_UKB	chr17_45908231_C_T_b38	B cell	Immune	0.00142524	chr17_46253848_T_C_b38	KANSL1-AS1	Adrenal Gland	standard eQTL
Chronotype_UKB	chr17_45908231_C_T_b38	B cell	Immune	0.00142524	chr17_46101802_AACC_A_b38	KANSL1-AS1	Blood Vessel	standard eQTL and landscape-ieQTL
Chronotype_UKB	chr17_45908231_C_T_b38	B cell	Immune	0.00142524	chr17_45706856_T_C_b38	KANSL1-AS1	Esophagus	standard eQTL and landscape-ieQTL
Chronotype_UKB	chr17_45908231_C_T_b38	B cell	Immune	0.00142524	chr17_46014622_T_C_b38	KANSL1-AS1	Small Intestine	standard eQTL
Chronotype_UKB	chr17_45908231_C_T_b38	B cell	Immune	0.00142524	chr17_45904465_A_T_b38	KANSL1-AS1	Lung	standard eQTL
Chronotype_UKB	chr17_45908231_C_T_b38	B cell	Immune	0.00142524	chr17_45777862_G_T_b38	KANSL1-AS1	Muscle - Skeletal	standard eQTL
Chronotype_UKB	chr17_45908231_C_T_b38	B cell	Immune	0.00142524	chr17_46011560_C_T_b38	KANSL1-AS1	Whole Blood	standard eQTL and landscape-ieQTL
Chronotype_UKB	chr17_45908231_C_T_b38	B cell	Immune	0.00142524	chr17_46014622_T_C_b38	KANSL1-AS1	Spleen	standard eQTL
Chronotype_UKB	chr17_45908231_C_T_b38	B cell	Immune	0.00142524	chr17_46259253_AGGG_A_b38	KANSL1-AS1	Stomach	standard eQTL
Chronotype_UKB	chr17_45908231_C_T_b38	B cell	Immune	0.00142524	chr17_46200557_G_A_b38	KANSL1-AS1	Thyroid	standard eQTL
Chronotype_UKB	chr17_45908231_C_T_b38	B cell	Immune	0.00142524	chr17_45718402_T_C_b38	KANSL1-AS1	Colon - Transverse	standard eQTL
Chronotype_UKB	chr17_45908231_C_T_b38	B cell	Immune	0.00142524	chr17_46227374_A_T_b38	LRRC37A4P	Adrenal Gland	standard eQTL
Chronotype_UKB	chr17_45908231_C_T_b38	B cell	Immune	0.00142524	chr17_46099731_C_T_b38	LRRC37A4P	Blood Vessel	standard eQTL and landscape-ieQTL
Chronotype_UKB	chr17_45908231_C_T_b38	B cell	Immune	0.00142524	chr17_45588102_T_G_b38	LRRC37A4P	Esophagus	standard eQTL and landscape-ieQTL
Chronotype_UKB	chr17_45908231_C_T_b38	B cell	Immune	0.00142524	chr17_46208723_G_A_b38	LRRC37A4P	Small Intestine	standard eQTL
Chronotype_UKB	chr17_45908231_C_T_b38	B cell	Immune	0.00142524	chr17_46282338_C_T_b38	LRRC37A4P	Liver	standard eQTL
Chronotype_UKB	chr17_45908231_C_T_b38	B cell	Immune	0.00142524	chr17_46011560_C_T_b38	LRRC37A4P	Lung	standard eQTL and landscape-ieQTL
Chronotype_UKB	chr17_45908231_C_T_b38	B cell	Immune	0.00142524	chr17_46245556_A_G_b38	LRRC37A4P	Whole Blood	standard eQTL and landscape-ieQTL
Chronotype_UKB	chr17_45908231_C_T_b38	B cell	Immune	0.00142524	chr17_46208723_G_A_b38	LRRC37A4P	Colon - Sigmoid	standard eQTL
Chronotype_UKB	chr17_45908231_C_T_b38	B cell	Immune	0.00142524	chr17_46208723_G_A_b38	LRRC37A4P	Spleen	standard eQTL
Chronotype_UKB	chr17_45908231_C_T_b38	B cell	Immune	0.00142524	chr17_45587956_C_T_b38	LRRC37A4P	Stomach	standard eQTL
Chronotype_UKB	chr17_45908231_C_T_b38	B cell	Immune	0.00142524	chr17_45611724_T_C_b38	LRRC37A4P	Thyroid	standard eQTL and landscape-ieQTL
Chronotype_UKB	chr17_45908231_C_T_b38	B cell	Immune	0.00142524	chr17_45706437_A_G_b38	LRRC37A4P	Colon - Transverse	standard eQTL
Chronotype_UKB	chr17_45908231_C_T_b38	B cell	Immune	0.00142524	chr17_46236469_G_GT_b38	MAPK8IP1P1	Lung	standard eQTL and landscape-ieQTL
Chronotype_UKB	chr17_45908231_C_T_b38	B cell	Immune	0.00142524	chr17_45589126_C_T_b38	MAPK8IP1P1	Whole Blood	standard eQTL and landscape-ieQTL
Chronotype_UKB	chr17_45908231_C_T_b38	B cell	Immune	0.00142524	chr17_46288844_C_A_b38	MAPK8IP1P1	Colon - Sigmoid	standard eQTL
Chronotype_UKB	chr17_45908231_C_T_b38	B cell	Immune	0.00142524	chr17_45587956_C_T_b38	MAPK8IP1P1	Spleen	standard eQTL
Chronotype_UKB	chr17_45908231_C_T_b38	B cell	Immune	0.00142524	chr17_46256166_C_G_b38	MAPK8IP1P1	Stomach	standard eQTL
Chronotype_UKB	chr17_45908231_C_T_b38	B cell	Immune	0.00142524	chr17_45533525_G_A_b38	MAPK8IP1P1	Thyroid	standard eQTL
Chronotype_UKB	chr17_45908231_C_T_b38	B cell	Immune	0.00142524	chr17_45720982_T_TTTG_b38	MAPK8IP1P1	Esophagus	standard eQTL and landscape-ieQTL
Chronotype_UKB	chr17_45908231_C_T_b38	B cell	Immune	0.00142524	chr17_46285499_A_C_b38	MAPK8IP1P1	Small Intestine	standard eQTL
Chronotype_UKB	chr17_45908231_C_T_b38	B cell	Immune	0.00142524	chr17_46253708_A_AGCTTCGGCTCG_b38	MAPK8IP1P1	Liver	standard eQTL
Chronotype_UKB	chr17_45908231_C_T_b38	Myeloid progenitor cell	Immune	0.00142524	chr17_45589126_C_T_b38	MAPK8IP1P1	Whole Blood	standard eQTL and landscape-ieQTL
Chronotype_UKB	chr17_45908231_C_T_b38	Myeloid progenitor cell	Immune	0.00142524	chr17_46011560_C_T_b38	RP11-259G18.3	Whole Blood	standard eQTL and landscape-ieQTL
Chronotype_UKB	chr17_45908231_C_T_b38	Myeloid progenitor cell	Immune	0.00142524	chr17_46120237_T_C_b38	MAPK8IP1P2	Whole Blood	standard eQTL and landscape-ieQTL
Chronotype_UKB	chr17_45908231_C_T_b38	Myeloid progenitor cell	Immune	0.00142524	chr17_45614972_T_C_b38	DND1P1	Whole Blood	standard eQTL
Chronotype_UKB	chr17_45908231_C_T_b38	Myeloid progenitor cell	Immune	0.00142524	chr17_46242290_T_C_b38	MAP3K14	Whole Blood	landscape-ieQTL
Chronotype_UKB	chr17_45908231_C_T_b38	Myeloid progenitor cell	Immune	0.00142524	chr17_45584012_C_T_b38	EFTUD2	Whole Blood	landscape-ieQTL
Chronotype_UKB	chr17_45908231_C_T_b38	Myeloid progenitor cell	Immune	0.00142524	chr17_46285267_G_T_b38	ARHGAP27	Whole Blood	landscape-ieQTL
Chronotype_UKB	chr17_45908231_C_T_b38	Myeloid progenitor cell	Immune	0.00142524	chr17_46156694_A_G_b38	LRRC37A	Whole Blood	standard eQTL and landscape-ieQTL
Chronotype_UKB	chr17_45908231_C_T_b38	Myeloid progenitor cell	Immune	0.00142524	chr17_45691267_G_A_b38	LINC02210	Whole Blood	standard eQTL and landscape-ieQTL
Chronotype_UKB	chr17_45908231_C_T_b38	Myeloid progenitor cell	Immune	0.00142524	chr17_46011560_C_T_b38	KANSL1-AS1	Whole Blood	standard eQTL and landscape-ieQTL
Chronotype_UKB	chr17_45908231_C_T_b38	Myeloid progenitor cell	Immune	0.00142524	chr17_46245556_A_G_b38	LRRC37A4P	Whole Blood	standard eQTL and landscape-ieQTL
Chronotype_UKB	chr17_45908231_C_T_b38	Myeloid progenitor cell	Immune	0.00142524	chr17_45958721_AAAAG_A_b38	PLEKHM1	Whole Blood	standard eQTL
Chronotype_UKB	chr17_45908231_C_T_b38	Myeloid progenitor cell	Immune	0.00142524	chr17_46169798_A_G_b38	LRRC37A2	Whole Blood	standard eQTL and landscape-ieQTL
Chronotype_UKB	chr17_45908231_C_T_b38	Myeloid progenitor cell	Immune	0.00142524	chr17_46284683_T_TA_b38	RP11-707O23.1	Whole Blood	standard eQTL and landscape-ieQTL
Chronotype_UKB	chr17_45908231_C_T_b38	NK cell	Immune	0.00142524	chr17_45589126_C_T_b38	MAPK8IP1P1	Whole Blood	standard eQTL and landscape-ieQTL
Chronotype_UKB	chr17_45908231_C_T_b38	NK cell	Immune	0.00142524	chr17_46120237_T_C_b38	MAPK8IP1P2	Whole Blood	standard eQTL and landscape-ieQTL
Chronotype_UKB	chr17_45908231_C_T_b38	NK cell	Immune	0.00142524	chr17_45587535_T_A_b38	DND1P1	Adrenal Gland	standard eQTL
Chronotype_UKB	chr17_45908231_C_T_b38	NK cell	Immune	0.00142524	chr17_46011560_C_T_b38	RP11-259G18.3	Whole Blood	standard eQTL and landscape-ieQTL
Chronotype_UKB	chr17_45908231_C_T_b38	NK cell	Immune	0.00142524	chr17_46284683_T_TA_b38	RP11-707O23.1	Whole Blood	standard eQTL and landscape-ieQTL
Chronotype_UKB	chr17_45908231_C_T_b38	NK cell	Immune	0.00142524	chr17_46227374_A_T_b38	LRRC37A4P	Adrenal Gland	standard eQTL
Chronotype_UKB	chr17_45908231_C_T_b38	NK cell	Immune	0.00142524	chr17_46245556_A_G_b38	LRRC37A4P	Whole Blood	standard eQTL and landscape-ieQTL
Chronotype_UKB	chr17_45908231_C_T_b38	NK cell	Immune	0.00142524	chr17_46289502_A_T_b38	MAPK8IP1P2	Adrenal Gland	standard eQTL
Chronotype_UKB	chr17_45908231_C_T_b38	NK cell	Immune	0.00142524	chr17_46242290_T_C_b38	MAP3K14	Whole Blood	landscape-ieQTL
Chronotype_UKB	chr17_45908231_C_T_b38	NK cell	Immune	0.00142524	chr17_46270565_TTAACTCAGGCA_T_b38	WNT3	Adrenal Gland	standard eQTL
Chronotype_UKB	chr17_45908231_C_T_b38	NK cell	Immune	0.00142524	chr17_45584012_C_T_b38	EFTUD2	Whole Blood	landscape-ieQTL
Chronotype_UKB	chr17_45908231_C_T_b38	NK cell	Immune	0.00142524	chr17_46285267_G_T_b38	ARHGAP27	Whole Blood	landscape-ieQTL
Chronotype_UKB	chr17_45908231_C_T_b38	NK cell	Immune	0.00142524	chr17_46156694_A_G_b38	LRRC37A	Whole Blood	standard eQTL and landscape-ieQTL
Chronotype_UKB	chr17_45908231_C_T_b38	NK cell	Immune	0.00142524	chr17_45745406_T_C_b38	ARL17A	Adrenal Gland	standard eQTL
Chronotype_UKB	chr17_45908231_C_T_b38	NK cell	Immune	0.00142524	chr17_45706856_T_C_b38	LINC02210	Adrenal Gland	standard eQTL
Chronotype_UKB	chr17_45908231_C_T_b38	NK cell	Immune	0.00142524	chr17_45614972_T_C_b38	DND1P1	Whole Blood	standard eQTL
Chronotype_UKB	chr17_45908231_C_T_b38	NK cell	Immune	0.00142524	chr17_45601827_G_A_b38	RP11-707O23.1	Adrenal Gland	standard eQTL
Chronotype_UKB	chr17_45908231_C_T_b38	NK cell	Immune	0.00142524	chr17_46011560_C_T_b38	KANSL1-AS1	Whole Blood	standard eQTL and landscape-ieQTL
Chronotype_UKB	chr17_45908231_C_T_b38	NK cell	Immune	0.00142524	chr17_46169798_A_G_b38	LRRC37A2	Whole Blood	standard eQTL and landscape-ieQTL
Chronotype_UKB	chr17_45908231_C_T_b38	NK cell	Immune	0.00142524	chr17_46253708_A_AGCTTCGGCTCG_b38	MAPK8IP1P1	Adrenal Gland	standard eQTL
Chronotype_UKB	chr17_45908231_C_T_b38	NK cell	Immune	0.00142524	chr17_45627733_C_T_b38	PLEKHM1	Adrenal Gland	standard eQTL
Chronotype_UKB	chr17_45908231_C_T_b38	NK cell	Immune	0.00142524	chr17_45958721_AAAAG_A_b38	PLEKHM1	Whole Blood	standard eQTL
Chronotype_UKB	chr17_45908231_C_T_b38	NK cell	Immune	0.00142524	chr17_46253848_T_C_b38	KANSL1-AS1	Adrenal Gland	standard eQTL
Chronotype_UKB	chr17_45908231_C_T_b38	NK cell	Immune	0.00142524	chr17_45691267_G_A_b38	LINC02210	Whole Blood	standard eQTL and landscape-ieQTL
Chronotype_UKB	chr17_45908231_C_T_b38	Plasmacytoid dendritic cell	Immune	0.00142524	chr17_46245556_A_G_b38	LRRC37A4P	Whole Blood	standard eQTL and landscape-ieQTL
Chronotype_UKB	chr17_45908231_C_T_b38	Plasmacytoid dendritic cell	Immune	0.00142524	chr17_46014622_T_C_b38	LINC02210	Thyroid	standard eQTL
Chronotype_UKB	chr17_45908231_C_T_b38	Plasmacytoid dendritic cell	Immune	0.00142524	chr17_46011560_C_T_b38	KANSL1-AS1	Whole Blood	standard eQTL and landscape-ieQTL
Chronotype_UKB	chr17_45908231_C_T_b38	Plasmacytoid dendritic cell	Immune	0.00142524	chr17_46200557_G_A_b38	KANSL1-AS1	Thyroid	standard eQTL
Chronotype_UKB	chr17_45908231_C_T_b38	Plasmacytoid dendritic cell	Immune	0.00142524	chr17_46242290_T_C_b38	MAP3K14	Whole Blood	landscape-ieQTL
Chronotype_UKB	chr17_45908231_C_T_b38	Plasmacytoid dendritic cell	Immune	0.00142524	chr17_46225000_G_C_b38	WNT3	Thyroid	standard eQTL
Chronotype_UKB	chr17_45908231_C_T_b38	Plasmacytoid dendritic cell	Immune	0.00142524	chr17_45584012_C_T_b38	EFTUD2	Whole Blood	landscape-ieQTL
Chronotype_UKB	chr17_45908231_C_T_b38	Plasmacytoid dendritic cell	Immune	0.00142524	chr17_46285267_G_T_b38	ARHGAP27	Whole Blood	landscape-ieQTL
Chronotype_UKB	chr17_45908231_C_T_b38	Plasmacytoid dendritic cell	Immune	0.00142524	chr17_46156694_A_G_b38	LRRC37A	Whole Blood	standard eQTL and landscape-ieQTL
Chronotype_UKB	chr17_45908231_C_T_b38	Plasmacytoid dendritic cell	Immune	0.00142524	chr17_45691267_G_A_b38	LINC02210	Whole Blood	standard eQTL and landscape-ieQTL
Chronotype_UKB	chr17_45908231_C_T_b38	Plasmacytoid dendritic cell	Immune	0.00142524	chr17_46258299_C_T_b38	MAPK8IP1P2	Thyroid	standard eQTL
Chronotype_UKB	chr17_45908231_C_T_b38	Plasmacytoid dendritic cell	Immune	0.00142524	chr17_45614972_T_C_b38	DND1P1	Whole Blood	standard eQTL
Chronotype_UKB	chr17_45908231_C_T_b38	Plasmacytoid dendritic cell	Immune	0.00142524	chr17_46018101_T_C_b38	DND1P1	Thyroid	standard eQTL
Chronotype_UKB	chr17_45908231_C_T_b38	Plasmacytoid dendritic cell	Immune	0.00142524	chr17_46284683_T_TA_b38	RP11-707O23.1	Whole Blood	standard eQTL and landscape-ieQTL
Chronotype_UKB	chr17_45908231_C_T_b38	Plasmacytoid dendritic cell	Immune	0.00142524	chr17_45611724_T_C_b38	LRRC37A4P	Thyroid	standard eQTL and landscape-ieQTL
Chronotype_UKB	chr17_45908231_C_T_b38	Plasmacytoid dendritic cell	Immune	0.00142524	chr17_45958721_AAAAG_A_b38	PLEKHM1	Whole Blood	standard eQTL
Chronotype_UKB	chr17_45908231_C_T_b38	Plasmacytoid dendritic cell	Immune	0.00142524	chr17_45614154_C_T_b38	AC091132.1	Thyroid	landscape-ieQTL
Chronotype_UKB	chr17_45908231_C_T_b38	Plasmacytoid dendritic cell	Immune	0.00142524	chr17_46169798_A_G_b38	LRRC37A2	Whole Blood	standard eQTL and landscape-ieQTL
Chronotype_UKB	chr17_45908231_C_T_b38	Plasmacytoid dendritic cell	Immune	0.00142524	chr17_45589126_C_T_b38	MAPK8IP1P1	Whole Blood	standard eQTL and landscape-ieQTL
Chronotype_UKB	chr17_45908231_C_T_b38	Plasmacytoid dendritic cell	Immune	0.00142524	chr17_45533525_G_A_b38	MAPK8IP1P1	Thyroid	standard eQTL
Chronotype_UKB	chr17_45908231_C_T_b38	Plasmacytoid dendritic cell	Immune	0.00142524	chr17_46011560_C_T_b38	RP11-259G18.3	Whole Blood	standard eQTL and landscape-ieQTL
Chronotype_UKB	chr17_45908231_C_T_b38	Plasmacytoid dendritic cell	Immune	0.00142524	chr17_45733530_C_T_b38	RP11-259G18.3	Thyroid	standard eQTL
Chronotype_UKB	chr17_45908231_C_T_b38	Plasmacytoid dendritic cell	Immune	0.00142524	chr17_46120237_T_C_b38	MAPK8IP1P2	Whole Blood	standard eQTL and landscape-ieQTL
Chronotype_UKB	chr17_45908231_C_T_b38	T cell	Immune	0.00142524	chr17_46099731_C_T_b38	LRRC37A4P	Blood Vessel	standard eQTL and landscape-ieQTL
Chronotype_UKB	chr17_45908231_C_T_b38	T cell	Immune	0.00142524	chr17_45745406_T_C_b38	LRRC37A4P	Heart	standard eQTL and landscape-ieQTL
Chronotype_UKB	chr17_45908231_C_T_b38	T cell	Immune	0.00142524	chr17_46208723_G_A_b38	LRRC37A4P	Small Intestine	standard eQTL
Chronotype_UKB	chr17_45908231_C_T_b38	T cell	Immune	0.00142524	chr17_46227374_A_T_b38	LRRC37A4P	Adrenal Gland	standard eQTL
Chronotype_UKB	chr17_45908231_C_T_b38	T cell	Immune	0.00142524	chr17_46011560_C_T_b38	LRRC37A4P	Lung	standard eQTL and landscape-ieQTL
Chronotype_UKB	chr17_45908231_C_T_b38	T cell	Immune	0.00142524	chr17_46245556_A_G_b38	LRRC37A4P	Whole Blood	standard eQTL and landscape-ieQTL
Chronotype_UKB	chr17_45908231_C_T_b38	T cell	Immune	0.00142524	chr17_46208723_G_A_b38	LRRC37A4P	Colon - Sigmoid	standard eQTL
Chronotype_UKB	chr17_45908231_C_T_b38	T cell	Immune	0.00142524	chr17_46208723_G_A_b38	LRRC37A4P	Spleen	standard eQTL
Chronotype_UKB	chr17_45908231_C_T_b38	T cell	Immune	0.00142524	chr17_45587956_C_T_b38	LRRC37A4P	Stomach	standard eQTL
Chronotype_UKB	chr17_45908231_C_T_b38	T cell	Immune	0.00142524	chr17_45611724_T_C_b38	LRRC37A4P	Thyroid	standard eQTL and landscape-ieQTL
Chronotype_UKB	chr17_45908231_C_T_b38	T cell	Immune	0.00142524	chr17_45706437_A_G_b38	LRRC37A4P	Colon - Transverse	standard eQTL
Chronotype_UKB	chr17_45908231_C_T_b38	T cell	Immune	0.00142524	chr17_45627733_C_T_b38	PLEKHM1	Adrenal Gland	standard eQTL
Chronotype_UKB	chr17_45908231_C_T_b38	T cell	Immune	0.00142524	chr17_46219435_T_C_b38	PLEKHM1	Brain - Cerebellum	standard eQTL
Chronotype_UKB	chr17_45908231_C_T_b38	T cell	Immune	0.00142524	chr17_45958721_AAAAG_A_b38	PLEKHM1	Whole Blood	standard eQTL
Chronotype_UKB	chr17_45908231_C_T_b38	T cell	Immune	0.00142524	chr17_45958721_AAAAG_A_b38	FAM215B	Lung	standard eQTL
Chronotype_UKB	chr17_45908231_C_T_b38	T cell	Immune	0.00142524	chr17_45614154_C_T_b38	AC091132.1	Thyroid	landscape-ieQTL
Chronotype_UKB	chr17_45908231_C_T_b38	T cell	Immune	0.00142524	chr17_46282338_C_T_b38	LRRC37A4P	Liver	standard eQTL
Chronotype_UKB	chr17_45908231_C_T_b38	T cell	Immune	0.00142524	chr17_46285499_A_C_b38	MAPK8IP1P1	Small Intestine	standard eQTL
Chronotype_UKB	chr17_45908231_C_T_b38	T cell	Immune	0.00142524	chr17_46253708_A_AGCTTCGGCTCG_b38	MAPK8IP1P1	Liver	standard eQTL
Chronotype_UKB	chr17_45908231_C_T_b38	T cell	Immune	0.00142524	chr17_46236469_G_GT_b38	MAPK8IP1P1	Lung	standard eQTL and landscape-ieQTL
Chronotype_UKB	chr17_45908231_C_T_b38	T cell	Immune	0.00142524	chr17_45589126_C_T_b38	MAPK8IP1P1	Whole Blood	standard eQTL and landscape-ieQTL
Chronotype_UKB	chr17_45908231_C_T_b38	T cell	Immune	0.00142524	chr17_46288844_C_A_b38	MAPK8IP1P1	Colon - Sigmoid	standard eQTL
Chronotype_UKB	chr17_45908231_C_T_b38	T cell	Immune	0.00142524	chr17_45587956_C_T_b38	MAPK8IP1P1	Spleen	standard eQTL
Chronotype_UKB	chr17_45908231_C_T_b38	T cell	Immune	0.00142524	chr17_46256166_C_G_b38	MAPK8IP1P1	Stomach	standard eQTL
Chronotype_UKB	chr17_45908231_C_T_b38	T cell	Immune	0.00142524	chr17_45533525_G_A_b38	MAPK8IP1P1	Thyroid	standard eQTL
Chronotype_UKB	chr17_45908231_C_T_b38	T cell	Immune	0.00142524	chr17_45581885_C_A_b38	MAPK8IP1P1	Colon - Transverse	standard eQTL
Chronotype_UKB	chr17_45908231_C_T_b38	T cell	Immune	0.00142524	chr17_45753354_AGGAGTGAGCCGTGTGCGCATGGATGGGGGAAGGAGTGAGCCGTGTGCGCATGGATGGGGGAAGGAGTGAGCCGTGTGCGCATGGATGGGGGAGGGAGTGAGCCGTGTGCGCATGGATGGGGGAG_A_b38	RP11-259G18.3	Blood Vessel	standard eQTL
Chronotype_UKB	chr17_45908231_C_T_b38	T cell	Immune	0.00142524	chr17_46266861_C_G_b38	RP11-259G18.3	Brain - Cerebellum	standard eQTL
Chronotype_UKB	chr17_45908231_C_T_b38	T cell	Immune	0.00142524	chr17_45640437_T_C_b38	RP11-259G18.3	Heart	standard eQTL
Chronotype_UKB	chr17_45908231_C_T_b38	T cell	Immune	0.00142524	chr17_46014622_T_C_b38	RP11-259G18.3	Small Intestine	standard eQTL
Chronotype_UKB	chr17_45908231_C_T_b38	T cell	Immune	0.00142524	chr17_46288844_C_A_b38	RP11-259G18.3	Liver	standard eQTL
Chronotype_UKB	chr17_45908231_C_T_b38	T cell	Immune	0.00142524	chr17_45581885_C_A_b38	RP11-259G18.3	Lung	standard eQTL
Chronotype_UKB	chr17_45908231_C_T_b38	T cell	Immune	0.00142524	chr17_46011560_C_T_b38	RP11-259G18.3	Whole Blood	standard eQTL and landscape-ieQTL
Chronotype_UKB	chr17_45908231_C_T_b38	T cell	Immune	0.00142524	chr17_45628152_A_G_b38	RP11-259G18.3	Colon - Sigmoid	standard eQTL
Chronotype_UKB	chr17_45908231_C_T_b38	T cell	Immune	0.00142524	chr17_45958721_AAAAG_A_b38	RP11-259G18.3	Spleen	standard eQTL
Chronotype_UKB	chr17_45908231_C_T_b38	T cell	Immune	0.00142524	chr17_46115591_T_C_b38	RP11-259G18.3	Stomach	standard eQTL and landscape-ieQTL
Chronotype_UKB	chr17_45908231_C_T_b38	T cell	Immune	0.00142524	chr17_45733530_C_T_b38	RP11-259G18.3	Thyroid	standard eQTL
Chronotype_UKB	chr17_45908231_C_T_b38	T cell	Immune	0.00142524	chr17_45745406_T_C_b38	RP11-259G18.3	Colon - Transverse	standard eQTL
Chronotype_UKB	chr17_45908231_C_T_b38	T cell	Immune	0.00142524	chr17_46289502_A_T_b38	MAPK8IP1P2	Adrenal Gland	standard eQTL
Chronotype_UKB	chr17_45908231_C_T_b38	T cell	Immune	0.00142524	chr17_45919350_GC_G_b38	MAPK8IP1P2	Blood Vessel	standard eQTL
Chronotype_UKB	chr17_45908231_C_T_b38	T cell	Immune	0.00142524	chr17_45592338_C_A_b38	MAPK8IP1P2	Brain - Cerebellum	standard eQTL and landscape-ieQTL
Chronotype_UKB	chr17_45908231_C_T_b38	T cell	Immune	0.00142524	chr17_45593733_C_A_b38	MAPK8IP1P2	Heart	standard eQTL and landscape-ieQTL
Chronotype_UKB	chr17_45908231_C_T_b38	T cell	Immune	0.00142524	chr17_45904465_A_T_b38	MAPK8IP1P2	Liver	standard eQTL
Chronotype_UKB	chr17_45908231_C_T_b38	T cell	Immune	0.00142524	chr17_45587535_T_A_b38	MAPK8IP1P2	Lung	standard eQTL
Chronotype_UKB	chr17_45908231_C_T_b38	T cell	Immune	0.00142524	chr17_46120237_T_C_b38	MAPK8IP1P2	Whole Blood	standard eQTL and landscape-ieQTL
Chronotype_UKB	chr17_45908231_C_T_b38	T cell	Immune	0.00142524	chr17_46285267_G_T_b38	MAPK8IP1P2	Colon - Sigmoid	standard eQTL
Chronotype_UKB	chr17_45908231_C_T_b38	T cell	Immune	0.00142524	chr17_45680084_C_A_b38	MAPK8IP1P2	Spleen	standard eQTL
Chronotype_UKB	chr17_45908231_C_T_b38	T cell	Immune	0.00142524	chr17_45589126_C_T_b38	MAPK8IP1P2	Stomach	standard eQTL
Chronotype_UKB	chr17_45908231_C_T_b38	T cell	Immune	0.00142524	chr17_46258299_C_T_b38	MAPK8IP1P2	Thyroid	standard eQTL
Chronotype_UKB	chr17_45908231_C_T_b38	T cell	Immune	0.00142524	chr17_45718402_T_C_b38	MAPK8IP1P2	Colon - Transverse	standard eQTL
Chronotype_UKB	chr17_45908231_C_T_b38	T cell	Immune	0.00142524	chr17_45587535_T_A_b38	DND1P1	Adrenal Gland	standard eQTL
Chronotype_UKB	chr17_45908231_C_T_b38	T cell	Immune	0.00142524	chr17_45823394_G_A_b38	DND1P1	Blood Vessel	standard eQTL and landscape-ieQTL
Chronotype_UKB	chr17_45908231_C_T_b38	T cell	Immune	0.00142524	chr17_45677484_T_C_b38	DND1P1	Brain - Cerebellum	standard eQTL
Chronotype_UKB	chr17_45908231_C_T_b38	T cell	Immune	0.00142524	chr17_46234033_T_C_b38	DND1P1	Heart	standard eQTL
Chronotype_UKB	chr17_45908231_C_T_b38	T cell	Immune	0.00142524	chr17_45762650_G_A_b38	DND1P1	Small Intestine	standard eQTL
Chronotype_UKB	chr17_45908231_C_T_b38	T cell	Immune	0.00142524	chr17_45904465_A_T_b38	DND1P1	Liver	standard eQTL
Chronotype_UKB	chr17_45908231_C_T_b38	T cell	Immune	0.00142524	chr17_45775367_G_A_b38	DND1P1	Lung	standard eQTL and landscape-ieQTL
Chronotype_UKB	chr17_45908231_C_T_b38	T cell	Immune	0.00142524	chr17_45772049_T_C_b38	DND1P1	Muscle - Skeletal	standard eQTL
Chronotype_UKB	chr17_45908231_C_T_b38	T cell	Immune	0.00142524	chr17_45614972_T_C_b38	DND1P1	Whole Blood	standard eQTL
Chronotype_UKB	chr17_45908231_C_T_b38	T cell	Immune	0.00142524	chr17_46014622_T_C_b38	DND1P1	Colon - Sigmoid	standard eQTL
Chronotype_UKB	chr17_45908231_C_T_b38	T cell	Immune	0.00142524	chr17_45587956_C_T_b38	DND1P1	Spleen	standard eQTL
Chronotype_UKB	chr17_45908231_C_T_b38	T cell	Immune	0.00142524	chr17_45674712_A_AC_b38	DND1P1	Stomach	standard eQTL
Chronotype_UKB	chr17_45908231_C_T_b38	T cell	Immune	0.00142524	chr17_46018101_T_C_b38	DND1P1	Thyroid	standard eQTL
Chronotype_UKB	chr17_45908231_C_T_b38	T cell	Immune	0.00142524	chr17_45750105_G_C_b38	DND1P1	Colon - Transverse	standard eQTL
Chronotype_UKB	chr17_45908231_C_T_b38	T cell	Immune	0.00142524	chr17_46227374_A_T_b38	MAP3K14	Muscle - Skeletal	landscape-ieQTL
Chronotype_UKB	chr17_45908231_C_T_b38	T cell	Immune	0.00142524	chr17_46242290_T_C_b38	MAP3K14	Whole Blood	landscape-ieQTL
Chronotype_UKB	chr17_45908231_C_T_b38	T cell	Immune	0.00142524	chr17_46270565_TTAACTCAGGCA_T_b38	WNT3	Adrenal Gland	standard eQTL
Chronotype_UKB	chr17_45908231_C_T_b38	T cell	Immune	0.00142524	chr17_46277183_C_G_b38	WNT3	Blood Vessel	standard eQTL
Chronotype_UKB	chr17_45908231_C_T_b38	T cell	Immune	0.00142524	chr17_46018101_T_C_b38	WNT3	Spleen	standard eQTL
Chronotype_UKB	chr17_45908231_C_T_b38	T cell	Immune	0.00142524	chr17_46225000_G_C_b38	WNT3	Thyroid	standard eQTL
Chronotype_UKB	chr17_45908231_C_T_b38	T cell	Immune	0.00142524	chr17_46227374_A_T_b38	GOSR2	Small Intestine	landscape-ieQTL
Chronotype_UKB	chr17_45908231_C_T_b38	T cell	Immune	0.00142524	chr17_45584012_C_T_b38	EFTUD2	Whole Blood	landscape-ieQTL
Chronotype_UKB	chr17_45908231_C_T_b38	T cell	Immune	0.00142524	chr17_45777862_G_T_b38	KANSL1	Muscle - Skeletal	standard eQTL
Chronotype_UKB	chr17_45908231_C_T_b38	T cell	Immune	0.00142524	chr17_45846971_A_C_b38	CRHR1	Heart	standard eQTL
Chronotype_UKB	chr17_45908231_C_T_b38	T cell	Immune	0.00142524	chr17_46285267_G_T_b38	ARHGAP27	Whole Blood	landscape-ieQTL
Chronotype_UKB	chr17_45908231_C_T_b38	T cell	Immune	0.00142524	chr17_45614154_C_T_b38	LRRC37A	Heart	standard eQTL and landscape-ieQTL
Chronotype_UKB	chr17_45908231_C_T_b38	T cell	Immune	0.00142524	chr17_46156694_A_G_b38	LRRC37A	Whole Blood	standard eQTL and landscape-ieQTL
Chronotype_UKB	chr17_45908231_C_T_b38	T cell	Immune	0.00142524	chr17_45587535_T_A_b38	LRRC37A	Colon - Transverse	standard eQTL
Chronotype_UKB	chr17_45908231_C_T_b38	T cell	Immune	0.00142524	chr17_45680872_C_T_b38	CCDC43	Heart	landscape-ieQTL
Chronotype_UKB	chr17_45908231_C_T_b38	T cell	Immune	0.00142524	chr17_45745406_T_C_b38	ARL17A	Adrenal Gland	standard eQTL
Chronotype_UKB	chr17_45908231_C_T_b38	T cell	Immune	0.00142524	chr17_46622566_T_G_b38	ARL17A	Brain - Cerebellum	standard eQTL
Chronotype_UKB	chr17_45908231_C_T_b38	T cell	Immune	0.00142524	chr17_46498339_TAGAA_T_b38	MAPT	Blood Vessel	standard eQTL
Chronotype_UKB	chr17_45908231_C_T_b38	T cell	Immune	0.00142524	chr17_45855805_C_T_b38	MAPT	Heart	standard eQTL
Chronotype_UKB	chr17_45908231_C_T_b38	T cell	Immune	0.00142524	chr17_46080256_T_G_b38	MAPT	Lung	standard eQTL
Chronotype_UKB	chr17_45908231_C_T_b38	T cell	Immune	0.00142524	chr17_46219435_T_C_b38	MAPT	Colon - Sigmoid	standard eQTL
Chronotype_UKB	chr17_45908231_C_T_b38	T cell	Immune	0.00142524	chr17_45680872_C_T_b38	MAPT	Colon - Transverse	standard eQTL and landscape-ieQTL
Chronotype_UKB	chr17_45908231_C_T_b38	T cell	Immune	0.00142524	chr17_45706856_T_C_b38	LINC02210	Adrenal Gland	standard eQTL
Chronotype_UKB	chr17_45908231_C_T_b38	T cell	Immune	0.00142524	chr17_46101802_AACC_A_b38	LINC02210	Blood Vessel	standard eQTL and landscape-ieQTL
Chronotype_UKB	chr17_45908231_C_T_b38	T cell	Immune	0.00142524	chr17_45640437_T_C_b38	LINC02210	Heart	standard eQTL and landscape-ieQTL
Chronotype_UKB	chr17_45908231_C_T_b38	T cell	Immune	0.00142524	chr17_45706856_T_C_b38	LINC02210	Small Intestine	standard eQTL
Chronotype_UKB	chr17_45908231_C_T_b38	T cell	Immune	0.00142524	chr17_45706437_A_G_b38	LINC02210	Lung	standard eQTL and landscape-ieQTL
Chronotype_UKB	chr17_45908231_C_T_b38	T cell	Immune	0.00142524	chr17_45691267_G_A_b38	LINC02210	Whole Blood	standard eQTL and landscape-ieQTL
Chronotype_UKB	chr17_45908231_C_T_b38	T cell	Immune	0.00142524	chr17_45762650_G_A_b38	LINC02210	Colon - Sigmoid	standard eQTL
Chronotype_UKB	chr17_45908231_C_T_b38	T cell	Immune	0.00142524	chr17_46014622_T_C_b38	LINC02210	Spleen	standard eQTL
Chronotype_UKB	chr17_45908231_C_T_b38	T cell	Immune	0.00142524	chr17_45847931_C_T_b38	LINC02210	Stomach	standard eQTL
Chronotype_UKB	chr17_45908231_C_T_b38	T cell	Immune	0.00142524	chr17_46014622_T_C_b38	LINC02210	Thyroid	standard eQTL
Chronotype_UKB	chr17_45908231_C_T_b38	T cell	Immune	0.00142524	chr17_45762650_G_A_b38	LINC02210	Colon - Transverse	standard eQTL and landscape-ieQTL
Chronotype_UKB	chr17_45908231_C_T_b38	T cell	Immune	0.00142524	chr17_46253848_T_C_b38	KANSL1-AS1	Adrenal Gland	standard eQTL
Chronotype_UKB	chr17_45908231_C_T_b38	T cell	Immune	0.00142524	chr17_46101802_AACC_A_b38	KANSL1-AS1	Blood Vessel	standard eQTL and landscape-ieQTL
Chronotype_UKB	chr17_45908231_C_T_b38	T cell	Immune	0.00142524	chr17_46014622_T_C_b38	KANSL1-AS1	Small Intestine	standard eQTL
Chronotype_UKB	chr17_45908231_C_T_b38	T cell	Immune	0.00142524	chr17_45904465_A_T_b38	KANSL1-AS1	Lung	standard eQTL
Chronotype_UKB	chr17_45908231_C_T_b38	T cell	Immune	0.00142524	chr17_45777862_G_T_b38	KANSL1-AS1	Muscle - Skeletal	standard eQTL
Chronotype_UKB	chr17_45908231_C_T_b38	T cell	Immune	0.00142524	chr17_46011560_C_T_b38	KANSL1-AS1	Whole Blood	standard eQTL and landscape-ieQTL
Chronotype_UKB	chr17_45908231_C_T_b38	T cell	Immune	0.00142524	chr17_46014622_T_C_b38	KANSL1-AS1	Spleen	standard eQTL
Chronotype_UKB	chr17_45908231_C_T_b38	T cell	Immune	0.00142524	chr17_46259253_AGGG_A_b38	KANSL1-AS1	Stomach	standard eQTL
Chronotype_UKB	chr17_45908231_C_T_b38	T cell	Immune	0.00142524	chr17_46200557_G_A_b38	KANSL1-AS1	Thyroid	standard eQTL
Chronotype_UKB	chr17_45908231_C_T_b38	T cell	Immune	0.00142524	chr17_45718402_T_C_b38	KANSL1-AS1	Colon - Transverse	standard eQTL
Chronotype_UKB	chr17_45908231_C_T_b38	T cell	Immune	0.00142524	chr17_45627733_C_T_b38	RP11-707O23.1	Blood Vessel	standard eQTL
Chronotype_UKB	chr17_45908231_C_T_b38	T cell	Immune	0.00142524	chr17_46258299_C_T_b38	RP11-707O23.1	Small Intestine	standard eQTL
Chronotype_UKB	chr17_45908231_C_T_b38	T cell	Immune	0.00142524	chr17_45533525_G_A_b38	RP11-707O23.1	Lung	standard eQTL and landscape-ieQTL
Chronotype_UKB	chr17_45908231_C_T_b38	T cell	Immune	0.00142524	chr17_45581885_C_A_b38	RP11-707O23.1	Muscle - Skeletal	standard eQTL
Chronotype_UKB	chr17_45908231_C_T_b38	T cell	Immune	0.00142524	chr17_46284683_T_TA_b38	RP11-707O23.1	Whole Blood	standard eQTL and landscape-ieQTL
Chronotype_UKB	chr17_45908231_C_T_b38	T cell	Immune	0.00142524	chr17_45646881_T_TA_b38	RP11-707O23.1	Stomach	standard eQTL and landscape-ieQTL
Chronotype_UKB	chr17_45908231_C_T_b38	T cell	Immune	0.00142524	chr17_46258299_C_T_b38	RP11-707O23.1	Colon - Transverse	standard eQTL
Chronotype_UKB	chr17_45908231_C_T_b38	T cell	Immune	0.00142524	chr17_46006036_G_A_b38	LRRC37A2	Stomach	standard eQTL
Chronotype_UKB	chr17_45908231_C_T_b38	T cell	Immune	0.00142524	chr17_46281914_G_A_b38	LRRC37A2	Colon - Transverse	standard eQTL
Chronotype_UKB	chr17_45908231_C_T_b38	T cell	Immune	0.00142524	chr17_45610676_C_G_b38	RP11-259G18.1	Blood Vessel	standard eQTL
Chronotype_UKB	chr17_45908231_C_T_b38	T cell	Immune	0.00142524	chr17_46267043_A_C_b38	RP11-259G18.1	Small Intestine	standard eQTL
Chronotype_UKB	chr17_45908231_C_T_b38	T cell	Immune	0.00142524	chr17_46261170_T_C_b38	RP11-259G18.1	Spleen	standard eQTL
Chronotype_UKB	chr17_45908231_C_T_b38	T cell	Immune	0.00142524	chr17_46208723_G_A_b38	RP11-259G18.1	Stomach	landscape-ieQTL
Chronotype_UKB	chr17_45908231_C_T_b38	T cell	Immune	0.00142524	chr17_46192927_G_T_b38	RP11-259G18.1	Colon - Transverse	standard eQTL and landscape-ieQTL
Chronotype_UKB	chr17_45908231_C_T_b38	T cell	Immune	0.00142524	chr17_46253708_A_AGCTTCGGCTCG_b38	MAPK8IP1P1	Adrenal Gland	standard eQTL
Chronotype_UKB	chr17_45908231_C_T_b38	T cell	Immune	0.00142524	chr17_45700949_CA_C_b38	MAPK8IP1P1	Blood Vessel	standard eQTL and landscape-ieQTL
Chronotype_UKB	chr17_45908231_C_T_b38	T cell	Immune	0.00142524	chr17_46208165_G_A_b38	MAPK8IP1P1	Brain - Cerebellum	standard eQTL and landscape-ieQTL
Chronotype_UKB	chr17_45908231_C_T_b38	T cell	Immune	0.00142524	chr17_46285267_G_T_b38	LRRC37A2	Liver	standard eQTL
Chronotype_UKB	chr17_45908231_C_T_b38	T cell	Immune	0.00142524	chr17_46169798_A_G_b38	LRRC37A2	Whole Blood	standard eQTL and landscape-ieQTL
Chronotype_UKB	chr17_45908231_C_T_b38	T cell	Immune	0.00142524	chr17_46014622_T_C_b38	LRRC37A2	Spleen	standard eQTL
Chronotype_UKB	chr17_45908231_C_T_b38	T cell	Immune	0.00142524	chr17_46274765_G_T_b38	RP11-798G7.8	Blood Vessel	standard eQTL
Chronotype_UKB	chr17_45908231_C_T_b38	T cell	Immune	0.00142524	chr17_45601827_G_A_b38	RP11-707O23.1	Adrenal Gland	standard eQTL
Chronotype_UKB	chr17_45908231_C_T_b38	T cell	Immune	0.00142524	chr17_45581885_C_A_b38	MAPK8IP1P1	Heart	standard eQTL and landscape-ieQTL
Chronotype_UKB	chr17_5422842_G_A_b38	Endothelial cell	Endothelial	1	chr17_5405283_G_A_b38	RABEP1	Esophagus	standard eQTL and landscape-ieQTL
Chronotype_UKB	chr17_5422842_G_A_b38	Esophageal smooth muscle cell	Muscle	1	chr17_5405283_G_A_b38	RABEP1	Esophagus	standard eQTL and landscape-ieQTL
Chronotype_UKB	chr17_5422842_G_A_b38	Myofibroblast	Stromal	1	-	-	-	-
Chronotype_UKB	chr17_5422842_G_A_b38	Thyroid follicular cell	Secretory	1	-	-	-	-
Chronotype_UKB	chr17_5422842_G_A_b38	Vascular smooth muscle cell	Muscle	1	-	-	-	-
Chronotype_UKB	chr19_10643724_A_G_b38	Conventional dendritic cell	Immune	0.0513435	chr19_10648766_G_A_b38	SLC44A2	Whole Blood	standard eQTL and landscape-ieQTL
Chronotype_UKB	chr19_10643724_A_G_b38	Granulocyte	Immune	0.0513435	chr19_10667497_G_A_b38	ILF3	Esophagus	landscape-ieQTL
Chronotype_UKB	chr19_10643724_A_G_b38	Granulocyte	Immune	0.0513435	chr19_10648766_G_A_b38	SLC44A2	Whole Blood	standard eQTL and landscape-ieQTL
Chronotype_UKB	chr19_10643724_A_G_b38	Granulocyte	Immune	0.0513435	chr19_10683954_G_T_b38	ECSIT	Esophagus	landscape-ieQTL
[truncated: 5,149 more rows]
